# Supplementary material for: The developmental dynamics of the Populus stem transcriptome
Source: Plant Biotechnol J. 2018 Jun 25;17(1):206–19. doi: 10.1111/pbi.12958 (PMC6330540; doi:10.1111/pbi.12958)
Supplement: Supplementary file 2 — Data S1 PacBio Iso‐Seq output analysis [file PBI-17-206-s009.xlsx]

## Sheet: Data S1
Data S1 PacBio Iso-Seq output analysis
Samples	cDNA Size	SMRT Cells	Polymerase Reads	Reads of Insert	Read Bases of Insert	Number of five prime reads	Number of three prime reads	Number of poly-A reads	Number of filtered short reads	Number of non-full-length reads	Number of full-length reads	Number of full-length non-chimeric reads	Average full-length non-chimeric read length	Full-Length Percentage (FL%)	Artificial Concatemers（%）
Apex	0-1K	2	300584	151203	173744020	89540	101932	97243	31643	46238	73322	69691	757	0.4849	0.0495
Apex	1-2K	4	601168	276720	497702166	181417	192885	190352	27159	93602	155959	155311	1423	0.5636	0.0042
Apex	2-3K	2	300584	121657	334727012	75211	79456	79282	6974	50037	64646	64621	2256	0.5314	0.0004
Apex	3-10K	1	150292	54805	184914143	33404	33644	33330	632	27749	26424	26221	3386	0.4821	0.0077
IN1-3	0-1K	2	300584	129924	152442417	75985	85865	81966	27081	39862	62981	60586	746	0.4848	0.038
IN1-3	1-2K	4	601168	263010	444771169	174504	186686	183468	28104	83820	151086	150153	1293	0.5744	0.0062
IN1-3	2-3K	2	300584	117093	286385622	81982	85393	85151	4647	40667	71779	71748	2274	0.613	0.0004
IN1-3	3-10K	1	150292	50742	174970334	29935	30001	29832	630	25915	24197	24039	3430	0.4769	0.0065
IN4-5	0-1K	2	300584	126056	125349833	94934	100854	98472	13645	26354	86057	83842	742	0.6827	0.0257
IN4-5	1-2K	4	601168	168463	274438190	111267	118857	117496	17188	54085	97190	96823	1364	0.5769	0.0038
IN4-5	2-3K	2	300584	102515	265504292	71672	74167	74139	2597	36458	63460	63444	2487	0.619	0.0003
IN4-5	3-10K	1	150292	51488	188623539	27106	28122	27768	322	29687	21479	21398	3628	0.4172	0.0038
