# Supplementary material for: The developmental dynamics of the Populus stem transcriptome
Source: Plant Biotechnol J. 2018 Jun 25;17(1):206–19. doi: 10.1111/pbi.12958 (PMC6330540; doi:10.1111/pbi.12958)
Supplement: Supplementary file 3 — Data S2 Transcripts from new genes [file PBI-17-206-s008.xlsx]

## Sheet: Data S2
Data S2 Transcripts from new genes
Note: FPKM,fragments per kilobaseof exon per million fragments mapped
transcript_id	Arabidopsis othorlogue（ID）	Arabidopsis othorlogue（SYMBOL）	superPBID	Apex	IN1-3	IN4-5	gene_id	COG_class	COG_class_annotation	GO_annotation	KEGG_annotation	KOG_class	KOG_class_annotation	Swissprot_annotation	eggNOG_class	eggNOG_class_annotation	nr_annotation	Apex_FPKM	Apex_per	IN1_FPKM	IN1_per	IN2_FPKM	IN2_per	IN3_FPKM	IN3_per	IN4_FPKM	IN4_per	IN5_FPKM	IN5_per	Apex-1_Apex-2_Apex-3_vs_IN1-1_IN1-2_IN1-3_FDR	Apex-1_Apex-2_Apex-3_vs_IN1-1_IN1-2_IN1-3_log2FC	Apex-1_Apex-2_Apex-3_vs_IN1-1_IN1-2_IN1-3_regulated	Apex-1_Apex-2_Apex-3_vs_IN2-1_IN2-2_IN2-3_FDR	Apex-1_Apex-2_Apex-3_vs_IN2-1_IN2-2_IN2-3_log2FC	Apex-1_Apex-2_Apex-3_vs_IN2-1_IN2-2_IN2-3_regulated	Apex-1_Apex-2_Apex-3_vs_IN3-1_IN3-2_IN3-3_FDR	Apex-1_Apex-2_Apex-3_vs_IN3-1_IN3-2_IN3-3_log2FC	Apex-1_Apex-2_Apex-3_vs_IN3-1_IN3-2_IN3-3_regulated	Apex-1_Apex-2_Apex-3_vs_IN4-1_IN4-2_IN4-3_FDR	Apex-1_Apex-2_Apex-3_vs_IN4-1_IN4-2_IN4-3_log2FC	Apex-1_Apex-2_Apex-3_vs_IN4-1_IN4-2_IN4-3_regulated	Apex-1_Apex-2_Apex-3_vs_IN5-1_IN5-2_IN5-3_FDR	Apex-1_Apex-2_Apex-3_vs_IN5-1_IN5-2_IN5-3_log2FC	Apex-1_Apex-2_Apex-3_vs_IN5-1_IN5-2_IN5-3_regulated	IN1-1_IN1-2_IN1-3_vs_IN2-1_IN2-2_IN2-3_FDR	IN1-1_IN1-2_IN1-3_vs_IN2-1_IN2-2_IN2-3_log2FC	IN1-1_IN1-2_IN1-3_vs_IN2-1_IN2-2_IN2-3_regulated	IN1-1_IN1-2_IN1-3_vs_IN3-1_IN3-2_IN3-3_FDR	IN1-1_IN1-2_IN1-3_vs_IN3-1_IN3-2_IN3-3_log2FC
PB.10002.1	AT2G25760	--	PB.10002.1	NA	PB.9113.1	NA	PB.10002	--	--	Molecular Function: protein serine/threonine kinase activity (GO:0004674);; Molecular Function: ATP binding (GO:0005524);; Biological Process: protein phosphorylation (GO:0006468);;	--	--	--	--	T	Signal transduction mechanisms	kinase family protein [Populus trichocarpa]	0.772677	1	3.50269	1	9.08034	1	10.8728	1	15.3117	1	11.2854	1	--	--	--	--	--	--	--	--	--	--	--	--	--	--	--	--	--	--	--	--
PB.10003.1	--	--	PB.10003.1	NA	PB.9115.1	NA	PB.10003	--	--	--	--	--	--	--	S	Function unknown	hypothetical protein POPTR_0006s25300g [Populus trichocarpa]	0	0	1.06465	1	4.72724	1	14.1881	1	9.59395	1	10.2558	1	--	--	--	--	--	--	--	--	--	--	--	--	--	--	--	--	--	--	--	--
PB.10017.1	--	--	PB.10017.1	PB.9385.1	PB.9137.1	PB.8687.1	PB.10017	--	--	Molecular Function: nucleotide binding (GO:0000166);; Molecular Function: nucleic acid binding (GO:0003676);;	--	[R]	General function prediction only	31 kDa ribonucleoprotein, chloroplastic OS=Arabidopsis thaliana GN=CP31A PE=1 SV=1	R	General function prediction only	PREDICTED: glycine-rich RNA-binding protein 2, mitochondrial-like [Populus euphratica]	87.0025	0.9917	47.326	0.9796	73.6653	0.9424	122.733	0.9776	163.715	0.954	165.84	0.9189	--	--	--	--	--	--	--	--	--	--	--	--	--	--	--	--	--	--	--	--
PB.10017.2	--	--	PB.10017.2	NA	NA	PB.8687.2	PB.10017	--	--	Molecular Function: nucleotide binding (GO:0000166);; Molecular Function: nucleic acid binding (GO:0003676);;	--	[R]	General function prediction only	31 kDa ribonucleoprotein, chloroplastic OS=Arabidopsis thaliana GN=CP31A PE=1 SV=1	R	General function prediction only	PREDICTED: glycine-rich RNA-binding protein 2, mitochondrial-like [Populus euphratica]	0	0	0	0	0	0	0	0	0	0	0	0	--	--	--	--	--	--	--	--	--	--	--	--	--	--	--	--	--	--	--	--
PB.10017.3	--	--	PB.10017.3	NA	NA	PB.8687.3	PB.10017	--	--	Molecular Function: nucleotide binding (GO:0000166);; Molecular Function: nucleic acid binding (GO:0003676);; Molecular Function: oxidoreductase activity, acting on CH-OH group of donors (GO:0016614);;	--	[V]	Defense mechanisms	31 kDa ribonucleoprotein, chloroplastic OS=Arabidopsis thaliana GN=CP31A PE=1 SV=1	V	Defense mechanisms	PREDICTED: glycine-rich RNA-binding protein 2, mitochondrial-like [Populus euphratica]	0.726715	0.0083	0.987462	0.0204	4.50154	0.0576	2.80756	0.0224	7.88884	0.046	14.6368	0.0811	--	--	--	--	--	--	--	--	--	--	--	--	--	--	--	--	--	--	--	--
PB.10109.1	AT2G24790	COL3	PB.10109.1	NA	NA	PB.8851.1	PB.10109	--	--	Cellular Component: nucleus (GO:0005634);; Molecular Function: zinc ion binding (GO:0008270);; Biological Process: regulation of photomorphogenesis (GO:0010099);; Biological Process: red light signaling pathway (GO:0010161);;	--	[K]	Transcription	Zinc finger protein CONSTANS-LIKE 4 OS=Arabidopsis thaliana GN=COL4 PE=2 SV=2	K	Transcription	CONSTANS-like protein 2 [Populus trichocarpa]	69.7917	1	82.0488	1	71.5125	1	91.944	1	89.0041	1	79.1379	1	--	--	--	--	--	--	--	--	--	--	--	--	--	--	--	--	--	--	--	--
PB.10114.4	--	--	PB.10114.4	NA	NA	PB.8868.1	PB.10114	--	--	--	--	--	--	--	T	Signal transduction mechanisms	PREDICTED: probable disease resistance protein At4g27220 [Nelumbo nucifera]	4.50597	0.7308	1.28527e-18	0	2.17698	0.129	16.3129	0.3005	18.926	0.2824	31.8548	0.3482	--	--	--	--	--	--	--	--	--	--	--	--	--	--	--	--	--	--	--	--
PB.10114.5	--	--	PB.10114.5	PB.9569.5	PB.9319.6	PB.8868.2	PB.10114	--	--	--	--	--	--	--	T	Signal transduction mechanisms	PREDICTED: probable disease resistance protein At4g27220 [Nelumbo nucifera]	1.65974	0.2692	7.7482	1	14.7006	0.871	37.968	0.6995	48.0903	0.7176	59.6359	0.6518	--	--	--	--	--	--	0.000557375	4.69061	up	9.14796e-05	5.03313	up	--	--	--	--	--	--	--	--
PB.10151.1	AT3G42640	AHA8	PB.10151.1	NA	PB.7809.1	NA	PB.10151	--	--	Molecular Function: ATP binding (GO:0005524);; Cellular Component: plasma membrane (GO:0005886);; Biological Process: ATP catabolic process (GO:0006200);; Biological Process: ATP biosynthetic process (GO:0006754);; Biological Process: cation transport (GO:0006812);; Molecular Function: hydrogen-exporting ATPase activity, phosphorylative mechanism (GO:0008553);; Cellular Component: integral compon…	K01535|0|pop:POPTR_0006s00770g|POPTRDRAFT_801678; ATPase 6 family protein; K01535 H+-transporting ATPase [EC:3.6.3.6] (A)	[P]	Inorganic ion transport and metabolism	ATPase 8, plasma membrane-type OS=Arabidopsis thaliana GN=AHA8 PE=3 SV=1	P	Inorganic ion transport and metabolism	ATPase 6 family protein [Populus trichocarpa]	0.7926	1	0.71226	1	1.98392	1	2.02328	1	2.51571	1	0.327862	1	--	--	--	--	--	--	--	--	--	--	--	--	--	--	--	--	--	--	--	--
PB.10171.12	--	--	PB.10171.12	NA	PB.7843.8	NA	PB.10171	--	--	--	--	--	--	--	--	--	hypothetical protein POPTR_0006s01450g [Populus trichocarpa]	2.62898	1	1.75896	1	7.64957	1	9.34112e-08	1	3.40041	1	1.69182	1	--	--	--	--	--	--	--	--	--	--	--	--	--	--	--	--	--	--	--	--
PB.10172.1	--	--	PB.10172.1	PB.8032.1	NA	PB.7452.1	PB.10172	[P]	Inorganic ion transport and metabolism	Molecular Function: transporter activity (GO:0005215);; Biological Process: sodium ion transport (GO:0006814);; Cellular Component: membrane (GO:0016020);; Biological Process: transmembrane transport (GO:0055085);;	K14445|6.1905e-52|cic:CICLE_v10014770mg|hypothetical protein; K14445 solute carrier family 13 (sodium-dependent dicarboxylate transporter), member 2/3/5 (A)	[P]	Inorganic ion transport and metabolism	Tonoplast dicarboxylate transporter OS=Arabidopsis thaliana GN=TDT PE=2 SV=2	P	Inorganic ion transport and metabolism	PREDICTED: tonoplast dicarboxylate transporter [Populus euphratica]	5.49352	0.5497	5.1827	0.3048	4.27625	0.2408	6.13781	0.2637	3.85134	0.2433	1.31273	0.1381	--	--	--	--	--	--	--	--	--	--	--	--	--	--	--	--	--	--	--	--
PB.10172.2	AT5G47560	ATTDT	PB.10172.2	NA	NA	PB.7452.2	PB.10172	[P]	Inorganic ion transport and metabolism	Cellular Component: vacuole (GO:0005773);; Molecular Function: malate transmembrane transporter activity (GO:0015140);; Cellular Component: integral component of membrane (GO:0016021);; Molecular Function: sodium:dicarboxylate symporter activity (GO:0017153);; Biological Process: sodium ion transmembrane transport (GO:0035725);; Biological Process: regulation of intracellular pH (GO:0051453);; Bi…	K14445|2.6439e-114|pop:POPTR_0006s01490g|POPTRDRAFT_717389; hypothetical protein; K14445 solute carrier family 13 (sodium-dependent dicarboxylate transporter), member 2/3/5 (A)	[P]	Inorganic ion transport and metabolism	Tonoplast dicarboxylate transporter OS=Arabidopsis thaliana GN=TDT PE=2 SV=2	P	Inorganic ion transport and metabolism	hypothetical protein POPTR_0006s01490g [Populus trichocarpa]	2.35847	0.236	3.64062	0.2141	2.14939	0.121	6.54866	0.2813	2.90909	0.1838	0.754707	0.0794	--	--	--	--	--	--	--	--	--	--	--	--	--	--	--	--	--	--	--	--
PB.10172.3	AT5G47560	ATTDT	PB.10172.3	NA	PB.7845.1	NA	PB.10172	[P]	Inorganic ion transport and metabolism	Cellular Component: vacuole (GO:0005773);; Molecular Function: malate transmembrane transporter activity (GO:0015140);; Cellular Component: membrane (GO:0016020);; Molecular Function: sodium:dicarboxylate symporter activity (GO:0017153);; Biological Process: sodium ion transmembrane transport (GO:0035725);; Biological Process: regulation of intracellular pH (GO:0051453);; Biological Process: mala…	K14445|0|pop:POPTR_0006s01490g|POPTRDRAFT_717389; hypothetical protein; K14445 solute carrier family 13 (sodium-dependent dicarboxylate transporter), member 2/3/5 (A)	[P]	Inorganic ion transport and metabolism	Tonoplast dicarboxylate transporter OS=Arabidopsis thaliana GN=TDT PE=2 SV=2	P	Inorganic ion transport and metabolism	PREDICTED: tonoplast dicarboxylate transporter [Populus euphratica]	2.14147	0.2143	8.17754	0.481	11.3355	0.6382	10.5908	0.455	9.07065	0.573	7.43827	0.7825	--	--	--	--	--	--	--	--	--	--	--	--	--	--	--	--	--	--	--	--
PB.10177.1	--	--	PB.10177.1	NA	NA	PB.7465.1	PB.10177	--	--	--	--	--	--	Putative F-box protein At4g22660 OS=Arabidopsis thaliana GN=At4g22660 PE=4 SV=1	R	General function prediction only	PREDICTED: uncharacterized protein LOC105111006 [Populus euphratica]	0	0	0	0	2.20446	1	3.85581	1	8.25932	1	10.7497	1	--	--	--	--	--	--	--	--	--	--	--	--	--	--	--	--	--	--	--	--
PB.1022.1	AT3G23820	GAE6	PB.1022.1	NA	NA	PB.1640.1	PB.1022	[MG]	--	Molecular Function: nucleotide binding (GO:0000166);; Cellular Component: endosome (GO:0005768);; Cellular Component: trans-Golgi network (GO:0005802);; Biological Process: carbohydrate metabolic process (GO:0005975);; Biological Process: tryptophan catabolic process (GO:0006569);; Biological Process: nucleotide-sugar metabolic process (GO:0009225);; Biological Process: indoleacetic acid biosynth…	K08679|0|pop:POPTR_0001s32730g|POPTRDRAFT_815626; UDP-D-GLUCURONATE 4-EPIMERASE 6 family protein; K08679 UDP-glucuronate 4-epimerase [EC:5.1.3.6] (A)	[M]	Cell wall/membrane/envelope biogenesis	UDP-glucuronate 4-epimerase 6 OS=Arabidopsis thaliana GN=GAE6 PE=1 SV=1	G	Carbohydrate transport and metabolism	UDP-D-GLUCURONATE 4-EPIMERASE 6 family protein [Populus trichocarpa]	29.8933	1	26.1282	1	40.0514	1	54.5035	1	40.9793	1	35.5342	1	--	--	--	--	--	--	--	--	--	--	--	--	--	--	--	--	--	--	--	--
PB.10233.1	--	--	PB.10233.1	NA	NA	PB.7550.1	PB.10233	--	--	Molecular Function: carboxypeptidase activity (GO:0004180);;	K16297|3.52097e-49|pop:POPTR_0006s03490g|POPTRDRAFT_560367; hypothetical protein; K16297 serine carboxypeptidase-like clade II [EC:3.4.16.-] (A)	[OE]	--	Serine carboxypeptidase-like 46 OS=Arabidopsis thaliana GN=SCPL46 PE=2 SV=1	O	Posttranslational modification, protein turnover, chaperones	hypothetical protein POPTR_0006s03490g [Populus trichocarpa]	4.58262	1	0.357377	1	2.21742	1	5.96473	1	6.15508	1	4.16017	1	--	--	--	--	--	--	--	--	--	--	--	--	--	--	--	--	--	--	--	--
PB.10238.1	AT3G12250	TGA6	PB.10238.1	NA	NA	PB.7561.1	PB.10238	--	--	Molecular Function: sequence-specific DNA binding transcription factor activity (GO:0003700);; Biological Process: regulation of transcription, DNA-templated (GO:0006355);; Molecular Function: sequence-specific DNA binding (GO:0043565);;	K14431|0|pop:POPTR_0006s03720g|POPTRDRAFT_652586; hypothetical protein; K14431 transcription factor TGA (A)	--	--	TGACG-sequence-specific DNA-binding protein TGA-2.1 OS=Nicotiana tabacum GN=TGA21 PE=1 SV=1	K	Transcription	hypothetical protein POPTR_0006s03720g [Populus trichocarpa]	1.95267	1	0.326829	1	1.42769	1	2.33206	1	2.75054	1	4.78479	1	--	--	--	--	--	--	--	--	--	--	--	--	--	--	--	--	--	--	--	--
PB.10255.1	--	--	PB.10255.1	PB.8183.1	NA	NA	PB.10255	--	--	Molecular Function: RNA binding (GO:0003723);; Molecular Function: RNA-directed DNA polymerase activity (GO:0003964);; Biological Process: RNA-dependent DNA replication (GO:0006278);; Biological Process: mRNA processing (GO:0006397);;	--	[R]	General function prediction only	Uncharacterized 91 kDa protein in cob intron OS=Schizosaccharomyces pombe (strain 972 / ATCC 24843) GN=SPMIT.06 PE=3 SV=4	R	General function prediction only	PREDICTED: uncharacterized protein LOC105127630 [Populus euphratica]	222.34	1	92.4589	1	76.8556	1	66.3532	1	74.4094	1	78.7858	1	--	--	--	--	--	--	0.0029028	-1.85612	down	0.00468138	-1.70397	down	--	--	--	--	--	--	--	--
PB.1027.2	--	--	PB.1027.2	PB.1823.1	NA	NA	PB.1027	--	--	--	--	--	--	Probable glucan endo-1,3-beta-glucosidase A6 OS=Arabidopsis thaliana GN=A6 PE=2 SV=1	R	General function prediction only	PREDICTED: probable glucan endo-1,3-beta-glucosidase A6 [Populus euphratica]	21.0583	0.7405	38.3723	0.3846	70.6089	0.7628	21.911	0.3451	31.0706	0.62	18.9002	0.6522	--	--	--	--	--	--	--	--	--	--	--	--	--	--	--	--	--	--	--	--
PB.1027.3	--	--	PB.1027.3	NA	PB.1739.1	NA	PB.1027	--	--	--	--	--	--	Probable glucan endo-1,3-beta-glucosidase A6 OS=Arabidopsis thaliana GN=A6 PE=2 SV=1	R	General function prediction only	PREDICTED: probable glucan endo-1,3-beta-glucosidase A6 [Populus euphratica]	7.3779	0.2595	61.3969	0.6154	21.9565	0.2372	41.5727	0.6549	19.0469	0.38	10.0805	0.3478	--	--	--	--	--	--	--	--	--	--	--	--	--	--	--	--	--	--	--	--
PB.10283.1	--	--	PB.10283.1	PB.8233.1	NA	PB.7636.1	PB.10283	--	--	--	--	[S]	Function unknown	--	S	Function unknown	hypothetical protein POPTR_0006s05010g [Populus trichocarpa]	35.0008	1	30.0749	1	41.0772	1	32.3439	1	36.5719	1	33.7015	1	--	--	--	--	--	--	--	--	--	--	--	--	--	--	--	--	--	--	--	--
PB.10337.1	--	--	PB.10337.1	NA	PB.8142.1	NA	PB.10337	--	--	Molecular Function: 1-phosphatidylinositol binding (GO:0005545);; Cellular Component: clathrin coat (GO:0030118);; Molecular Function: clathrin binding (GO:0030276);; Biological Process: clathrin coat assembly (GO:0048268);;	--	[TU]	--	Probable clathrin assembly protein At4g32285 OS=Arabidopsis thaliana GN=At4g32285 PE=1 SV=2	F	Nucleotide transport and metabolism	hypothetical protein POPTR_0006s06580g, partial [Populus trichocarpa]	1.91493	1	3.53075	1	3.12054	1	5.74087	1	8.6708	1	7.15694	1	--	--	--	--	--	--	--	--	--	--	--	--	--	--	--	--	--	--	--	--
PB.10361.1	AT3G28430	--	PB.10361.1	NA	NA	PB.7770.1	PB.10361	--	--	--	--	[S]	Function unknown	--	S	Function unknown	PREDICTED: uncharacterized protein LOC105122565 isoform X8 [Populus euphratica]	0.387393	1	0.354883	1	1.45	1	1.30422	1	2.06422	1	1.5157	1	--	--	--	--	--	--	--	--	--	--	--	--	--	--	--	--	--	--	--	--
PB.10444.1	--	--	PB.10444.1	NA	PB.8314.1	NA	PB.10444	--	--	Molecular Function: DNA binding (GO:0003677);; Molecular Function: chromatin binding (GO:0003682);; Molecular Function: sequence-specific DNA binding transcription factor activity (GO:0003700);; Cellular Component: nucleus (GO:0005634);; Biological Process: regulation of transcription, DNA-templated (GO:0006355);;	--	[O]	Posttranslational modification, protein turnover, chaperones	Transcription factor DIVARICATA OS=Antirrhinum majus GN=DIVARICATA PE=2 SV=1	K	Transcription	myb family transcription factor family protein [Populus trichocarpa]	2.41343	1	3.14033	1	3.86565	1	4.23802	1	10.6024	1	4.24851	1	--	--	--	--	--	--	--	--	--	--	--	--	--	--	--	--	--	--	--	--
PB.10464.1	--	--	PB.10464.1	NA	PB.8343.1	NA	PB.10464	--	--	--	--	--	--	--	S	Function unknown	hypothetical protein POPTR_0006s10280g [Populus trichocarpa]	0.387393	1	3.11976	1	2.08304	1	3.13676	1	1.77441	1	4.68627	1	--	--	--	--	--	--	--	--	--	--	--	--	--	--	--	--	--	--	--	--
PB.10489.1	--	--	PB.10489.1	NA	NA	PB.7963.1	PB.10489	--	--	--	--	[S]	Function unknown	U-box domain-containing protein 16 OS=Arabidopsis thaliana GN=PUB16 PE=2 SV=1	S	Function unknown	armadillo/beta-catenin repeat family protein [Populus trichocarpa]	2.67191	1	3.1503	1	6.74643	1	11.836	1	10.2103	1	8.74607	1	--	--	--	--	--	--	--	--	--	--	--	--	--	--	--	--	--	--	--	--
PB.10517.1	AT3G54220	SCR	PB.10517.1	PB.8618.1	NA	NA	PB.10517	--	--	Cellular Component: nucleus (GO:0005634);; Biological Process: regulation of transcription, DNA-templated (GO:0006355);; Biological Process: asymmetric cell division (GO:0008356);; Biological Process: gravitropism (GO:0009630);; Biological Process: radial pattern formation (GO:0009956);; Biological Process: stomatal complex morphogenesis (GO:0010103);; Molecular Function: sequence-specific DNA bi…	--	--	--	Protein SCARECROW OS=Arabidopsis thaliana GN=SCR PE=1 SV=1	K	Transcription	hypothetical protein POPTR_0006s11500g [Populus trichocarpa]	25.2211	1	3.4977	1	1.82723	1	4.071	1	3.63614	1	3.49843	1	--	--	--	--	--	--	--	--	--	--	--	--	--	--	--	--	--	--	--	--
PB.10546.1	--	--	PB.10546.1	PB.8664.1	PB.8454.1	PB.8039.1	PB.10546	--	--	--	--	--	--	--	--	--	unknown [Populus trichocarpa]	166.238	1	509.527	1	513.675	1	382.182	1	302.118	1	210.646	1	--	--	--	0.00148747	1.53547	up	--	--	--	--	--	--	--	--	--	--	--	--	--	--
PB.10569.1	--	--	PB.10569.1	NA	PB.8494.1	NA	PB.10569	--	--	--	--	--	--	Transcription factor TCP11 OS=Arabidopsis thaliana GN=TCP11 PE=2 SV=1	K	Transcription	hypothetical protein POPTR_0006s12770g [Populus trichocarpa]	6.63068	1	3.83202	1	2.10535	1	4.16895	1	4.00678	1	5.03923	1	--	--	--	--	--	--	--	--	--	--	--	--	--	--	--	--	--	--	--	--
PB.10572.1	--	--	PB.10572.1	NA	NA	PB.8078.1	PB.10572	--	--	--	--	--	--	Telomere repeat-binding protein 6 OS=Arabidopsis thaliana GN=TRP6 PE=1 SV=1	R	General function prediction only	hypothetical protein POPTR_0006s12820g [Populus trichocarpa]	5.92926	1	4.20747	1	4.60582	1	6.53334	1	7.79367	1	4.01499	1	--	--	--	--	--	--	--	--	--	--	--	--	--	--	--	--	--	--	--	--
PB.10572.2	--	--	PB.10572.2	NA	NA	PB.8078.2	PB.10572	--	--	Molecular Function: binding (GO:0005488);;	--	--	--	Telomere repeat-binding protein 6 OS=Arabidopsis thaliana GN=TRP6 PE=1 SV=1	R	General function prediction only	hypothetical protein POPTR_0006s12820g [Populus trichocarpa]	0	0	0	0	0	0	0	0	0	0	0	0	--	--	--	--	--	--	--	--	--	--	--	--	--	--	--	--	--	--	--	--
PB.10581.1	--	--	PB.10581.1	PB.8717.1	NA	NA	PB.10581	--	--	--	--	--	--	--	--	--	unknown [Populus trichocarpa]	72.1342	1	191.455	1	201.118	1	161.887	1	88.0161	1	89.3986	1	--	--	--	--	--	--	--	--	--	--	--	--	--	--	--	--	--	--	--	--
PB.10585.1	--	--	PB.10585.1	NA	PB.8514.1	PB.8094.1	PB.10585	--	--	--	K07874|1.1751e-07|pop:POPTR_0022s00340g|hypothetical protein; K07874 Ras-related protein Rab-1A (A)	--	--	--	U	Intracellular trafficking, secretion, and vesicular transport	hypothetical protein POPTR_0022s00340g [Populus trichocarpa]	65.5253	1	88.8335	0.9926	121.569	0.997	146.441	0.9926	173.895	0.9723	166.632	0.991	--	--	--	--	--	--	--	--	--	--	--	--	--	--	--	--	--	--	--	--
PB.10585.2	--	--	PB.10585.2	PB.8722.1	NA	NA	PB.10585	--	--	--	K07874|1.70339e-07|pop:POPTR_0022s00340g|hypothetical protein; K07874 Ras-related protein Rab-1A (A)	--	--	--	U	Intracellular trafficking, secretion, and vesicular transport	hypothetical protein POPTR_0022s00340g [Populus trichocarpa]	1.05994e-05	0	0.664912	0.0074	0.369003	0.003	1.09331	0.0074	4.96253	0.0277	1.50989	0.009	--	--	--	--	--	--	--	--	--	--	--	--	--	--	--	--	--	--	--	--
PB.10606.1	--	--	PB.10606.1	NA	PB.8552.1	NA	PB.10606	--	--	--	--	--	--	--	--	--	hypothetical protein POPTR_0006s13600g [Populus trichocarpa]	0.387393	1	1.42452	1	1.31068	1	0.308788	1	1.28857	1	0.387583	1	--	--	--	--	--	--	--	--	--	--	--	--	--	--	--	--	--	--	--	--
PB.1061.1	--	--	PB.1061.1	NA	NA	PB.1720.1	PB.1061	--	--	Molecular Function: protein serine/threonine kinase activity (GO:0004674);; Molecular Function: ATP binding (GO:0005524);; Cellular Component: mitochondrion (GO:0005739);; Biological Process: protein phosphorylation (GO:0006468);; Biological Process: transmembrane receptor protein tyrosine kinase signaling pathway (GO:0007169);; Molecular Function: 2-alkenal reductase [NAD(P)] activity (GO:003244…	--	--	--	Probable inactive leucine-rich repeat receptor-like protein kinase At3g03770 OS=Arabidopsis thaliana GN=At3g03770 PE=2 SV=1	T	Signal transduction mechanisms	hypothetical protein POPTR_0001s34090g [Populus trichocarpa]	0	0	0	0	9.1412	1	24.3198	1	26.7938	1	24.2132	1	--	--	--	--	--	--	--	--	--	--	--	--	--	--	--	--	--	--	--	--
PB.10613.1	AT3G43220	SAC3	PB.10613.1	PB.8771.1	NA	NA	PB.10613	--	--	Molecular Function: phosphoric ester hydrolase activity (GO:0042578);;	--	[I]	Lipid transport and metabolism	Phosphoinositide phosphatase SAC3 OS=Arabidopsis thaliana GN=SAC3 PE=2 SV=1	I	Lipid transport and metabolism	PREDICTED: phosphoinositide phosphatase SAC3-like isoform X1 [Populus euphratica]	4.30843	1	0.684205	1	1.77768	1	4.071	1	3.34633	1	2.55901	1	--	--	--	--	--	--	--	--	--	--	--	--	--	--	--	--	--	--	--	--
PB.10618.1	AT2G34357	--	PB.10618.1	NA	NA	PB.8151.1	PB.10618	--	--	--	K14794|1.47904e-102|pop:POPTR_0006s14020g|hypothetical protein; K14794 ribosomal RNA-processing protein 12 (A)	[S]	Function unknown	--	S	Function unknown	PREDICTED: RRP12-like protein [Populus euphratica]	8.28924	1	9.53087	1	17.5303	1	19.4015	1	21.8212	1	17.1004	1	--	--	--	--	--	--	--	--	--	--	--	--	--	--	--	--	--	--	--	--
PB.10633.1	AT2G06025	--	PB.10633.1	NA	PB.8600.1	NA	PB.10633	--	--	Molecular Function: N-acetyltransferase activity (GO:0008080);; Biological Process: metabolic process (GO:0008152);;	--	--	--	--	R	General function prediction only	PREDICTED: uncharacterized protein LOC105140738 [Populus euphratica]	1.87509	1	2.3464	1	4.26827	1	4.49783	1	4.23515	1	3.18011	1	--	--	--	--	--	--	--	--	--	--	--	--	--	--	--	--	--	--	--	--
PB.10639.1	--	--	PB.10639.1	PB.8818.1	NA	NA	PB.10639	--	--	--	--	--	--	--	--	--	hypothetical protein POPTR_0006s14555g [Populus trichocarpa]	2.74738	1	4.16134	1	5.28347	1	4.74542	1	4.46675	1	2.92752	1	--	--	--	--	--	--	--	--	--	--	--	--	--	--	--	--	--	--	--	--
PB.10645.1	--	--	PB.10645.1	NA	NA	PB.8191.1	PB.10645	--	--	Molecular Function: DNA binding (GO:0003677);; Molecular Function: sequence-specific DNA binding transcription factor activity (GO:0003700);; Biological Process: regulation of transcription, DNA-templated (GO:0006355);; Cellular Component: CCAAT-binding factor complex (GO:0016602);;	K08064|2.2896e-129|pop:POPTR_0006s14740g|POPTRDRAFT_561021; CCAAT-binding transcription factor family protein; K08064 nuclear transcription factor Y, alpha (A)	[K]	Transcription	Nuclear transcription factor Y subunit A-3 OS=Arabidopsis thaliana GN=NFYA3 PE=2 SV=2	K	Transcription	CCAAT-binding transcription factor family protein [Populus trichocarpa]	0.405207	1	1.06964	1	0.305361	1	3.69313	1	2.15153	1	1.10303	1	--	--	--	--	--	--	--	--	--	--	--	--	--	--	--	--	--	--	--	--
PB.1066.1	--	--	PB.1066.1	NA	PB.1809.1	NA	PB.1066	--	--	--	--	[T]	Signal transduction mechanisms	Viral IAP-associated factor homolog OS=Drosophila melanogaster GN=viaf PE=1 SV=1	T	Signal transduction mechanisms	hypothetical protein POPTR_0001s34170g [Populus trichocarpa]	9.33399	1	11.6313	1	11.6218	1	10.8772	1	11.3696	1	12.755	1	--	--	--	--	--	--	--	--	--	--	--	--	--	--	--	--	--	--	--	--
PB.1072.1	AT3G01720	--	PB.1072.1	PB.1882.1	NA	NA	PB.1072	--	--	Biological Process: calcium ion transport (GO:0006816);; Biological Process: Golgi organization (GO:0007030);; Biological Process: response to salt stress (GO:0009651);; Biological Process: response to sucrose (GO:0009744);; Biological Process: response to glucose (GO:0009749);; Biological Process: response to fructose (GO:0009750);;	--	--	--	--	R	General function prediction only	hypothetical protein POPTR_0001s36250g [Populus trichocarpa]	7.5543	1	7.6285	1	4.44912	1	7.1833	1	3.40776	1	7.40888	1	--	--	--	--	--	--	--	--	--	--	--	--	--	--	--	--	--	--	--	--
PB.10722.1	AT5G57610	--	PB.10722.1	NA	NA	PB.8309.1	PB.10722	[RTKL]	--	Molecular Function: protein serine/threonine kinase activity (GO:0004674);; Molecular Function: non-membrane spanning protein tyrosine kinase activity (GO:0004715);; Molecular Function: ATP binding (GO:0005524);; Biological Process: protein phosphorylation (GO:0006468);;	--	[T]	Signal transduction mechanisms	Serine/threonine-protein kinase EDR1 OS=Arabidopsis thaliana GN=EDR1 PE=1 SV=1	T	Signal transduction mechanisms	PREDICTED: uncharacterized protein LOC105115335 isoform X1 [Populus euphratica]	1.50251	0.4769	0.670195	0.2117	0.94798	0.1526	3.3968	0.2875	5.76283	0.7326	5.8051	0.7238	--	--	--	--	--	--	--	--	--	--	--	--	--	--	--	--	--	--	--	--
PB.10722.2	AT5G57610	--	PB.10722.2	NA	NA	PB.8309.2	PB.10722	[RTKL]	--	Molecular Function: protein kinase activity (GO:0004672);; Biological Process: phosphorylation (GO:0016310);;	--	--	--	Probable serine/threonine-protein kinase DDB_G0272254 OS=Dictyostelium discoideum GN=DDB_G0272254 PE=3 SV=1	T	Signal transduction mechanisms	PREDICTED: uncharacterized protein LOC105115335 isoform X1 [Populus euphratica]	1.64797	0.5231	2.49569	0.7883	5.26453	0.8474	8.41816	0.7125	2.1032	0.2674	2.21535	0.2762	--	--	--	--	--	--	--	--	--	--	--	--	--	--	--	--	--	--	--	--
PB.10737.1	--	--	PB.10737.1	PB.8990.1	NA	NA	PB.10737	--	--	Biological Process: anthocyanin-containing compound biosynthetic process (GO:0009718);; Molecular Function: anthocyanidin 3-O-glucosyltransferase activity (GO:0047213);;	--	[GC]	--	Anthocyanidin 3-O-glucosyltransferase OS=Petunia hybrida GN=RT PE=2 SV=1	2084	UDP-glycosyltransferase	hypothetical protein POPTR_0006s19340g [Populus trichocarpa]	30.6531	1	9.02248	1	1.70581	1	0.674424	1	0.286574	1	0.740537	1	--	--	--	0.000699544	-5.01323	down	6.2924e-05	-6.60981	down	1.15672e-05	#NAME?	down	0.000299116	-5.58799	down	--	--	--	--	--
PB.10741.1	--	--	PB.10741.1	PB.8996.1	NA	NA	PB.10741	--	--	Cellular Component: nucleus (GO:0005634);; Biological Process: cell cycle (GO:0007049);;	K10842|1.45641e-46|pop:POPTR_0006s19460g|POPTRDRAFT_561362; hypothetical protein; K10842 CDK-activating kinase assembly factor MAT1 (A)	[O]	Posttranslational modification, protein turnover, chaperones	--	O	Posttranslational modification, protein turnover, chaperones	hypothetical protein POPTR_0006s19460g [Populus trichocarpa]	2.32014	1	2.43555	1	2.67145	1	2.82797	1	1.25624	1	0.387583	1	--	--	--	--	--	--	--	--	--	--	--	--	--	--	--	--	--	--	--	--
PB.10758.1	AT4G30940	--	PB.10758.1	NA	NA	PB.8368.1	PB.10758	--	--	Biological Process: protein homooligomerization (GO:0051260);;	--	[R]	General function prediction only	BTB/POZ domain-containing protein At2g24240 OS=Arabidopsis thaliana GN=At2g24240 PE=2 SV=1	R	General function prediction only	hypothetical protein POPTR_0018s11700g [Populus trichocarpa]	1.14015	1	1.33786	1	2.76562	1	1.71449	1	1.46197	1	1.71459	1	--	--	--	--	--	--	--	--	--	--	--	--	--	--	--	--	--	--	--	--
PB.10789.1	--	--	PB.10789.1	PB.9080.1	NA	NA	PB.10789	--	--	--	--	[R]	General function prediction only	F-box/kelch-repeat protein At1g30090 OS=Arabidopsis thaliana GN=At1g30090 PE=2 SV=1	R	General function prediction only	kelch repeat-containing F-box family protein [Populus trichocarpa]	1.3673	0.714	1.64445	0.8153	2.6419	0.8823	2.3296	0.8238	3.692	0.8968	0.998033	0.8847	--	--	--	--	--	--	--	--	--	--	--	--	--	--	--	--	--	--	--	--
PB.10789.2	--	--	PB.10789.2	NA	PB.8851.1	NA	PB.10789	--	--	--	--	[R]	General function prediction only	F-box/kelch-repeat protein At1g30090 OS=Arabidopsis thaliana GN=At1g30090 PE=2 SV=1	R	General function prediction only	kelch repeat-containing F-box family protein [Populus trichocarpa]	0.547637	0.286	0.372624	0.1847	0.352279	0.1177	0.498367	0.1762	0.424728	0.1032	0.130086	0.1153	--	--	--	--	--	--	--	--	--	--	--	--	--	--	--	--	--	--	--	--
PB.10802.1	--	--	PB.10802.1	NA	PB.8871.1	NA	PB.10802	--	--	Molecular Function: nucleotide binding (GO:0000166);; Molecular Function: protein kinase activity (GO:0004672);; Molecular Function: ion binding (GO:0043167);; Biological Process: primary metabolic process (GO:0044238);; Biological Process: cellular macromolecule metabolic process (GO:0044260);;	--	[R]	General function prediction only	Uncharacterized mitochondrial protein AtMg00820 OS=Arabidopsis thaliana GN=AtMg00820 PE=4 SV=1	R	General function prediction only	hypothetical protein VITISV_011221 [Vitis vinifera]	2.81795e-182	0	5.17544	0.1166	4.60091	0.1134	2.02011	0.0693	4.0687	0.1279	8.82084	0.2687	--	--	--	--	--	--	--	--	--	--	--	--	--	--	--	--	--	--	--	--
PB.10802.2	--	--	PB.10802.2	NA	PB.8871.2	NA	PB.10802	--	--	Molecular Function: binding (GO:0005488);;	--	[R]	General function prediction only	--	R	General function prediction only	hypothetical protein VITISV_011221 [Vitis vinifera]	9.84253	1	39.2171	0.8834	35.966	0.8866	27.1335	0.9307	27.7511	0.8721	24.001	0.7313	--	--	--	--	--	--	--	--	--	--	--	--	--	--	--	--	--	--	--	--
PB.10809.1	--	--	PB.10809.1	PB.9118.1	NA	NA	PB.10809	--	--	--	--	--	--	--	S	Function unknown	hypothetical protein POPTR_0006s21440g [Populus trichocarpa]	3.98081	1	1.42452	1	0.816971	1	1.87717	1	3.46597	1	6.97177	1	--	--	--	--	--	--	--	--	--	--	--	--	--	--	--	--	--	--	--	--
PB.10834.1	--	--	PB.10834.1	PB.9161.1	PB.8926.1	PB.8488.1	PB.10834	[R]	General function prediction only	Cellular Component: endoplasmic reticulum (GO:0005783);; Biological Process: auxin metabolic process (GO:0009850);; Molecular Function: IAA-Phe conjugate hydrolase activity (GO:0010210);; Molecular Function: IAA-Leu conjugate hydrolase activity (GO:0010211);;	K14664|4.02921e-74|pop:POPTR_0006s22390g|POPTRDRAFT_763045; IAA-amino acid hydrolase 1 family protein; K14664 IAA-amino acid hydrolase [EC:3.5.1.-] (A)	--	--	IAA-amino acid hydrolase ILR1 OS=Arabidopsis thaliana GN=ILR1 PE=1 SV=2	E	Amino acid transport and metabolism	IAA-amino acid hydrolase 1 family protein [Populus trichocarpa]	17.4074	1	18.7094	1	9.38209	1	8.17524	1	7.84338	1	8.88458	1	--	--	--	--	--	--	--	--	--	--	--	--	--	--	--	--	--	--	--	--
PB.10846.1	--	--	PB.10846.1	NA	PB.8948.1	NA	PB.10846	--	--	--	--	--	--	--	--	--	hypothetical protein POPTR_0006s22750g [Populus trichocarpa]	20.4866	0.3775	9.8784	0.347	7.43166	0.3443	4.98372	0.1957	3.98727	0.1144	4.00742	0.1649	--	--	--	--	--	--	--	--	--	--	--	--	--	--	--	--	--	--	--	--
PB.10846.2	--	--	PB.10846.2	PB.9179.1	NA	NA	PB.10846	--	--	--	--	--	--	--	S	Function unknown	hypothetical protein POPTR_0006s22750g [Populus trichocarpa]	33.784	0.6225	18.593	0.653	14.1513	0.6557	20.4805	0.8043	30.866	0.8856	20.2898	0.8351	--	--	--	--	--	--	--	--	--	--	--	--	--	--	--	--	--	--	--	--
PB.1086.1	--	--	PB.1086.1	PB.1906.1	NA	NA	PB.1086	--	--	--	--	--	--	--	--	--	hypothetical protein POPTR_0035s00300g, partial [Populus trichocarpa]	9.08607	1	12.9131	1	11.7834	1	8.97123	1	8.09764	1	7.57313	1	--	--	--	--	--	--	--	--	--	--	--	--	--	--	--	--	--	--	--	--
PB.10861.1	--	--	PB.10861.1	PB.9211.1	PB.8981.1	NA	PB.10861	--	--	Molecular Function: zinc ion binding (GO:0008270);;	--	[O]	Posttranslational modification, protein turnover, chaperones	E3 ubiquitin-protein ligase SGR9, amyloplastic OS=Arabidopsis thaliana GN=SGR9 PE=1 SV=1	O	Posttranslational modification, protein turnover, chaperones	hypothetical protein POPTR_0006s23270g [Populus trichocarpa]	6.22548	1	7.72014	1	8.49326	1	11.7711	1	11.3029	1	15.7585	1	--	--	--	--	--	--	--	--	--	--	--	--	--	--	--	--	--	--	--	--
PB.1087.1	AT5G20890	--	PB.1087.1	NA	PB.1847.1	NA	PB.1087	[O]	Posttranslational modification, protein turnover, chaperones	--	K09494|0|pop:POPTR_0001s35790g|POPTRDRAFT_1068986; hypothetical protein; K09494 T-complex protein 1 subunit beta (A)	[O]	Posttranslational modification, protein turnover, chaperones	T-complex protein 1 subunit beta OS=Arabidopsis thaliana GN=CCT2 PE=1 SV=1	O	Posttranslational modification, protein turnover, chaperones	hypothetical protein POPTR_0001s35790g [Populus trichocarpa]	14.0896	1	9.20154	1	8.53839	1	14.8949	1	14.5154	1	5.4805	1	--	--	--	--	--	--	--	--	--	--	--	--	--	--	--	--	--	--	--	--
PB.10898.1	--	--	PB.10898.1	PB.9287.1	NA	NA	PB.10898	--	--	--	--	[C]	Energy production and conversion	--	C	Energy production and conversion	mitochondrial substrate carrier family protein [Populus trichocarpa]	7.79286	1	4.90664	1	3.08395	1	1.46255	1	1.57838	1	1.09349	1	--	--	--	--	--	--	--	--	--	--	--	--	--	--	--	--	--	--	--	--
PB.10916.1	AT1G17720	ATB BETA	PB.10916.1	NA	NA	PB.8632.1	PB.10916	[T]	Signal transduction mechanisms	Cellular Component: protein phosphatase type 2A complex (GO:0000159);; Biological Process: signal transduction (GO:0007165);; Molecular Function: protein phosphatase type 2A regulator activity (GO:0008601);;	K04354|0|pop:POPTR_0006s24710g|POPTRDRAFT_1081434; hypothetical protein; K04354 serine/threonine-protein phosphatase 2A regulatory subunit B (A)	[T]	Signal transduction mechanisms	Serine/threonine protein phosphatase 2A 55 kDa regulatory subunit B beta isoform OS=Arabidopsis thaliana GN=PP2AB2 PE=1 SV=1	T	Signal transduction mechanisms	hypothetical protein POPTR_0006s24710g [Populus trichocarpa]	1.95056	1	0.326829	1	1.75536	1	2.50261	1	1.14629	1	1.04331	1	--	--	--	--	--	--	--	--	--	--	--	--	--	--	--	--	--	--	--	--
PB.10951.1	--	--	PB.10951.1	NA	NA	PB.8686.1	PB.10951	--	--	--	--	--	--	U-box domain-containing protein 25 OS=Arabidopsis thaliana GN=PUB25 PE=2 SV=1	S	Function unknown	PREDICTED: uncharacterized protein LOC105122418 [Populus euphratica]	17.7109	1	11.1262	1	18.6384	1	26.5854	1	44.5297	1	38.2366	1	--	--	--	--	--	--	--	--	--	--	--	--	--	--	--	--	--	--	--	--
PB.1096.1	AT3G27550	--	PB.1096.1	NA	PB.1865.1	NA	PB.1096	--	--	Molecular Function: RNA binding (GO:0003723);;	--	[L]	Replication, recombination and repair	Uncharacterized CRM domain-containing protein At3g25440, chloroplastic OS=Arabidopsis thaliana GN=At3g25440 PE=2 SV=1	L	Replication, recombination and repair	PREDICTED: uncharacterized protein LOC105109948 [Populus euphratica]	6.97402	1	3.44409	1	3.82853	1	5.01392	1	6.24238	1	3.29955	1	--	--	--	--	--	--	--	--	--	--	--	--	--	--	--	--	--	--	--	--
PB.1097.1	AT5G50180	--	PB.1097.1	NA	PB.1868.1	NA	PB.1097	[RTKL]	--	Biological Process: activation of MAPKK activity (GO:0000186);; Molecular Function: MAP kinase kinase kinase activity (GO:0004709);; Molecular Function: ATP binding (GO:0005524);;	--	[T]	Signal transduction mechanisms	Serine/threonine-protein kinase HT1 OS=Arabidopsis thaliana GN=HT1 PE=1 SV=1	T	Signal transduction mechanisms	kinase family protein [Populus trichocarpa]	1.9883	0.5684	0.326829	0.1552	0.393477	0.1349	0.617577	0.2463	7.28273e-49	0	1.41182	0.3109	--	--	--	--	--	--	--	--	--	--	--	--	--	--	--	--	--	--	--	--
PB.1097.2	AT5G50180	--	PB.1097.2	PB.1928.1	NA	NA	PB.1097	[RTKL]	--	Biological Process: activation of MAPKK activity (GO:0000186);; Molecular Function: MAP kinase kinase kinase activity (GO:0004709);; Molecular Function: protein serine/threonine/tyrosine kinase activity (GO:0004712);; Molecular Function: ATP binding (GO:0005524);; Biological Process: microtubule nucleation (GO:0007020);;	--	[T]	Signal transduction mechanisms	Serine/threonine-protein kinase HT1 OS=Arabidopsis thaliana GN=HT1 PE=1 SV=1	T	Signal transduction mechanisms	kinase family protein [Populus trichocarpa]	1.50973	0.4316	1.7794	0.8448	2.52391	0.8651	1.88939	0.7537	1.82938	1	3.12992	0.6891	--	--	--	--	--	--	--	--	--	--	--	--	--	--	--	--	--	--	--	--
PB.10985.1	AT5G11380	DXPS3	PB.10985.1	NA	NA	PB.8745.1	PB.10985	[HI]	--	Molecular Function: 1-deoxy-D-xylulose-5-phosphate synthase activity (GO:0008661);; Biological Process: terpenoid biosynthetic process (GO:0016114);;	K01662|0|pop:POPTR_0006s26580g|POPTRDRAFT_418371; hypothetical protein; K01662 1-deoxy-D-xylulose-5-phosphate synthase [EC:2.2.1.7] (A)	[G]	Carbohydrate transport and metabolism	1-deoxy-D-xylulose-5-phosphate synthase, chloroplastic OS=Arabidopsis thaliana GN=DXS PE=1 SV=2	H	Coenzyme transport and metabolism	hypothetical protein POPTR_0006s26580g [Populus trichocarpa]	1.62083	1	1.7208	1	0.839281	1	0.629795	1	1.57515	1	1.84357	1	--	--	--	--	--	--	--	--	--	--	--	--	--	--	--	--	--	--	--	--
PB.11062.10	AT3G14790	RHM3	PB.11062.10	NA	NA	PB.8865.1	PB.11062	[M]	Cell wall/membrane/envelope biogenesis	Molecular Function: dTDP-4-dehydrorhamnose reductase activity (GO:0008831);; Biological Process: extracellular polysaccharide biosynthetic process (GO:0045226);; Molecular Function: coenzyme binding (GO:0050662);;	K12450|0|pop:POPTR_0006s28750g|hypothetical protein; K12450 UDP-glucose 4,6-dehydratase [EC:4.2.1.76] (A)	[G]	Carbohydrate transport and metabolism	Trifunctional UDP-glucose 4,6-dehydratase/UDP-4-keto-6-deoxy-D-glucose 3,5-epimerase/UDP-4-keto-L-rhamnose-reductase RHM1 OS=Arabidopsis thaliana GN=RHM1 PE=1 SV=1	G	Carbohydrate transport and metabolism	hypothetical protein POPTR_0006s28750g [Populus trichocarpa]	1.56528	1	3.08671	1	2.60761	1	4.2783	1	6.52572	1	6.56093	1	--	--	--	--	--	--	--	--	--	--	--	--	--	--	--	--	--	--	--	--
PB.11091.1	--	--	PB.11091.1	NA	PB.9360.1	NA	PB.11091	--	--	--	--	--	--	--	R	General function prediction only	PREDICTED: transcription initiation factor TFIID subunit 11 isoform X3 [Populus euphratica]	12.8918	1	5.22349	1	7.63967	1	7.45971	1	4.48737	1	2.49929	1	--	--	--	--	--	--	--	--	--	--	--	--	--	--	--	--	--	--	--	--
PB.11097.1	AT3G19990	--	PB.11097.1	NA	NA	PB.8919.1	PB.11097	--	--	Cellular Component: cytosol (GO:0005829);; Cellular Component: chloroplast stroma (GO:0009570);;	--	--	--	--	S	Function unknown	hypothetical protein POPTR_0007s15300g [Populus trichocarpa]	14.237	1	18.8008	1	18.292	1	25.1439	1	30.7863	1	28.7524	1	--	--	--	--	--	--	--	--	--	--	--	--	--	--	--	--	--	--	--	--
PB.11099.1	AT3G20200	--	PB.11099.1	PB.9626.1	NA	NA	PB.11099	[RTKL]	--	Biological Process: response to molecule of fungal origin (GO:0002238);; Molecular Function: protein serine/threonine kinase activity (GO:0004674);; Molecular Function: non-membrane spanning protein tyrosine kinase activity (GO:0004715);; Molecular Function: ATP binding (GO:0005524);; Cellular Component: nucleus (GO:0005634);; Biological Process: protein phosphorylation (GO:0006468);; Biological …	--	--	--	U-box domain-containing protein 35 OS=Arabidopsis thaliana GN=PUB35 PE=1 SV=2	T	Signal transduction mechanisms	hypothetical protein POPTR_0007s15230g [Populus trichocarpa]	10.8043	1	0.366959	1	0.2797	1	1.82812e-05	1	0	0	0.327858	1	--	--	--	--	--	--	--	--	--	--	--	--	--	--	--	--	--	--	--	--
PB.11102.1	--	--	PB.11102.1	PB.9633.1	NA	PB.8932.1	PB.11102	--	--	Molecular Function: nucleic acid binding (GO:0003676);;	--	--	--	--	S	Function unknown	PREDICTED: uncharacterized protein LOC105130447 isoform X1 [Populus euphratica]	116.909	0.4358	90.711	0.544	77.3707	0.5388	89.6733	0.686	43.802	0.3753	66.6016	0.5533	--	--	--	--	--	--	--	--	--	--	--	--	--	--	--	--	--	--	--	--
PB.11102.2	--	--	PB.11102.2	NA	PB.9380.1	NA	PB.11102	--	--	Molecular Function: nucleic acid binding (GO:0003676);;	--	--	--	--	S	Function unknown	PREDICTED: uncharacterized protein LOC105130447 isoform X1 [Populus euphratica]	129.584	0.4831	55.4211	0.3323	53.0244	0.3693	35.4572	0.2712	63.4077	0.5433	36.7461	0.3053	--	--	--	--	--	--	--	--	--	--	--	--	--	--	--	--	--	--	--	--
PB.11108.1	AT2G22840	AtGRF1	PB.11108.1	PB.9643.1	NA	NA	PB.11108	--	--	Molecular Function: ATP binding (GO:0005524);; Cellular Component: nucleus (GO:0005634);; Biological Process: regulation of transcription, DNA-templated (GO:0006355);; Molecular Function: hydrolase activity, acting on acid anhydrides, in phosphorus-containing anhydrides (GO:0016818);;	--	--	--	Growth-regulating factor 1 OS=Arabidopsis thaliana GN=GRF1 PE=1 SV=1	K	Transcription	hypothetical protein POPTR_0007s14720g [Populus trichocarpa]	7.43899	1	1.39896	1	0	0	0.893953	1	0.657219	1	1.81847	1	--	--	--	--	--	--	--	--	--	--	--	--	--	--	--	--	--	--	--	--
PB.11117.1	--	--	PB.11117.1	PB.9661.1	NA	NA	PB.11117	--	--	Molecular Function: nucleotide binding (GO:0000166);; Molecular Function: RNA binding (GO:0003723);; Cellular Component: nucleus (GO:0005634);; Biological Process: mRNA processing (GO:0006397);;	K13091|1.25371e-09|mtr:MTR_3g095230|Splicing factor-like protein; K13091 RNA-binding protein 39 (A)	[K]	Transcription	--	K	Transcription	PREDICTED: RNA-binding protein 39-like isoform X2 [Populus euphratica]	0.7926	1	1.06714	1	1.09509	1	1.68643	1	2.28411	1	1.42135	1	--	--	--	--	--	--	--	--	--	--	--	--	--	--	--	--	--	--	--	--
PB.11164.1	--	--	PB.11164.1	PB.9758.1	NA	NA	PB.11164	--	--	--	--	--	--	Zinc-finger homeodomain protein 5 OS=Arabidopsis thaliana GN=ZHD5 PE=1 SV=1	R	General function prediction only	hypothetical protein POPTR_0007s12970g [Populus trichocarpa]	3.16954	0.0115	1.43286e-22	0	5.19233e-22	0	7.76333e-11	0	2.84359	0.0506	0.00145519	0	--	--	--	--	--	--	--	--	--	--	--	--	--	--	--	--	--	--	--	--
PB.11164.2	--	--	PB.11164.2	PB.9758.2	PB.9505.1	NA	PB.11164	--	--	Molecular Function: DNA binding (GO:0003677);;	--	--	--	Zinc-finger homeodomain protein 5 OS=Arabidopsis thaliana GN=ZHD5 PE=1 SV=1	R	General function prediction only	hypothetical protein POPTR_0007s12970g [Populus trichocarpa]	273.03	0.9885	197.913	1	107.937	1	75.4216	1	53.3548	0.9494	32.0099	1	--	--	--	--	--	--	0.000495757	-1.97124	down	8.58282e-06	-2.4769	down	6.58758e-08	-3.20505	down	--	--	--	--	--
PB.11195.1	AT2G23520	--	PB.11195.1	PB.9839.1	PB.9574.1	PB.9131.1	PB.11195	[E]	Amino acid transport and metabolism	Molecular Function: catalytic activity (GO:0003824);; Cellular Component: plasma membrane (GO:0005886);; Biological Process: metabolic process (GO:0008152);; Molecular Function: pyridoxal phosphate binding (GO:0030170);;	--	[H]	Coenzyme transport and metabolism	Molybdenum cofactor sulfurase OS=Solanum lycopersicum GN=FLACCA PE=2 SV=1	H	Coenzyme transport and metabolism	PREDICTED: uncharacterized protein LOC105135873 [Populus euphratica]	19.8637	1	12.3288	1	14.7955	1	13.7691	1	27.1016	1	15.802	1	--	--	--	--	--	--	--	--	--	--	--	--	--	--	--	--	--	--	--	--
PB.11221.1	--	--	PB.11221.1	PB.9885.1	PB.9616.1	NA	PB.11221	[O]	Posttranslational modification, protein turnover, chaperones	Molecular Function: serine-type endopeptidase activity (GO:0004252);; Biological Process: proteolysis (GO:0006508);; Molecular Function: identical protein binding (GO:0042802);; Biological Process: negative regulation of catalytic activity (GO:0043086);;	--	--	--	Subtilisin-like protease OS=Arabidopsis thaliana GN=ARA12 PE=1 SV=1	O	Posttranslational modification, protein turnover, chaperones	subtilase family protein [Populus trichocarpa]	34.9409	1	21.7572	1	16.9281	1	12.0511	1	10.8223	1	10.5144	1	--	--	--	--	--	--	--	--	--	--	--	--	--	--	--	--	--	--	--	--
PB.11228.1	--	--	PB.11228.1	NA	PB.9630.1	NA	PB.11228	[RTKL]	--	Molecular Function: protein serine/threonine kinase activity (GO:0004674);; Molecular Function: ATP binding (GO:0005524);; Cellular Component: plasma membrane (GO:0005886);; Biological Process: protein phosphorylation (GO:0006468);;	--	--	--	Probable inactive receptor kinase At5g67200 OS=Arabidopsis thaliana GN=At5g67200 PE=1 SV=1	T	Signal transduction mechanisms	leucine-rich repeat transmembrane protein kinase [Populus trichocarpa]	9.8367	1	8.84915	1	9.69731	1	12.7299	1	12.6808	1	9.19338	1	--	--	--	--	--	--	--	--	--	--	--	--	--	--	--	--	--	--	--	--
PB.11234.1	--	--	PB.11234.1	PB.9909.1	NA	NA	PB.11234	[U]	Intracellular trafficking, secretion, and vesicular transport	Cellular Component: integral component of membrane (GO:0016021);; Biological Process: maintenance of protein location (GO:0045185);;	--	[U]	Intracellular trafficking, secretion, and vesicular transport	Protein RER1C OS=Arabidopsis thaliana GN=RER1C PE=2 SV=1	U	Intracellular trafficking, secretion, and vesicular transport	hypothetical protein POPTR_0007s10630g [Populus trichocarpa]	2.70753	1	0.357377	1	1.79998	1	1.99087	1	1.23037	1	1.0684	1	--	--	--	--	--	--	--	--	--	--	--	--	--	--	--	--	--	--	--	--
PB.11306.1	--	--	PB.11306.1	PB.10025.1	NA	NA	PB.11306	[QR]	--	Molecular Function: methyltransferase activity (GO:0008168);; Cellular Component: chloroplast (GO:0009507);; Biological Process: methylation (GO:0032259);;	--	--	--	--	S	Function unknown	hypothetical protein POPTR_0007s08000g [Populus trichocarpa]	0	0	0	0	0	0	0	0	0	0	0	0	--	--	--	--	--	--	--	--	--	--	--	--	--	--	--	--	--	--	--	--
PB.1133.1	AT5G46410	SSP4	PB.1133.1	NA	NA	PB.1839.1	PB.1133	--	--	Biological Process: dephosphorylation (GO:0016311);; Molecular Function: phosphatase activity (GO:0016791);;	--	[K]	Transcription	CTD small phosphatase-like protein 2 OS=Homo sapiens GN=CTDSPL2 PE=1 SV=2	K	Transcription	hypothetical protein POPTR_0001s34390g [Populus trichocarpa]	2.76097	1	3.88813	1	6.8772	1	8.53651	1	9.62104	1	7.17	1	--	--	--	--	--	--	--	--	--	--	--	--	--	--	--	--	--	--	--	--
PB.11331.1	--	--	PB.11331.1	NA	PB.9787.1	NA	PB.11331	--	--	--	--	[R]	General function prediction only	--	L	Replication, recombination and repair	PREDICTED: uncharacterized protein LOC105108282 [Populus euphratica]	7.17906	1	17.5653	1	19.9638	1	17.8252	1	15.4035	1	10.0534	1	--	--	--	--	--	--	--	--	--	--	--	--	--	--	--	--	--	--	--	--
PB.11410.1	--	--	PB.11410.1	NA	NA	PB.9457.1	PB.11410	--	--	--	--	--	--	--	--	--	hypothetical protein POPTR_0007s04390g [Populus trichocarpa]	9.35596	0.6502	3.17209	0.1897	0.0789007	0.004	7.69084	0.6245	11.8136	0.778	0.000573951	0.0001	--	--	--	--	--	--	--	--	--	--	--	--	--	--	--	--	--	--	--	--
PB.11410.2	--	--	PB.11410.2	NA	PB.9926.1	NA	PB.11410	--	--	--	--	--	--	--	--	--	hypothetical protein POPTR_0007s04390g [Populus trichocarpa]	1.13255	0.0787	6.05323	0.3621	3.51312	0.1802	2.85313	0.2317	1.24196	0.0818	3.00625	0.3339	--	--	--	--	--	--	--	--	--	--	--	--	--	--	--	--	--	--	--	--
PB.11410.3	--	--	PB.11410.3	PB.10202.1	NA	NA	PB.11410	--	--	--	--	--	--	--	--	--	hypothetical protein POPTR_0007s04390g [Populus trichocarpa]	3.90151	0.2711	7.49251	0.4482	15.9079	0.8158	1.77216	0.1439	2.12925	0.1402	5.99722	0.6661	--	--	--	--	--	--	--	--	--	--	--	--	--	--	--	--	--	--	--	--
PB.11419.1	--	--	PB.11419.1	NA	PB.9943.1	NA	PB.11419	--	--	Molecular Function: aspartic-type endopeptidase activity (GO:0004190);; Biological Process: proteolysis (GO:0006508);;	--	[O]	Posttranslational modification, protein turnover, chaperones	Protein ASPARTIC PROTEASE IN GUARD CELL 2 OS=Arabidopsis thaliana GN=ASPG2 PE=2 SV=1	O	Posttranslational modification, protein turnover, chaperones	hypothetical protein POPTR_0007s04120g [Populus trichocarpa]	4.32836	1	5.87715	1	5.09018	1	10.3403	1	8.87004	1	6.29096	1	--	--	--	--	--	--	--	--	--	--	--	--	--	--	--	--	--	--	--	--
PB.11460.1	--	--	PB.11460.1	NA	PB.10016.1	NA	PB.11460	--	--	Biological Process: metabolic process (GO:0008152);; Molecular Function: galactinol-raffinose galactosyltransferase activity (GO:0047268);;	K06617|0|pop:POPTR_0007s02450g|POPTRDRAFT_802600; hypothetical protein; K06617 raffinose synthase [EC:2.4.1.82] (A)	--	--	Probable galactinol--sucrose galactosyltransferase 5 OS=Arabidopsis thaliana GN=RFS5 PE=1 SV=1	R	General function prediction only	hypothetical protein POPTR_0007s02450g [Populus trichocarpa]	20.6354	1	31.7777	1	33.7268	1	41.7553	1	37.101	1	28.87	1	--	--	--	--	--	--	--	--	--	--	--	--	--	--	--	--	--	--	--	--
PB.11482.1	--	--	PB.11482.1	NA	NA	PB.9589.1	PB.11482	--	--	Biological Process: regulation of transcription, DNA-templated (GO:0006355);;	--	--	--	Protein SHORT-ROOT OS=Arabidopsis thaliana GN=SHR PE=1 SV=1	K	Transcription	hypothetical protein POPTR_0007s01650g [Populus trichocarpa]	87.8669	0.1433	95.5177	0.1417	64.6456	0.094	132.731	0.1891	76.9712	0.1122	66.6006	0.0943	--	--	--	--	--	--	--	--	--	--	--	--	--	--	--	--	--	--	--	--
PB.11482.2	--	--	PB.11482.2	PB.10347.1	PB.10065.1	PB.9589.2	PB.11482	--	--	Biological Process: regulation of transcription, DNA-templated (GO:0006355);;	--	--	--	Protein SHORT-ROOT OS=Arabidopsis thaliana GN=SHR PE=1 SV=1	K	Transcription	hypothetical protein POPTR_0007s01650g [Populus trichocarpa]	127.751	0.2083	233.444	0.3462	117.621	0.171	113.516	0.1617	229.61	0.3347	140.321	0.1987	--	--	--	--	--	--	--	--	--	--	--	--	--	--	--	--	--	--	--	--
PB.11482.3	--	--	PB.11482.3	NA	PB.10065.2	NA	PB.11482	--	--	Biological Process: regulation of transcription, DNA-templated (GO:0006355);;	--	--	--	Protein SHORT-ROOT OS=Arabidopsis thaliana GN=SHR PE=1 SV=1	K	Transcription	hypothetical protein POPTR_0007s01650g [Populus trichocarpa]	397.578	0.6484	345.32	0.5121	505.625	0.735	455.711	0.6492	379.428	0.5531	499.309	0.707	--	--	--	--	--	--	--	--	--	--	--	--	--	--	--	--	--	--	--	--
PB.11491.1	--	--	PB.11491.1	NA	NA	PB.9603.1	PB.11491	--	--	--	--	--	--	--	R	General function prediction only	hypothetical protein POPTR_0008s07870g [Populus trichocarpa]	3.27541	0.2136	1.65329	0.2283	1.92464	0.1858	3.44825	0.1878	2.70988	0.1441	4.5209	0.1776	--	--	--	--	--	--	--	--	--	--	--	--	--	--	--	--	--	--	--	--
PB.11491.2	--	--	PB.11491.2	PB.10363.1	PB.10079.1	NA	PB.11491	--	--	--	--	--	--	--	R	General function prediction only	hypothetical protein POPTR_0008s07870g [Populus trichocarpa]	12.0598	0.7864	5.58977	0.7717	8.43605	0.8142	14.9096	0.8122	16.0928	0.8559	20.9355	0.8224	--	--	--	--	--	--	--	--	--	--	--	--	--	--	--	--	--	--	--	--
PB.11514.1	AT5G16990	--	PB.11514.1	NA	PB.10119.1	NA	PB.11514	[R]	General function prediction only	Cellular Component: nucleus (GO:0005634);; Cellular Component: cytosol (GO:0005829);; Cellular Component: plasma membrane (GO:0005886);; Biological Process: response to oxidative stress (GO:0006979);; Molecular Function: zinc ion binding (GO:0008270);; Molecular Function: 2-alkenal reductase [NAD(P)] activity (GO:0032440);; Biological Process: response to cadmium ion (GO:0046686);; Biological Pro…	K07119|0|pop:POPTR_0007s00550g|POPTRDRAFT_718146; hypothetical protein; K07119 (A)	[R]	General function prediction only	2-alkenal reductase (NADP(+)-dependent) OS=Nicotiana tabacum GN=DBR PE=1 SV=1	R	General function prediction only	PREDICTED: 2-alkenal reductase (NADP(+)-dependent)-like [Populus euphratica]	7.47884	1	0.980487	1	2.50489	1	5.22911	1	2.40576	1	1.45598	1	--	--	--	--	--	--	--	--	--	--	--	--	--	--	--	--	--	--	--	--
PB.11524.1	AT3G59910	SKIP35	PB.11524.1	PB.10412.1	NA	NA	PB.11524	--	--	--	--	--	--	Ankyrin repeat protein SKIP35 OS=Arabidopsis thaliana GN=SKIP35 PE=1 SV=1	S	Function unknown	hypothetical protein POPTR_0007s00280g [Populus trichocarpa]	15.6392	1	12.3188	1	17.7415	1	17.7596	1	18.3359	1	21.5799	1	--	--	--	--	--	--	--	--	--	--	--	--	--	--	--	--	--	--	--	--
PB.11634.1	--	--	PB.11634.1	NA	PB.9523.1	PB.9074.1	PB.11634	--	--	--	--	--	--	--	--	--	hypothetical protein POPTR_0007s12720g [Populus trichocarpa]	10.7366	0.3028	13.2265	0.4347	20.0773	0.5505	17.666	0.4602	17.474	0.5335	21.0505	0.5453	--	--	--	--	--	--	--	--	--	--	--	--	--	--	--	--	--	--	--	--
PB.11644.1	AT2G18500	ATOFP7	PB.11644.1	PB.9785.1	NA	NA	PB.11644	--	--	--	--	--	--	Transcription repressor OFP7 OS=Arabidopsis thaliana GN=OFP7 PE=2 SV=1	S	Function unknown	ovate family protein [Populus trichocarpa]	4.09983	1	1.72579	1	2.81025	1	1.41005	1	1.59778	1	1.39626	1	--	--	--	--	--	--	--	--	--	--	--	--	--	--	--	--	--	--	--	--
PB.11681.1	--	--	PB.11681.1	NA	PB.9587.1	NA	PB.11681	[S]	Function unknown	Biological Process: defense response (GO:0006952);; Molecular Function: ADP binding (GO:0043531);;	--	--	--	Probable disease resistance protein At5g66900 OS=Arabidopsis thaliana GN=At5g66900 PE=3 SV=1	S	Function unknown	hypothetical protein POPTR_0007s115002g [Populus trichocarpa]	1.62083	1	0.354883	1	0.839281	1	1.56838	1	0.286574	1	0.327862	1	--	--	--	--	--	--	--	--	--	--	--	--	--	--	--	--	--	--	--	--
PB.117.1	AT1G79670	RFO1	PB.117.1	NA	NA	PB.181.1	PB.117	[RTKL]	--	Molecular Function: protein serine/threonine kinase activity (GO:0004674);; Molecular Function: calcium ion binding (GO:0005509);; Molecular Function: ATP binding (GO:0005524);; Cellular Component: plasma membrane (GO:0005886);; Biological Process: protein phosphorylation (GO:0006468);; Cellular Component: plant-type cell wall (GO:0009505);; Biological Process: response to fungus (GO:0009620);; C…	--	--	--	Wall-associated receptor kinase-like 6 OS=Arabidopsis thaliana GN=WAKL6 PE=2 SV=2	T	Signal transduction mechanisms	PREDICTED: wall-associated receptor kinase-like 1, partial [Populus euphratica]	0	0	1.75634	1	1.49956	1	1.09691	1	0	0	0	0	--	--	--	--	--	--	--	--	--	--	--	--	--	--	--	--	--	--	--	--
PB.11706.1	AT5G67210	IRX15-L	PB.11706.1	PB.9901.1	NA	NA	PB.11706	--	--	--	--	--	--	Protein IRX15-LIKE OS=Arabidopsis thaliana GN=IRX15-L PE=2 SV=1	S	Function unknown	hypothetical protein POPTR_0007s10710g [Populus trichocarpa]	24.8307	1	13.5675	1	6.70181	1	10.8125	1	19.2376	1	18.1879	1	--	--	--	--	--	--	--	--	--	--	--	--	--	--	--	--	--	--	--	--
PB.11726.1	AT4G37560	--	PB.11726.1	NA	PB.9672.1	NA	PB.11726	--	--	--	K01455|2.67155e-30|fve:101307925|formamidase-like; K01455 formamidase [EC:3.5.1.49] (A)	--	--	Formamidase OS=Methylophilus methylotrophus GN=fmdA PE=1 SV=1	R	General function prediction only	formamidase [Lupinus albus]	3.80994	1	14.4556	1	13.1808	1	13.6282	1	15.4972	1	10.7186	1	--	--	--	--	--	--	--	--	--	--	--	--	--	--	--	--	--	--	--	--
PB.11763.1	--	--	PB.11763.1	PB.10016.1	NA	NA	PB.11763	--	--	--	--	--	--	LRR receptor-like serine/threonine-protein kinase ERL1 OS=Arabidopsis thaliana GN=ERL1 PE=1 SV=1	T	Signal transduction mechanisms	PTH-1 family protein [Populus trichocarpa]	5.49078	0.1184	7.49425	0.234	9.1909	0.2572	18.1135	0.4014	5.3329	0.149	7.43481	0.206	--	--	--	--	--	--	--	--	--	--	--	--	--	--	--	--	--	--	--	--
PB.11763.2	--	--	PB.11763.2	PB.10016.2	NA	NA	PB.11763	--	--	--	--	--	--	LRR receptor-like serine/threonine-protein kinase ERL1 OS=Arabidopsis thaliana GN=ERL1 PE=1 SV=1	T	Signal transduction mechanisms	PTH-1 family protein [Populus trichocarpa]	15.8701	0.3422	10.4514	0.3263	16.097	0.4505	18.3506	0.4067	16.24	0.4537	17.0375	0.472	--	--	--	--	--	--	--	--	--	--	--	--	--	--	--	--	--	--	--	--
PB.11785.1	--	--	PB.11785.1	PB.10062.1	NA	PB.9324.1	PB.11785	--	--	--	--	--	--	--	--	--	hypothetical protein POPTR_0007s07210g [Populus trichocarpa]	5.0476	1	11.5216	1	13.2879	1	14.9368	1	25.3919	1	31.2905	1	--	--	--	--	--	--	--	--	--	--	--	--	--	--	--	--	--	--	--	--
PB.11787.1	--	--	PB.11787.1	NA	PB.9788.1	NA	PB.11787	--	--	--	--	[R]	General function prediction only	--	L	Replication, recombination and repair	PREDICTED: uncharacterized protein LOC105108282 [Populus euphratica]	4.23507	1	14.5447	1	16.3397	1	19.4871	1	10.4626	1	12.5562	1	--	--	--	--	--	--	--	--	--	--	--	--	--	--	--	--	--	--	--	--
PB.11798.1	--	--	PB.11798.1	NA	NA	PB.9346.1	PB.11798	[Q]	Secondary metabolites biosynthesis, transport and catabolism	Molecular Function: iron ion binding (GO:0005506);; Molecular Function: electron carrier activity (GO:0009055);; Molecular Function: heme binding (GO:0020037);; Biological Process: oxidation-reduction process (GO:0055114);; Molecular Function: aromatase activity (GO:0070330);;	--	[QI]	--	Alkane hydroxylase MAH1 OS=Arabidopsis thaliana GN=CYP96A15 PE=2 SV=1	Q	Secondary metabolites biosynthesis, transport and catabolism	hypothetical protein POPTR_0007s06670g [Populus trichocarpa]	0	0	0	0	0.916083	1	2.33641	1	3.05975	1	1.78384	1	--	--	--	--	--	--	--	--	--	--	--	--	--	--	--	--	--	--	--	--
PB.11809.1	AT4G33430	BAK1	PB.11809.1	PB.10100.1	NA	NA	PB.11809	[RTKL]	--	Molecular Function: protein serine/threonine kinase activity (GO:0004674);; Molecular Function: ATP binding (GO:0005524);; Biological Process: protein phosphorylation (GO:0006468);; Cellular Component: integral component of membrane (GO:0016021);;	K13418|0|pop:POPTR_0005s08500g|POPTRDRAFT_864934; hypothetical protein; K13418 somatic embryogenesis receptor kinase 1 [EC:2.7.10.1 2.7.11.1] (A)	--	--	Somatic embryogenesis receptor kinase 1 OS=Arabidopsis thaliana GN=SERK1 PE=1 SV=2	T	Signal transduction mechanisms	PREDICTED: somatic embryogenesis receptor kinase 2-like isoform X1 [Populus euphratica]	5.5796	1	3.17587	1	2.62189	1	3.79896	1	2.69557	1	3.44825	1	--	--	--	--	--	--	--	--	--	--	--	--	--	--	--	--	--	--	--	--
PB.1184.1	--	--	PB.1184.1	NA	NA	PB.1932.1	PB.1184	--	--	--	--	--	--	--	S	Function unknown	hypothetical protein POPTR_0001s37980g [Populus trichocarpa]	0	0	0.354883	1	0.866529	1	10.4382	1	4.23838	1	2.19652	1	--	--	--	--	--	--	--	--	--	--	--	--	--	--	--	--	--	--	--	--
PB.11854.1	--	--	PB.11854.1	NA	PB.9906.1	NA	PB.11854	--	--	Molecular Function: beta-galactosidase activity (GO:0004565);; Biological Process: carbohydrate metabolic process (GO:0005975);; Molecular Function: carbohydrate binding (GO:0030246);;	--	[G]	Carbohydrate transport and metabolism	Beta-galactosidase 10 OS=Arabidopsis thaliana GN=BGAL10 PE=2 SV=1	G	Carbohydrate transport and metabolism	beta-galactosidase family protein [Populus trichocarpa]	0	0	0	0	0	0	0	0	0	0	0	0	--	--	--	--	--	--	--	--	--	--	--	--	--	--	--	--	--	--	--	--
PB.11869.1	ATCG01280	YCF2.2	PB.11869.1	NA	PB.9935.1	PB.9465.1	PB.11869	--	--	--	--	--	--	--	P	Inorganic ion transport and metabolism	hypothetical protein POPTR_0007s04230g [Populus trichocarpa]	2.24256	1	0.326829	1	0	0	0	0	0.657219	1	1.78384	1	--	--	--	--	--	--	--	--	--	--	--	--	--	--	--	--	--	--	--	--
PB.11898.1	AT5G64330	NPH3	PB.11898.1	NA	NA	PB.9499.1	PB.11898	--	--	Biological Process: polysaccharide biosynthetic process (GO:0000271);; Molecular Function: signal transducer activity (GO:0004871);; Biological Process: phototropism (GO:0009638);; Biological Process: plant-type cell wall organization (GO:0009664);; Biological Process: blue light signaling pathway (GO:0009785);; Biological Process: multidimensional cell growth (GO:0009825);; Biological Process: p…	--	--	--	Root phototropism protein 3 OS=Arabidopsis thaliana GN=RPT3 PE=1 SV=2	R	General function prediction only	hypothetical protein POPTR_0007s03550g [Populus trichocarpa]	0.957277	0.5052	8.74698	0.3106	35.1787	0.5143	50.6768	0.3841	46.1913	0.4036	44.7872	0.4142	--	--	--	0.000253092	5.59873	up	1.39282e-05	6.11707	up	2.32574e-05	5.97647	up	4.42643e-05	5.95111	up	--	--	--	--	--
PB.11898.2	AT5G64330	NPH3	PB.11898.2	NA	PB.9973.2	PB.9499.2	PB.11898	--	--	Biological Process: polysaccharide biosynthetic process (GO:0000271);; Molecular Function: signal transducer activity (GO:0004871);; Biological Process: phototropism (GO:0009638);; Biological Process: plant-type cell wall organization (GO:0009664);; Biological Process: blue light signaling pathway (GO:0009785);; Biological Process: multidimensional cell growth (GO:0009825);; Biological Process: p…	--	--	--	Root phototropism protein 3 OS=Arabidopsis thaliana GN=RPT3 PE=1 SV=2	R	General function prediction only	hypothetical protein POPTR_0007s03550g [Populus trichocarpa]	0.0103706	0.0055	17.5705	0.624	29.4686	0.4308	71.4615	0.5416	68.1695	0.5957	52.4329	0.4849	--	--	--	5.75045e-05	Inf	up	2.24314e-08	Inf	up	2.3618e-08	Inf	up	6.3423e-07	Inf	up	--	--	--	--	--
PB.11898.3	--	--	PB.11898.3	NA	PB.9973.1	NA	PB.11898	--	--	Biological Process: response to external stimulus (GO:0009605);; Biological Process: response to blue light (GO:0009637);; Biological Process: cellular component organization (GO:0016043);; Biological Process: cell growth (GO:0016049);; Biological Process: macromolecule metabolic process (GO:0043170);; Biological Process: primary metabolic process (GO:0044238);; Biological Process: single-multice…	--	--	--	Root phototropism protein 3 OS=Arabidopsis thaliana GN=RPT3 PE=1 SV=2	R	General function prediction only	hypothetical protein POPTR_0007s03550g [Populus trichocarpa]	0.927363	0.4894	1.84088	0.0654	3.75534	0.0549	9.80332	0.0743	0.0779608	0.0007	10.9075	0.1009	--	--	--	--	--	--	--	--	--	--	--	--	--	--	--	--	--	--	--	--
PB.11934.1	--	--	PB.11934.1	NA	PB.10025.2	NA	PB.11934	--	--	--	--	[Z]	Cytoskeleton	--	--	--	hypothetical protein POPTR_0007s02240g [Populus trichocarpa]	4.71575	1	2.46111	1	6.07813	1	6.85081	1	4.77071	1	8.55672	1	--	--	--	--	--	--	--	--	--	--	--	--	--	--	--	--	--	--	--	--
PB.1195.1	AT3G15095	--	PB.1195.1	PB.2109.1	PB.2053.1	NA	PB.1195	--	--	--	--	--	--	--	S	Function unknown	hypothetical protein POPTR_0001s38210g [Populus trichocarpa]	126.431	1	106.376	1	76.6045	1	72.604	1	64.0172	1	63.176	1	--	--	--	--	--	--	--	--	--	--	--	--	--	--	--	--	--	--	--	--
PB.1199.1	--	--	PB.1199.1	NA	PB.2065.1	PB.1954.1	PB.1199	--	--	--	--	[C]	Energy production and conversion	NAD(P)H-quinone oxidoreductase subunit 5, chloroplastic OS=Populus trichocarpa GN=ndhF PE=3 SV=1	--	--	unknown [Populus trichocarpa]	8.47015	1	7.67213	1	3.82853	1	1.56838	1	2.49307	1	5.37311	1	--	--	--	--	--	--	--	--	--	--	--	--	--	--	--	--	--	--	--	--
PB.12008.1	AT5G23430	--	PB.12008.1	NA	NA	PB.9665.1	PB.12008	[R]	General function prediction only	Molecular Function: histone acetyltransferase activity (GO:0004402);; Molecular Function: microtubule binding (GO:0008017);; Cellular Component: katanin complex (GO:0008352);; Biological Process: histone acetylation (GO:0016573);; Biological Process: microtubule severing (GO:0051013);;	K18643|0|pop:POPTR_0008s00290g|POPTRDRAFT_803047; hypothetical protein; K18643 katanin p80 WD40 repeat-containing subunit B1 (A)	[D]	Cell cycle control, cell division, chromosome partitioning	Katanin p80 WD40 repeat-containing subunit B1 homolog OS=Arabidopsis thaliana GN=At5g23430 PE=2 SV=3	D	Cell cycle control, cell division, chromosome partitioning	hypothetical protein POPTR_0008s00290g [Populus trichocarpa]	3.60912	1	0.681712	1	1.24375	1	4.08321	1	0.573147	1	0.740537	1	--	--	--	--	--	--	--	--	--	--	--	--	--	--	--	--	--	--	--	--
PB.12016.1	--	--	PB.12016.1	NA	PB.10170.1	NA	PB.12016	[L]	Replication, recombination and repair	Molecular Function: RNA binding (GO:0003723);; Molecular Function: RNA-directed DNA polymerase activity (GO:0003964);; Cellular Component: nucleus (GO:0005634);; Biological Process: RNA-dependent DNA replication (GO:0006278);; Biological Process: DNA integration (GO:0015074);;	--	[R]	General function prediction only	Transposon Tf2-6 polyprotein OS=Schizosaccharomyces pombe (strain 972 / ATCC 24843) GN=Tf2-6 PE=3 SV=1	R	General function prediction only	PREDICTED: LOW QUALITY PROTEIN: uncharacterized protein LOC105107763 [Populus euphratica]	6.20977	1	3.82703	1	9.70534	1	7.59005	1	7.81106	1	7.11631	1	--	--	--	--	--	--	--	--	--	--	--	--	--	--	--	--	--	--	--	--
PB.12053.1	--	--	PB.12053.1	NA	NA	PB.9732.1	PB.12053	--	--	--	--	--	--	--	T	Signal transduction mechanisms	hypothetical protein POPTR_0162s00240g [Populus trichocarpa]	28.1379	1	37.2833	1	67.5887	1	95.4089	1	104.035	1	95.9606	1	--	--	--	--	--	--	--	--	--	--	--	--	--	--	--	--	--	--	--	--
PB.12055.1	--	--	PB.12055.1	PB.10491.1	NA	NA	PB.12055	[RTKL]	--	Molecular Function: protein kinase activity (GO:0004672);;	K16195|3.04561e-27|pop:POPTR_0008s01680g|hypothetical protein; K16195 eukaryotic translation initiation factor 2-alpha kinase 2 [EC:2.7.11.1] (A)	[J]	Translation, ribosomal structure and biogenesis	Eukaryotic translation initiation factor 2-alpha kinase OS=Drosophila melanogaster GN=PEK PE=1 SV=2	T	Signal transduction mechanisms	PREDICTED: eukaryotic translation initiation factor 2-alpha kinase 3-like isoform X1 [Populus euphratica]	103.361	1	124.718	1	147.138	1	172.022	1	167.92	1	149.298	1	--	--	--	--	--	--	--	--	--	--	--	--	--	--	--	--	--	--	--	--
PB.12061.1	AT5G03540	ATEXO70A1	PB.12061.1	PB.10499.1	NA	NA	PB.12061	--	--	Biological Process: cell morphogenesis (GO:0000902);; Biological Process: protein targeting (GO:0006605);; Biological Process: exocytosis (GO:0006887);; Biological Process: response to osmotic stress (GO:0006970);; Biological Process: post-embryonic development (GO:0009791);; Biological Process: root morphogenesis (GO:0010015);; Cellular Component: membrane (GO:0016020);; Biological Process: cell…	K07195|1.30202e-53|pop:POPTR_0008s01870g|POPTRDRAFT_765130; exocyst subunit EXO70 family protein; K07195 exocyst complex component 7 (A)	[U]	Intracellular trafficking, secretion, and vesicular transport	Exocyst complex component EXO70A1 OS=Arabidopsis thaliana GN=EXO70A1 PE=1 SV=1	U	Intracellular trafficking, secretion, and vesicular transport	exocyst subunit EXO70 family protein [Populus trichocarpa]	0.810413	1	1.04158	1	0.305361	1	1.4057	1	0.91469	1	0.327862	1	--	--	--	--	--	--	--	--	--	--	--	--	--	--	--	--	--	--	--	--
PB.12089.1	--	--	PB.12089.1	NA	NA	PB.9782.1	PB.12089	--	--	Molecular Function: catalytic activity (GO:0003824);;	--	--	--	--	L	Replication, recombination and repair	PREDICTED: transcriptional activator DEMETER-like isoform X2 [Populus euphratica]	74.948	0.9699	56.4506	0.9753	47.6752	0.9538	48.1651	0.9428	55.8929	0.9279	56.2347	0.9803	--	--	--	--	--	--	--	--	--	--	--	--	--	--	--	--	--	--	--	--
PB.12089.2	--	--	PB.12089.2	NA	PB.10282.1	NA	PB.12089	--	--	Molecular Function: catalytic activity (GO:0003824);; Biological Process: DNA repair (GO:0006281);;	--	--	--	Transcriptional activator DEMETER OS=Arabidopsis thaliana GN=DME PE=1 SV=2	L	Replication, recombination and repair	hypothetical protein POPTR_0008s02610g [Populus trichocarpa]	2.32225	0.0301	1.42951	0.0247	2.31159	0.0462	2.92158	0.0572	4.34509	0.0721	1.12812	0.0197	--	--	--	--	--	--	--	--	--	--	--	--	--	--	--	--	--	--	--	--
PB.12120.1	AT3G10390	FLD	PB.12120.1	NA	NA	PB.9830.1	PB.12120	--	--	Molecular Function: sequence-specific DNA binding transcription factor activity (GO:0003700);; Biological Process: regulation of transcription, DNA-templated (GO:0006355);; Molecular Function: primary amine oxidase activity (GO:0008131);; Molecular Function: zinc ion binding (GO:0008270);; Biological Process: auxin biosynthetic process (GO:0009851);; Biological Process: positive regulation of flo…	K11450|0|pop:POPTR_0010s23390g|POPTRDRAFT_228111; hypothetical protein; K11450 lysine-specific histone demethylase 1 [EC:1.-.-.-] (A)	[Q]	Secondary metabolites biosynthesis, transport and catabolism	Protein FLOWERING LOCUS D OS=Arabidopsis thaliana GN=FLD PE=1 SV=1	Q	Secondary metabolites biosynthesis, transport and catabolism	PREDICTED: protein FLOWERING LOCUS D isoform X1 [Populus euphratica]	2.26459	0.3308	3.10978	0.5241	4.77679	0.6296	2.51918	0.4545	4.77394	0.6164	3.68713	0.4815	--	--	--	--	--	--	--	--	--	--	--	--	--	--	--	--	--	--	--	--
PB.12120.2	--	--	PB.12120.2	PB.10595.1	PB.10332.1	NA	PB.12120	--	--	Molecular Function: binding (GO:0005488);; Molecular Function: oxidoreductase activity (GO:0016491);;	--	[Q]	Secondary metabolites biosynthesis, transport and catabolism	3,9-dihydroxypterocarpan 6A-monooxygenase OS=Glycine max GN=CYP93A1 PE=1 SV=1	Q	Secondary metabolites biosynthesis, transport and catabolism	PREDICTED: putative ribonuclease H protein At1g65750-like [Fragaria vesca subsp. vesca]	4.58051	0.6692	2.82348	0.4759	2.81025	0.3704	3.02306	0.5455	2.97043	0.3836	3.97083	0.5185	--	--	--	--	--	--	--	--	--	--	--	--	--	--	--	--	--	--	--	--
PB.12130.1	AT2G38970	--	PB.12130.1	PB.10617.1	PB.10354.1	PB.9852.1	PB.12130	[R]	General function prediction only	Molecular Function: zinc ion binding (GO:0008270);;	--	--	--	Voltage-dependent calcium channel subunit alpha-2/delta-4 OS=Mus musculus GN=Cacna2d4 PE=2 SV=1	O	Posttranslational modification, protein turnover, chaperones	PREDICTED: uncharacterized protein LOC105130760 isoform X1 [Populus euphratica]	577.451	1	531.721	1	625.291	1	702.471	1	802.685	1	834.655	1	--	--	--	--	--	--	--	--	--	--	--	--	--	--	--	--	--	--	--	--
PB.12172.1	AT5G13550	SULTR41	PB.12172.1	PB.10698.1	PB.10432.1	PB.9926.1	PB.12172	[P]	Inorganic ion transport and metabolism	Molecular Function: secondary active sulfate transmembrane transporter activity (GO:0008271);; Biological Process: sulfate transport (GO:0008272);; Cellular Component: integral component of membrane (GO:0016021);; Biological Process: transmembrane transport (GO:0055085);;	K18059|0|pop:POPTR_0008s04930g|POPTRDRAFT_419822; hypothetical protein; K18059 sulfate transporter 4 (A)	[P]	Inorganic ion transport and metabolism	Sulfate transporter 4.1, chloroplastic OS=Arabidopsis thaliana GN=SULTR4;1 PE=1 SV=1	P	Inorganic ion transport and metabolism	hypothetical protein POPTR_0008s04930g [Populus trichocarpa]	0.774787	1	4.18441	1	2.90001	1	2.66529	1	3.83863	1	0.655723	1	--	--	--	--	--	--	--	--	--	--	--	--	--	--	--	--	--	--	--	--
PB.12178.1	--	--	PB.12178.1	PB.10707.1	PB.10441.1	PB.9934.1	PB.12178	--	--	--	--	[L]	Replication, recombination and repair	Putative nuclease HARBI1 OS=Rattus norvegicus GN=Harbi1 PE=2 SV=1	L	Replication, recombination and repair	hypothetical protein POPTR_0008s05090g [Populus trichocarpa]	140.357	1	120.419	1	118.12	1	115.746	1	120.418	1	116.832	1	--	--	--	--	--	--	--	--	--	--	--	--	--	--	--	--	--	--	--	--
PB.12182.1	AT3G53610	ATRAB8	PB.12182.1	NA	PB.10446.1	NA	PB.12182	[R]	General function prediction only	Molecular Function: GTP binding (GO:0005525);; Cellular Component: vacuole (GO:0005773);; Cellular Component: plasma membrane (GO:0005886);; Biological Process: small GTPase mediated signal transduction (GO:0007264);; Biological Process: ethylene-activated signaling pathway (GO:0009873);; Biological Process: protein transport (GO:0015031);; Molecular Function: hydrolase activity (GO:0016787);;	K07901|1.42385e-115|pop:POPTR_0008s05160g|POPTRDRAFT_656053; GTP-binding family protein; K07901 Ras-related protein Rab-8A (A)	[TU]	--	Ras-related protein RABE1c OS=Arabidopsis thaliana GN=RABE1C PE=1 SV=1	U	Intracellular trafficking, secretion, and vesicular transport	PREDICTED: ras-related protein RABE1c-like [Populus euphratica]	7.43899	1	5.51479	1	5.16205	1	10.4259	1	5.723	1	6.82307	1	--	--	--	--	--	--	--	--	--	--	--	--	--	--	--	--	--	--	--	--
PB.12186.1	--	--	PB.12186.1	PB.10718.1	PB.10452.1	NA	PB.12186	[I]	Lipid transport and metabolism	Molecular Function: catalytic activity (GO:0003824);; Biological Process: metabolic process (GO:0008152);;	--	--	--	--	I	Lipid transport and metabolism	hypothetical protein POPTR_0008s05290g [Populus trichocarpa]	26.2586	1	26.4543	1	26.1361	1	22.0633	1	24.877	1	28.774	1	--	--	--	--	--	--	--	--	--	--	--	--	--	--	--	--	--	--	--	--
PB.1219.1	AT3G14740	--	PB.1219.1	NA	NA	PB.1987.1	PB.1219	--	--	Molecular Function: zinc ion binding (GO:0008270);; Molecular Function: oxidoreductase activity (GO:0016491);;	K11380|1.26461e-158|pop:POPTR_0001s39150g|POPTRDRAFT_798206; PHD finger family protein; K11380 NuA3 HAT complex component NTO1 (A)	[R]	General function prediction only	Protein Jade-1 OS=Danio rerio GN=jade1 PE=2 SV=1	R	General function prediction only	PHD finger family protein [Populus trichocarpa]	10.4207	1	37.3006	1	53.1556	1	98.8554	1	97.758	1	122.404	1	--	--	--	--	--	--	0.000735987	3.18909	up	0.000596442	3.16621	up	6.23199e-05	3.51135	up	--	--	--	--	--
PB.12192.1	AT5G02490	MED37D	PB.12192.1	NA	PB.10466.1	NA	PB.12192	[O]	Posttranslational modification, protein turnover, chaperones	Molecular Function: ATP binding (GO:0005524);;	K03283|0|pop:POPTR_0008s05500g|POPTRDRAFT_765441; heat shock protein 70 cognate; K03283 heat shock 70kDa protein 1/8 (A)	[O]	Posttranslational modification, protein turnover, chaperones	Heat shock cognate 70 kDa protein 2 OS=Solanum lycopersicum GN=HSC-2 PE=1 SV=1	O	Posttranslational modification, protein turnover, chaperones	heat shock protein 70 cognate [Populus trichocarpa]	3.61123	1	3.05866	1	1.67856	1	1.66986	1	3.45627	1	2.16189	1	--	--	--	--	--	--	--	--	--	--	--	--	--	--	--	--	--	--	--	--
PB.12215.1	--	--	PB.12215.1	PB.10778.1	NA	NA	PB.12215	--	--	--	--	--	--	Rop guanine nucleotide exchange factor 5 OS=Arabidopsis thaliana GN=ROPGEF5 PE=2 SV=1	T	Signal transduction mechanisms	hypothetical protein POPTR_0008s06230g [Populus trichocarpa]	1.54535	1	0.354883	1	0.305361	1	0.983213	1	0.631353	1	0	0	--	--	--	--	--	--	--	--	--	--	--	--	--	--	--	--	--	--	--	--
PB.12232.1	AT2G45960	PIP1B	PB.12232.1	PB.10806.1	NA	NA	PB.12232	[G]	Carbohydrate transport and metabolism	Molecular Function: transporter activity (GO:0005215);; Cellular Component: mitochondrion (GO:0005739);; Cellular Component: vacuole (GO:0005773);; Biological Process: water transport (GO:0006833);; Biological Process: response to water deprivation (GO:0009414);; Biological Process: response to salt stress (GO:0009651);; Cellular Component: chloroplast envelope (GO:0009941);; Cellular Component: …	K09872|1.77296e-90|pop:POPTR_0008s06580g|POPTRDRAFT_656216; plasma membrane intrinsic protein 1-1; K09872 aquaporin PIP (A)	[G]	Carbohydrate transport and metabolism	Probable aquaporin PIP1-4 OS=Arabidopsis thaliana GN=PIP1.4 PE=1 SV=1	G	Carbohydrate transport and metabolism	plasma membrane intrinsic protein PIP1.5 [Populus trichocarpa x Populus deltoides]	4.65598	1	15.8651	1	12.642	1	17.6869	1	16.2599	1	15.4078	1	--	--	--	--	--	--	--	--	--	--	--	--	--	--	--	--	--	--	--	--
PB.12250.1	--	--	PB.12250.1	PB.10832.1	NA	NA	PB.12250	[R]	General function prediction only	Molecular Function: iron ion binding (GO:0005506);; Molecular Function: oxidoreductase activity, acting on single donors with incorporation of molecular oxygen, incorporation of two atoms of oxygen (GO:0016702);; Molecular Function: flavonol synthase activity (GO:0045431);; Biological Process: flavonol biosynthetic process (GO:0051555);; Biological Process: oxidation-reduction process (GO:0055114…	--	[QR]	--	Leucoanthocyanidin dioxygenase OS=Malus domestica GN=ANS PE=2 SV=1	Q	Secondary metabolites biosynthesis, transport and catabolism	oxidoreductase family protein [Populus trichocarpa]	0	0	0.357377	1	1.47725	1	3.18139	1	0.943793	1	1.05886	1	--	--	--	--	--	--	--	--	--	--	--	--	--	--	--	--	--	--	--	--
PB.12267.1	--	--	PB.12267.1	PB.10861.1	NA	NA	PB.12267	--	--	Biological Process: floral whorl development (GO:0048438);; Biological Process: floral organ formation (GO:0048449);; Biological Process: phyllome development (GO:0048827);;	--	[R]	General function prediction only	Influenza virus NS1A-binding protein homolog B OS=Danio rerio GN=ivns1abpb PE=2 SV=1	R	General function prediction only	hypothetical protein POPTR_0008s07420g [Populus trichocarpa]	0.36747	1	0	0	0	0	0	0	0	0	0	0	--	--	--	--	--	--	--	--	--	--	--	--	--	--	--	--	--	--	--	--
PB.12296.12	--	--	PB.12296.12	NA	NA	PB.10145.1	PB.12296	[R]	General function prediction only	Molecular Function: hydrolase activity (GO:0016787);;	--	--	--	--	R	General function prediction only	Metallo-beta-lactamase family protein isoform 1 [Theobroma cacao]	9.3301	0.6763	17.1079	0.8458	12.0434	0.7265	19.3273	0.826	15.4507	0.8529	17.6538	0.7975	--	--	--	--	--	--	--	--	--	--	--	--	--	--	--	--	--	--	--	--
PB.12296.13	--	--	PB.12296.13	NA	PB.10658.1	NA	PB.12296	[R]	General function prediction only	--	--	--	--	--	R	General function prediction only	PREDICTED: uncharacterized protein LOC105117552 isoform X1 [Populus euphratica]	4.46606	0.3237	3.12016	0.1542	4.53421	0.2735	4.07251	0.174	2.66574	0.1471	4.48398	0.2025	--	--	--	--	--	--	--	--	--	--	--	--	--	--	--	--	--	--	--	--
PB.12297.3	--	--	PB.12297.3	PB.10920.2	PB.10660.3	PB.10148.3	PB.12297	--	--	--	--	--	--	--	R	General function prediction only	hypothetical protein POPTR_0008s08570g [Populus trichocarpa]	194.867	0.9087	210.46	0.9108	249.779	0.9025	250	0.8757	264.773	0.8725	244.024	0.8798	--	--	--	--	--	--	--	--	--	--	--	--	--	--	--	--	--	--	--	--
PB.12297.7	--	--	PB.12297.7	PB.10920.4	PB.10660.1	NA	PB.12297	--	--	--	--	--	--	--	R	General function prediction only	hypothetical protein POPTR_0010s17640g, partial [Populus trichocarpa]	19.5743	0.0913	20.6002	0.0892	26.9712	0.0975	35.4946	0.1243	38.6804	0.1275	33.3321	0.1202	--	--	--	--	--	--	--	--	--	--	--	--	--	--	--	--	--	--	--	--
PB.12307.1	AT1G69560	MYB105	PB.12307.1	PB.10932.1	NA	NA	PB.12307	[KAD]	--	Molecular Function: DNA binding (GO:0003677);; Molecular Function: chromatin binding (GO:0003682);;	K09422|0|pop:POPTR_0008s08760g|POPTRDRAFT_564217; hypothetical protein; K09422 myb proto-oncogene protein, plant (A)	[K]	Transcription	Transcription factor MYB44 OS=Arabidopsis thaliana GN=MYB44 PE=2 SV=1	K	Transcription	hypothetical protein POPTR_0008s08760g [Populus trichocarpa]	13.7179	1	3.11976	1	3.6049	1	1.10126	1	1.97166	1	1.31145	1	--	--	--	--	--	--	--	--	--	--	--	--	--	--	--	--	--	--	--	--
PB.12339.1	--	--	PB.12339.1	PB.10995.2	NA	NA	PB.12339	--	--	--	--	[S]	Function unknown	Cytoplasmic tRNA 2-thiolation protein 2 OS=Arabidopsis thaliana GN=CTU2 PE=2 SV=3	S	Function unknown	hypothetical protein POPTR_0008s09760g [Populus trichocarpa]	39.8859	0.8845	19.4058	0.9976	11.1293	0.9374	11.8251	0.9461	13.3034	0.9425	8.75973	0.8248	--	--	--	--	--	--	--	--	--	--	--	--	--	--	--	--	--	--	--	--
PB.12339.2	--	--	PB.12339.2	PB.10995.1	NA	NA	PB.12339	--	--	--	K14169|1.05574e-08|brp:103865246|cytoplasmic tRNA 2-thiolation protein 2; K14169 cytoplasmic tRNA 2-thiolation protein 2 (A)	[S]	Function unknown	Cytoplasmic tRNA 2-thiolation protein 2 OS=Arabidopsis thaliana GN=CTU2 PE=2 SV=3	S	Function unknown	BnaC01g02000D [Brassica napus]	5.20891	0.1155	0.0461965	0.0024	0.743417	0.0626	0.673791	0.0539	0.811489	0.0575	1.86038	0.1752	--	--	--	--	--	--	--	--	--	--	--	--	--	--	--	--	--	--	--	--
PB.12374.1	AT4G16150	CMTA5	PB.12374.1	NA	PB.10789.1	NA	PB.12374	--	--	Molecular Function: DNA binding (GO:0003677);; Cellular Component: nucleus (GO:0005634);;	--	[S]	Function unknown	Calmodulin-binding transcription activator 6 OS=Arabidopsis thaliana GN=CMTA6 PE=2 SV=1	K	Transcription	calmodulin-binding family protein [Populus trichocarpa]	8.11628	1	2.69879	1	5.14908	1	11.1895	1	13.435	1	2.5841	1	--	--	--	--	--	--	--	--	--	--	--	--	--	--	--	--	--	--	--	--
PB.12385.1	--	--	PB.12385.1	PB.11080.1	NA	NA	PB.12385	--	--	--	--	--	--	--	S	Function unknown	hypothetical protein POPTR_0004s05060g [Populus trichocarpa]	9.80321	1	0.684205	1	0.327671	1	0.983213	1	0.286574	1	1.31145	1	--	--	--	--	--	--	--	--	--	--	--	--	--	--	--	--	--	--	--	--
PB.12388.1	--	--	PB.12388.1	PB.11084.1	NA	NA	PB.12388	--	--	--	--	--	--	Transcription factor BIM2 OS=Arabidopsis thaliana GN=BIM2 PE=1 SV=1	K	Transcription	hypothetical protein POPTR_0008s11120g [Populus trichocarpa]	0.73494	1	1.06964	1	0.911149	1	1.66986	1	2.80228	1	0.715446	1	--	--	--	--	--	--	--	--	--	--	--	--	--	--	--	--	--	--	--	--
PB.12412.1	AT1G13250	GATL3	PB.12412.1	NA	PB.10851.1	NA	PB.12412	[M]	Cell wall/membrane/envelope biogenesis	Biological Process: carbohydrate biosynthetic process (GO:0016051);; Molecular Function: polygalacturonate 4-alpha-galacturonosyltransferase activity (GO:0047262);;	--	--	--	Probable galacturonosyltransferase-like 3 OS=Arabidopsis thaliana GN=GATL3 PE=2 SV=1	G	Carbohydrate transport and metabolism	hypothetical protein POPTR_0008s11570g [Populus trichocarpa]	14.9478	1	14.9738	1	23.4727	1	19.8686	1	19.2498	1	21.74	1	--	--	--	--	--	--	--	--	--	--	--	--	--	--	--	--	--	--	--	--
PB.12432.1	AT1G68410	--	PB.12432.1	PB.11156.1	NA	NA	PB.12432	[T]	Signal transduction mechanisms	Molecular Function: protein serine/threonine phosphatase activity (GO:0004722);; Biological Process: metabolic process (GO:0008152);;	--	[T]	Signal transduction mechanisms	Probable protein phosphatase 2C 15 OS=Arabidopsis thaliana GN=At1g68410 PE=2 SV=1	T	Signal transduction mechanisms	phosphatase 2C family protein [Populus trichocarpa]	0.810413	1	0.681712	1	0.51161	1	0.893953	1	1.31121	1	1.41182	1	--	--	--	--	--	--	--	--	--	--	--	--	--	--	--	--	--	--	--	--
PB.12457.1	--	--	PB.12457.1	NA	PB.10927.1	NA	PB.12457	--	--	Molecular Function: serine-type carboxypeptidase activity (GO:0004185);; Cellular Component: vacuole (GO:0005773);; Biological Process: proteolysis (GO:0006508);;	--	[OE]	--	Serine carboxypeptidase-like 50 OS=Arabidopsis thaliana GN=SCPL50 PE=2 SV=1	O	Posttranslational modification, protein turnover, chaperones	serine carboxypeptidase S10 family protein [Populus trichocarpa]	3.075	1	1.33786	1	1.14464	1	1.34885	1	1.88759	1	0.352953	1	--	--	--	--	--	--	--	--	--	--	--	--	--	--	--	--	--	--	--	--
PB.12464.4	AT1G14920	GAI	PB.12464.4	PB.11213.1	NA	NA	PB.12464	--	--	Biological Process: regulation of transcription, DNA-templated (GO:0006355);; Biological Process: regulation of nitrogen utilization (GO:0006808);; Biological Process: response to ethylene (GO:0009723);; Biological Process: response to abscisic acid (GO:0009737);; Biological Process: salicylic acid mediated signaling pathway (GO:0009863);; Biological Process: jasmonic acid mediated signaling path…	K14494|0|pop:POPTR_0008s13090g|POPTRDRAFT_719856; hypothetical protein; K14494 DELLA protein (A)	--	--	DELLA protein GAIP-B OS=Cucurbita maxima GN=GAIPB PE=2 SV=1	K	Transcription	hypothetical protein POPTR_0008s13090g [Populus trichocarpa]	12.6458	1	16.0519	1	11.0939	1	5.30586	1	9.3149	1	16.714	1	--	--	--	--	--	--	--	--	--	--	--	--	--	--	--	--	--	--	--	--
PB.12497.1	AT2G01950	VH1	PB.12497.1	NA	NA	PB.10450.1	PB.12497	--	--	Biological Process: response to molecule of bacterial origin (GO:0002237);; Molecular Function: transmembrane receptor protein serine/threonine kinase activity (GO:0004675);; Molecular Function: protein tyrosine kinase activity (GO:0004713);; Molecular Function: ATP binding (GO:0005524);; Biological Process: protein phosphorylation (GO:0006468);; Biological Process: transmembrane receptor protein…	--	--	--	Serine/threonine-protein kinase BRI1-like 2 OS=Arabidopsis thaliana GN=BRL2 PE=1 SV=1	T	Signal transduction mechanisms	leucine-rich repeat transmembrane protein kinase [Populus trichocarpa]	3.4624	1	19.5313	1	11.6304	1	15.9637	1	7.98771	1	4.86006	1	--	--	--	--	--	--	--	--	--	--	--	--	--	--	--	--	--	--	--	--
PB.12535.1	--	--	PB.12535.1	PB.11323.2	NA	PB.10502.1	PB.12535	--	--	Molecular Function: DNA binding (GO:0003677);; Molecular Function: chromatin binding (GO:0003682);; Biological Process: guard cell differentiation (GO:0010052);;	K09422|5.36648e-14|pop:POPTR_0008s14790g|POPTRDRAFT_803692; myb family transcription factor family protein; K09422 myb proto-oncogene protein, plant (A)	--	--	--	K	Transcription	myb family transcription factor family protein [Populus trichocarpa]	16.392	0.4068	26.1271	0.5049	29.0209	0.5315	27.0949	0.4544	41.4986	0.5588	36.3325	0.5446	--	--	--	--	--	--	--	--	--	--	--	--	--	--	--	--	--	--	--	--
PB.12535.2	--	--	PB.12535.2	PB.11323.3	NA	NA	PB.12535	--	--	Molecular Function: DNA binding (GO:0003677);; Molecular Function: chromatin binding (GO:0003682);; Biological Process: guard cell differentiation (GO:0010052);;	K09422|7.55137e-23|pop:POPTR_0008s14790g|POPTRDRAFT_803692; myb family transcription factor family protein; K09422 myb proto-oncogene protein, plant (A)	[K]	Transcription	--	K	Transcription	myb family transcription factor family protein [Populus trichocarpa]	11.295	0.2803	13.7477	0.2657	11.9306	0.2185	16.1118	0.2702	18.869	0.2541	15.5429	0.233	--	--	--	--	--	--	--	--	--	--	--	--	--	--	--	--	--	--	--	--
PB.12535.3	--	--	PB.12535.3	PB.11323.1	NA	NA	PB.12535	--	--	Molecular Function: DNA binding (GO:0003677);; Molecular Function: chromatin binding (GO:0003682);; Biological Process: guard cell differentiation (GO:0010052);;	K09422|1.13653e-35|pop:POPTR_0008s14790g|POPTRDRAFT_803692; myb family transcription factor family protein; K09422 myb proto-oncogene protein, plant (A)	--	--	--	K	Transcription	myb family transcription factor family protein [Populus trichocarpa]	12.6098	0.3129	11.874	0.2295	13.6508	0.25	16.4158	0.2753	13.8968	0.1871	14.8438	0.2225	--	--	--	--	--	--	--	--	--	--	--	--	--	--	--	--	--	--	--	--
PB.12614.1	--	--	PB.12614.1	PB.11463.1	NA	PB.10625.1	PB.12614	--	--	--	--	--	--	Mitochondrial import receptor subunit TOM9-2 OS=Arabidopsis thaliana GN=TOM9-2 PE=1 SV=3	S	Function unknown	hypothetical protein POPTR_0008s17170g [Populus trichocarpa]	0.772677	1	0.684205	1	1.49956	1	0.792473	1	1.77765	1	0.655723	1	--	--	--	--	--	--	--	--	--	--	--	--	--	--	--	--	--	--	--	--
PB.12655.1	--	--	PB.12655.1	NA	NA	PB.10689.1	PB.12655	--	--	Biological Process: ribosomal large subunit export from nucleus (GO:0000055);; Biological Process: actin cytoskeleton organization (GO:0030036);; Biological Process: ribosomal large subunit biogenesis (GO:0042273);;	K14856|0|pop:POPTR_0008s18330g|POPTRDRAFT_766605; SDA1 family protein; K14856 protein SDA1 (A)	[DZ]	--	Protein SDA1 homolog OS=Bos taurus GN=SDAD1 PE=2 SV=1	3383	Protein SDA1 homolog	SDA1 family protein [Populus trichocarpa]	5.56601	1	4.89168	1	3.78884	1	4.81096	1	3.69434	1	4.4623	1	--	--	--	--	--	--	--	--	--	--	--	--	--	--	--	--	--	--	--	--
PB.12665.1	AT3G26570	PHT21	PB.12665.1	PB.11556.1	NA	NA	PB.12665	[P]	Inorganic ion transport and metabolism	Molecular Function: inorganic phosphate transmembrane transporter activity (GO:0005315);; Biological Process: phosphate ion transport (GO:0006817);; Molecular Function: low-affinity phosphate transmembrane transporter activity (GO:0009673);; Cellular Component: chloroplast envelope (GO:0009941);; Cellular Component: membrane (GO:0016020);;	K14640|2.91465e-116|pop:POPTR_0008s19070g|POPTRDRAFT_421027; hypothetical protein; K14640 solute carrier family 20 (sodium-dependent phosphate transporter) (A)	[P]	Inorganic ion transport and metabolism	Inorganic phosphate transporter 2-1, chloroplastic OS=Arabidopsis thaliana GN=PHT2-1 PE=1 SV=1	P	Inorganic ion transport and metabolism	hypothetical protein POPTR_0008s19070g [Populus trichocarpa]	59.0425	1	80.4876	1	65.3549	1	62.3827	1	55.2433	1	58.9741	1	--	--	--	--	--	--	--	--	--	--	--	--	--	--	--	--	--	--	--	--
PB.12671.1	--	--	PB.12671.1	PB.11569.1	PB.11289.1	PB.10716.1	PB.12671	--	--	--	--	--	--	--	--	--	unknown [Populus trichocarpa]	200.306	1	1736.6	1	4712.42	1	7091.44	1	7346.49	1	7503.43	1	1.4143e-11	3.05847	up	1.93178e-45	4.46292	up	1.40172e-69	5.03905	up	2.81223e-73	5.08259	up	8.73562e-71	5.13311	up	1.19387e-06	1.42693	up	8.42306e-14	2.00338
PB.12695.1	AT1G76900	AtTLP1	PB.12695.1	PB.11612.1	NA	NA	PB.12695	--	--	Molecular Function: hydrolase activity (GO:0016787);;	--	[R]	General function prediction only	Tubby-like F-box protein 3 OS=Arabidopsis thaliana GN=TULP3 PE=1 SV=1	R	General function prediction only	putative Tub family protein [Populus trichocarpa]	3.59342	1	3.41354	1	4.04465	1	11.7415	1	7.81754	1	1.48107	1	--	--	--	--	--	--	--	--	--	--	--	--	--	--	--	--	--	--	--	--
PB.12696.1	--	--	PB.12696.1	NA	PB.11337.1	NA	PB.12696	--	--	Biological Process: phragmoplast assembly (GO:0000914);; Molecular Function: protein kinase C activity (GO:0004697);; Molecular Function: ATP binding (GO:0005524);; Biological Process: protein phosphorylation (GO:0006468);; Molecular Function: microtubule binding (GO:0008017);; Cellular Component: plasmodesma (GO:0009506);; Biological Process: embryo development ending in seed dormancy (GO:000979…	K17545|0|pop:POPTR_0008s20040g|POPTRDRAFT_657597; hypothetical protein; K17545 serine/threonine-protein kinase ULK4 [EC:2.7.11.1] (A)	[R]	General function prediction only	--	T	Signal transduction mechanisms	hypothetical protein POPTR_0008s20040g [Populus trichocarpa]	1.54746	1	1.7208	1	4.81206	1	0.674424	1	0	0	0	0	--	--	--	--	--	--	--	--	--	--	--	--	--	--	--	--	--	--	--	--
PB.12715.1	--	--	PB.12715.1	NA	PB.11378.1	NA	PB.12715	--	--	--	--	--	--	--	--	--	PREDICTED: uncharacterized protein LOC105171589 [Sesamum indicum]	3.05508	1	3.14532	1	4.5433	1	6.5823	1	3.83338	1	6.00726	1	--	--	--	--	--	--	--	--	--	--	--	--	--	--	--	--	--	--	--	--
PB.12742.1	--	--	PB.12742.1	NA	NA	PB.10846.1	PB.12742	--	--	--	--	--	--	--	--	--	unknown [Populus trichocarpa x Populus deltoides]	9.0263	1	17.652	1	30.5079	1	46.6628	1	36.1694	1	24.241	1	--	--	--	--	--	--	--	--	--	--	--	--	--	--	--	--	--	--	--	--
PB.12758.1	AT3G16720	ATL2	PB.12758.1	PB.11733.1	NA	NA	PB.12758	[O]	Posttranslational modification, protein turnover, chaperones	Biological Process: immune system process (GO:0002376);; Biological Process: defense response (GO:0006952);; Biological Process: signal transduction (GO:0007165);; Molecular Function: zinc ion binding (GO:0008270);; Biological Process: response to other organism (GO:0051707);;	--	[O]	Posttranslational modification, protein turnover, chaperones	RING-H2 finger protein ATL2 OS=Arabidopsis thaliana GN=ATL2 PE=2 SV=2	O	Posttranslational modification, protein turnover, chaperones	zinc finger family protein [Populus trichocarpa]	12.0614	1	16.769	1	13.1224	1	24.4189	1	15.648	1	11.8467	1	--	--	--	--	--	--	--	--	--	--	--	--	--	--	--	--	--	--	--	--
PB.12770.1	--	--	PB.12770.1	PB.11754.1	PB.11482.1	PB.10901.2	PB.12770	--	--	--	--	--	--	Putative uncharacterized protein ART2 OS=Saccharomyces cerevisiae (strain ATCC 204508 / S288c) GN=ART2 PE=5 SV=1	S	Function unknown	hypothetical protein MTR_5g051000 [Medicago truncatula]	1.50973	1	0	0	0.610723	1	0	0	2.00602	1	3.50445	1	--	--	--	--	--	--	--	--	--	--	--	--	--	--	--	--	--	--	--	--
PB.12771.1	--	--	PB.12771.1	PB.11755.1	PB.11483.2	PB.10901.3	PB.12771	--	--	--	--	--	--	Putative uncharacterized protein ART2 OS=Saccharomyces cerevisiae (strain ATCC 204508 / S288c) GN=ART2 PE=5 SV=1	S	Function unknown	PREDICTED: LOW QUALITY PROTEIN: uncharacterized protein LOC105117228 [Populus euphratica]	0	0	0	0	0	0	0	0	0	0	0	0	--	--	--	--	--	--	--	--	--	--	--	--	--	--	--	--	--	--	--	--
PB.12771.2	AT2G01021	--	PB.12771.2	PB.11755.4	PB.11483.3	PB.10901.4	PB.12771	--	--	--	--	--	--	Putative uncharacterized protein ART2 OS=Saccharomyces cerevisiae (strain ATCC 204508 / S288c) GN=ART2 PE=5 SV=1	S	Function unknown	hypothetical protein MTR_5g050970 [Medicago truncatula]	0	0	0	0	0	0	0	0	0	0	0	0	--	--	--	--	--	--	--	--	--	--	--	--	--	--	--	--	--	--	--	--
PB.12771.5	--	--	PB.12771.5	NA	PB.11483.1	NA	PB.12771	--	--	--	--	--	--	--	--	--	hypothetical protein POPTR_0017s03190g, partial [Populus trichocarpa]	0	0	0	0	0	0	0	0	0	0	0	0	--	--	--	--	--	--	--	--	--	--	--	--	--	--	--	--	--	--	--	--
PB.12787.1	--	--	PB.12787.1	NA	PB.10166.1	NA	PB.12787	--	--	Biological Process: very long-chain fatty acid metabolic process (GO:0000038);; Cellular Component: cell wall (GO:0005618);; Cellular Component: chloroplast thylakoid (GO:0009534);; Molecular Function: hydrolase activity, acting on ester bonds (GO:0016788);; Biological Process: cuticle development (GO:0042335);; Biological Process: cellular response to water deprivation (GO:0042631);; Cellular Co…	--	--	--	GDSL esterase/lipase At1g29670 OS=Arabidopsis thaliana GN=At1g29670 PE=2 SV=1	R	General function prediction only	PREDICTED: GDSL esterase/lipase At1g29670-like [Populus euphratica]	0	0	0	0	0	0	0	0	0	0	0	0	--	--	--	--	--	--	--	--	--	--	--	--	--	--	--	--	--	--	--	--
PB.12792.1	--	--	PB.12792.1	NA	NA	PB.9685.1	PB.12792	--	--	--	--	--	--	--	Q	Secondary metabolites biosynthesis, transport and catabolism	hypothetical protein POPTR_0011s06295g [Populus trichocarpa]	0	0	1.06714	1	0	0	0.674424	1	0	0	0.740537	1	--	--	--	--	--	--	--	--	--	--	--	--	--	--	--	--	--	--	--	--
PB.12817.1	AT3G52490	--	PB.12817.1	PB.10497.1	NA	NA	PB.12817	--	--	Biological Process: protein metabolic process (GO:0019538);;	--	[O]	Posttranslational modification, protein turnover, chaperones	Chaperone protein ClpB1 OS=Arabidopsis thaliana GN=CLPB1 PE=1 SV=2	O	Posttranslational modification, protein turnover, chaperones	PREDICTED: uncharacterized protein LOC105131569 [Populus euphratica]	15.6984	1	7.6871	1	6.19955	1	4.7944	1	2.2065	1	1.45598	1	--	--	--	--	--	--	--	--	--	--	--	--	--	--	--	--	--	--	--	--
PB.12859.1	AT5G58330	--	PB.12859.1	PB.10578.1	NA	NA	PB.12859	[C]	Energy production and conversion	Biological Process: maltose metabolic process (GO:0000023);; Molecular Function: nucleotide binding (GO:0000166);; Cellular Component: mitochondrion (GO:0005739);; Biological Process: malate metabolic process (GO:0006108);; Biological Process: rRNA processing (GO:0006364);; Cellular Component: chloroplast stroma (GO:0009570);; Cellular Component: thylakoid (GO:0009579);; Biological Process: plast…	K00051|0|pop:POPTR_0008s03160g|POPTRDRAFT_820232; hypothetical protein; K00051 malate dehydrogenase (NADP+) [EC:1.1.1.82] (A)	[C]	Energy production and conversion	Malate dehydrogenase [NADP], chloroplastic OS=Medicago sativa GN=MDH1 PE=2 SV=1	C	Energy production and conversion	hypothetical protein POPTR_0008s03160g [Populus trichocarpa]	3.49591	1	2.8135	1	2.61696	1	3.12454	1	1.83262	1	1.00868	1	--	--	--	--	--	--	--	--	--	--	--	--	--	--	--	--	--	--	--	--
PB.12861.2	--	--	PB.12861.2	NA	PB.10317.1	NA	PB.12861	--	--	Biological Process: maltose metabolic process (GO:0000023);; Molecular Function: alpha-amylase activity (GO:0004556);; Biological Process: starch catabolic process (GO:0005983);; Biological Process: pentose-phosphate shunt (GO:0006098);; Cellular Component: chloroplast stroma (GO:0009570);; Biological Process: plant-type cell wall organization (GO:0009664);; Molecular Function: limit dextrinase a…	--	[G]	Carbohydrate transport and metabolism	Pullulanase 1, chloroplastic OS=Arabidopsis thaliana GN=PU1 PE=2 SV=2	G	Carbohydrate transport and metabolism	hypothetical protein POPTR_0010s23600g [Populus trichocarpa]	7.28166	1	3.80813	1	2.73117	1	1.17874	1	1.67128	1	2.61014	1	--	--	--	--	--	--	--	--	--	--	--	--	--	--	--	--	--	--	--	--
PB.12880.1	--	--	PB.12880.1	NA	NA	PB.9849.1	PB.12880	[G]	Carbohydrate transport and metabolism	Molecular Function: transketolase activity (GO:0004802);; Biological Process: metabolic process (GO:0008152);; Molecular Function: formaldehyde transketolase activity (GO:0047896);;	K00615|3.86406e-108|rcu:RCOM_0262670|transketolase, putative (EC:2.2.1.3); K00615 transketolase [EC:2.2.1.1] (A)	[G]	Carbohydrate transport and metabolism	Transketolase-2, chloroplastic OS=Arabidopsis thaliana GN=TKL-2 PE=2 SV=1	G	Carbohydrate transport and metabolism	PREDICTED: transketolase, chloroplastic-like [Populus euphratica]	15.2037	0.3627	30.5195	0.2372	39.718	0.3304	15.177	0.2609	5.19549	0.224	1.44676	0.0656	--	--	--	--	--	--	--	--	--	--	--	--	--	--	--	--	--	--	--	--
PB.12880.2	--	--	PB.12880.2	NA	PB.10351.1	NA	PB.12880	[G]	Carbohydrate transport and metabolism	Molecular Function: transketolase activity (GO:0004802);; Biological Process: metabolic process (GO:0008152);; Molecular Function: formaldehyde transketolase activity (GO:0047896);;	K00615|2.36148e-129|pop:POPTR_0010s23150g|POPTRDRAFT_805600; hypothetical protein; K00615 transketolase [EC:2.2.1.1] (A)	[G]	Carbohydrate transport and metabolism	Transketolase, chloroplastic (Fragment) OS=Craterostigma plantagineum GN=TKT3 PE=1 SV=1	G	Carbohydrate transport and metabolism	hypothetical protein POPTR_0010s23150g [Populus trichocarpa]	13.0655	0.3117	40.7974	0.3171	18.6387	0.1551	37.0159	0.6364	10.4618	0.4511	0.00778053	0.0004	--	--	--	--	--	--	--	--	--	--	--	--	--	--	--	--	--	--	--	--
PB.12880.3	--	--	PB.12880.3	PB.10613.1	NA	NA	PB.12880	[G]	Carbohydrate transport and metabolism	Molecular Function: transketolase activity (GO:0004802);; Biological Process: metabolic process (GO:0008152);; Molecular Function: formaldehyde transketolase activity (GO:0047896);;	K00615|7.48957e-129|pop:POPTR_0010s23150g|POPTRDRAFT_805600; hypothetical protein; K00615 transketolase [EC:2.2.1.1] (A)	[G]	Carbohydrate transport and metabolism	Transketolase, chloroplastic (Fragment) OS=Craterostigma plantagineum GN=TKT3 PE=1 SV=1	G	Carbohydrate transport and metabolism	hypothetical protein POPTR_0010s23150g [Populus trichocarpa]	13.6501	0.3256	57.3508	0.4457	61.8493	0.5145	5.97287	0.1027	7.53261	0.3248	20.5959	0.934	--	--	--	--	--	--	--	--	--	--	--	--	--	--	--	--	--	--	--	--
PB.12885.1	AT5G17530	--	PB.12885.1	NA	PB.10361.1	NA	PB.12885	[G]	Carbohydrate transport and metabolism	Molecular Function: phosphomannomutase activity (GO:0004615);; Biological Process: carbohydrate metabolic process (GO:0005975);; Cellular Component: chloroplast (GO:0009507);;	--	[G]	Carbohydrate transport and metabolism	Phosphomannomutase/phosphoglucomutase OS=Pseudomonas syringae pv. tomato (strain DC3000) GN=algC PE=3 SV=1	G	Carbohydrate transport and metabolism	phosphoglucosamine mutase family protein [Populus trichocarpa]	0.754863	1	1.00854	1	1.23882	1	0.365637	1	1.34031	1	0	0	--	--	--	--	--	--	--	--	--	--	--	--	--	--	--	--	--	--	--	--
PB.12890.1	AT2G39220	PLP6	PB.12890.1	PB.10636.1	PB.10372.1	NA	PB.12890	[R]	General function prediction only	Biological Process: lipid metabolic process (GO:0006629);; Molecular Function: hydrolase activity (GO:0016787);; Biological Process: response to other organism (GO:0051707);;	--	[I]	Lipid transport and metabolism	Patatin-like protein 6 OS=Arabidopsis thaliana GN=PLP6 PE=2 SV=1	I	Lipid transport and metabolism	PREDICTED: patatin-like protein 6 isoform X2 [Populus euphratica]	50.8591	1	30.8308	1	33.9733	1	39.3573	1	51.819	1	39.8533	1	--	--	--	--	--	--	--	--	--	--	--	--	--	--	--	--	--	--	--	--
PB.12945.1	AT5G02500	HSC70-1	PB.12945.1	NA	PB.10460.1	NA	PB.12945	[O]	Posttranslational modification, protein turnover, chaperones	Molecular Function: ATP binding (GO:0005524);; Biological Process: response to stress (GO:0006950);;	K03283|0|pop:POPTR_0008s05410g|POPTRDRAFT_563887; heat shock protein 70; K03283 heat shock 70kDa protein 1/8 (A)	[O]	Posttranslational modification, protein turnover, chaperones	Heat shock cognate 70 kDa protein OS=Petunia hybrida GN=HSP70 PE=2 SV=1	O	Posttranslational modification, protein turnover, chaperones	heat shock protein 70 [Populus trichocarpa]	49.0448	1	15.4816	1	18.8884	1	53.4539	1	18.8811	1	17.9944	1	--	--	--	--	--	--	--	--	--	--	--	--	--	--	--	--	--	--	--	--
PB.12976.1	--	--	PB.12976.1	PB.10775.1	NA	NA	PB.12976	--	--	Molecular Function: oxidoreductase activity, acting on diphenols and related substances as donors, oxygen as acceptor (GO:0016682);; Biological Process: single-organism metabolic process (GO:0044710);; Molecular Function: metal ion binding (GO:0046872);;	--	[Q]	Secondary metabolites biosynthesis, transport and catabolism	Laccase-5 OS=Arabidopsis thaliana GN=LAC5 PE=2 SV=1	Q	Secondary metabolites biosynthesis, transport and catabolism	laccase family protein [Populus trichocarpa]	23.6921	1	17.642	1	22.3151	1	18.1987	1	16.0886	1	19.7137	1	--	--	--	--	--	--	--	--	--	--	--	--	--	--	--	--	--	--	--	--
PB.13057.1	--	--	PB.13057.1	NA	NA	PB.10138.1	PB.13057	--	--	--	K12824|1.54823e-57|pop:POPTR_0008s08470g|POPTRDRAFT_564188; FF domain-containing family protein; K12824 transcription elongation regulator 1 (A)	[K]	Transcription	Pre-mRNA-processing protein 40C OS=Arabidopsis thaliana GN=MED35C PE=1 SV=1	K	Transcription	PREDICTED: uncharacterized protein LOC105120443 isoform X2 [Populus euphratica]	5.34171	1	9.29317	1	6.32097	1	7.00478	1	11.8579	1	4.95442	1	--	--	--	--	--	--	--	--	--	--	--	--	--	--	--	--	--	--	--	--
PB.13059.1	--	--	PB.13059.1	NA	NA	PB.10143.1	PB.13059	--	--	--	--	--	--	--	S	Function unknown	hypothetical protein POPTR_0008s08520g [Populus trichocarpa]	15.6884	1	8.70638	1	12.2862	1	16.2604	1	12.6517	1	17.6497	1	--	--	--	--	--	--	--	--	--	--	--	--	--	--	--	--	--	--	--	--
PB.13140.1	--	--	PB.13140.1	PB.11066.1	NA	NA	PB.13140	--	--	--	--	--	--	--	S	Function unknown	PREDICTED: uncharacterized protein LOC105122904 [Populus euphratica]	0	0	0.357377	1	0.305361	1	0	0	0	0	0	0	--	--	--	--	--	--	--	--	--	--	--	--	--	--	--	--	--	--	--	--
PB.13157.1	AT3G62420	ATBZIP53	PB.13157.1	NA	NA	PB.10289.1	PB.13157	--	--	Molecular Function: sequence-specific DNA binding transcription factor activity (GO:0003700);; Biological Process: regulation of transcription, DNA-templated (GO:0006355);; Molecular Function: sequence-specific DNA binding (GO:0043565);;	--	--	--	Basic leucine zipper 43 OS=Arabidopsis thaliana GN=BZIP43 PE=1 SV=1	K	Transcription	bZIP family protein [Populus trichocarpa]	5.56179	1	2.99756	1	4.74955	1	14.4365	1	12.9467	1	4.63609	1	--	--	--	--	--	--	--	--	--	--	--	--	--	--	--	--	--	--	--	--
PB.13160.4	--	--	PB.13160.4	PB.11098.2	NA	PB.10295.4	PB.13160	--	--	--	--	--	--	--	--	--	hypothetical protein POPTR_0008s11320g [Populus trichocarpa]	9.18295	0.0095	54.2974	0.0116	109.739	0.0137	157.83	0.0172	114.522	0.0148	100.093	0.0164	--	--	--	0.000164482	3.50959	up	6.95578e-07	4.01814	up	6.02244e-05	3.5469	up	0.00034633	3.37119	up	--	--	--	--	--
PB.13160.5	--	--	PB.13160.5	PB.11098.1	PB.10830.1	PB.10295.5	PB.13160	--	--	--	--	--	--	--	--	--	hypothetical protein POPTR_0008s11320g [Populus trichocarpa]	956.167	0.9905	4616.77	0.9884	7911.4	0.9863	8999.93	0.9828	7617.71	0.9852	6015.63	0.9836	3.91057e-19	2.2135	up	6.12295e-29	2.95382	up	1.32057e-31	3.12574	up	7.20888e-29	2.87786	up	7.43171e-23	2.55574	up	--	--	--	--	--
PB.13196.1	--	--	PB.13196.1	PB.11162.1	NA	NA	PB.13196	--	--	--	--	--	--	--	--	--	hypothetical protein POPTR_0017s02590g [Populus trichocarpa]	34.7979	1	36.623	1	34.9334	1	30.8235	1	35.7425	1	25.9587	1	--	--	--	--	--	--	--	--	--	--	--	--	--	--	--	--	--	--	--	--
PB.13206.1	--	--	PB.13206.1	PB.11177.1	NA	NA	PB.13206	--	--	Molecular Function: oxidoreductase activity (GO:0016491);; Biological Process: oxidation-reduction process (GO:0055114);;	--	--	--	Fruit protein pKIWI502 OS=Actinidia deliciosa GN=pKIWI502 PE=2 SV=1	R	General function prediction only	oxidoreductase NAD-binding domain-containing family protein [Populus trichocarpa]	0	0	0	0	0	0	0	0	0	0	0	0	--	--	--	--	--	--	--	--	--	--	--	--	--	--	--	--	--	--	--	--
PB.13211.1	AT1G23030	PUB11	PB.13211.1	PB.11189.1	NA	NA	PB.13211	--	--	Cellular Component: ubiquitin ligase complex (GO:0000151);; Molecular Function: ubiquitin-protein transferase activity (GO:0004842);; Biological Process: protein ubiquitination (GO:0016567);;	--	[S]	Function unknown	U-box domain-containing protein 11 OS=Arabidopsis thaliana GN=PUB11 PE=2 SV=2	S	Function unknown	hypothetical protein POPTR_0008s12760g [Populus trichocarpa]	23.076	1	33.6171	1	40.1821	1	60.3444	1	42.6599	1	54.2711	1	--	--	--	--	--	--	--	--	--	--	--	--	--	--	--	--	--	--	--	--
PB.13245.1	--	--	PB.13245.1	PB.11253.1	NA	NA	PB.13245	--	--	Molecular Function: metal ion binding (GO:0046872);;	--	[R]	General function prediction only	PHD finger protein At2g01810 OS=Arabidopsis thaliana GN=At2g01810 PE=3 SV=1	K	Transcription	PHD finger family protein [Populus trichocarpa]	0.772677	1	2.43555	1	1.24375	1	3.43332	1	3.08885	1	3.24584	1	--	--	--	--	--	--	--	--	--	--	--	--	--	--	--	--	--	--	--	--
PB.13251.1	AT2G01910	ATMAP65-6	PB.13251.1	NA	PB.10991.1	NA	PB.13251	--	--	Biological Process: microtubule cytoskeleton organization (GO:0000226);; Biological Process: cytokinesis (GO:0000910);; Molecular Function: microtubule binding (GO:0008017);;	K16732|0|pop:POPTR_0008s13910g|POPTRDRAFT_657026, POPTRDRAFT_657027; hypothetical protein; K16732 protein regulator of cytokinesis 1 (A)	[DZ]	--	65-kDa microtubule-associated protein 6 OS=Arabidopsis thaliana GN=MAP65-6 PE=1 SV=1	Z	Cytoskeleton	hypothetical protein POPTR_0008s13910g [Populus trichocarpa]	6.99604	1	8.72121	1	6.57678	1	23.1217	1	29.2548	1	12.1841	1	--	--	--	--	--	--	--	--	--	--	--	--	--	--	--	--	--	--	--	--
PB.13259.1	--	--	PB.13259.1	NA	PB.11002.1	NA	PB.13259	[R]	General function prediction only	Biological Process: formation of translation preinitiation complex (GO:0001731);; Molecular Function: translation initiation factor activity (GO:0003743);; Cellular Component: eukaryotic translation initiation factor 3 complex (GO:0005852);; Biological Process: regulation of translational initiation (GO:0006446);; Biological Process: response to salt stress (GO:0009651);; Cellular Component: euka…	K03246|1.31233e-40|pop:POPTR_0008s14090g|POPTRDRAFT_720028; TGF-beta receptor-interacting protein 1; K03246 translation initiation factor 3 subunit I (A)	[JT]	--	Eukaryotic translation initiation factor 3 subunit I OS=Arabidopsis thaliana GN=TIF3I1 PE=2 SV=2	J	Translation, ribosomal structure and biogenesis	TGF-beta receptor-interacting protein 1 [Populus trichocarpa]	0	0	0	0	0	0	0	0	0.631353	1	0	0	--	--	--	--	--	--	--	--	--	--	--	--	--	--	--	--	--	--	--	--
PB.13272.1	--	--	PB.13272.1	PB.11303.1	NA	NA	PB.13272	--	--	Molecular Function: transferase activity, transferring acyl groups (GO:0016746);;	--	--	--	Probable long-chain-alcohol O-fatty-acyltransferase 5 OS=Arabidopsis thaliana GN=AT5 PE=2 SV=1	S	Function unknown	hypothetical protein POPTR_0008s14500g [Populus trichocarpa]	9.68578	1	7.0978	1	8.16117	1	6.3225	1	4.40329	1	6.52447	1	--	--	--	--	--	--	--	--	--	--	--	--	--	--	--	--	--	--	--	--
PB.13276.1	AT1G70310	SPDS2	PB.13276.1	PB.11313.1	PB.11040.1	NA	PB.13276	[E]	Amino acid transport and metabolism	Molecular Function: spermidine synthase activity (GO:0004766);; Cellular Component: plasma membrane (GO:0005886);; Biological Process: spermidine biosynthetic process (GO:0008295);; Molecular Function: putrescine N-methyltransferase activity (GO:0030750);; Biological Process: methylation (GO:0032259);;	K00797|3.49477e-169|pop:POPTR_0008s14650g|POPTRDRAFT_657096; hypothetical protein; K00797 spermidine synthase [EC:2.5.1.16] (A)	[E]	Amino acid transport and metabolism	Spermidine synthase OS=Coffea arabica PE=2 SV=1	E	Amino acid transport and metabolism	hypothetical protein POPTR_0008s14650g [Populus trichocarpa]	1.4898	1	1.42701	1	1.65625	1	3.29509	1	3.52094	1	2.1368	1	--	--	--	--	--	--	--	--	--	--	--	--	--	--	--	--	--	--	--	--
PB.13278.1	AT3G01220	ATHB20	PB.13278.1	PB.11321.1	NA	NA	PB.13278	--	--	Molecular Function: transcription regulatory region sequence-specific DNA binding (GO:0000976);; Molecular Function: sequence-specific DNA binding transcription factor activity (GO:0003700);; Cellular Component: nucleus (GO:0005634);; Biological Process: regulation of transcription, DNA-templated (GO:0006355);;	K09338|4.61379e-81|pop:POPTR_0010s10340g|POPTRDRAFT_822005; homeobox-leucine zipper family protein; K09338 homeobox-leucine zipper protein (A)	[K]	Transcription	Homeobox-leucine zipper protein ATHB-13 OS=Arabidopsis thaliana GN=ATHB-13 PE=2 SV=2	K	Transcription	PREDICTED: homeobox-leucine zipper protein ATHB-13-like [Populus euphratica]	3.15048	1	6.29063	1	8.17905	1	7.46756	1	5.32648	1	1.90329	1	--	--	--	--	--	--	--	--	--	--	--	--	--	--	--	--	--	--	--	--
PB.13288.1	AT3G22400	LOX5	PB.13288.1	PB.11341.3	NA	PB.10516.1	PB.13288	--	--	Molecular Function: iron ion binding (GO:0005506);; Cellular Component: chloroplast (GO:0009507);; Biological Process: response to wounding (GO:0009611);; Biological Process: jasmonic acid biosynthetic process (GO:0009695);; Biological Process: lateral root formation (GO:0010311);; Molecular Function: linoleate 13S-lipoxygenase activity (GO:0016165);; Biological Process: oxylipin biosynthetic pro…	K15718|0|pop:POPTR_0008s15090g|POPTRDRAFT_832809; lipoxygenase family protein; K15718 linoleate 9S-lipoxygenase [EC:1.13.11.58] (A)	--	--	Probable linoleate 9S-lipoxygenase 5 OS=Solanum tuberosum GN=LOX1.5 PE=2 SV=1	S	Function unknown	lipoxygenase family protein [Populus trichocarpa]	52.9376	0.4088	60.2749	0.3424	88.4913	0.4755	82.7611	0.3675	82.2801	0.373	102.946	0.4572	--	--	--	--	--	--	--	--	--	--	--	--	--	--	--	--	--	--	--	--
PB.13288.2	AT3G22400	LOX5	PB.13288.2	PB.11341.2	NA	PB.10516.2	PB.13288	--	--	Molecular Function: iron ion binding (GO:0005506);; Cellular Component: chloroplast (GO:0009507);; Biological Process: response to wounding (GO:0009611);; Molecular Function: linoleate 13S-lipoxygenase activity (GO:0016165);; Biological Process: oxylipin biosynthetic process (GO:0031408);; Biological Process: root development (GO:0048364);; Biological Process: response to other organism (GO:00517…	K15718|0|pop:POPTR_0008s15090g|POPTRDRAFT_832809; lipoxygenase family protein; K15718 linoleate 9S-lipoxygenase [EC:1.13.11.58] (A)	--	--	Probable linoleate 9S-lipoxygenase 5 OS=Solanum tuberosum GN=LOX1.5 PE=2 SV=1	S	Function unknown	lipoxygenase family protein [Populus trichocarpa]	33.7011	0.2603	48.4673	0.2753	27.6423	0.1485	43.0287	0.1911	47.4695	0.2152	42.3788	0.1882	--	--	--	--	--	--	--	--	--	--	--	--	--	--	--	--	--	--	--	--
PB.13288.4	AT3G22400	LOX5	PB.13288.4	PB.11341.4	NA	NA	PB.13288	--	--	Molecular Function: iron ion binding (GO:0005506);; Cellular Component: chloroplast (GO:0009507);; Biological Process: response to wounding (GO:0009611);; Biological Process: jasmonic acid biosynthetic process (GO:0009695);; Biological Process: lateral root formation (GO:0010311);; Molecular Function: linoleate 13S-lipoxygenase activity (GO:0016165);; Biological Process: oxylipin biosynthetic pro…	K15718|0|pop:POPTR_0008s15090g|POPTRDRAFT_832809; lipoxygenase family protein; K15718 linoleate 9S-lipoxygenase [EC:1.13.11.58] (A)	--	--	Probable linoleate 9S-lipoxygenase 5 OS=Solanum tuberosum GN=LOX1.5 PE=2 SV=1	S	Function unknown	lipoxygenase family protein [Populus trichocarpa]	42.855	0.3309	67.3087	0.3823	67.6779	0.3637	96.1182	0.4268	87.9588	0.3987	79.8492	0.3546	--	--	--	--	--	--	--	--	--	--	--	--	--	--	--	--	--	--	--	--
PB.13288.5	AT3G22400	LOX5	PB.13288.5	PB.11341.1	NA	NA	PB.13288	--	--	Molecular Function: iron ion binding (GO:0005506);; Cellular Component: chloroplast (GO:0009507);; Biological Process: response to wounding (GO:0009611);; Biological Process: jasmonic acid biosynthetic process (GO:0009695);; Biological Process: lateral root formation (GO:0010311);; Molecular Function: linoleate 13S-lipoxygenase activity (GO:0016165);; Biological Process: oxylipin biosynthetic pro…	K15718|0|pop:POPTR_0008s15090g|POPTRDRAFT_832809; lipoxygenase family protein; K15718 linoleate 9S-lipoxygenase [EC:1.13.11.58] (A)	--	--	Probable linoleate 9S-lipoxygenase 5 OS=Solanum tuberosum GN=LOX1.5 PE=2 SV=1	S	Function unknown	lipoxygenase family protein [Populus trichocarpa]	0.000482875	0	0.000947074	0	2.29291	0.0123	3.29854	0.0146	2.88151	0.0131	0.000724394	0	--	--	--	--	--	--	--	--	--	--	--	--	--	--	--	--	--	--	--	--
PB.1330.1	--	--	PB.1330.1	PB.2359.1	PB.2293.1	PB.2180.1	PB.1330	--	--	--	--	--	--	--	--	--	hypothetical protein POPTR_0035s00300g, partial [Populus trichocarpa]	63.1878	1	68.6926	1	53.2236	1	37.1741	1	51.8008	1	55.9748	1	--	--	--	--	--	--	--	--	--	--	--	--	--	--	--	--	--	--	--	--
PB.13303.1	--	--	PB.13303.1	NA	NA	PB.10537.1	PB.13303	--	--	--	K16297|6.68226e-09|pop:POPTR_0006s03440g|POPTRDRAFT_560360; hypothetical protein; K16297 serine carboxypeptidase-like clade II [EC:3.4.16.-] (A)	[OE]	--	Serine carboxypeptidase-like 46 OS=Arabidopsis thaliana GN=SCPL46 PE=2 SV=1	E	Amino acid transport and metabolism	PREDICTED: serine carboxypeptidase-like 45 [Populus euphratica]	0	0	0.714753	1	0	0	0	0	0	0	0.387583	1	--	--	--	--	--	--	--	--	--	--	--	--	--	--	--	--	--	--	--	--
PB.13320.1	--	--	PB.13320.1	PB.11392.1	NA	NA	PB.13320	--	--	--	--	--	--	--	S	Function unknown	hypothetical protein POPTR_0008s15900g [Populus trichocarpa]	7.68177	1	3.76843	1	4.20628	1	9.01939	1	7.2464	1	10.7342	1	--	--	--	--	--	--	--	--	--	--	--	--	--	--	--	--	--	--	--	--
PB.13324.1	AT3G22970	--	PB.13324.1	NA	PB.11118.1	NA	PB.13324	--	--	--	--	--	--	--	S	Function unknown	hypothetical protein POPTR_0008s15960g [Populus trichocarpa]	6.2611	1	6.58194	1	9.07726	1	23.4795	1	27.0236	1	17.8696	1	--	--	--	--	--	--	--	--	--	--	--	--	--	--	--	--	--	--	--	--
PB.13334.1	--	--	PB.13334.1	NA	PB.11142.1	NA	PB.13334	--	--	--	--	--	--	--	--	--	hypothetical protein POPTR_0008s16420g [Populus trichocarpa]	0	0	3.4977	1	5.58883	1	9.9674	1	8.91329	1	9.68484	1	--	--	--	--	--	--	--	--	--	--	--	--	--	--	--	--	--	--	--	--
PB.13335.1	AT3G23150	ETR2	PB.13335.1	NA	NA	PB.10580.1	PB.13335	[T]	Signal transduction mechanisms	Molecular Function: phosphorelay sensor kinase activity (GO:0000155);; Molecular Function: phosphorelay response regulator activity (GO:0000156);; Molecular Function: ATP binding (GO:0005524);; Cellular Component: endoplasmic reticulum membrane (GO:0005789);; Biological Process: regulation of transcription, DNA-templated (GO:0006355);; Biological Process: ethylene-activated signaling pathway (GO:…	K14509|0|pop:POPTR_0008s16430g|POPTRDRAFT_832836; ethylene receptor family protein; K14509 ethylene receptor [EC:2.7.13.-] (A)	[T]	Signal transduction mechanisms	Ethylene receptor 2 OS=Arabidopsis thaliana GN=ETR2 PE=1 SV=2	T	Signal transduction mechanisms	ethylene receptor family protein [Populus trichocarpa]	12.983	1	19.863	1	16.7709	1	30.1965	1	33.0672	1	22.3897	1	--	--	--	--	--	--	--	--	--	--	--	--	--	--	--	--	--	--	--	--
PB.13340.1	--	--	PB.13340.1	NA	NA	PB.10585.1	PB.13340	[KL]	--	Molecular Function: catalytic activity (GO:0003824);; Molecular Function: ion binding (GO:0043167);; Molecular Function: organic cyclic compound binding (GO:0097159);; Molecular Function: heterocyclic compound binding (GO:1901363);;	K15505|6.54676e-72|rcu:RCOM_0492090|DNA repair helicase rad5,16, putative (EC:2.7.11.1); K15505 DNA repair protein RAD5 [EC:3.6.4.-] (A)	[KL]	--	Putative SWI/SNF-related matrix-associated actin-dependent regulator of chromatin subfamily A member 3-like 3 OS=Arabidopsis thaliana GN=At5g43530 PE=3 SV=1	L	Replication, recombination and repair	DNA repair helicase rad5,16, putative [Ricinus communis]	9.84579	0.2672	39.3269	0.4093	28.3361	0.2661	19.3357	0.1724	34.2021	0.3232	25.8946	0.2712	--	--	--	--	--	--	--	--	--	--	--	--	--	--	--	--	--	--	--	--
PB.13340.2	--	--	PB.13340.2	NA	NA	PB.10585.2	PB.13340	[KL]	--	Molecular Function: DNA binding (GO:0003677);; Molecular Function: helicase activity (GO:0004386);; Molecular Function: ATP binding (GO:0005524);; Cellular Component: nucleus (GO:0005634);; Molecular Function: zinc ion binding (GO:0008270);; Cellular Component: chloroplast envelope (GO:0009941);;	K15505|3.60903e-43|csv:101231418|putative SWI/SNF-related matrix-associated actin-dependent regulator of chromatin subfamily A member 3-like 3-like; K15505 DNA repair protein RAD5 [EC:3.6.4.-] (A)	[KL]	--	Putative SWI/SNF-related matrix-associated actin-dependent regulator of chromatin subfamily A member 3-like 3 OS=Arabidopsis thaliana GN=At5g43530 PE=3 SV=1	L	Replication, recombination and repair	PREDICTED: putative SWI/SNF-related matrix-associated actin-dependent regulator of chromatin subfamily A member 3-like 3-like [Cucumis sativus]	8.55904	0.2323	18.6974	0.1946	25.1795	0.2364	20.2618	0.1807	14.7935	0.1398	19.9286	0.2087	--	--	--	--	--	--	--	--	--	--	--	--	--	--	--	--	--	--	--	--
PB.13340.3	--	--	PB.13340.3	NA	PB.11147.1	NA	PB.13340	[KL]	--	Molecular Function: catalytic activity (GO:0003824);; Molecular Function: ion binding (GO:0043167);; Molecular Function: organic cyclic compound binding (GO:0097159);; Molecular Function: heterocyclic compound binding (GO:1901363);;	K15505|4.41556e-73|rcu:RCOM_0492090|DNA repair helicase rad5,16, putative (EC:2.7.11.1); K15505 DNA repair protein RAD5 [EC:3.6.4.-] (A)	[KL]	--	Putative SWI/SNF-related matrix-associated actin-dependent regulator of chromatin subfamily A member 3-like 3 OS=Arabidopsis thaliana GN=At5g43530 PE=3 SV=1	L	Replication, recombination and repair	DNA repair helicase rad5,16, putative [Ricinus communis]	3.36732	0.0914	12.5502	0.1306	22.3639	0.21	23.0167	0.2053	14.4635	0.1367	13.2907	0.1392	--	--	--	--	--	--	--	--	--	--	--	--	--	--	--	--	--	--	--	--
PB.13340.4	--	--	PB.13340.4	PB.11423.1	NA	NA	PB.13340	[KL]	--	Molecular Function: DNA binding (GO:0003677);; Molecular Function: helicase activity (GO:0004386);; Molecular Function: ATP binding (GO:0005524);; Cellular Component: nucleus (GO:0005634);; Molecular Function: zinc ion binding (GO:0008270);; Cellular Component: chloroplast envelope (GO:0009941);;	K15505|2.47167e-43|rcu:RCOM_0492090|DNA repair helicase rad5,16, putative (EC:2.7.11.1); K15505 DNA repair protein RAD5 [EC:3.6.4.-] (A)	[KL]	--	Putative SWI/SNF-related matrix-associated actin-dependent regulator of chromatin subfamily A member 3-like 3 OS=Arabidopsis thaliana GN=At5g43530 PE=3 SV=1	L	Replication, recombination and repair	DNA repair helicase rad5,16, putative [Ricinus communis]	9.41875	0.2556	7.28902	0.0759	12.2936	0.1154	26.4043	0.2355	11.0483	0.1044	19.3523	0.2027	--	--	--	--	--	--	--	--	--	--	--	--	--	--	--	--	--	--	--	--
PB.13340.5	--	--	PB.13340.5	NA	PB.11147.2	NA	PB.13340	[KL]	--	Molecular Function: catalytic activity (GO:0003824);; Molecular Function: ion binding (GO:0043167);; Molecular Function: organic cyclic compound binding (GO:0097159);; Molecular Function: heterocyclic compound binding (GO:1901363);;	K15505|5.47344e-41|sot:102588387|putative SWI/SNF-related matrix-associated actin-dependent regulator of chromatin subfamily A member 3-like 3-like; K15505 DNA repair protein RAD5 [EC:3.6.4.-] (A)	[KL]	--	Putative SWI/SNF-related matrix-associated actin-dependent regulator of chromatin subfamily A member 3-like 3 OS=Arabidopsis thaliana GN=At5g43530 PE=3 SV=1	L	Replication, recombination and repair	unnamed protein product [Coffea canephora]	5.66088	0.1536	18.2214	0.1896	18.3316	0.1721	23.1142	0.2061	31.3269	0.296	17.0036	0.1781	--	--	--	--	--	--	--	--	--	--	--	--	--	--	--	--	--	--	--	--
PB.13341.1	AT4G14430	IBR10	PB.13341.1	PB.11425.1	PB.11149.1	PB.10587.1	PB.13341	[I]	Lipid transport and metabolism	Molecular Function: dodecenoyl-CoA delta-isomerase activity (GO:0004165);; Cellular Component: nucleus (GO:0005634);; Cellular Component: peroxisome (GO:0005777);; Cellular Component: cytosol (GO:0005829);; Biological Process: fatty acid beta-oxidation (GO:0006635);; Biological Process: toxin catabolic process (GO:0009407);; Biological Process: response to water deprivation (GO:0009414);; Biologi…	--	--	--	--	I	Lipid transport and metabolism	hypothetical protein POPTR_0008s16480g [Populus trichocarpa]	84.8412	1	113.659	1	131.15	1	119.185	1	127.024	1	137.901	1	--	--	--	--	--	--	--	--	--	--	--	--	--	--	--	--	--	--	--	--
PB.13364.1	--	--	PB.13364.1	NA	PB.11193.1	NA	PB.13364	--	--	--	--	--	--	--	R	General function prediction only	C2 domain-containing family protein [Populus trichocarpa]	0.405207	1	12.8009	1	19.6673	1	27.3211	1	22.6911	1	13.7428	1	--	--	--	--	--	--	0.000233651	6.23742	up	--	--	--	--	--	--	--	--	--	--	--
PB.13395.1	AT1G67720	--	PB.13395.1	PB.11526.1	PB.11248.1	NA	PB.13395	[RTKL]	--	Molecular Function: protein serine/threonine kinase activity (GO:0004674);; Molecular Function: ATP binding (GO:0005524);; Biological Process: protein phosphorylation (GO:0006468);; Biological Process: cell-cell signaling (GO:0007267);; Biological Process: virus induced gene silencing (GO:0009616);; Biological Process: production of ta-siRNAs involved in RNA interference (GO:0010267);; Biological…	--	--	--	Probable LRR receptor-like serine/threonine-protein kinase At1g67720 OS=Arabidopsis thaliana GN=At1g67720 PE=2 SV=1	T	Signal transduction mechanisms	PREDICTED: probable LRR receptor-like serine/threonine-protein kinase At1g67720 isoform X1 [Populus euphratica]	5.02767	1	4.83307	1	3.73929	1	3.7097	1	4.09612	1	2.76743	1	--	--	--	--	--	--	--	--	--	--	--	--	--	--	--	--	--	--	--	--
PB.13397.2	--	--	PB.13397.2	NA	PB.11255.1	NA	PB.13397	--	--	--	K03217|2.20571e-57|pop:POPTR_0008s18240g|POPTRDRAFT_419194; hypothetical protein; K03217 YidC/Oxa1 family membrane protein insertase (A)	--	--	--	U	Intracellular trafficking, secretion, and vesicular transport	hypothetical protein POPTR_0008s18240g [Populus trichocarpa]	3.47224	1	18.5649	1	13.6158	1	10.859	1	2.18072	1	2.4844	1	--	--	--	--	--	--	--	--	--	--	--	--	--	--	--	--	--	--	--	--
PB.1340.43	--	--	PB.1340.43	NA	PB.2304.19	NA	PB.1340	--	--	--	--	--	--	--	--	--	hypothetical protein POPTR_0005s17680g [Populus trichocarpa]	0	0	0	0	0	0	0	0	0	0	0	0	--	--	--	--	--	--	--	--	--	--	--	--	--	--	--	--	--	--	--	--
PB.13411.1	--	--	PB.13411.1	PB.11554.1	NA	NA	PB.13411	--	--	--	--	--	--	--	--	--	PREDICTED: uncharacterized protein LOC103337169 [Prunus mume]	0	0	0.326829	1	0	0	0.365637	1	1.48784	1	0	0	--	--	--	--	--	--	--	--	--	--	--	--	--	--	--	--	--	--	--	--
PB.13426.2	--	--	PB.13426.2	NA	PB.11293.1	NA	PB.13426	--	--	--	--	--	--	Polygalacturonase At1g48100 OS=Arabidopsis thaliana GN=At1g48100 PE=2 SV=1	R	General function prediction only	PREDICTED: polygalacturonase At1g48100 isoform X1 [Populus euphratica]	64.9453	1	40.7004	1	45.0972	1	36.5613	1	36.8263	1	32.3074	1	--	--	--	--	--	--	--	--	--	--	--	--	--	--	--	--	--	--	--	--
PB.13437.1	--	--	PB.13437.1	NA	NA	PB.10748.1	PB.13437	--	--	--	--	--	--	--	S	Function unknown	hypothetical protein POPTR_0008s19850g [Populus trichocarpa]	0.405207	1	0.653657	1	0.327671	1	0	0	1.2336	1	2.06754	1	--	--	--	--	--	--	--	--	--	--	--	--	--	--	--	--	--	--	--	--
PB.13454.1	AT5G18870	--	PB.13454.1	NA	PB.11349.1	NA	PB.13454	--	--	--	--	[F]	Nucleotide transport and metabolism	--	F	Nucleotide transport and metabolism	inosine-uridine preferring nucleoside hydrolase-related family protein [Populus trichocarpa]	0.405207	1	0	0	0	0	0.674424	1	0.969664	1	0	0	--	--	--	--	--	--	--	--	--	--	--	--	--	--	--	--	--	--	--	--
PB.13533.1	AT5G49100	--	PB.13533.1	PB.11744.1	NA	NA	PB.13533	--	--	--	--	--	--	--	S	Function unknown	hypothetical protein POPTR_0008s22370g [Populus trichocarpa]	8.67243	1	3.43661	1	2.61696	1	7.78071	1	7.01481	1	3.12039	1	--	--	--	--	--	--	--	--	--	--	--	--	--	--	--	--	--	--	--	--
PB.13536.1	--	--	PB.13536.1	NA	NA	PB.10897.1	PB.13536	--	--	Cellular Component: chloroplast (GO:0009507);;	--	--	--	Uncharacterized protein ycf68 OS=Eucalyptus globulus subsp. globulus GN=ycf68-1 PE=3 SV=1	R	General function prediction only	hypothetical chloroplast RF68 [Phoenix dactylifera]	192.577	1	56.2064	1	27.8567	1	27.4192	1	51.2611	1	52.0862	1	--	--	--	0.00268823	-2.90473	down	0.00176081	-2.93625	down	--	--	--	--	--	--	--	--	--	--	--
PB.13539.4	--	--	PB.13539.4	NA	PB.11479.1	PB.10902.4	PB.13539	--	--	--	--	--	--	--	--	--	hypothetical protein POPTR_0011s09020g [Populus trichocarpa]	9.86774	0.3812	11.7913	0.623	8.65007	0.573	11.063	0.5794	13.2636	0.5089	12.6236	0.4813	--	--	--	--	--	--	--	--	--	--	--	--	--	--	--	--	--	--	--	--
PB.13539.8	--	--	PB.13539.8	PB.11752.1	NA	NA	PB.13539	--	--	--	--	--	--	--	--	--	hypothetical protein POPTR_0011s09020g [Populus trichocarpa]	11.0835	0.4282	1.64827	0.0871	3.80188	0.2518	4.90165	0.2567	11.5167	0.4418	11.5877	0.4418	--	--	--	--	--	--	--	--	--	--	--	--	--	--	--	--	--	--	--	--
PB.13539.9	AT5G13160	PBS1	PB.13539.9	NA	PB.11481.1	NA	PB.13539	--	--	Molecular Function: protein serine/threonine kinase activity (GO:0004674);; Molecular Function: non-membrane spanning protein tyrosine kinase activity (GO:0004715);; Molecular Function: ATP binding (GO:0005524);; Biological Process: protein phosphorylation (GO:0006468);;	K13430|8.40658e-102|pop:POPTR_0001s13420g|POPTRDRAFT_548061; hypothetical protein; K13430 serine/threonine-protein kinase PBS1 [EC:2.7.11.1] (A)	[T]	Signal transduction mechanisms	Serine/threonine-protein kinase PBS1 OS=Arabidopsis thaliana GN=PBS1 PE=1 SV=1	T	Signal transduction mechanisms	hypothetical protein POPTR_0001s13420g [Populus trichocarpa]	4.93439	0.1906	5.48673	0.2899	2.6442	0.1752	3.12888	0.1639	1.28534	0.0493	2.01736	0.0769	--	--	--	--	--	--	--	--	--	--	--	--	--	--	--	--	--	--	--	--
PB.13546.1	ATCG01280	YCF2.2	PB.13546.1	NA	NA	PB.10908.1	PB.13546	--	--	Cellular Component: mitochondrial inner membrane (GO:0005743);; Biological Process: mitochondrial proton-transporting ATP synthase complex assembly (GO:0033615);;	K18192|1.5867e-47|pop:POPTR_0009s00700g|POPTRDRAFT_721216; hypothetical protein; K18192 mitochondrial ATPase complex subunit ATP10 (A)	[O]	Posttranslational modification, protein turnover, chaperones	Protein Ycf2 OS=Populus trichocarpa GN=ycf2-1 PE=3 SV=1	O	Posttranslational modification, protein turnover, chaperones	hypothetical protein POPTR_0009s00700g [Populus trichocarpa]	0.387393	1	0.681712	1	0.839281	1	0.938582	1	0.286574	1	0.740537	1	--	--	--	--	--	--	--	--	--	--	--	--	--	--	--	--	--	--	--	--
PB.13557.1	--	--	PB.13557.1	NA	PB.11519.1	NA	PB.13557	--	--	--	--	--	--	--	S	Function unknown	hypothetical protein POPTR_0009s01160g [Populus trichocarpa]	0.387393	1	1.39896	1	1.52187	1	3.76221	1	6.58918	1	2.49929	1	--	--	--	--	--	--	--	--	--	--	--	--	--	--	--	--	--	--	--	--
PB.13568.1	--	--	PB.13568.1	NA	PB.11540.1	PB.10949.1	PB.13568	[R]	General function prediction only	Molecular Function: nucleotide binding (GO:0000166);; Molecular Function: protein kinase activity (GO:0004672);; Molecular Function: zinc ion binding (GO:0008270);;	--	--	--	Uncharacterized protein sll0103 OS=Synechocystis sp. (strain PCC 6803 / Kazusa) GN=sll0103 PE=3 SV=1	O	Posttranslational modification, protein turnover, chaperones	PREDICTED: uncharacterized protein LOC105139607 [Populus euphratica]	1478.09	1	1787.34	1	1878.25	1	1873.25	1	1976.78	1	1872.24	1	--	--	--	--	--	--	--	--	--	--	--	--	--	--	--	--	--	--	--	--
PB.1357.1	--	--	PB.1357.1	PB.2415.1	PB.2333.1	PB.2240.1	PB.1357	[O]	Posttranslational modification, protein turnover, chaperones	Molecular Function: metal ion binding (GO:0046872);;	--	[O]	Posttranslational modification, protein turnover, chaperones	RING-H2 finger protein ATL79 OS=Arabidopsis thaliana GN=ATL79 PE=2 SV=1	O	Posttranslational modification, protein turnover, chaperones	hypothetical protein POPTR_0001s45800g [Populus trichocarpa]	3.53576	1	5.99435	1	2.63926	1	4.10775	1	5.8394	1	5.85319	1	--	--	--	--	--	--	--	--	--	--	--	--	--	--	--	--	--	--	--	--
PB.13579.1	AT5G60450	ARF4	PB.13579.1	PB.11818.1	NA	NA	PB.13579	--	--	Molecular Function: DNA binding (GO:0003677);; Molecular Function: sequence-specific DNA binding transcription factor activity (GO:0003700);; Cellular Component: nucleus (GO:0005634);; Biological Process: regulation of transcription, DNA-templated (GO:0006355);; Biological Process: auxin-activated signaling pathway (GO:0009734);; Biological Process: vegetative phase change (GO:0010050);; Biologic…	--	--	--	Auxin response factor 4 OS=Arabidopsis thaliana GN=ARF4 PE=1 SV=1	K	Transcription	PREDICTED: auxin response factor 4 isoform X1 [Populus euphratica]	21.5307	1	23.2379	1	17.5469	1	12.7378	1	16.1694	1	9.04819	1	--	--	--	--	--	--	--	--	--	--	--	--	--	--	--	--	--	--	--	--
PB.13594.1	ATCG00350	PSAA	PB.13594.1	PB.11844.1	NA	NA	PB.13594	--	--	Molecular Function: magnesium ion binding (GO:0000287);; Molecular Function: electron carrier activity (GO:0009055);; Cellular Component: photosystem I (GO:0009522);; Cellular Component: chloroplast thylakoid membrane (GO:0009535);; Biological Process: photosynthesis (GO:0015979);; Cellular Component: integral component of membrane (GO:0016021);; Molecular Function: chlorophyll binding (GO:001616…	--	--	--	Photosystem I P700 chlorophyll a apoprotein A1 OS=Atropa belladonna GN=psaA PE=3 SV=1	R	General function prediction only	unnamed protein product [Triticum aestivum]	5.20433e-09	1	3.5073e-11	1	2.79932e-12	1	1.74447e-11	1	0.497647	1	3.18327e-06	1	--	--	--	--	--	--	--	--	--	--	--	--	--	--	--	--	--	--	--	--
PB.13598.1	AT2G27220	BLH5	PB.13598.1	NA	PB.11582.1	PB.10994.1	PB.13598	--	--	--	--	[K]	Transcription	BEL1-like homeodomain protein 1 OS=Arabidopsis thaliana GN=BLH1 PE=1 SV=1	K	Transcription	PREDICTED: BEL1-like homeodomain protein 1 [Populus euphratica]	4.25078	1	12.2222	1	15.1058	1	32.098	1	30.2734	1	21.7245	1	--	--	--	--	--	--	--	--	--	--	--	--	--	--	--	--	--	--	--	--
PB.13632.1	--	--	PB.13632.1	NA	NA	PB.11053.1	PB.13632	--	--	Molecular Function: nucleotide binding (GO:0000166);; Molecular Function: RNA binding (GO:0003723);;	K13195|3.37851e-18|pop:POPTR_0001s24300g|POPTRDRAFT_829644; RNA recognition motif-containing family protein (A)	--	--	--	R	General function prediction only	PREDICTED: polyadenylate-binding protein 3 [Populus euphratica]	19.3359	1	11.4555	1	14.9883	1	21.7386	1	19.3476	1	22.6353	1	--	--	--	--	--	--	--	--	--	--	--	--	--	--	--	--	--	--	--	--
PB.13637.1	AT2G28790	--	PB.13637.1	PB.11920.1	NA	NA	PB.13637	--	--	Biological Process: cytokinesis by cell plate formation (GO:0000911);; Cellular Component: extracellular region (GO:0005576);; Cellular Component: plant-type cell wall (GO:0009505);; Cellular Component: plasmodesma (GO:0009506);; Biological Process: plant-type cell wall organization (GO:0009664);; Biological Process: cell wall modification (GO:0042545);; Biological Process: response to other orga…	--	--	--	Osmotin-like protein OS=Solanum lycopersicum PE=1 SV=1	R	General function prediction only	PREDICTED: osmotin-like protein [Populus euphratica]	57.2485	1	1.06465	1	1.9393	1	13.3703	1	8.42502	1	0.775167	1	2.687e-05	-5.87225	down	2.69158e-05	-5.19027	down	--	--	--	0.00557871	-2.93418	down	1.97263e-06	-6.52221	down	--	--	--	--	--
PB.1365.1	--	--	PB.1365.1	PB.2429.1	PB.2347.1	NA	PB.1365	--	--	--	--	--	--	--	S	Function unknown	unknown [Populus trichocarpa]	2.72746	1	1.01103	1	1.47231	1	2.65742	1	5.18865	1	1.69903	1	--	--	--	--	--	--	--	--	--	--	--	--	--	--	--	--	--	--	--	--
PB.13668.1	--	--	PB.13668.1	PB.11971.2	NA	PB.11116.1	PB.13668	--	--	Molecular Function: zinc ion binding (GO:0008270);;	--	[A]	RNA processing and modification	--	A	RNA processing and modification	hypothetical protein POPTR_0187s002301g, partial [Populus trichocarpa]	11.2805	0.361	8.22579	0.2547	27.2835	0.6624	0.0232851	0.0005	6.63562	0.1322	4.77702	0.0997	--	--	--	--	--	--	--	--	--	--	--	--	--	--	--	--	--	--	--	--
PB.13668.2	--	--	PB.13668.2	NA	NA	PB.11116.2	PB.13668	--	--	Molecular Function: zinc ion binding (GO:0008270);;	--	[A]	RNA processing and modification	--	A	RNA processing and modification	hypothetical protein POPTR_0187s002301g, partial [Populus trichocarpa]	0.71255	0.0228	5.08547	0.1575	3.61279	0.0877	2.72525	0.0572	5.85571	0.1167	2.67939	0.0559	--	--	--	--	--	--	--	--	--	--	--	--	--	--	--	--	--	--	--	--
PB.13668.3	--	--	PB.13668.3	PB.11971.3	NA	NA	PB.13668	--	--	Molecular Function: zinc ion binding (GO:0008270);;	--	[A]	RNA processing and modification	--	A	RNA processing and modification	hypothetical protein POPTR_0187s002301g, partial [Populus trichocarpa]	18.0079	0.5763	16.1243	0.4993	8.82782	0.2143	39.2058	0.8229	36.3446	0.7242	31.6195	0.6601	--	--	--	--	--	--	--	--	--	--	--	--	--	--	--	--	--	--	--	--
PB.13668.4	--	--	PB.13668.4	PB.11971.1	NA	NA	PB.13668	--	--	Molecular Function: zinc ion binding (GO:0008270);;	--	[A]	RNA processing and modification	--	A	RNA processing and modification	hypothetical protein POPTR_0187s002301g, partial [Populus trichocarpa]	1.24749	0.0399	2.85531	0.0884	1.4628	0.0355	5.68748	0.1194	1.35291	0.027	8.82834	0.1843	--	--	--	--	--	--	--	--	--	--	--	--	--	--	--	--	--	--	--	--
PB.1368.1	AT5G63870	PP7	PB.1368.1	NA	NA	PB.2257.1	PB.1368	[T]	Signal transduction mechanisms	Molecular Function: protein serine/threonine phosphatase activity (GO:0004722);;	K04460|1.99403e-107|pop:POPTR_0001s46080g|POPTRDRAFT_708041; hypothetical protein; K04460 serine/threonine-protein phosphatase 5 [EC:3.1.3.16] (A)	[R]	General function prediction only	Serine/threonine-protein phosphatase 7 OS=Arabidopsis thaliana GN=PP7 PE=1 SV=1	R	General function prediction only	hypothetical protein POPTR_0001s46080g [Populus trichocarpa]	0.810413	1	1.00854	1	1.75536	1	1.87717	1	1.54281	1	0.655723	1	--	--	--	--	--	--	--	--	--	--	--	--	--	--	--	--	--	--	--	--
PB.13688.1	AT5G58787	--	PB.13688.1	NA	PB.11727.1	NA	PB.13688	--	--	Molecular Function: zinc ion binding (GO:0008270);;	--	[O]	Posttranslational modification, protein turnover, chaperones	--	O	Posttranslational modification, protein turnover, chaperones	hypothetical protein POPTR_0009s05000g [Populus trichocarpa]	2.68972	1	0.71226	1	2.21742	1	3.01871	1	1.71944	1	0.715446	1	--	--	--	--	--	--	--	--	--	--	--	--	--	--	--	--	--	--	--	--
PB.13697.1	--	--	PB.13697.1	PB.12019.1	NA	NA	PB.13697	--	--	Cellular Component: mitochondrion (GO:0005739);; Cellular Component: peroxisome (GO:0005777);; Biological Process: peroxisome fission (GO:0016559);;	K17969|3.45351e-69|pop:POPTR_0009s05200g|POPTRDRAFT_557911; hypothetical protein; K17969 mitochondrial fission 1 protein (A)	[M]	Cell wall/membrane/envelope biogenesis	Mitochondrial fission 1 protein A OS=Arabidopsis thaliana GN=FIS1A PE=1 SV=1	M	Cell wall/membrane/envelope biogenesis	hypothetical protein POPTR_0009s05200g [Populus trichocarpa]	0	0	0	0	0.255805	1	0.731277	1	0.573147	1	0.655723	1	--	--	--	--	--	--	--	--	--	--	--	--	--	--	--	--	--	--	--	--
PB.13771.1	--	--	PB.13771.1	NA	NA	PB.11286.1	PB.13771	--	--	--	--	--	--	Pentatricopeptide repeat-containing protein At1g62350 OS=Arabidopsis thaliana GN=At1g62350 PE=2 SV=1	R	General function prediction only	PREDICTED: pentatricopeptide repeat-containing protein At1g62350 [Populus euphratica]	0.387393	1	1.36592	1	2.69376	1	7.59793	1	10.442	1	12.2039	1	--	--	--	--	--	--	--	--	--	--	--	--	--	--	--	--	--	--	--	--
PB.13829.1	--	--	PB.13829.1	PB.12257.1	NA	NA	PB.13829	--	--	Cellular Component: nucleus (GO:0005634);;	K18810|1.20932e-66|pop:POPTR_0009s08990g|POPTRDRAFT_804326; hypothetical protein; K18810 cyclin D1/2/4, plant (A)	[D]	Cell cycle control, cell division, chromosome partitioning	Cyclin-D4-1 OS=Arabidopsis thaliana GN=CYCD4-1 PE=1 SV=2	D	Cell cycle control, cell division, chromosome partitioning	D1-type cyclin [Populus trichocarpa]	7.71317	1	6.26507	1	5.23885	1	3.51462	1	4.65753	1	3.94574	1	--	--	--	--	--	--	--	--	--	--	--	--	--	--	--	--	--	--	--	--
PB.13858.1	--	--	PB.13858.1	PB.12304.1	NA	NA	PB.13858	--	--	--	K15923|4.78333e-52|pop:POPTR_0001s30610g|POPTRDRAFT_844626; hypothetical protein; K15923 alpha-L-fucosidase 2 [EC:3.2.1.51] (A)	--	--	Alpha-L-fucosidase 2 OS=Arabidopsis thaliana GN=FUC95A PE=1 SV=1	R	General function prediction only	PREDICTED: alpha-L-fucosidase 2-like isoform X1 [Populus euphratica]	8.89527	1	14.2468	1	7.99152	1	7.10275	1	6.83816	1	5.99356	1	--	--	--	--	--	--	--	--	--	--	--	--	--	--	--	--	--	--	--	--
PB.13872.1	--	--	PB.13872.1	PB.12332.1	PB.12032.1	PB.11440.1	PB.13872	--	--	--	--	--	--	Uncharacterized protein At4g06744 OS=Arabidopsis thaliana GN=At4g06744 PE=2 SV=1	S	Function unknown	PREDICTED: uncharacterized protein At4g06744-like [Populus euphratica]	337.748	0.1385	862.381	0.1898	879.259	0.2096	633.356	0.2283	602.75	0.2581	595.711	0.2337	0.00233456	1.29608	up	0.000325745	1.28817	up	--	--	--	--	--	--	--	--	--	--	--	--	--	--
PB.13872.2	--	--	PB.13872.2	PB.12332.2	PB.12032.2	NA	PB.13872	--	--	--	--	--	--	Uncharacterized protein At4g06744 OS=Arabidopsis thaliana GN=At4g06744 PE=2 SV=1	S	Function unknown	PREDICTED: uncharacterized protein At4g06744-like [Populus euphratica]	13.2648	0.0054	39.5086	0.0087	44.4418	0.0106	40.8062	0.0147	35.7559	0.0153	51.792	0.0203	--	--	--	--	--	--	--	--	--	--	--	--	--	--	--	--	--	--	--	--
PB.13872.3	--	--	PB.13872.3	PB.12332.3	NA	NA	PB.13872	--	--	--	--	--	--	Uncharacterized protein At4g06744 OS=Arabidopsis thaliana GN=At4g06744 PE=2 SV=1	S	Function unknown	PREDICTED: uncharacterized protein At4g06744-like [Populus euphratica]	2087.98	0.8561	3640.91	0.8015	3271.6	0.7798	2099.83	0.757	1696.78	0.7266	1901.33	0.746	--	--	--	--	--	--	--	--	--	--	--	--	--	--	--	--	--	--	--	--
PB.13873.1	AT4G34138	UGT73B1	PB.13873.1	PB.12334.1	NA	NA	PB.13873	--	--	Molecular Function: abscisic acid glucosyltransferase activity (GO:0010294);; Molecular Function: anthocyanidin 3-O-glucosyltransferase activity (GO:0047213);; Molecular Function: flavonol 3-O-glucosyltransferase activity (GO:0047893);; Biological Process: flavonol biosynthetic process (GO:0051555);; Biological Process: response to other organism (GO:0051707);; Molecular Function: quercetin 3-O-g…	--	[GC]	--	Scopoletin glucosyltransferase OS=Nicotiana tabacum GN=TOGT1 PE=1 SV=1	2585	flavonol 3-O-glucosyltransferase activity	UDP-glucoronosyl/UDP-glucosyl transferase family protein [Populus trichocarpa]	5.50835	1	2.07568	1	1.91206	1	0.731277	1	0.286574	1	0.352953	1	--	--	--	--	--	--	--	--	--	--	--	--	--	--	--	--	--	--	--	--
PB.13874.1	--	--	PB.13874.1	PB.12336.2	PB.12036.1	NA	PB.13874	--	--	Molecular Function: transferase activity, transferring glycosyl groups (GO:0016757);;	--	[GC]	--	Abscisate beta-glucosyltransferase OS=Phaseolus angularis GN=AOG PE=1 SV=1	1096	UDP-Glycosyltransferase	hypothetical protein POPTR_0009s10200g [Populus trichocarpa]	26.0477	0.2639	29.9648	0.3882	19.412	0.3181	10.5002	0.2241	5.7697	0.2235	7.43022	0.2159	--	--	--	--	--	--	--	--	--	--	--	--	--	--	--	--	--	--	--	--
PB.13874.2	--	--	PB.13874.2	PB.12336.1	NA	NA	PB.13874	--	--	Molecular Function: transferase activity, transferring glycosyl groups (GO:0016757);;	--	[GC]	--	Abscisate beta-glucosyltransferase OS=Phaseolus angularis GN=AOG PE=1 SV=1	1098	UDP-Glycosyltransferase	hypothetical protein POPTR_0009s10200g [Populus trichocarpa]	72.6658	0.7361	47.2198	0.6118	41.611	0.6819	36.3498	0.7759	20.0511	0.7765	26.9861	0.7841	--	--	--	--	--	--	--	--	--	--	--	--	--	--	--	--	--	--	--	--
PB.13895.1	AT3G19120	--	PB.13895.1	PB.12385.1	PB.12064.1	PB.11478.1	PB.13895	--	--	Cellular Component: nucleus (GO:0005634);; Biological Process: pyrimidine ribonucleotide biosynthetic process (GO:0009220);; Molecular Function: hydrolase activity, acting on ester bonds (GO:0016788);;	--	[L]	Replication, recombination and repair	Putative nuclease HARBI1 OS=Homo sapiens GN=HARBI1 PE=1 SV=1	L	Replication, recombination and repair	hypothetical protein POPTR_0009s10860g [Populus trichocarpa]	437.838	0.5955	268.981	0.5814	249.746	0.5721	202.398	0.5195	224.081	0.5504	214.437	0.5143	--	--	--	--	--	--	0.00652525	-1.22734	down	--	--	--	--	--	--	--	--	--	--	--
PB.13895.2	AT3G19120	--	PB.13895.2	PB.12385.2	PB.12064.2	NA	PB.13895	--	--	Cellular Component: nucleus (GO:0005634);; Biological Process: pyrimidine ribonucleotide biosynthetic process (GO:0009220);; Molecular Function: hydrolase activity, acting on ester bonds (GO:0016788);;	--	[L]	Replication, recombination and repair	Putative nuclease HARBI1 OS=Homo sapiens GN=HARBI1 PE=1 SV=1	L	Replication, recombination and repair	hypothetical protein POPTR_0009s10860g [Populus trichocarpa]	107.03	0.1456	54.6323	0.1181	51.6789	0.1184	64.0628	0.1644	47.8998	0.1177	59.8176	0.1435	--	--	--	--	--	--	--	--	--	--	--	--	--	--	--	--	--	--	--	--
PB.13895.3	AT3G19120	--	PB.13895.3	PB.12385.3	NA	NA	PB.13895	--	--	Cellular Component: nucleus (GO:0005634);; Biological Process: pyrimidine ribonucleotide biosynthetic process (GO:0009220);; Molecular Function: hydrolase activity, acting on ester bonds (GO:0016788);;	--	[L]	Replication, recombination and repair	Putative nuclease HARBI1 OS=Homo sapiens GN=HARBI1 PE=1 SV=1	L	Replication, recombination and repair	hypothetical protein POPTR_0009s10860g [Populus trichocarpa]	0.000413256	0	1.66011	0.0036	2.05273	0.0047	0.000131115	0	0.000222374	0	0.000235451	0	--	--	--	--	--	--	--	--	--	--	--	--	--	--	--	--	--	--	--	--
PB.13895.4	AT3G19120	--	PB.13895.4	PB.12385.4	NA	NA	PB.13895	--	--	Cellular Component: nucleus (GO:0005634);; Biological Process: pyrimidine ribonucleotide biosynthetic process (GO:0009220);; Molecular Function: hydrolase activity, acting on ester bonds (GO:0016788);;	--	[L]	Replication, recombination and repair	Putative nuclease HARBI1 OS=Homo sapiens GN=HARBI1 PE=1 SV=1	L	Replication, recombination and repair	hypothetical protein POPTR_0009s10860g [Populus trichocarpa]	190.325	0.2589	137.378	0.2969	133.065	0.3048	123.138	0.3161	135.111	0.3319	142.68	0.3422	--	--	--	--	--	--	--	--	--	--	--	--	--	--	--	--	--	--	--	--
PB.13898.1	--	--	PB.13898.1	PB.12395.1	PB.12073.1	PB.11486.1	PB.13898	--	--	--	--	--	--	--	--	--	hypothetical protein POPTR_0009s11030g [Populus trichocarpa]	457.126	1	1224.87	1	1636.99	1	1688.48	1	1834.3	1	1932.49	1	1.52886e-05	1.36278	up	4.81072e-09	1.74467	up	8.52252e-10	1.77562	up	4.74237e-12	1.88715	up	7.47815e-13	1.98143	up	--	--	--	--	--
PB.139.1	--	--	PB.139.1	NA	PB.237.1	NA	PB.139	--	--	--	--	--	--	--	--	--	hypothetical protein POPTR_0001s14520g [Populus trichocarpa]	26.1674	1	30.1336	1	22.5808	1	24.8912	1	32.2269	1	36.4355	1	--	--	--	--	--	--	--	--	--	--	--	--	--	--	--	--	--	--	--	--
PB.13922.1	--	--	PB.13922.1	PB.12445.1	PB.12121.1	NA	PB.13922	--	--	--	--	--	--	Uncharacterized protein At1g01500 OS=Arabidopsis thaliana GN=At1g01500 PE=2 SV=1	S	Function unknown	hypothetical protein POPTR_0009s11860g [Populus trichocarpa]	6.87166e-29	0	2.54638e-21	0	4.02837e-12	0	3.46363	0.1242	13.9826	0.3372	4.67813	0.1406	--	--	--	--	--	--	--	--	--	--	--	--	--	--	--	--	--	--	--	--
PB.13922.2	--	--	PB.13922.2	NA	PB.12121.3	NA	PB.13922	--	--	--	--	--	--	Uncharacterized protein At1g01500 OS=Arabidopsis thaliana GN=At1g01500 PE=2 SV=1	S	Function unknown	hypothetical protein POPTR_0009s11860g [Populus trichocarpa]	7.80646	1	13.3621	1	5.88353	0.3897	24.4223	0.8758	16.1218	0.3888	7.45277	0.2239	--	--	--	--	--	--	--	--	--	--	--	--	--	--	--	--	--	--	--	--
PB.13922.3	--	--	PB.13922.3	NA	PB.12121.2	NA	PB.13922	--	--	--	--	--	--	Uncharacterized protein At1g01500 OS=Arabidopsis thaliana GN=At1g01500 PE=2 SV=1	S	Function unknown	hypothetical protein POPTR_0009s11860g [Populus trichocarpa]	2.05579e-14	0	6.66501e-09	0	9.21243	0.6103	0.000157239	0	11.3663	0.2741	21.1506	0.6355	--	--	--	--	--	--	--	--	--	--	--	--	--	--	--	--	--	--	--	--
PB.14010.1	--	--	PB.14010.1	NA	PB.12266.1	NA	PB.14010	--	--	--	--	--	--	--	--	--	PREDICTED: uncharacterized protein LOC105137289 [Populus euphratica]	4.27492	1	5.76493	1	8.76748	1	4.10775	1	5.41701	1	5.41541	1	--	--	--	--	--	--	--	--	--	--	--	--	--	--	--	--	--	--	--	--
PB.14053.1	--	--	PB.14053.1	NA	PB.12335.1	NA	PB.14053	--	--	--	--	--	--	--	S	Function unknown	PREDICTED: uncharacterized protein LOC105139423 [Populus euphratica]	1.91282	1	2.4075	1	3.97278	1	7.44746	1	5.31799	1	3.21474	1	--	--	--	--	--	--	--	--	--	--	--	--	--	--	--	--	--	--	--	--
PB.14061.1	--	--	PB.14061.1	PB.12682.1	NA	NA	PB.14061	--	--	--	--	--	--	--	--	--	hypothetical protein POPTR_0001s15770g [Populus trichocarpa]	30.0885	1	30.0791	1	22.4718	1	12.0476	1	13.3748	1	16.8298	1	--	--	--	--	--	--	--	--	--	--	--	--	--	--	--	--	--	--	--	--
PB.14068.1	--	--	PB.14068.1	PB.12696.1	NA	NA	PB.14068	[C]	Energy production and conversion	Biological Process: photosynthesis (GO:0015979);; Biological Process: chlorophyll biosynthetic process (GO:0015995);; Molecular Function: oxidoreductase activity, acting on the CH-CH group of donors, NAD or NADP as acceptor (GO:0016628);; Molecular Function: geranylgeranyl reductase activity (GO:0045550);; Biological Process: oxidation-reduction process (GO:0055114);;	K10960|0|pop:POPTR_0004s20660g|hypothetical protein; K10960 geranylgeranyl reductase [EC:1.3.1.83] (A)	--	--	Geranylgeranyl diphosphate reductase, chloroplastic OS=Nicotiana tabacum GN=CHLP PE=2 SV=1	H	Coenzyme transport and metabolism	hypothetical protein POPTR_0004s20660g [Populus trichocarpa]	3.46029	1	11.3028	1	15.4558	1	4.76633	1	2.33584	1	1.09349	1	--	--	--	--	--	--	--	--	--	--	--	--	--	--	--	--	--	--	--	--
PB.14202.1	AT2G28840	XBAT31	PB.14202.1	NA	PB.11650.1	PB.11067.1	PB.14202	--	--	Molecular Function: ubiquitin-protein transferase activity (GO:0004842);; Molecular Function: zinc ion binding (GO:0008270);; Biological Process: defense response to bacterium (GO:0042742);; Biological Process: protein autoubiquitination (GO:0051865);;	--	--	--	Putative E3 ubiquitin-protein ligase XBAT31 OS=Arabidopsis thaliana GN=XBAT31 PE=2 SV=1	O	Posttranslational modification, protein turnover, chaperones	ankyrin repeat family protein [Populus trichocarpa]	6.22126	1	3.46716	1	2.10535	1	5.16793	1	4.37096	1	3.44825	1	--	--	--	--	--	--	--	--	--	--	--	--	--	--	--	--	--	--	--	--
PB.14207.1	--	--	PB.14207.1	NA	NA	PB.11075.1	PB.14207	--	--	--	--	[R]	General function prediction only	Pentatricopeptide repeat-containing protein At1g07590, mitochondrial OS=Arabidopsis thaliana GN=At1g07590 PE=2 SV=1	R	General function prediction only	PREDICTED: pentatricopeptide repeat-containing protein At1g07590, mitochondrial isoform X2 [Populus euphratica]	0	0	0	0	0	0	0	0	0	0	0	0	--	--	--	--	--	--	--	--	--	--	--	--	--	--	--	--	--	--	--	--
PB.14219.2	AT5G59260	LECRK21	PB.14219.2	NA	PB.11676.1	NA	PB.14219	[RTKL]	--	Molecular Function: cyclin-dependent protein serine/threonine kinase activity (GO:0004693);; Molecular Function: non-membrane spanning protein tyrosine kinase activity (GO:0004715);; Molecular Function: ATP binding (GO:0005524);; Biological Process: protein phosphorylation (GO:0006468);; Molecular Function: carbohydrate binding (GO:0030246);;	--	--	--	L-type lectin-domain containing receptor kinase I.8 OS=Arabidopsis thaliana GN=LECRK18 PE=2 SV=1	T	Signal transduction mechanisms	PREDICTED: L-type lectin-domain containing receptor kinase I.8 [Populus euphratica]	1.16218	1	2.76238	1	5.33303	1	6.33905	1	9.18372	1	8.35785	1	--	--	--	--	--	--	--	--	--	--	--	--	--	--	--	--	--	--	--	--
PB.1422.1	--	--	PB.1422.1	PB.2514.1	NA	NA	PB.1422	--	--	Cellular Component: endoplasmic reticulum (GO:0005783);; Cellular Component: chloroplast (GO:0009507);; Biological Process: vesicle-mediated transport (GO:0016192);;	--	[U]	Intracellular trafficking, secretion, and vesicular transport	PRA1 family protein G2 OS=Arabidopsis thaliana GN=PRA1G2 PE=2 SV=1	U	Intracellular trafficking, secretion, and vesicular transport	PREDICTED: PRA1 family protein G2 [Populus euphratica]	21.9438	1	6.62744	1	2.6442	1	1.20274	1	3.23113	1	1.36163	1	--	--	--	--	--	--	--	--	--	--	--	--	--	--	--	--	--	--	--	--
PB.14273.1	AT3G21070	NADK1	PB.14273.1	NA	PB.11762.1	NA	PB.14273	[G]	Carbohydrate transport and metabolism	Molecular Function: NAD+ kinase activity (GO:0003951);; Biological Process: NADP biosynthetic process (GO:0006741);; Biological Process: phosphorylation (GO:0016310);; Biological Process: NAD metabolic process (GO:0019674);; Molecular Function: NADH kinase activity (GO:0042736);;	K00858|0|pop:POPTR_0009s05620g|POPTRDRAFT_203132; ATP-NAD kinase family protein; K00858 NAD+ kinase [EC:2.7.1.23] (A)	[G]	Carbohydrate transport and metabolism	NAD(H) kinase 1 OS=Arabidopsis thaliana GN=NADK1 PE=1 SV=2	G	Carbohydrate transport and metabolism	ATP-NAD kinase family protein [Populus trichocarpa]	0.774787	1	1.00854	1	1.54418	1	1.99087	1	0.888823	1	0.705907	1	--	--	--	--	--	--	--	--	--	--	--	--	--	--	--	--	--	--	--	--
PB.1428.22	AT5G56510	APUM12	PB.1428.22	NA	PB.17.1	NA	PB.1428	[J]	Translation, ribosomal structure and biogenesis	Molecular Function: RNA binding (GO:0003723);;	--	[J]	Translation, ribosomal structure and biogenesis	Pumilio homolog 12 OS=Arabidopsis thaliana GN=APUM12 PE=2 SV=2	J	Translation, ribosomal structure and biogenesis	hypothetical protein POPTR_0001s03990g [Populus trichocarpa]	0	0	0	0	0	0	0	0	0	0	0	0	--	--	--	--	--	--	--	--	--	--	--	--	--	--	--	--	--	--	--	--
PB.14287.1	--	--	PB.14287.1	NA	PB.11782.1	NA	PB.14287	--	--	Molecular Function: transferase activity (GO:0016740);;	--	--	--	Acyl-CoA--sterol O-acyltransferase 1 OS=Arabidopsis thaliana GN=ASAT1 PE=1 SV=1	S	Function unknown	PREDICTED: acyl-CoA--sterol O-acyltransferase 1-like [Populus euphratica]	16.8826	1	8.96885	1	6.06075	1	6.11518	1	4.26425	1	4.42767	1	--	--	--	--	--	--	--	--	--	--	--	--	--	--	--	--	--	--	--	--
PB.1433.1	--	--	PB.1433.1	NA	PB.24.1	NA	PB.1433	--	--	--	--	[S]	Function unknown	U-box domain-containing protein 17 OS=Arabidopsis thaliana GN=PUB17 PE=2 SV=1	S	Function unknown	armadillo/beta-catenin repeat family protein [Populus trichocarpa]	0	0	0.326829	1	0	0	1.71884	1	2.32169	1	4.23897	1	--	--	--	--	--	--	--	--	--	--	--	--	--	--	--	--	--	--	--	--
PB.14331.1	--	--	PB.14331.1	PB.12145.2	PB.11857.1	PB.11277.1	PB.14331	--	--	--	K16912|0|pop:POPTR_0009s07210g|POPTRDRAFT_804410; las1-like family protein; K16912 ribosomal biogenesis protein LAS1 (A)	[R]	General function prediction only	--	R	General function prediction only	PREDICTED: uncharacterized protein LOC105133938 [Populus euphratica]	22.6733	0.4965	176.838	0.6497	225.133	0.6065	313.574	0.5482	460.294	0.4669	487.92	0.463	--	--	--	--	--	--	5.491e-10	3.69913	up	9.75498e-11	4.24573	up	0.000988433	4.35129	up	--	--	--	--	--
PB.14331.2	--	--	PB.14331.2	NA	PB.11857.2	PB.11277.2	PB.14331	--	--	--	K16912|5.69148e-131|pop:POPTR_0009s07210g|POPTRDRAFT_804410; las1-like family protein; K16912 ribosomal biogenesis protein LAS1 (A)	[R]	General function prediction only	--	R	General function prediction only	las1-like family protein [Populus trichocarpa]	1.93933e-22	0	5.86405	0.0215	12.2023	0.0329	54.5217	0.0953	66.782	0.0677	64.1538	0.0609	--	--	--	--	--	--	1.21692e-06	Inf	up	--	--	--	--	--	--	--	--	--	--	--
PB.14331.3	--	--	PB.14331.3	NA	NA	PB.11277.3	PB.14331	--	--	--	K16912|2.35705e-131|pop:POPTR_0009s07210g|POPTRDRAFT_804410; las1-like family protein; K16912 ribosomal biogenesis protein LAS1 (A)	[R]	General function prediction only	--	R	General function prediction only	las1-like family protein [Populus trichocarpa]	1.16413e-25	0	2.82084e-05	0	0.000201438	0	3.54983	0.0062	13.1456	0.0133	4.58708	0.0044	--	--	--	--	--	--	--	--	--	--	--	--	--	--	--	--	--	--	--	--
PB.14331.4	--	--	PB.14331.4	NA	NA	PB.11277.4	PB.14331	--	--	--	K16912|5.05053e-132|pop:POPTR_0009s07210g|POPTRDRAFT_804410; las1-like family protein; K16912 ribosomal biogenesis protein LAS1 (A)	[R]	General function prediction only	--	R	General function prediction only	las1-like family protein [Populus trichocarpa]	3.69573e-05	0	6.97034	0.0256	12.2435	0.033	7.75706	0.0136	12.5069	0.0127	37.3241	0.0354	--	--	--	--	--	--	--	--	--	--	--	--	1.08337e-05	Inf	up	--	--	--	--	--
PB.14331.5	--	--	PB.14331.5	PB.12145.1	NA	PB.11277.5	PB.14331	--	--	--	K16912|8.9753e-132|pop:POPTR_0009s07210g|POPTRDRAFT_804410; las1-like family protein; K16912 ribosomal biogenesis protein LAS1 (A)	[R]	General function prediction only	--	R	General function prediction only	las1-like family protein [Populus trichocarpa]	21.7074	0.4753	52.1964	0.1918	83.7124	0.2255	119.647	0.2092	274.658	0.2786	291.893	0.277	--	--	--	--	--	--	0.00556966	2.37063	up	9.94116e-06	3.56348	up	1.96391e-06	3.67391	up	--	--	--	--	--
PB.14331.6	--	--	PB.14331.6	NA	PB.11857.3	NA	PB.14331	--	--	--	K16912|4.27595e-119|pop:POPTR_0009s07210g|POPTRDRAFT_804410; las1-like family protein; K16912 ribosomal biogenesis protein LAS1 (A)	[R]	General function prediction only	--	R	General function prediction only	las1-like family protein [Populus trichocarpa]	1.28609	0.0282	30.2964	0.1113	37.9224	0.1022	72.9199	0.1275	158.412	0.1607	167.988	0.1594	--	--	--	--	--	--	1.2515e-06	6.06013	up	1.02098e-09	7.17848	up	1.42412e-12	7.28672	up	--	--	--	--	--
PB.14429.1	AT4G34110	PAB2	PB.14429.1	PB.12339.1	PB.12038.2	PB.11445.1	PB.14429	[R]	General function prediction only	Molecular Function: nucleotide binding (GO:0000166);; Molecular Function: RNA binding (GO:0003723);; Biological Process: response to salt stress (GO:0009651);; Biological Process: response to cadmium ion (GO:0046686);;	K13126|0|pop:POPTR_0001s31160g|POPTRDRAFT_815675; polyadenylate-binding family protein; K13126 polyadenylate-binding protein (A)	[AJ]	--	Polyadenylate-binding protein 2 OS=Arabidopsis thaliana GN=PAB2 PE=1 SV=1	A	RNA processing and modification	PREDICTED: polyadenylate-binding protein 8-like [Populus euphratica]	48.4894	1	13.1919	1	12.9652	1	28.1068	1	22.9093	1	12.5526	1	--	--	--	--	--	--	--	--	--	--	--	--	--	--	--	--	--	--	--	--
PB.14446.1	--	--	PB.14446.1	NA	NA	PB.11476.1	PB.14446	--	--	--	--	--	--	--	S	Function unknown	Calmodulin-binding family protein [Populus trichocarpa]	2.32014	1	1.36592	1	2.46026	1	3.92489	1	6.07424	1	3.59278	1	--	--	--	--	--	--	--	--	--	--	--	--	--	--	--	--	--	--	--	--
PB.14463.1	--	--	PB.14463.1	NA	NA	PB.11500.1	PB.14463	--	--	Molecular Function: metal ion binding (GO:0046872);;	--	[O]	Posttranslational modification, protein turnover, chaperones	RING-H2 finger protein ATL65 OS=Arabidopsis thaliana GN=ATL65 PE=2 SV=2	O	Posttranslational modification, protein turnover, chaperones	hypothetical protein POPTR_0009s11310g [Populus trichocarpa]	46.7987	1	74.7981	1	79.9585	1	60.7893	1	75.293	1	59.6693	1	--	--	--	--	--	--	--	--	--	--	--	--	--	--	--	--	--	--	--	--
PB.14539.1	--	--	PB.14539.1	NA	PB.12220.1	PB.11626.1	PB.14539	--	--	Biological Process: lipid metabolic process (GO:0006629);; Molecular Function: phosphoric diester hydrolase activity (GO:0008081);;	--	[T]	Signal transduction mechanisms	1-phosphatidylinositol phosphodiesterase OS=Listeria monocytogenes serovar 1/2a (strain ATCC BAA-679 / EGD-e) GN=plcA PE=1 SV=1	T	Signal transduction mechanisms	1-phosphatidylinositol phosphodiesterase-related family protein [Populus trichocarpa]	7.0694	1	7.92228	1	14.212	1	20.4695	1	26.5649	1	19.2986	1	--	--	--	--	--	--	--	--	--	--	--	--	--	--	--	--	--	--	--	--
PB.1455.1	--	--	PB.1455.1	NA	NA	PB.40.1	PB.1455	--	--	--	--	--	--	--	U	Intracellular trafficking, secretion, and vesicular transport	hypothetical protein POPTR_0019s00405g [Populus trichocarpa]	0.387393	1	0	0	1.16695	1	0	0	0.60225	1	1.48107	1	--	--	--	--	--	--	--	--	--	--	--	--	--	--	--	--	--	--	--	--
PB.14572.1	--	--	PB.14572.1	PB.12608.1	NA	NA	PB.14572	[R]	General function prediction only	--	K12271|0|pop:POPTR_0009s14260g|POPTRDRAFT_557028; chaos family protein; K12271 signal recognition particle 43 kDa protein (A)	[R]	General function prediction only	Signal recognition particle 43 kDa protein, chloroplastic OS=Arabidopsis thaliana GN=CAO PE=1 SV=2	R	General function prediction only	chaos family protein [Populus trichocarpa]	98.6913	1	42.8303	1	38.0124	1	36.4664	1	38.3528	1	37.0883	1	--	--	--	--	--	--	--	--	--	--	--	--	--	--	--	--	--	--	--	--
PB.14590.1	--	--	PB.14590.1	NA	NA	PB.11708.1	PB.14590	--	--	--	--	--	--	--	R	General function prediction only	hypothetical protein POPTR_0009s15040g [Populus trichocarpa]	1.30363	0.0518	1.01791	0.0472	0.000273779	0	0.205226	0.0051	4.53729e-24	0	1.09832e-06	0	--	--	--	--	--	--	--	--	--	--	--	--	--	--	--	--	--	--	--	--
PB.14590.2	--	--	PB.14590.2	PB.12649.1	NA	NA	PB.14590	--	--	Cellular Component: chloroplast (GO:0009507);;	--	--	--	Uncharacterized protein At5g22580 OS=Arabidopsis thaliana GN=At5g22580 PE=1 SV=1	R	General function prediction only	hypothetical protein POPTR_0009s15040g [Populus trichocarpa]	23.8682	0.9482	20.5659	0.9528	19.8421	1	39.7182	0.9949	36.6386	1	31.6088	1	--	--	--	--	--	--	--	--	--	--	--	--	--	--	--	--	--	--	--	--
PB.14594.1	--	--	PB.14594.1	NA	PB.12321.1	NA	PB.14594	--	--	--	--	[R]	General function prediction only	Uncharacterized protein At4g22758 OS=Arabidopsis thaliana GN=At4g22758 PE=2 SV=1	S	Function unknown	hypothetical protein POPTR_0009s15140g [Populus trichocarpa]	4.03426	1	8.77419	1	14.0366	1	23.2145	1	11.6982	1	5.93382	1	--	--	--	--	--	--	--	--	--	--	--	--	--	--	--	--	--	--	--	--
PB.14619.1	--	--	PB.14619.1	NA	PB.12370.1	NA	PB.14619	[RTKL]	--	--	--	--	--	Probable LRR receptor-like serine/threonine-protein kinase At4g20940 OS=Arabidopsis thaliana GN=At4g20940 PE=1 SV=1	T	Signal transduction mechanisms	leucine-rich repeat transmembrane protein kinase [Populus trichocarpa]	1.54957	1	2.43805	1	0.255805	1	2.80353	1	3.34956	1	2.79252	1	--	--	--	--	--	--	--	--	--	--	--	--	--	--	--	--	--	--	--	--
PB.14652.1	AT2G17250	EMB2762	PB.14652.1	NA	PB.12423.1	NA	PB.14652	--	--	--	K14771|0|pop:POPTR_0009s16930g|POPTRDRAFT_199710; hypothetical protein; K14771 U3 small nucleolar RNA-associated protein 19 (A)	[J]	Translation, ribosomal structure and biogenesis	Nucleolar complex protein 4 homolog B OS=Xenopus laevis GN=noc4l-b PE=2 SV=1	J	Translation, ribosomal structure and biogenesis	hypothetical protein POPTR_0009s16930g [Populus trichocarpa]	0.772677	1	0.71226	1	1.09509	1	2.29965	1	1.31121	1	1.12812	1	--	--	--	--	--	--	--	--	--	--	--	--	--	--	--	--	--	--	--	--
PB.14660.1	AT4G38180	FRS5	PB.14660.1	NA	PB.12435.1	NA	PB.14660	--	--	Molecular Function: zinc ion binding (GO:0008270);;	--	--	--	Protein FAR1-RELATED SEQUENCE 5 OS=Arabidopsis thaliana GN=FRS5 PE=2 SV=1	S	Function unknown	PREDICTED: protein FAR1-RELATED SEQUENCE 5-like [Populus euphratica]	0.7926	1	0.71226	0.6855	0.938394	1	2.15513	0.3305	0.917927	1	1.43089	1	--	--	--	--	--	--	--	--	--	--	--	--	--	--	--	--	--	--	--	--
PB.14660.2	AT4G38180	FRS5	PB.14660.2	PB.12776.1	PB.12435.2	NA	PB.14660	--	--	Molecular Function: zinc ion binding (GO:0008270);;	--	--	--	Protein FAR1-RELATED SEQUENCE 5 OS=Arabidopsis thaliana GN=FRS5 PE=2 SV=1	S	Function unknown	PREDICTED: protein FAR1-RELATED SEQUENCE 5-like [Populus euphratica]	4.06397e-13	0	0.326829	0.3145	3.6356e-23	0	4.36599	0.6695	1.72995e-26	0	4.0245e-17	0	--	--	--	--	--	--	--	--	--	--	--	--	--	--	--	--	--	--	--	--
PB.14665.1	--	--	PB.14665.1	NA	PB.12443.1	NA	PB.14665	--	--	--	--	--	--	--	R	General function prediction only	Putative ribonuclease H protein, partial [Glycine soja]	11.5123	1	51.4018	1	36.3247	1	22.0173	1	23.8689	1	15.4609	1	--	--	--	--	--	--	--	--	--	--	--	--	--	--	--	--	--	--	--	--
PB.147.1	AT1G04780	--	PB.147.1	PB.257.1	NA	NA	PB.147	--	--	--	--	[R]	General function prediction only	Ankyrin repeat domain-containing protein 13B OS=Homo sapiens GN=ANKRD13B PE=1 SV=4	R	General function prediction only	PREDICTED: ankyrin repeat domain-containing protein 13C-A-like [Populus euphratica]	4.26859	1	5.60643	1	3.9772	1	4.22931	1	5.66277	1	4.82896	1	--	--	--	--	--	--	--	--	--	--	--	--	--	--	--	--	--	--	--	--
PB.1470.1	--	--	PB.1470.1	NA	NA	PB.60.1	PB.1470	--	--	Molecular Function: DNA binding (GO:0003677);; Molecular Function: chromatin binding (GO:0003682);;	--	--	--	--	K	Transcription	TFCR family protein [Populus trichocarpa]	0	0	0	0	0	0	0	0	0	0	0	0	--	--	--	--	--	--	--	--	--	--	--	--	--	--	--	--	--	--	--	--
PB.14703.1	--	--	PB.14703.1	NA	PB.12513.1	PB.11889.1	PB.14703	--	--	--	--	--	--	--	L	Replication, recombination and repair	PREDICTED: CCR4-NOT transcription complex subunit 10-like [Populus euphratica]	9.58557	0.0258	9.07932	0.0233	11.8668	0.033	15.2422	0.042	16.4274	0.0358	14.5041	0.0365	--	--	--	--	--	--	--	--	--	--	--	--	--	--	--	--	--	--	--	--
PB.14705.1	--	--	PB.14705.1	NA	NA	PB.11891.1	PB.14705	--	--	Molecular Function: protein serine/threonine kinase activity (GO:0004674);; Molecular Function: ATP binding (GO:0005524);; Biological Process: protein phosphorylation (GO:0006468);; Biological Process: recognition of pollen (GO:0048544);;	--	--	--	G-type lectin S-receptor-like serine/threonine-protein kinase At4g27290 OS=Arabidopsis thaliana GN=At4g27290 PE=3 SV=4	R	General function prediction only	hypothetical protein POPTR_0044s002701g, partial [Populus trichocarpa]	0	0	0	0	0	0	0.629795	1	1.71944	1	3.18011	1	--	--	--	--	--	--	--	--	--	--	--	--	--	--	--	--	--	--	--	--
PB.1471.1	--	--	PB.1471.1	PB.69.1	NA	NA	PB.1471	--	--	Molecular Function: binding (GO:0005488);;	--	--	--	--	K	Transcription	PREDICTED: MATH and LRR domain-containing protein PFE0570w-like [Populus euphratica]	4.77341	1	3.3805	1	3.95982	1	1.82032	1	2.3799	1	0	0	--	--	--	--	--	--	--	--	--	--	--	--	--	--	--	--	--	--	--	--
PB.1473.1	--	--	PB.1473.1	NA	PB.76.1	NA	PB.1473	--	--	Molecular Function: nucleotide binding (GO:0000166);; Molecular Function: protein kinase activity (GO:0004672);;	--	--	--	G-type lectin S-receptor-like serine/threonine-protein kinase RLK1 OS=Arabidopsis thaliana GN=RLK1 PE=2 SV=2	T	Signal transduction mechanisms	hypothetical protein POPTR_0001s05210g, partial [Populus trichocarpa]	4.97424	1	1.01103	1	1.45	1	0.731277	1	0.91469	1	0	0	--	--	--	--	--	--	--	--	--	--	--	--	--	--	--	--	--	--	--	--
PB.14733.1	--	--	PB.14733.1	NA	PB.12572.1	NA	PB.14733	[J]	Translation, ribosomal structure and biogenesis	Molecular Function: ATP binding (GO:0005524);; Biological Process: tRNA processing (GO:0008033);; Biological Process: cytokinin biosynthetic process (GO:0009691);; Molecular Function: AMP dimethylallyltransferase activity (GO:0009824);; Biological Process: pollen tube growth (GO:0009860);;	K10760|0|pop:POPTR_0010s03150g|POPTRDRAFT_768739; hypothetical protein; K10760 adenylate isopentenyltransferase (cytokinin synthase) (A)	[J]	Translation, ribosomal structure and biogenesis	Adenylate isopentenyltransferase 5, chloroplastic OS=Arabidopsis thaliana GN=IPT5 PE=1 SV=2	H	Coenzyme transport and metabolism	hypothetical protein POPTR_0010s03150g [Populus trichocarpa]	0	0	0	0	0	0	2.09235	1	0.286574	1	0.740537	1	--	--	--	--	--	--	--	--	--	--	--	--	--	--	--	--	--	--	--	--
PB.14756.1	--	--	PB.14756.1	NA	NA	PB.12003.1	PB.14756	--	--	--	--	--	--	--	R	General function prediction only	unknown [Populus trichocarpa]	5.0122e-58	0	0.652607	0.0036	0.444557	0.0022	2.89707e-27	0	9.07383e-51	0	1.99316e-79	0	--	--	--	--	--	--	--	--	--	--	--	--	--	--	--	--	--	--	--	--
PB.14756.2	--	--	PB.14756.2	PB.12989.1	NA	PB.12003.2	PB.14756	--	--	--	--	--	--	--	R	General function prediction only	unknown [Populus trichocarpa]	22.6099	0.1844	24.4404	0.1365	26.9372	0.134	21.3162	0.1046	27.4823	0.1289	23.6143	0.1143	--	--	--	--	--	--	--	--	--	--	--	--	--	--	--	--	--	--	--	--
PB.14756.3	--	--	PB.14756.3	PB.12989.2	NA	NA	PB.14756	--	--	Molecular Function: polygalacturonase activity (GO:0004650);; Cellular Component: extracellular region (GO:0005576);; Biological Process: carbohydrate metabolic process (GO:0005975);; Molecular Function: galacturan 1,4-alpha-galacturonidase activity (GO:0047911);;	--	--	--	--	R	General function prediction only	hypothetical protein POPTR_0010s05180g [Populus trichocarpa]	0	0	0	0	0	0	0	0	0	0	0	0	--	--	--	--	--	--	--	--	--	--	--	--	--	--	--	--	--	--	--	--
PB.14756.5	AT1G60590	--	PB.14756.5	PB.12989.3	NA	NA	PB.14756	--	--	Molecular Function: polygalacturonase activity (GO:0004650);; Cellular Component: extracellular region (GO:0005576);; Biological Process: carbohydrate metabolic process (GO:0005975);; Molecular Function: galacturan 1,4-alpha-galacturonidase activity (GO:0047911);;	--	--	--	Polygalacturonase At1g48100 OS=Arabidopsis thaliana GN=At1g48100 PE=2 SV=1	R	General function prediction only	PREDICTED: polygalacturonase At1g48100 isoform X1 [Populus euphratica]	30.0512	0.2451	58.7067	0.3278	48.7566	0.2425	49.5799	0.2432	92.7697	0.4351	54.8361	0.2655	--	--	--	--	--	--	--	--	--	--	--	--	--	--	--	--	--	--	--	--
PB.14797.1	--	--	PB.14797.1	PB.13063.1	NA	NA	PB.14797	--	--	--	--	--	--	--	--	--	hypothetical protein MTR_4g035030 [Medicago truncatula]	1091.71	1	589.826	1	339.239	1	271.428	1	307.671	1	332.02	1	--	--	--	0.000753157	-1.78296	down	0.000101132	-2.11854	down	0.0002243	-1.94364	down	0.000391554	-1.81483	down	--	--	--	0.00620622	-1.14916
PB.14815.1	--	--	PB.14815.1	PB.13093.1	PB.12733.1	PB.12089.1	PB.14815	[L]	Replication, recombination and repair	--	--	[R]	General function prediction only	RNA-directed DNA polymerase homolog OS=Oenothera berteroana PE=4 SV=1	R	General function prediction only	PREDICTED: uncharacterized protein LOC105137477 [Populus euphratica]	37.1871	0.1669	38.5147	0.1756	43.4422	0.2251	67.4426	0.316	42.917	0.2024	36.4054	0.192	--	--	--	--	--	--	--	--	--	--	--	--	--	--	--	--	--	--	--	--
PB.14815.2	--	--	PB.14815.2	PB.13093.2	NA	NA	PB.14815	[L]	Replication, recombination and repair	--	--	[R]	General function prediction only	RNA-directed DNA polymerase homolog OS=Oenothera berteroana PE=4 SV=1	R	General function prediction only	PREDICTED: uncharacterized protein LOC105137477 [Populus euphratica]	138.26	0.6205	158.407	0.7222	118.816	0.6156	116.277	0.5448	142.87	0.6739	131.695	0.6944	--	--	--	--	--	--	--	--	--	--	--	--	--	--	--	--	--	--	--	--
PB.14815.3	--	--	PB.14815.3	PB.13093.3	PB.12733.2	NA	PB.14815	--	--	--	--	[R]	General function prediction only	--	R	General function prediction only	PREDICTED: uncharacterized protein LOC105137477 [Populus euphratica]	47.3888	0.2127	22.4263	0.1022	30.7594	0.1594	29.7249	0.1393	26.205	0.1236	21.5446	0.1136	--	--	--	--	--	--	--	--	--	--	--	--	--	--	--	--	--	--	--	--
PB.14822.1	--	--	PB.14822.1	PB.13107.2	NA	NA	PB.14822	--	--	Molecular Function: structural constituent of ribosome (GO:0003735);; Biological Process: chromatin remodeling (GO:0006338);; Biological Process: translation (GO:0006412);; Biological Process: proteolysis (GO:0006508);; Molecular Function: peptidase activity (GO:0008233);; Cellular Component: large ribosomal subunit (GO:0015934);; Cellular Component: Ino80 complex (GO:0031011);;	--	[OR]	--	--	O	Posttranslational modification, protein turnover, chaperones	hypothetical protein POPTR_0010s07030g [Populus trichocarpa]	0.405207	1	0.709763	1	0.51161	1	1.23515	0.5296	3.04012e-20	0	1.10303	1	--	--	--	--	--	--	--	--	--	--	--	--	--	--	--	--	--	--	--	--
PB.14822.2	--	--	PB.14822.2	PB.13107.1	NA	NA	PB.14822	--	--	Molecular Function: structural constituent of ribosome (GO:0003735);; Biological Process: chromatin remodeling (GO:0006338);; Biological Process: translation (GO:0006412);; Biological Process: proteolysis (GO:0006508);; Molecular Function: peptidase activity (GO:0008233);; Cellular Component: large ribosomal subunit (GO:0015934);; Cellular Component: Ino80 complex (GO:0031011);;	--	[OR]	--	--	O	Posttranslational modification, protein turnover, chaperones	hypothetical protein POPTR_0010s07030g [Populus trichocarpa]	9.93517e-63	0	9.96003e-81	0	1.50126e-82	0	1.09691	0.4704	0.85972	1	1.2668e-25	0	--	--	--	--	--	--	--	--	--	--	--	--	--	--	--	--	--	--	--	--
PB.14839.1	--	--	PB.14839.1	PB.13143.1	NA	NA	PB.14839	--	--	--	--	--	--	--	--	--	PREDICTED: actin-related protein 2/3 complex subunit 2B-like isoform X2 [Populus euphratica]	12.5742	1	16.2119	1	12.87	1	6.4686	1	5.35559	1	5.57551	1	--	--	--	--	--	--	--	--	--	--	--	--	--	--	--	--	--	--	--	--
PB.14859.1	--	--	PB.14859.1	NA	PB.12820.1	NA	PB.14859	[I]	Lipid transport and metabolism	Molecular Function: dodecenoyl-CoA delta-isomerase activity (GO:0004165);; Cellular Component: nucleus (GO:0005634);; Cellular Component: peroxisome (GO:0005777);; Cellular Component: cytosol (GO:0005829);; Biological Process: fatty acid beta-oxidation (GO:0006635);; Biological Process: toxin catabolic process (GO:0009407);; Biological Process: response to water deprivation (GO:0009414);; Biologi…	--	--	--	--	I	Lipid transport and metabolism	enoyl-CoA hydratase/isomerase family protein [Populus trichocarpa]	13.4737	1	5.57588	1	5.52631	1	4.85125	1	5.34709	1	3.09529	1	--	--	--	--	--	--	--	--	--	--	--	--	--	--	--	--	--	--	--	--
PB.14879.1	--	--	PB.14879.1	NA	PB.12851.1	NA	PB.14879	--	--	--	K02692|2.32996e-09|cit:102577962|PSADA; PSI reaction center subunit II; K02692 photosystem I subunit II (A)	--	--	--	--	--	PREDICTED: photosystem I reaction center subunit II-2, chloroplastic-like [Populus euphratica]	6.88917	1	3.76593	1	6.99916	1	8.63012	1	5.84587	1	8.66063	1	--	--	--	--	--	--	--	--	--	--	--	--	--	--	--	--	--	--	--	--
PB.14911.1	--	--	PB.14911.1	PB.13275.1	NA	NA	PB.14911	--	--	Molecular Function: iron ion binding (GO:0005506);; Cellular Component: chloroplast (GO:0009507);; Biological Process: response to wounding (GO:0009611);; Biological Process: jasmonic acid biosynthetic process (GO:0009695);; Biological Process: lateral root formation (GO:0010311);; Molecular Function: linoleate 13S-lipoxygenase activity (GO:0016165);; Biological Process: oxylipin biosynthetic pro…	K15718|0|pop:POPTR_0010s09970g|POPTRDRAFT_821983; lipoxygenase family protein; K15718 linoleate 9S-lipoxygenase [EC:1.13.11.58] (A)	--	--	Probable linoleate 9S-lipoxygenase 5 OS=Solanum tuberosum GN=LOX1.5 PE=2 SV=1	S	Function unknown	lipoxygenase family protein [Populus trichocarpa]	46.8287	0.5757	47.1791	0.6571	19.2089	0.4489	18.0975	0.5076	11.1176	0.309	25.247	0.7292	--	--	--	--	--	--	--	--	--	--	--	--	--	--	--	--	--	--	--	--
PB.14911.2	--	--	PB.14911.2	PB.13275.2	NA	NA	PB.14911	--	--	Molecular Function: iron ion binding (GO:0005506);; Cellular Component: chloroplast (GO:0009507);; Biological Process: response to wounding (GO:0009611);; Biological Process: jasmonic acid biosynthetic process (GO:0009695);; Biological Process: lateral root formation (GO:0010311);; Molecular Function: linoleate 13S-lipoxygenase activity (GO:0016165);; Biological Process: oxylipin biosynthetic pro…	K15718|0|pop:POPTR_0010s09970g|POPTRDRAFT_821983; lipoxygenase family protein; K15718 linoleate 9S-lipoxygenase [EC:1.13.11.58] (A)	--	--	Probable linoleate 9S-lipoxygenase 5 OS=Solanum tuberosum GN=LOX1.5 PE=2 SV=1	S	Function unknown	lipoxygenase family protein [Populus trichocarpa]	10.9231	0.1343	0.00156074	0	5.15633	0.1205	6.25003	0.1753	6.59481	0.1833	5.8224e-06	0	--	--	--	--	--	--	--	--	--	--	--	--	--	--	--	--	--	--	--	--
PB.14911.3	--	--	PB.14911.3	NA	PB.12906.1	NA	PB.14911	--	--	Molecular Function: iron ion binding (GO:0005506);; Cellular Component: chloroplast (GO:0009507);; Biological Process: response to wounding (GO:0009611);; Biological Process: jasmonic acid biosynthetic process (GO:0009695);; Biological Process: lateral root formation (GO:0010311);; Molecular Function: linoleate 13S-lipoxygenase activity (GO:0016165);; Biological Process: oxylipin biosynthetic pro…	K15718|0|pop:POPTR_0010s09970g|POPTRDRAFT_821983; lipoxygenase family protein; K15718 linoleate 9S-lipoxygenase [EC:1.13.11.58] (A)	--	--	Linoleate 9S-lipoxygenase 6 (Fragment) OS=Solanum tuberosum GN=LOX1.6 PE=1 SV=1	S	Function unknown	lipoxygenase family protein [Populus trichocarpa]	23.5884	0.29	24.6237	0.3429	18.4279	0.4306	11.3071	0.3171	18.2613	0.5076	9.37418	0.2708	--	--	--	--	--	--	--	--	--	--	--	--	--	--	--	--	--	--	--	--
PB.14913.1	AT3G22380	TIC	PB.14913.1	NA	PB.12908.1	NA	PB.14913	--	--	--	--	--	--	Protein TIME FOR COFFEE OS=Arabidopsis thaliana GN=TIC PE=1 SV=2	S	Function unknown	hypothetical protein POPTR_0010s10000g [Populus trichocarpa]	15.7261	1	22.5487	1	29.6393	1	29.5754	1	21.9793	1	13.581	1	--	--	--	--	--	--	--	--	--	--	--	--	--	--	--	--	--	--	--	--
PB.14937.1	AT3G11920	--	PB.14937.1	PB.13330.1	NA	NA	PB.14937	[O]	Posttranslational modification, protein turnover, chaperones	Biological Process: single-organism cellular process (GO:0044763);; Biological Process: regulation of cellular process (GO:0050794);;	--	--	--	Glutaredoxin-3 OS=Escherichia coli (strain K12) GN=grxC PE=1 SV=2	O	Posttranslational modification, protein turnover, chaperones	hypothetical protein POPTR_0010s10770g [Populus trichocarpa]	0.405207	1	1.06964	1	0.327671	1	0.881735	1	1.51694	1	1.03377	1	--	--	--	--	--	--	--	--	--	--	--	--	--	--	--	--	--	--	--	--
PB.14949.1	--	--	PB.14949.1	PB.13350.3	PB.12980.2	PB.12323.1	PB.14949	--	--	--	--	--	--	--	--	--	hypothetical protein POPTR_0010s11030g [Populus trichocarpa]	13.3717	0.6934	60.9268	0.5104	58.7255	0.3249	97.1125	0.4492	160.953	0.4725	150.036	0.431	--	--	--	--	--	--	0.00306725	2.77961	up	4.86887e-06	3.50326	up	1.90603e-05	3.42618	up	--	--	--	--	--
PB.14949.2	--	--	PB.14949.2	NA	PB.12980.1	PB.12323.2	PB.14949	--	--	--	--	--	--	--	--	--	unknown [Populus trichocarpa x Populus deltoides]	3.44279	0.1785	58.4414	0.4896	86.3198	0.4775	112.278	0.5193	170.695	0.5011	165.167	0.4745	0.00108552	4.2108	up	0.00261996	4.75037	up	3.51361e-07	5.1112	up	2.35376e-06	5.71143	up	1.62979e-10	5.68661	up	--	--	--	--	--
PB.14949.3	--	--	PB.14949.3	PB.13350.1	NA	NA	PB.14949	--	--	--	--	--	--	--	--	--	hypothetical protein POPTR_0010s11030g [Populus trichocarpa]	1.81208	0.094	0.00385272	0	35.7146	0.1976	6.80297	0.0315	9.01553	0.0265	32.8857	0.0945	--	--	--	--	--	--	--	--	--	--	--	--	--	--	--	--	--	--	--	--
PB.14949.4	--	--	PB.14949.4	PB.13350.2	NA	NA	PB.14949	--	--	--	--	--	--	--	--	--	unknown [Populus trichocarpa x Populus deltoides]	0.657512	0.0341	4.05321e-14	0	0.00086982	0	0.000737513	0	5.72751e-11	0	2.81263e-13	0	--	--	--	--	--	--	--	--	--	--	--	--	--	--	--	--	--	--	--	--
PB.14958.1	--	--	PB.14958.1	NA	NA	PB.12340.1	PB.14958	--	--	--	--	--	--	--	--	--	hypothetical protein POPTR_0010s11340g [Populus trichocarpa]	0	0	0.354883	1	0.561166	1	1.30422	1	0.341543	1	0.352953	1	--	--	--	--	--	--	--	--	--	--	--	--	--	--	--	--	--	--	--	--
PB.14985.1	AT1G70782	CPuORF28	PB.14985.1	NA	PB.13044.1	NA	PB.14985	--	--	--	--	[R]	General function prediction only	--	R	General function prediction only	hypothetical protein POPTR_0010s12090g [Populus trichocarpa]	1.93275	1	2.13179	1	2.721	1	10.1731	1	8.35188	1	2.43003	1	--	--	--	--	--	--	--	--	--	--	--	--	--	--	--	--	--	--	--	--
PB.15007.1	--	--	PB.15007.1	PB.13448.1	NA	NA	PB.15007	--	--	Molecular Function: oxidoreductase activity (GO:0016491);; Biological Process: oxidation-reduction process (GO:0055114);;	--	--	--	Fruit protein pKIWI502 OS=Actinidia deliciosa GN=pKIWI502 PE=2 SV=1	R	General function prediction only	hypothetical protein POPTR_0010s12670g [Populus trichocarpa]	2.33795	1	0.354883	1	0.327671	1	1.82819	1	0.315676	1	0.327862	1	--	--	--	--	--	--	--	--	--	--	--	--	--	--	--	--	--	--	--	--
PB.15010.1	--	--	PB.15010.1	PB.13456.1	NA	NA	PB.15010	--	--	Molecular Function: iron ion binding (GO:0005506);; Molecular Function: oxidoreductase activity, acting on paired donors, with incorporation or reduction of molecular oxygen, 2-oxoglutarate as one donor, and incorporation of one atom each of oxygen into both donors (GO:0016706);; Molecular Function: L-ascorbic acid binding (GO:0031418);; Biological Process: oxidation-reduction process (GO:0055114…	--	[O]	Posttranslational modification, protein turnover, chaperones	Uncharacterized PKHD-type hydroxylase At1g22950 OS=Arabidopsis thaliana GN=At1g22950 PE=2 SV=2	R	General function prediction only	PREDICTED: uncharacterized PKHD-type hydroxylase At1g22950-like [Populus euphratica]	12.3314	1	9.17272	1	12.2505	1	11.9576	1	13.5923	1	15.0681	1	--	--	--	--	--	--	--	--	--	--	--	--	--	--	--	--	--	--	--	--
PB.15050.1	--	--	PB.15050.1	PB.13511.1	NA	PB.12483.1	PB.15050	--	--	Molecular Function: aspartic-type endopeptidase activity (GO:0004190);; Biological Process: proteolysis (GO:0006508);;	--	[O]	Posttranslational modification, protein turnover, chaperones	Protein ASPARTIC PROTEASE IN GUARD CELL 1 OS=Arabidopsis thaliana GN=ASPG1 PE=1 SV=1	O	Posttranslational modification, protein turnover, chaperones	aspartyl protease family protein [Populus trichocarpa]	40.0834	1	39.8033	1	25.225	1	18.6658	1	22.2909	1	19.5184	1	--	--	--	--	--	--	--	--	--	--	--	--	--	--	--	--	--	--	--	--
PB.15083.1	--	--	PB.15083.1	PB.13577.1	NA	PB.12545.1	PB.15083	--	--	Molecular Function: monooxygenase activity (GO:0004497);; Molecular Function: iron ion binding (GO:0005506);; Molecular Function: electron carrier activity (GO:0009055);; Molecular Function: oxidoreductase activity, acting on paired donors, with incorporation or reduction of molecular oxygen (GO:0016705);; Molecular Function: heme binding (GO:0020037);; Biological Process: oxidation-reduction pro…	K15639|4.69622e-25|pop:POPTR_0010s14900g|POPTRDRAFT_769775; hypothetical protein; K15639 PHYB activation tagged suppressor 1 [EC:1.14.-.-] (A)	--	--	Cytochrome P450 CYP749A22 OS=Panax ginseng PE=2 SV=1	Q	Secondary metabolites biosynthesis, transport and catabolism	hypothetical protein POPTR_0010s14900g [Populus trichocarpa]	5.47061	1	2.48917	1	7.8924	1	6.68813	1	4.92471	1	6.073	1	--	--	--	--	--	--	--	--	--	--	--	--	--	--	--	--	--	--	--	--
PB.15084.1	--	--	PB.15084.1	NA	PB.13219.1	NA	PB.15084	[Q]	Secondary metabolites biosynthesis, transport and catabolism	Molecular Function: monooxygenase activity (GO:0004497);; Molecular Function: iron ion binding (GO:0005506);; Molecular Function: electron carrier activity (GO:0009055);; Molecular Function: oxidoreductase activity, acting on paired donors, with incorporation or reduction of molecular oxygen (GO:0016705);; Molecular Function: heme binding (GO:0020037);; Biological Process: oxidation-reduction pro…	K15639|4.9682e-154|pop:POPTR_0010s14910g|POPTRDRAFT_81349; hypothetical protein; K15639 PHYB activation tagged suppressor 1 [EC:1.14.-.-] (A)	[QI]	--	Cytochrome P450 CYP749A22 OS=Panax ginseng PE=2 SV=1	Q	Secondary metabolites biosynthesis, transport and catabolism	hypothetical protein POPTR_0010s14910g [Populus trichocarpa]	0.36747	1	7.74648	1	14.347	1	7.89088	1	3.40453	1	3.93018	1	--	--	--	--	--	--	--	--	--	--	--	--	--	--	--	--	--	--	--	--
PB.15086.1	--	--	PB.15086.1	NA	NA	PB.12555.1	PB.15086	[IQ]	--	--	--	[I]	Lipid transport and metabolism	Acetate/butyrate--CoA ligase AAE7, peroxisomal OS=Arabidopsis thaliana GN=AAE7 PE=1 SV=1	I	Lipid transport and metabolism	hypothetical protein POPTR_0010s15140g [Populus trichocarpa]	1.12233	1	6.31369	1	9.98292	1	11.5603	1	9.89711	1	14.8017	1	--	--	--	--	--	--	--	--	--	--	--	--	--	--	--	--	--	--	--	--
PB.15107.1	--	--	PB.15107.1	NA	NA	PB.12586.1	PB.15107	--	--	--	--	--	--	--	S	Function unknown	PREDICTED: uncharacterized protein LOC105122349 isoform X1 [Populus euphratica]	1.94998	0.9997	3.47806	0.559	15.4891	0.4663	22.744	0.4479	24.2798	0.6464	12.4215	0.4156	--	--	--	--	--	--	--	--	--	--	--	--	--	--	--	--	--	--	--	--
PB.15107.2	--	--	PB.15107.2	NA	NA	PB.12586.2	PB.15107	--	--	--	--	--	--	--	S	Function unknown	hypothetical protein POPTR_0008s10320g [Populus trichocarpa]	0.000576454	0.0003	2.744	0.441	17.7284	0.5337	28.0346	0.5521	13.2812	0.3536	17.4657	0.5844	--	--	--	--	--	--	--	--	--	--	--	--	--	--	--	--	--	--	--	--
PB.15117.1	AT3G06510	SFR2	PB.15117.1	PB.13627.1	NA	NA	PB.15117	[G]	Carbohydrate transport and metabolism	Biological Process: maltose metabolic process (GO:0000023);; Biological Process: response to cold (GO:0009409);; Cellular Component: chloroplast outer membrane (GO:0009707);; Biological Process: starch biosynthetic process (GO:0019252);; Biological Process: glucosinolate biosynthetic process (GO:0019761);; Molecular Function: cation binding (GO:0043169);; Molecular Function: cellobiose glucosidas…	--	[G]	Carbohydrate transport and metabolism	Beta-glucosidase-like SFR2, chloroplastic OS=Oryza sativa subsp. japonica GN=SFR2 PE=2 SV=1	G	Carbohydrate transport and metabolism	hypothetical protein POPTR_0010s15930g [Populus trichocarpa]	7.79286	1	13.2736	1	6.88708	1	6.36712	1	6.63567	1	5.42681	1	--	--	--	--	--	--	--	--	--	--	--	--	--	--	--	--	--	--	--	--
PB.15139.1	--	--	PB.15139.1	PB.13668.1	PB.13317.1	NA	PB.15139	--	--	Cellular Component: nucleus (GO:0005634);;	--	--	--	--	R	General function prediction only	PREDICTED: uncharacterized protein LOC105121790 isoform X2 [Populus euphratica]	7.71317	1	11.5066	1	16.9722	1	31.791	1	31.2596	1	29.9791	1	--	--	--	--	--	--	--	--	--	--	--	--	--	--	--	--	--	--	--	--
PB.15169.1	--	--	PB.15169.1	NA	PB.13370.1	NA	PB.15169	--	--	Cellular Component: endoplasmic reticulum (GO:0005783);; Biological Process: transport (GO:0006810);; Cellular Component: integral component of membrane (GO:0016021);;	--	[U]	Intracellular trafficking, secretion, and vesicular transport	Transmembrane emp24 domain-containing protein p24delta10 OS=Arabidopsis thaliana GN=At1g69460 PE=1 SV=1	U	Intracellular trafficking, secretion, and vesicular transport	emp24/gp25L/p24 family protein [Populus trichocarpa]	0	0	0	0	0	0	0.365637	1	0	0	0	0	--	--	--	--	--	--	--	--	--	--	--	--	--	--	--	--	--	--	--	--
PB.15171.1	--	--	PB.15171.1	PB.13728.1	NA	NA	PB.15171	--	--	Biological Process: maltose metabolic process (GO:0000023);; Biological Process: phosphatidylglycerol biosynthetic process (GO:0006655);; Biological Process: aromatic amino acid family biosynthetic process (GO:0009073);; Cellular Component: chloroplast stroma (GO:0009570);; Biological Process: embryo development ending in seed dormancy (GO:0009793);; Biological Process: chloroplast relocation (GO…	--	[R]	General function prediction only	Ribulose-1,5 bisphosphate carboxylase/oxygenase large subunit N-methyltransferase, chloroplastic OS=Nicotiana tabacum GN=RBCMT PE=2 SV=1	R	General function prediction only	hypothetical protein POPTR_0010s17210g [Populus trichocarpa]	3.8676	1	4.53181	1	3.12054	1	4.42876	1	2.17739	1	4.60146	1	--	--	--	--	--	--	--	--	--	--	--	--	--	--	--	--	--	--	--	--
PB.15206.1	--	--	PB.15206.1	NA	NA	PB.12737.1	PB.15206	--	--	--	K01689|1.01934e-12|pop:POPTR_0009s04540g|enolase family protein; K01689 enolase [EC:4.2.1.11] (A)	[G]	Carbohydrate transport and metabolism	Cytosolic enolase 3 OS=Arabidopsis thaliana GN=ENO3 PE=1 SV=1	G	Carbohydrate transport and metabolism	enolase family protein [Populus trichocarpa]	0	0	2.80873	1	2.74679	1	3.9723	1	5.03609	1	5.19914	1	--	--	--	--	--	--	--	--	--	--	--	--	--	--	--	--	--	--	--	--
PB.15229.1	--	--	PB.15229.1	NA	PB.13441.2	NA	PB.15229	--	--	Cellular Component: integral component of membrane (GO:0016021);;	--	[E]	Amino acid transport and metabolism	Sodium-coupled neutral amino acid transporter 2 OS=Bos taurus GN=SLC38A2 PE=2 SV=1	E	Amino acid transport and metabolism	amino acid transporter family protein [Populus trichocarpa]	28.0225	0.9024	19.6406	0.8268	14.7205	0.7524	17.603	0.6914	3.11503	0.2223	19.625	0.8666	--	--	--	--	--	--	--	--	--	--	--	--	--	--	--	--	--	--	--	--
PB.15229.4	--	--	PB.15229.4	NA	PB.13441.1	NA	PB.15229	--	--	Cellular Component: integral component of membrane (GO:0016021);;	--	[E]	Amino acid transport and metabolism	Sodium-coupled neutral amino acid transporter 2 OS=Bos taurus GN=SLC38A2 PE=2 SV=1	E	Amino acid transport and metabolism	amino acid transporter family protein [Populus trichocarpa]	3.03246	0.0976	4.11477	0.1732	4.84416	0.2476	7.85631	0.3086	10.8969	0.7777	3.02191	0.1334	--	--	--	--	--	--	--	--	--	--	--	--	--	--	--	--	--	--	--	--
PB.15249.1	--	--	PB.15249.1	NA	PB.13468.1	NA	PB.15249	--	--	--	--	[U]	Intracellular trafficking, secretion, and vesicular transport	Vesicle-associated protein 2-2 OS=Arabidopsis thaliana GN=PVA22 PE=1 SV=1	R	General function prediction only	PREDICTED: serine/threonine-protein phosphatase 6 regulatory ankyrin repeat subunit B-like [Populus euphratica]	10.2719	1	14.9376	1	17.6151	1	12.4815	1	17.1585	1	11.9417	1	--	--	--	--	--	--	--	--	--	--	--	--	--	--	--	--	--	--	--	--
PB.1525.1	--	--	PB.1525.1	PB.160.1	NA	PB.139.1	PB.1525	--	--	--	K15032|5.93911e-17|pop:POPTR_0001s07200g|POPTRDRAFT_547760; hypothetical protein; K15032 mTERF domain-containing protein, mitochondrial (A)	--	--	--	K	Transcription	PREDICTED: uncharacterized protein LOC105132709 [Populus euphratica]	9.72293	0.5628	21.6601	0.8291	29.7345	0.6285	34.9689	0.7216	30.3742	0.6646	31.6262	0.7973	--	--	--	--	--	--	--	--	--	--	--	--	--	--	--	--	--	--	--	--
PB.15283.1	AT1G51740	SYP81	PB.15283.1	NA	NA	PB.12859.1	PB.15283	--	--	--	K08492|2.4781e-64|pop:POPTR_0010s20150g|POPTRDRAFT_567325; syntaxin 81 family protein; K08492 syntaxin 18 (A)	[U]	Intracellular trafficking, secretion, and vesicular transport	Syntaxin-81 OS=Arabidopsis thaliana GN=SYP81 PE=1 SV=2	U	Intracellular trafficking, secretion, and vesicular transport	syntaxin 81 family protein [Populus trichocarpa]	0	0	0	0	0.255805	1	0.365637	1	0.943793	1	1.38673	1	--	--	--	--	--	--	--	--	--	--	--	--	--	--	--	--	--	--	--	--
PB.15292.1	--	--	PB.15292.1	NA	PB.13543.1	NA	PB.15292	--	--	--	--	--	--	--	S	Function unknown	hypothetical protein POPTR_0010s20370g [Populus trichocarpa]	0.810413	1	0.326829	1	1.16695	1	9.67879	1	9.99493	1	10.4152	1	--	--	--	--	--	--	--	--	--	--	--	--	--	--	--	--	--	--	--	--
PB.15369.1	--	--	PB.15369.1	NA	PB.13679.1	NA	PB.15369	--	--	Molecular Function: calcium ion binding (GO:0005509);; Biological Process: transport (GO:0006810);; Cellular Component: chloroplast envelope (GO:0009941);; Cellular Component: integral component of membrane (GO:0016021);;	--	[C]	Energy production and conversion	--	C	Energy production and conversion	PREDICTED: uncharacterized protein LOC105127421 isoform X2 [Populus euphratica]	3.88331	1	5.63448	1	5.47234	1	5.07512	1	4.03912	1	3.27446	1	--	--	--	--	--	--	--	--	--	--	--	--	--	--	--	--	--	--	--	--
PB.15384.1	AT2G39220	PLP6	PB.15384.1	NA	PB.13701.1	NA	PB.15384	[R]	General function prediction only	Biological Process: lipid metabolic process (GO:0006629);; Molecular Function: hydrolase activity (GO:0016787);; Biological Process: response to other organism (GO:0051707);;	--	[I]	Lipid transport and metabolism	Patatin-like protein 6 OS=Arabidopsis thaliana GN=PLP6 PE=2 SV=1	I	Lipid transport and metabolism	patatin-related family protein [Populus trichocarpa]	5.37522	1	1.75135	1	1.07278	1	4.70514	1	4.8665	1	3.52352	1	--	--	--	--	--	--	--	--	--	--	--	--	--	--	--	--	--	--	--	--
PB.15386.1	--	--	PB.15386.1	NA	PB.13704.1	NA	PB.15386	[I]	Lipid transport and metabolism	--	--	[I]	Lipid transport and metabolism	Caffeoylshikimate esterase OS=Arabidopsis thaliana GN=CSE PE=1 SV=1	I	Lipid transport and metabolism	esterase/lipase/thioesterase family protein [Populus trichocarpa]	6.47974	1	5.13684	1	2.43795	1	4.16025	1	5.04315	1	3.98037	1	--	--	--	--	--	--	--	--	--	--	--	--	--	--	--	--	--	--	--	--
PB.15391.1	AT2G38970	--	PB.15391.1	NA	PB.13716.1	NA	PB.15391	[R]	General function prediction only	Molecular Function: zinc ion binding (GO:0008270);;	--	--	--	Voltage-dependent calcium channel subunit alpha-2/delta-4 OS=Mus musculus GN=Cacna2d4 PE=2 SV=1	O	Posttranslational modification, protein turnover, chaperones	PREDICTED: uncharacterized protein LOC105137111 [Populus euphratica]	3.44036	1	3.41354	1	3.12857	1	5.49326	1	3.7202	1	2.20606	1	--	--	--	--	--	--	--	--	--	--	--	--	--	--	--	--	--	--	--	--
PB.15399.1	--	--	PB.15399.1	NA	NA	PB.13052.1	PB.15399	--	--	--	--	--	--	--	S	Function unknown	hypothetical protein POPTR_0008s03580g [Populus trichocarpa]	5.37733	1	13.4701	1	27.6982	1	47.9557	1	49.8069	1	44.9993	1	--	--	--	--	--	--	0.00646346	3.23087	up	0.00429154	3.28219	up	0.00936987	3.15647	up	--	--	--	--	--
PB.15418.2	AT3G45980	H2B	PB.15418.2	PB.14132.1	PB.13754.1	NA	PB.15418	--	--	Cellular Component: nucleosome (GO:0000786);; Molecular Function: DNA binding (GO:0003677);; Cellular Component: nucleolus (GO:0005730);; Biological Process: nucleosome assembly (GO:0006334);; Cellular Component: chloroplast (GO:0009507);; Molecular Function: protein heterodimerization activity (GO:0046982);;	K11252|1.72897e-62|pop:POPTR_0010s23720g|putative histone H2B family protein; K11252 histone H2B (A)	[B]	Chromatin structure and dynamics	Histone H2B.1 OS=Arabidopsis thaliana GN=At1g07790 PE=1 SV=3	B	Chromatin structure and dynamics	unknown [Populus trichocarpa]	327.323	1	123.266	1	122.399	1	89.4796	1	90.333	1	95.1933	1	0.00978458	-1.47404	down	0.00434761	-1.51949	down	0.000121377	-1.98827	down	7.28249e-05	-1.97783	down	0.00022215	-1.88507	down	--	--	--	--	--
PB.15430.1	--	--	PB.15430.1	PB.14141.1	NA	NA	PB.15430	--	--	Molecular Function: protein kinase activity (GO:0004672);;	--	[T]	Signal transduction mechanisms	Probable receptor-like protein kinase At5g24010 OS=Arabidopsis thaliana GN=At5g24010 PE=1 SV=1	R	General function prediction only	hypothetical protein POPTR_0014s08410g [Populus trichocarpa]	37.9882	1	48.2148	1	29.9094	1	36.0162	1	37.5986	1	41.5558	1	--	--	--	--	--	--	--	--	--	--	--	--	--	--	--	--	--	--	--	--
PB.15461.1	--	--	PB.15461.1	NA	PB.13833.1	NA	PB.15461	--	--	--	--	[YU]	--	Nuclear pore complex protein NUP1 OS=Arabidopsis thaliana GN=NUP1 PE=1 SV=1	S	Function unknown	hypothetical protein POPTR_0010s25080g [Populus trichocarpa]	10.6628	1	5.75496	1	8.3272	1	14.8214	1	18.7829	1	9.60607	1	--	--	--	--	--	--	--	--	--	--	--	--	--	--	--	--	--	--	--	--
PB.15472.1	AT1G16880	--	PB.15472.1	NA	PB.13851.1	NA	PB.15472	--	--	Biological Process: response to cold (GO:0009409);; Cellular Component: chloroplast thylakoid membrane (GO:0009535);; Cellular Component: chloroplast stroma (GO:0009570);; Cellular Component: chloroplast envelope (GO:0009941);; Cellular Component: stromule (GO:0010319);;	--	--	--	ACT domain-containing protein ACR11 OS=Arabidopsis thaliana GN=ACR11 PE=1 SV=1	S	Function unknown	PREDICTED: uncharacterized protein DS12 from 2D-PAGE of leaf, chloroplastic-like isoform X1 [Populus euphratica]	0	0	0	0	0.327671	1	1.4057	1	1.2336	1	0	0	--	--	--	--	--	--	--	--	--	--	--	--	--	--	--	--	--	--	--	--
PB.15526.1	--	--	PB.15526.1	NA	PB.12488.1	NA	PB.15526	[F]	Nucleotide transport and metabolism	Molecular Function: IMP cyclohydrolase activity (GO:0003937);; Molecular Function: phosphoribosylaminoimidazolecarboxamide formyltransferase activity (GO:0004643);; Biological Process: purine nucleotide biosynthetic process (GO:0006164);; Biological Process: pyrimidine ribonucleotide biosynthetic process (GO:0009220);; Biological Process: response to cold (GO:0009409);; Cellular Component: chloro…	--	[F]	Nucleotide transport and metabolism	Bifunctional purine biosynthesis protein PurH OS=Anabaena variabilis (strain ATCC 29413 / PCC 7937) GN=purH PE=3 SV=1	F	Nucleotide transport and metabolism	hypothetical protein POPTR_0016s09910g [Populus trichocarpa]	0	0	0	0	0	0	0	0	0	0	0	0	--	--	--	--	--	--	--	--	--	--	--	--	--	--	--	--	--	--	--	--
PB.15538.1	AT4G15560	CLA1	PB.15538.1	PB.12855.1	NA	NA	PB.15538	[HI]	--	Molecular Function: 1-deoxy-D-xylulose-5-phosphate synthase activity (GO:0008661);; Cellular Component: chloroplast (GO:0009507);; Biological Process: chlorophyll biosynthetic process (GO:0015995);; Biological Process: terpenoid biosynthetic process (GO:0016114);;	K01662|0|cit:102620503|probable 1-deoxy-D-xylulose-5-phosphate synthase, chloroplastic-like; K01662 1-deoxy-D-xylulose-5-phosphate synthase [EC:2.2.1.7] (A)	[G]	Carbohydrate transport and metabolism	Probable 1-deoxy-D-xylulose-5-phosphate synthase, chloroplastic OS=Capsicum annuum GN=TKT2 PE=2 SV=1	H	Coenzyme transport and metabolism	hypothetical protein POPTR_0010s01910g [Populus trichocarpa]	2.72324	1	1.74885	1	3.2723	1	5.53356	1	9.16957	1	1.78384	1	--	--	--	--	--	--	--	--	--	--	--	--	--	--	--	--	--	--	--	--
PB.15542.1	AT2G28290	SYD	PB.15542.1	NA	PB.12517.1	NA	PB.15542	--	--	Molecular Function: DNA binding (GO:0003677);; Molecular Function: helicase activity (GO:0004386);; Molecular Function: ATP binding (GO:0005524);;	--	[BK]	--	Chromatin structure-remodeling complex protein SYD OS=Arabidopsis thaliana GN=SYD PE=1 SV=1	K	Transcription	PREDICTED: chromatin structure-remodeling complex protein SYD-like isoform X2 [Populus euphratica]	5.41283	0.0601	16.424	0.1836	19.0852	0.2112	18.7005	0.1849	5.79837	0.0462	10.1264	0.1019	--	--	--	--	--	--	--	--	--	--	--	--	--	--	--	--	--	--	--	--
PB.15547.1	--	--	PB.15547.1	PB.12872.1	NA	NA	PB.15547	--	--	Cellular Component: cytosol (GO:0005829);; Biological Process: lipid transport (GO:0006869);;	--	[R]	General function prediction only	--	R	General function prediction only	PREDICTED: acyl-CoA-binding domain-containing protein 4-like isoform X2 [Populus euphratica]	1.16218	1	3.06116	1	5.26609	1	3.69748	1	4.06175	1	3.59278	1	--	--	--	--	--	--	--	--	--	--	--	--	--	--	--	--	--	--	--	--
PB.15565.1	--	--	PB.15565.1	PB.12903.1	NA	NA	PB.15565	--	--	--	--	--	--	--	S	Function unknown	hypothetical protein POPTR_0010s02830g [Populus trichocarpa]	15.6905	1	11.2897	1	13.6781	1	22.3905	1	20.468	1	15.8462	1	--	--	--	--	--	--	--	--	--	--	--	--	--	--	--	--	--	--	--	--
PB.1558.1	--	--	PB.1558.1	NA	PB.212.1	NA	PB.1558	--	--	Molecular Function: copper ion binding (GO:0005507);; Molecular Function: electron carrier activity (GO:0009055);;	--	--	--	Lamin-like protein OS=Arabidopsis thaliana GN=At5g15350 PE=1 SV=1	R	General function prediction only	unknown [Populus trichocarpa]	3.90323	1	4.1258	1	3.52811	1	3.7709	1	4.06175	1	4.45693	1	--	--	--	--	--	--	--	--	--	--	--	--	--	--	--	--	--	--	--	--
PB.15622.1	AT1G10410	--	PB.15622.1	NA	PB.12622.1	NA	PB.15622	--	--	--	--	--	--	--	S	Function unknown	hypothetical protein POPTR_0010s04930g [Populus trichocarpa]	0.387393	0.3234	2.33157e-72	0	0.983013	0.4669	0.264158	0.0575	1.05152	0.1795	2.24444e-81	0	--	--	--	--	--	--	--	--	--	--	--	--	--	--	--	--	--	--	--	--
PB.15622.2	AT1G10410	--	PB.15622.2	PB.12976.1	PB.12622.2	NA	PB.15622	--	--	--	--	--	--	--	S	Function unknown	hypothetical protein POPTR_0010s04930g [Populus trichocarpa]	0.810413	0.6766	4.09775	1	1.12233	0.5331	4.33082	0.9425	4.80728	0.8205	2.91196	1	--	--	--	--	--	--	--	--	--	--	--	--	--	--	--	--	--	--	--	--
PB.15636.1	--	--	PB.15636.1	PB.12997.1	NA	NA	PB.15636	--	--	--	--	--	--	F-box/kelch-repeat protein At1g23390 OS=Arabidopsis thaliana GN=At1g23390 PE=2 SV=1	R	General function prediction only	kelch repeat-containing F-box family protein [Populus trichocarpa]	4.21726	1	2.72934	1	7.68616	1	12.9329	1	19.1936	1	17.866	1	--	--	--	--	--	--	--	--	--	--	--	--	--	--	--	--	--	--	--	--
PB.15637.1	--	--	PB.15637.1	PB.13000.1	PB.12646.1	PB.12011.1	PB.15637	--	--	--	--	--	--	--	--	--	hypothetical protein POPTR_0010s05320g [Populus trichocarpa]	1110.28	1	1999.65	1	2925.56	1	3865.12	1	3917.3	1	4015.27	1	--	--	--	2.59986e-06	1.302	up	9.9497e-11	1.69055	up	1.4539e-11	1.70238	up	1.00354e-11	1.75719	up	--	--	--	--	--
PB.15644.1	--	--	PB.15644.1	PB.13016.1	NA	NA	PB.15644	--	--	--	--	[MOT]	--	F-box protein At1g70590 OS=Arabidopsis thaliana GN=At1g70590 PE=2 SV=1	580	F-box protein	hypothetical protein POPTR_0010s05550g [Populus trichocarpa]	7.69747	1	8.39937	1	7.78888	1	7.13516	1	5.05729	1	2.43003	1	--	--	--	--	--	--	--	--	--	--	--	--	--	--	--	--	--	--	--	--
PB.15651.1	--	--	PB.15651.1	NA	PB.12678.1	NA	PB.15651	--	--	Molecular Function: protein serine/threonine phosphatase activity (GO:0004722);; Biological Process: protein dephosphorylation (GO:0006470);; Molecular Function: metal ion binding (GO:0046872);;	--	--	--	--	S	Function unknown	hypothetical protein POPTR_0010s05770g [Populus trichocarpa]	13.9187	1	20.8328	1	25.2986	1	25.5584	1	22.2772	1	21.3213	1	--	--	--	--	--	--	--	--	--	--	--	--	--	--	--	--	--	--	--	--
PB.15659.1	--	--	PB.15659.1	PB.13046.1	NA	NA	PB.15659	--	--	--	--	--	--	--	S	Function unknown	hypothetical protein POPTR_0010s06010g [Populus trichocarpa]	0	0	0.684205	1	0.866529	1	0.983213	1	0.286574	1	0.740537	1	--	--	--	--	--	--	--	--	--	--	--	--	--	--	--	--	--	--	--	--
PB.15689.1	AT1G67510	--	PB.15689.1	PB.13097.1	NA	NA	PB.15689	--	--	Molecular Function: protein serine/threonine kinase activity (GO:0004674);; Molecular Function: ATP binding (GO:0005524);; Cellular Component: plasma membrane (GO:0005886);; Biological Process: protein phosphorylation (GO:0006468);; Biological Process: transmembrane receptor protein tyrosine kinase signaling pathway (GO:0007169);; Cellular Component: integral component of membrane (GO:0016021);; …	--	--	--	Probable inactive leucine-rich repeat receptor-like protein kinase At1g66830 OS=Arabidopsis thaliana GN=At1g66830 PE=2 SV=1	T	Signal transduction mechanisms	leucine-rich repeat family protein [Populus trichocarpa]	3.03727	1	3.11477	1	4.12093	1	4.54681	1	3.34956	1	3.29001	1	--	--	--	--	--	--	--	--	--	--	--	--	--	--	--	--	--	--	--	--
PB.15699.1	--	--	PB.15699.1	NA	NA	PB.12105.1	PB.15699	[O]	Posttranslational modification, protein turnover, chaperones	Molecular Function: transferase activity (GO:0016740);;	K00799|8.50217e-67|pop:POPTR_0010s07170g|POPTRDRAFT_726022; hypothetical protein; K00799 glutathione S-transferase [EC:2.5.1.18] (A)	[O]	Posttranslational modification, protein turnover, chaperones	Probable glutathione S-transferase OS=Glycine max GN=HSP26-A PE=2 SV=1	O	Posttranslational modification, protein turnover, chaperones	PREDICTED: probable glutathione S-transferase [Populus euphratica]	0	0	0.357377	1	0.633032	1	0	0	0	0	0.387583	1	--	--	--	--	--	--	--	--	--	--	--	--	--	--	--	--	--	--	--	--
PB.15701.1	--	--	PB.15701.1	NA	NA	PB.12110.1	PB.15701	--	--	--	--	--	--	--	S	Function unknown	hypothetical protein POPTR_0010s07300g [Populus trichocarpa]	14.9734	1	16.5082	1	11.3808	1	21.339	1	22.1066	1	16.7725	1	--	--	--	--	--	--	--	--	--	--	--	--	--	--	--	--	--	--	--	--
PB.15782.1	--	--	PB.15782.1	NA	PB.12870.1	NA	PB.15782	[S]	Function unknown	Molecular Function: kinase activity (GO:0016301);; Biological Process: phosphorylation (GO:0016310);;	--	--	--	Leucine-rich repeat extensin-like protein 6 OS=Arabidopsis thaliana GN=LRX6 PE=2 SV=1	R	General function prediction only	hypothetical protein POPTR_0010s09320g, partial [Populus trichocarpa]	20.9568	1	14.1032	1	7.50531	1	3.34407	1	2.14829	1	2.16189	1	--	--	--	--	--	--	--	--	--	--	--	--	--	--	--	--	--	--	--	--
PB.15784.1	--	--	PB.15784.1	PB.13243.1	NA	NA	PB.15784	--	--	Cellular Component: nucleus (GO:0005634);; Biological Process: RNA modification (GO:0009451);; Biological Process: thylakoid membrane organization (GO:0010027);; Biological Process: photosystem II assembly (GO:0010207);; Biological Process: regulation of DNA methylation (GO:0044030);; Biological Process: photosystem I assembly (GO:0048564);;	--	[R]	General function prediction only	Pentatricopeptide repeat-containing protein At3g22690 OS=Arabidopsis thaliana GN=PCMP-H56 PE=2 SV=1	R	General function prediction only	pentatricopeptide repeat-containing family protein [Populus trichocarpa]	4.23296	1	3.88813	1	5.54914	1	2.87695	1	3.48213	1	3.13594	1	--	--	--	--	--	--	--	--	--	--	--	--	--	--	--	--	--	--	--	--
PB.15803.1	AT5G26340	MSS1	PB.15803.1	NA	PB.12910.1	NA	PB.15803	[GEPR]	--	Molecular Function: high-affinity hydrogen:glucose symporter activity (GO:0005358);; Cellular Component: plasma membrane (GO:0005886);; Cellular Component: plasmodesma (GO:0009506);; Biological Process: monosaccharide transport (GO:0015749);; Cellular Component: integral component of membrane (GO:0016021);; Molecular Function: 2-alkenal reductase [NAD(P)] activity (GO:0032440);; Biological Proces…	--	[R]	General function prediction only	Sugar transport protein 13 OS=Arabidopsis thaliana GN=STP13 PE=1 SV=2	R	General function prediction only	hypothetical protein POPTR_0010s10010g [Populus trichocarpa]	3.52006	1	4.86611	1	5.18436	1	2.9863	1	3.61026	1	0.387583	1	--	--	--	--	--	--	--	--	--	--	--	--	--	--	--	--	--	--	--	--
PB.15873.1	--	--	PB.15873.1	PB.13384.1	NA	NA	PB.15873	--	--	Molecular Function: 6-phosphofructokinase activity (GO:0003872);; Molecular Function: ATP binding (GO:0005524);; Cellular Component: 6-phosphofructokinase complex (GO:0005945);; Biological Process: glycolytic process (GO:0006096);; Biological Process: response to sucrose (GO:0009744);; Biological Process: response to glucose (GO:0009749);; Biological Process: response to fructose (GO:0009750);; B…	--	[G]	Carbohydrate transport and metabolism	Pyrophosphate--fructose 6-phosphate 1-phosphotransferase subunit alpha 1 OS=Arabidopsis thaliana GN=PFP-ALPHA1 PE=2 SV=1	R	General function prediction only	unknown [Populus trichocarpa]	61.2892	1	55.8425	1	53.29	1	45.3738	1	45.233	1	37.1777	1	--	--	--	--	--	--	--	--	--	--	--	--	--	--	--	--	--	--	--	--
PB.15890.1	AT1G14920	GAI	PB.15890.1	NA	PB.13043.1	NA	PB.15890	--	--	Biological Process: regulation of transcription, DNA-templated (GO:0006355);; Biological Process: regulation of nitrogen utilization (GO:0006808);; Biological Process: response to ethylene (GO:0009723);; Biological Process: response to abscisic acid (GO:0009737);; Biological Process: salicylic acid mediated signaling pathway (GO:0009863);; Biological Process: jasmonic acid mediated signaling path…	K14494|0|pop:POPTR_0010s12080g|POPTRDRAFT_566478; hypothetical protein; K14494 DELLA protein (A)	--	--	DELLA protein GAIP OS=Cucurbita maxima GN=GAIP PE=2 SV=1	K	Transcription	hypothetical protein POPTR_0010s12080g [Populus trichocarpa]	52.3122	1	50.8187	1	48.3049	1	39.283	1	30.2119	1	29.9152	1	--	--	--	--	--	--	--	--	--	--	--	--	--	--	--	--	--	--	--	--
PB.1591.1	--	--	PB.1591.1	PB.272.1	NA	NA	PB.1591	--	--	--	--	--	--	--	S	Function unknown	hypothetical protein POPTR_0001s14110g [Populus trichocarpa]	4.64028	1	3.14532	1	2.62189	1	2.35651	1	3.66524	1	2.17143	1	--	--	--	--	--	--	--	--	--	--	--	--	--	--	--	--	--	--	--	--
PB.15919.1	--	--	PB.15919.1	NA	NA	PB.12432.1	PB.15919	--	--	--	--	--	--	--	--	--	hypothetical protein POPTR_0010s12840g [Populus trichocarpa]	30.7936	1	13.0435	1	25.2151	1	50.7262	1	58.5985	1	56.0446	1	--	--	--	--	--	--	--	--	--	--	--	--	--	--	--	--	--	--	--	--
PB.15930.1	--	--	PB.15930.1	PB.13470.2	PB.13107.1	NA	PB.15930	--	--	Molecular Function: binding (GO:0005488);; Molecular Function: kinase activity (GO:0016301);;	--	[T]	Signal transduction mechanisms	Probable serine/threonine-protein kinase At1g18390 OS=Arabidopsis thaliana GN=At1g18390 PE=2 SV=2	T	Signal transduction mechanisms	hypothetical protein POPTR_0010s13070g, partial [Populus trichocarpa]	2.92975	0.1351	19.0825	0.2972	12.6055	0.2164	10.7988	0.3791	0.85972	0.0514	1.19855	0.0739	--	--	--	--	--	--	--	--	--	--	--	--	--	--	--	--	--	--	--	--
PB.15930.2	--	--	PB.15930.2	PB.13470.1	NA	NA	PB.15930	--	--	Molecular Function: binding (GO:0005488);; Molecular Function: kinase activity (GO:0016301);;	--	[T]	Signal transduction mechanisms	Probable serine/threonine-protein kinase At1g18390 OS=Arabidopsis thaliana GN=At1g18390 PE=2 SV=2	T	Signal transduction mechanisms	hypothetical protein POPTR_0010s13070g, partial [Populus trichocarpa]	18.7598	0.8649	45.123	0.7028	45.6444	0.7836	17.6847	0.6209	15.8768	0.9486	15.0203	0.9261	--	--	--	--	--	--	--	--	--	--	--	--	--	--	--	--	--	--	--	--
PB.15939.1	--	--	PB.15939.1	NA	PB.13126.1	NA	PB.15939	--	--	--	--	[R]	General function prediction only	Pentatricopeptide repeat-containing protein At1g08070 OS=Arabidopsis thaliana GN=PCMP-H12 PE=2 SV=1	R	General function prediction only	pentatricopeptide repeat-containing family protein [Populus trichocarpa]	63.2137	1	37.6416	1	32.488	1	33.7294	1	38.1665	1	29.6273	1	--	--	--	--	--	--	--	--	--	--	--	--	--	--	--	--	--	--	--	--
PB.15980.1	--	--	PB.15980.1	NA	NA	PB.12524.1	PB.15980	--	--	--	--	--	--	--	--	--	hypothetical protein POPTR_0010s14570g [Populus trichocarpa]	0	0	1.06964	1	5.36027	1	6.68813	1	8.3927	1	5.49607	1	--	--	--	--	--	--	--	--	--	--	--	--	--	--	--	--	--	--	--	--
PB.15985.2	--	--	PB.15985.2	PB.13563.1	NA	NA	PB.15985	[GC]	--	Biological Process: metabolic process (GO:0008152);; Molecular Function: anthocyanidin 3-O-glucosyltransferase activity (GO:0047213);;	--	[GC]	--	UDP-glycosyltransferase 89A2 OS=Arabidopsis thaliana GN=UGT89A2 PE=2 SV=1	2338	UDP-glycosyltransferase	glucosyltransferase like family protein [Populus trichocarpa]	0.00010819	1	1.40421	1	0.000108631	1	1.0633	1	1.07159	1	1.31496	1	--	--	--	--	--	--	--	--	--	--	--	--	--	--	--	--	--	--	--	--
PB.1600.1	--	--	PB.1600.1	NA	NA	PB.257.1	PB.1600	--	--	--	--	--	--	--	U	Intracellular trafficking, secretion, and vesicular transport	hypothetical protein POPTR_0001s13910g [Populus trichocarpa]	7.65551	1	5.48673	1	5.82726	1	4.69727	1	9.99937	1	7.40954	1	--	--	--	--	--	--	--	--	--	--	--	--	--	--	--	--	--	--	--	--
PB.16007.1	--	--	PB.16007.1	NA	NA	PB.12569.1	PB.16007	--	--	Molecular Function: DNA binding (GO:0003677);; Molecular Function: RNA binding (GO:0003723);; Biological Process: response to virus (GO:0009615);; Biological Process: RNA metabolic process (GO:0016070);; Biological Process: transport of virus in host, cell to cell (GO:0046740);;	K03260|2.99652e-36|pop:POPTR_0006s28110g|POPTRDRAFT_819627; hypothetical protein; K03260 translation initiation factor 4G (A)	[J]	Translation, ribosomal structure and biogenesis	Eukaryotic translation initiation factor isoform 4G-1 OS=Arabidopsis thaliana GN=EIF(ISO)4G1 PE=1 SV=1	J	Translation, ribosomal structure and biogenesis	PREDICTED: eukaryotic translation initiation factor isoform 4G-1-like [Populus euphratica]	3.09282	1	9.33933	1	10.6258	1	11.7266	1	13.0915	1	9.15272	1	--	--	--	--	--	--	--	--	--	--	--	--	--	--	--	--	--	--	--	--
PB.16016.1	--	--	PB.16016.1	NA	NA	PB.12585.1	PB.16016	--	--	--	K10735|8.97607e-17|pop:POPTR_0008s10350g|POPTRDRAFT_721056; DNA replication family protein; K10735 GINS complex subunit 4 (A)	--	--	--	L	Replication, recombination and repair	DNA replication family protein [Populus trichocarpa]	3.6566	1	3.34408	1	5.87994	1	11.2311	1	12.0822	1	10.1889	1	--	--	--	--	--	--	--	--	--	--	--	--	--	--	--	--	--	--	--	--
PB.1604.1	--	--	PB.1604.1	PB.292.1	NA	NA	PB.1604	--	--	Molecular Function: heat shock protein binding (GO:0031072);; Molecular Function: unfolded protein binding (GO:0051082);;	--	--	--	--	R	General function prediction only	hypothetical protein POPTR_0001s13810g [Populus trichocarpa]	0	0	2.13678	1	1.14464	1	4.17682	1	2.91222	1	1.03377	1	--	--	--	--	--	--	--	--	--	--	--	--	--	--	--	--	--	--	--	--
PB.16041.1	--	--	PB.16041.1	NA	PB.13305.1	NA	PB.16041	--	--	Molecular Function: nucleotide binding (GO:0000166);; Molecular Function: aminoacyl-tRNA ligase activity (GO:0004812);; Biological Process: tRNA aminoacylation for protein translation (GO:0006418);;	K01893|2.57013e-18|pop:POPTR_0006s15880g|POPTRDRAFT_416299; asparaginyl-tRNA synthetase family protein; K01893 asparaginyl-tRNA synthetase [EC:6.1.1.22] (A)	[J]	Translation, ribosomal structure and biogenesis	Asparagine--tRNA ligase, cytoplasmic 3 OS=Arabidopsis thaliana GN=SYNC3 PE=1 SV=1	J	Translation, ribosomal structure and biogenesis	PREDICTED: asparagine--tRNA ligase, cytoplasmic 1-like isoform X3 [Populus euphratica]	0	0	2.10374	1	1.89416	1	4.81096	1	4.53911	1	5.74866	1	--	--	--	--	--	--	--	--	--	--	--	--	--	--	--	--	--	--	--	--
PB.16044.1	--	--	PB.16044.1	NA	NA	PB.12633.1	PB.16044	--	--	--	--	--	--	--	S	Function unknown	PREDICTED: probable LRR receptor-like serine/threonine-protein kinase At1g53430 isoform X4 [Populus euphratica]	11.3318	1	12.6577	1	21.039	1	25.1252	1	29.4794	1	31.3657	1	--	--	--	--	--	--	--	--	--	--	--	--	--	--	--	--	--	--	--	--
PB.16098.1	--	--	PB.16098.1	PB.13760.1	NA	NA	PB.16098	--	--	--	--	--	--	UPF0496 protein 4 OS=Oryza sativa subsp. indica GN=OsI_033149 PE=3 SV=2	S	Function unknown	PREDICTED: protein BPS1, chloroplastic-like isoform X2 [Populus euphratica]	24.4447	1	14.9607	1	20.4456	1	41.5602	1	38.5238	1	32.0424	1	--	--	--	--	--	--	--	--	--	--	--	--	--	--	--	--	--	--	--	--
PB.16101.1	--	--	PB.16101.1	PB.13780.1	PB.13408.1	NA	PB.16101	--	--	Cellular Component: chloroplast envelope (GO:0009941);;	--	--	--	Outer envelope pore protein 21B, chloroplastic OS=Arabidopsis thaliana GN=OEP21B PE=2 SV=1	P	Inorganic ion transport and metabolism	hypothetical protein POPTR_0003s16940g [Populus trichocarpa]	5.83597	1	3.11976	1	4.88834	1	4.27043	1	3.69434	1	5.44653	1	--	--	--	--	--	--	--	--	--	--	--	--	--	--	--	--	--	--	--	--
PB.16123.1	--	--	PB.16123.1	NA	PB.13448.1	PB.12782.1	PB.16123	--	--	Cellular Component: membrane (GO:0016020);; Molecular Function: transferase activity, transferring hexosyl groups (GO:0016758);;	--	[GC]	--	Putative UDP-rhamnose:rhamnosyltransferase 1 OS=Fragaria ananassa GN=GT4 PE=2 SV=1	2306	UDP-rhamnose rhamnosyltransferase	hypothetical protein POPTR_0010s18980g [Populus trichocarpa]	43.7481	0.2785	63.9418	0.3882	65.8548	0.3565	78.5332	0.3436	106.351	0.3528	139.264	0.4923	--	--	--	--	--	--	--	--	--	--	--	--	--	--	--	--	--	--	--	--
PB.16123.2	--	--	PB.16123.2	NA	NA	PB.12782.2	PB.16123	--	--	Cellular Component: membrane (GO:0016020);; Molecular Function: transferase activity, transferring hexosyl groups (GO:0016758);;	--	[GC]	--	Putative UDP-rhamnose:rhamnosyltransferase 1 OS=Fragaria ananassa GN=GT4 PE=2 SV=1	2009	UDP-rhamnose rhamnosyltransferase	hypothetical protein POPTR_0010s18980g [Populus trichocarpa]	53.5454	0.3409	40.01	0.2429	79.5504	0.4306	106.742	0.4671	117.153	0.3887	100.133	0.3539	--	--	--	--	--	--	--	--	--	--	--	--	--	--	--	--	--	--	--	--
PB.16123.3	--	--	PB.16123.3	NA	NA	PB.12782.3	PB.16123	--	--	Cellular Component: membrane (GO:0016020);; Molecular Function: transferase activity, transferring hexosyl groups (GO:0016758);;	--	[GC]	--	Putative UDP-rhamnose:rhamnosyltransferase 1 OS=Fragaria ananassa GN=GT4 PE=2 SV=1	2417	UDP-rhamnose rhamnosyltransferase	hypothetical protein POPTR_0010s18980g [Populus trichocarpa]	2.9009e-124	0	1.1239e-92	0	2.31146e-11	0	3.48151e-18	0	1.59492	0.0053	1.1971	0.0042	--	--	--	--	--	--	--	--	--	--	--	--	--	--	--	--	--	--	--	--
PB.16123.4	--	--	PB.16123.4	NA	NA	PB.12782.4	PB.16123	--	--	Cellular Component: membrane (GO:0016020);; Molecular Function: transferase activity, transferring hexosyl groups (GO:0016758);;	--	[GC]	--	Putative UDP-rhamnose:rhamnosyltransferase 1 OS=Fragaria ananassa GN=GT4 PE=2 SV=1	2138	UDP-rhamnose rhamnosyltransferase	hypothetical protein POPTR_0010s18980g [Populus trichocarpa]	11.5854	0.0738	10.491	0.0637	14.089	0.0763	11.8428	0.0518	11.0457	0.0366	8.05246	0.0285	--	--	--	--	--	--	--	--	--	--	--	--	--	--	--	--	--	--	--	--
PB.16123.5	--	--	PB.16123.5	PB.13825.1	NA	NA	PB.16123	--	--	Cellular Component: membrane (GO:0016020);; Molecular Function: transferase activity, transferring hexosyl groups (GO:0016758);;	--	[GC]	--	Putative UDP-rhamnose:rhamnosyltransferase 1 OS=Fragaria ananassa GN=GT4 PE=2 SV=1	2216	UDP-rhamnose rhamnosyltransferase	hypothetical protein POPTR_0010s18980g [Populus trichocarpa]	15.0084	0.0955	0.497557	0.003	4.43028	0.024	21.1108	0.0924	54.653	0.1813	20.3507	0.0719	--	--	--	--	--	--	--	--	--	--	--	--	--	--	--	--	--	--	--	--
PB.16123.6	--	--	PB.16123.6	PB.13825.3	NA	NA	PB.16123	--	--	Cellular Component: membrane (GO:0016020);; Molecular Function: transferase activity, transferring hexosyl groups (GO:0016758);;	--	[GC]	--	Putative UDP-rhamnose:rhamnosyltransferase 1 OS=Fragaria ananassa GN=GT4 PE=2 SV=1	2511	UDP-rhamnose rhamnosyltransferase	hypothetical protein POPTR_0010s18980g [Populus trichocarpa]	3.8241e-18	0	5.63243	0.0342	4.61383	0.025	6.82911	0.0299	10.607	0.0352	5.3681e-12	0	--	--	--	--	--	--	--	--	--	--	--	--	--	--	--	--	--	--	--	--
PB.16123.7	--	--	PB.16123.7	PB.13825.2	NA	NA	PB.16123	--	--	Cellular Component: membrane (GO:0016020);; Molecular Function: transferase activity, transferring hexosyl groups (GO:0016758);;	--	[GC]	--	Putative UDP-rhamnose:rhamnosyltransferase 1 OS=Fragaria ananassa GN=GT4 PE=2 SV=1	2358	UDP-rhamnose rhamnosyltransferase	hypothetical protein POPTR_0010s18980g [Populus trichocarpa]	33.1937	0.2113	44.1542	0.268	16.1955	0.0877	3.47205	0.0152	0.0287978	0.0001	13.9116	0.0492	--	--	--	--	--	--	0.00776117	-3.39095	down	7.45878e-06	#NAME?	down	--	--	--	--	--	--	0.00608682	-3.72783
PB.16127.1	AT3G56100	MRLK	PB.16127.1	NA	PB.13455.1	NA	PB.16127	[RTKL]	--	Molecular Function: cyclin-dependent protein serine/threonine kinase activity (GO:0004693);; Molecular Function: ATP binding (GO:0005524);; Biological Process: protein phosphorylation (GO:0006468);; Cellular Component: integral component of membrane (GO:0016021);;	--	--	--	Probable leucine-rich repeat receptor-like protein kinase IMK3 OS=Arabidopsis thaliana GN=IMK3 PE=1 SV=1	T	Signal transduction mechanisms	leucine-rich repeat transmembrane protein kinase [Populus trichocarpa]	0.405207	1	0.326829	1	0.583476	1	0	0	0	0	0	0	--	--	--	--	--	--	--	--	--	--	--	--	--	--	--	--	--	--	--	--
PB.16128.1	--	--	PB.16128.1	PB.13835.1	NA	NA	PB.16128	--	--	--	--	--	--	--	--	--	hypothetical protein POPTR_0010s19130g, partial [Populus trichocarpa]	25.0073	1	20.5746	1	17.1754	1	22.3353	1	16.9548	1	18.7588	1	--	--	--	--	--	--	--	--	--	--	--	--	--	--	--	--	--	--	--	--
PB.16179.1	AT5G05970	NEDD1	PB.16179.1	PB.13929.1	NA	NA	PB.16179	[R]	General function prediction only	--	K16547|0|pop:POPTR_0010s20520g|POPTRDRAFT_833791; transducin family protein; K16547 protein NEDD1 (A)	[T]	Signal transduction mechanisms	Protein NEDD1 OS=Bos taurus GN=NEDD1 PE=2 SV=1	T	Signal transduction mechanisms	transducin family protein [Populus trichocarpa]	3.46029	1	6.19899	1	9.23393	1	10.544	1	14.4875	1	13.5111	1	--	--	--	--	--	--	--	--	--	--	--	--	--	--	--	--	--	--	--	--
PB.16182.1	AT2G39800	P5CS1	PB.16182.1	NA	PB.13556.1	NA	PB.16182	[E]	Amino acid transport and metabolism	Molecular Function: glutamate 5-kinase activity (GO:0004349);; Molecular Function: glutamate-5-semialdehyde dehydrogenase activity (GO:0004350);; Biological Process: proline biosynthetic process (GO:0006561);; Biological Process: response to oxidative stress (GO:0006979);; Biological Process: response to desiccation (GO:0009269);; Cellular Component: chloroplast (GO:0009507);; Biological Process:…	K12657|0|pop:POPTR_0010s20590g|POPTRDRAFT_833794; VuP5CS family protein; K12657 delta-1-pyrroline-5-carboxylate synthetase [EC:2.7.2.11 1.2.1.41] (A)	[E]	Amino acid transport and metabolism	Delta-1-pyrroline-5-carboxylate synthase OS=Oryza sativa subsp. japonica GN=P5CS PE=2 SV=2	E	Amino acid transport and metabolism	VuP5CS family protein [Populus trichocarpa]	2.72535	1	0.709763	1	0.866529	1	2.45798	1	0.60225	1	0	0	--	--	--	--	--	--	--	--	--	--	--	--	--	--	--	--	--	--	--	--
PB.16193.1	--	--	PB.16193.1	NA	NA	PB.12898.1	PB.16193	--	--	Molecular Function: DNA binding (GO:0003677);; Molecular Function: protein dimerization activity (GO:0046983);;	--	--	--	--	S	Function unknown	PREDICTED: uncharacterized protein LOC105109586 [Populus euphratica]	163.642	0.8369	137.988	0.849	129.121	0.8408	143.219	0.8996	126.333	0.8487	120.481	0.8371	--	--	--	--	--	--	--	--	--	--	--	--	--	--	--	--	--	--	--	--
PB.16193.2	--	--	PB.16193.2	NA	PB.13573.1	NA	PB.16193	--	--	Molecular Function: DNA binding (GO:0003677);; Molecular Function: protein dimerization activity (GO:0046983);;	--	--	--	--	S	Function unknown	PREDICTED: uncharacterized protein LOC105109586 [Populus euphratica]	31.8817	0.1631	24.5354	0.151	24.4531	0.1592	15.988	0.1004	22.526	0.1513	23.4465	0.1629	--	--	--	--	--	--	--	--	--	--	--	--	--	--	--	--	--	--	--	--
PB.162.1	--	--	PB.162.1	PB.290.1	NA	NA	PB.162	--	--	--	K10765|1.63716e-27|pop:POPTR_0001s13820g|hypothetical protein; K10765 alkylated DNA repair protein alkB homolog 1 [EC:1.14.11.- 4.2.99.18] (A)	[A]	RNA processing and modification	Alpha-ketoglutarate-dependent dioxygenase alkB OS=Arabidopsis thaliana GN=At1g11780 PE=2 SV=2	A	RNA processing and modification	hypothetical protein POPTR_0001s13820g [Populus trichocarpa]	0	0	0	0	0	0	0	0	0	0	0	0	--	--	--	--	--	--	--	--	--	--	--	--	--	--	--	--	--	--	--	--
PB.1621.1	--	--	PB.1621.1	PB.314.1	NA	NA	PB.1621	[I]	Lipid transport and metabolism	Molecular Function: enoyl-CoA hydratase activity (GO:0004300);; Cellular Component: mitochondrion (GO:0005739);; Cellular Component: peroxisome (GO:0005777);; Biological Process: fatty acid beta-oxidation (GO:0006635);; Molecular Function: delta3,5-delta2,4-dienoyl-CoA isomerase activity (GO:0051750);;	K12663|1.3736e-31|pop:POPTR_0001s13400g|POPTRDRAFT_548063; hypothetical protein; K12663 delta(3,5)-Delta(2,4)-dienoyl-CoA isomerase [EC:5.3.3.-] (A)	[I]	Lipid transport and metabolism	Delta(3,5)-Delta(2,4)-dienoyl-CoA isomerase, mitochondrial OS=Mus musculus GN=Ech1 PE=1 SV=1	I	Lipid transport and metabolism	hypothetical protein POPTR_0001s13400g [Populus trichocarpa]	13.6509	1	14.478	1	7.65757	1	10.788	1	7.01481	1	4.72507	1	--	--	--	--	--	--	--	--	--	--	--	--	--	--	--	--	--	--	--	--
PB.16226.2	--	--	PB.16226.2	NA	PB.13624.1	NA	PB.16226	--	--	--	--	--	--	--	--	--	unknown [Populus trichocarpa]	32.8947	1	35.9878	1	42.1712	1	40.2203	1	40.4706	1	38.6462	1	--	--	--	--	--	--	--	--	--	--	--	--	--	--	--	--	--	--	--	--
PB.16263.2	--	--	PB.16263.2	NA	NA	PB.13018.1	PB.16263	--	--	--	--	--	--	--	--	--	hypothetical protein POPTR_0010s22760g [Populus trichocarpa]	122.408	1	208.722	1	303.904	1	346.373	1	375.841	1	291.321	1	--	--	--	--	--	--	0.00769285	1.39246	up	0.00174151	1.50285	up	--	--	--	--	--	--	--	--
PB.16279.1	AT2G38970	--	PB.16279.1	PB.14096.1	PB.13717.1	PB.13037.1	PB.16279	[R]	General function prediction only	Molecular Function: zinc ion binding (GO:0008270);;	--	--	--	Voltage-dependent calcium channel subunit alpha-2/delta-4 OS=Mus musculus GN=Cacna2d4 PE=2 SV=1	O	Posttranslational modification, protein turnover, chaperones	PREDICTED: uncharacterized protein LOC105137111 [Populus euphratica]	917.273	1	889.745	1	1123.24	1	1467.63	1	1639.29	1	1665.06	1	--	--	--	--	--	--	--	--	--	--	--	--	--	--	--	--	--	--	--	--
PB.16281.1	AT3G10340	PAL4	PB.16281.1	NA	NA	PB.13040.1	PB.16281	[E]	Amino acid transport and metabolism	Cellular Component: cytoplasm (GO:0005737);; Biological Process: L-phenylalanine catabolic process (GO:0006559);; Biological Process: cinnamic acid biosynthetic process (GO:0009800);; Molecular Function: phenylalanine ammonia-lyase activity (GO:0045548);;	K10775|0|pop:POPTR_0010s23100g|POPTRDRAFT_822571; phenylalanine ammonia-lyase family protein; K10775 phenylalanine ammonia-lyase [EC:4.3.1.24] (A)	[Q]	Secondary metabolites biosynthesis, transport and catabolism	Phenylalanine ammonia-lyase G2B OS=Populus kitakamiensis GN=PALG2B PE=3 SV=1	Q	Secondary metabolites biosynthesis, transport and catabolism	phenylalanine ammonia-lyase family protein [Populus trichocarpa]	7.51445	1	1.69025	1	2.99418	1	21.0251	1	30.5134	1	13.486	1	--	--	--	--	--	--	--	--	--	--	--	--	--	--	--	--	--	--	--	--
PB.16282.1	--	--	PB.16282.1	PB.14101.1	NA	NA	PB.16282	--	--	--	--	--	--	--	R	General function prediction only	hypothetical protein POPTR_0010s23160g [Populus trichocarpa]	14.922	1	20.0159	1	29.433	1	29.4452	1	22.5185	1	16.9785	1	--	--	--	--	--	--	--	--	--	--	--	--	--	--	--	--	--	--	--	--
PB.16356.1	--	--	PB.16356.1	PB.14228.1	NA	NA	PB.16356	--	--	Cellular Component: Golgi apparatus (GO:0005794);; Cellular Component: plant-type cell wall (GO:0009505);;	--	--	--	--	S	Function unknown	hypothetical protein POPTR_0010s25710g [Populus trichocarpa]	17.2537	1	8.28714	1	10.9893	1	8.66244	1	8.58995	1	8.13452	1	--	--	--	--	--	--	--	--	--	--	--	--	--	--	--	--	--	--	--	--
PB.16401.1	--	--	PB.16401.1	NA	PB.13942.1	NA	PB.16401	--	--	Molecular Function: nucleic acid binding (GO:0003676);; Molecular Function: phospholipid binding (GO:0005543);; Molecular Function: zinc ion binding (GO:0008270);; Biological Process: DNA integration (GO:0015074);;	--	[R]	General function prediction only	Retrovirus-related Pol polyprotein from transposon TNT 1-94 OS=Nicotiana tabacum PE=2 SV=1	R	General function prediction only	hypothetical protein VITISV_032634 [Vitis vinifera]	6.61188e-134	1	7.608e-105	1	1.98968e-159	1	1.9229e-110	1	1.31444	1	9.00847e-132	1	--	--	--	--	--	--	--	--	--	--	--	--	--	--	--	--	--	--	--	--
PB.1643.1	--	--	PB.1643.1	NA	PB.342.1	NA	PB.1643	--	--	Cellular Component: ubiquitin ligase complex (GO:0000151);; Molecular Function: ubiquitin-protein transferase activity (GO:0004842);; Molecular Function: zinc ion binding (GO:0008270);; Biological Process: protein ubiquitination (GO:0016567);;	--	[S]	Function unknown	Putative U-box domain-containing protein 42 OS=Arabidopsis thaliana GN=PUB42 PE=2 SV=1	O	Posttranslational modification, protein turnover, chaperones	hypothetical protein POPTR_0001s12800g [Populus trichocarpa]	82.0854	0.7615	63.7786	0.9848	42.6056	0.8091	32.1595	0.7553	40.1544	0.8435	34.5995	0.7674	--	--	--	--	--	--	--	--	--	--	--	--	--	--	--	--	--	--	--	--
PB.1643.2	--	--	PB.1643.2	PB.361.1	NA	NA	PB.1643	--	--	Cellular Component: ubiquitin ligase complex (GO:0000151);; Molecular Function: ubiquitin-protein transferase activity (GO:0004842);; Molecular Function: zinc ion binding (GO:0008270);; Biological Process: protein ubiquitination (GO:0016567);;	--	[S]	Function unknown	Putative U-box domain-containing protein 42 OS=Arabidopsis thaliana GN=PUB42 PE=2 SV=1	O	Posttranslational modification, protein turnover, chaperones	hypothetical protein POPTR_0001s12800g [Populus trichocarpa]	25.7049	0.2385	0.981287	0.0152	10.0495	0.1909	10.4201	0.2447	7.44915	0.1565	10.4858	0.2326	--	--	--	--	--	--	--	--	--	--	--	--	--	--	--	--	--	--	--	--
PB.16431.1	--	--	PB.16431.1	PB.14367.1	PB.13998.1	PB.13298.1	PB.16431	--	--	--	--	--	--	--	--	--	hypothetical protein POPTR_0608s00210g [Populus trichocarpa]	360.78	1	517.201	1	482.199	1	426.059	1	437.922	1	447.956	1	--	--	--	--	--	--	--	--	--	--	--	--	--	--	--	--	--	--	--	--
PB.16482.1	AT1G28395	--	PB.16482.1	PB.14458.1	NA	NA	PB.16482	--	--	--	--	--	--	--	S	Function unknown	hypothetical protein POPTR_0011s05620g [Populus trichocarpa]	0.405207	1	0.653657	1	0	0	0	0	0	0	0	0	--	--	--	--	--	--	--	--	--	--	--	--	--	--	--	--	--	--	--	--
PB.16519.1	AT4G18780	CESA8	PB.16519.1	PB.14518.1	NA	NA	PB.16519	[M]	Cell wall/membrane/envelope biogenesis	Cellular Component: integral component of membrane (GO:0016021);; Molecular Function: cellulose synthase (UDP-forming) activity (GO:0016760);; Biological Process: cellulose biosynthetic process (GO:0030244);;	K10999|0|pop:POPTR_0011s07040g|POPTRDRAFT_568682; hypothetical protein; K10999 cellulose synthase A [EC:2.4.1.12] (A)	--	--	Cellulose synthase A catalytic subunit 8 [UDP-forming] OS=Arabidopsis thaliana GN=CESA8 PE=1 SV=1	R	General function prediction only	hypothetical protein POPTR_0011s07040g [Populus trichocarpa]	8.00517	1	10.3703	1	14.8594	1	17.045	1	14.9152	1	18.8747	1	--	--	--	--	--	--	--	--	--	--	--	--	--	--	--	--	--	--	--	--
PB.16520.1	--	--	PB.16520.1	NA	NA	PB.13415.1	PB.16520	--	--	--	--	--	--	--	S	Function unknown	hypothetical protein POPTR_0011s07010g [Populus trichocarpa]	4.32836	1	6.86262	1	14.6121	1	25.9723	1	32.646	1	28.3331	1	--	--	--	--	--	--	--	--	--	--	--	--	--	--	--	--	--	--	--	--
PB.16538.1	--	--	PB.16538.1	NA	PB.14161.1	NA	PB.16538	--	--	Molecular Function: kinase activity (GO:0016301);;	--	[T]	Signal transduction mechanisms	--	T	Signal transduction mechanisms	PREDICTED: serine/threonine-protein kinase HT1-like [Malus domestica]	3.05481	0.122	5.79021	0.1251	4.27506	0.1174	1.34465	0.0293	2.72683	0.0659	1.68735	0.0481	--	--	--	--	--	--	--	--	--	--	--	--	--	--	--	--	--	--	--	--
PB.16545.1	--	--	PB.16545.1	NA	NA	PB.13447.1	PB.16545	--	--	Molecular Function: hydrolase activity (GO:0016787);;	--	--	--	--	R	General function prediction only	hypothetical protein POPTR_0011s02870g [Populus trichocarpa]	0	0	0	0	0.561166	1	2.29965	1	2.71821	1	1.45598	1	--	--	--	--	--	--	--	--	--	--	--	--	--	--	--	--	--	--	--	--
PB.16561.1	--	--	PB.16561.1	NA	NA	PB.13478.1	PB.16561	--	--	--	--	--	--	--	S	Function unknown	PREDICTED: uncharacterized protein LOC105114907 [Populus euphratica]	8.43554	0.6368	10.362	0.9999	6.34357	0.6765	5.69516	0.9264	8.20695	0.9999	2.47939	0.23	--	--	--	--	--	--	--	--	--	--	--	--	--	--	--	--	--	--	--	--
PB.16561.2	--	--	PB.16561.2	PB.14592.1	NA	PB.13478.2	PB.16561	--	--	--	--	--	--	--	S	Function unknown	PREDICTED: uncharacterized protein LOC105114907 [Populus euphratica]	4.81225	0.3632	0.000781809	0.0001	3.0341	0.3235	0.45244	0.0736	0.000626783	0.0001	8.29895	0.77	--	--	--	--	--	--	--	--	--	--	--	--	--	--	--	--	--	--	--	--
PB.16563.1	AT5G35700	FIM2	PB.16563.1	NA	PB.14203.1	NA	PB.16563	[Z]	Cytoskeleton	Molecular Function: actin binding (GO:0003779);; Molecular Function: calcium ion binding (GO:0005509);; Cellular Component: vacuole (GO:0005773);;	--	[Z]	Cytoskeleton	Fimbrin-5 OS=Arabidopsis thaliana GN=FIM5 PE=1 SV=1	Z	Cytoskeleton	fimbrin-like family protein [Populus trichocarpa]	0.405207	1	0	0	0.561166	1	1.34885	1	0.60225	1	0.715446	1	--	--	--	--	--	--	--	--	--	--	--	--	--	--	--	--	--	--	--	--
PB.16564.1	--	--	PB.16564.1	NA	PB.14205.1	NA	PB.16564	--	--	--	--	--	--	--	S	Function unknown	--	0	0	0	0	0	0	0	0	0	0	0	0	--	--	--	--	--	--	--	--	--	--	--	--	--	--	--	--	--	--	--	--
PB.16569.1	--	--	PB.16569.1	PB.14607.1	NA	NA	PB.16569	--	--	Molecular Function: nucleic acid binding (GO:0003676);; Biological Process: DNA integration (GO:0015074);;	--	[R]	General function prediction only	--	--	--	PREDICTED: uncharacterized protein LOC104879353 [Vitis vinifera]	1.16007	1	0.684205	1	0	0	0	0	0	0	0	0	--	--	--	--	--	--	--	--	--	--	--	--	--	--	--	--	--	--	--	--
PB.16570.1	--	--	PB.16570.1	NA	PB.14218.1	NA	PB.16570	--	--	--	--	--	--	--	--	--	hypothetical protein POPTR_0004s06720g [Populus trichocarpa]	4.64028	1	6.61497	1	8.58743	1	8.96772	1	10.1178	1	12.8208	1	--	--	--	--	--	--	--	--	--	--	--	--	--	--	--	--	--	--	--	--
PB.16577.2	--	--	PB.16577.2	NA	NA	PB.13512.2	PB.16577	--	--	Molecular Function: pectate lyase activity (GO:0030570);;	K01728|3.26285e-171|pop:POPTR_0011s09580g|POPTRDRAFT_234938; hypothetical protein; K01728 pectate lyase [EC:4.2.2.2] (A)	--	--	Probable pectate lyase 22 OS=Arabidopsis thaliana GN=At5g63180 PE=2 SV=1	R	General function prediction only	hypothetical protein POPTR_0011s09580g [Populus trichocarpa]	17.1654	0.1616	15.1444	0.1452	23.4952	0.2299	30.9492	0.2586	36.8185	0.283	21.501	0.2087	--	--	--	--	--	--	--	--	--	--	--	--	--	--	--	--	--	--	--	--
PB.16577.3	--	--	PB.16577.3	NA	PB.14238.1	PB.13512.3	PB.16577	--	--	Molecular Function: pectate lyase activity (GO:0030570);;	K01728|0|pop:POPTR_0011s09580g|POPTRDRAFT_234938; hypothetical protein; K01728 pectate lyase [EC:4.2.2.2] (A)	--	--	Probable pectate lyase 22 OS=Arabidopsis thaliana GN=At5g63180 PE=2 SV=1	R	General function prediction only	hypothetical protein POPTR_0011s09580g [Populus trichocarpa]	0.0111659	0.0001	10.1144	0.097	0.00865725	0.0001	0.380123	0.0032	5.89293	0.0453	12.6044	0.1224	--	--	--	--	--	--	--	--	--	--	--	--	--	--	--	--	--	--	--	--
PB.16609.1	--	--	PB.16609.1	PB.14682.1	PB.14291.1	NA	PB.16609	--	--	--	--	--	--	Protein trichome birefringence-like 41 OS=Arabidopsis thaliana GN=TBL41 PE=2 SV=1	S	Function unknown	hypothetical protein POPTR_0011s10740g [Populus trichocarpa]	3.50224	1	1.36592	1	2.96694	1	3.27064	1	2.80228	1	2.86178	1	--	--	--	--	--	--	--	--	--	--	--	--	--	--	--	--	--	--	--	--
PB.16611.1	--	--	PB.16611.1	PB.14684.2	NA	NA	PB.16611	--	--	--	--	--	--	--	S	Function unknown	hypothetical protein POPTR_0011s10770g [Populus trichocarpa]	0	0	0	0	0	0	0	0	0	0	0	0	--	--	--	--	--	--	--	--	--	--	--	--	--	--	--	--	--	--	--	--
PB.16611.2	--	--	PB.16611.2	PB.14684.1	NA	NA	PB.16611	--	--	--	--	--	--	--	S	Function unknown	hypothetical protein POPTR_0011s10770g [Populus trichocarpa]	0.810413	1	1.03909	1	1.12233	1	1.42227	1	1.77765	1	1.68949	1	--	--	--	--	--	--	--	--	--	--	--	--	--	--	--	--	--	--	--	--
PB.16657.1	--	--	PB.16657.1	NA	NA	PB.13637.1	PB.16657	--	--	--	--	--	--	NAC domain-containing protein 86 OS=Arabidopsis thaliana GN=NAC086 PE=2 SV=1	--	--	hypothetical protein POPTR_0011s12190g [Populus trichocarpa]	2.57107	0.5635	0.000481708	0.0001	0.91645	0.2347	4.49162	0.5631	3.67302	0.4771	6.7911	0.6696	--	--	--	--	--	--	--	--	--	--	--	--	--	--	--	--	--	--	--	--
PB.16657.2	--	--	PB.16657.2	NA	NA	PB.13637.2	PB.16657	--	--	--	--	--	--	--	--	--	hypothetical protein POPTR_0011s12190g [Populus trichocarpa]	1.99162	0.4365	6.23155	0.9999	2.98888	0.7653	3.48489	0.4369	4.02486	0.5229	3.35062	0.3304	--	--	--	--	--	--	--	--	--	--	--	--	--	--	--	--	--	--	--	--
PB.16730.1	--	--	PB.16730.1	NA	NA	PB.13769.1	PB.16730	--	--	Cellular Component: membrane (GO:0016020);;	--	--	--	--	S	Function unknown	hypothetical protein POPTR_0011s15010g [Populus trichocarpa]	0	0	0.326829	1	0.888837	1	2.24281	1	0.341543	1	0	0	--	--	--	--	--	--	--	--	--	--	--	--	--	--	--	--	--	--	--	--
PB.16745.1	AT3G58810	MTPA2	PB.16745.1	NA	NA	PB.13791.1	PB.16745	[P]	Inorganic ion transport and metabolism	Biological Process: cation transport (GO:0006812);; Molecular Function: cation transmembrane transporter activity (GO:0008324);; Cellular Component: plant-type vacuole membrane (GO:0009705);; Biological Process: detoxification of cobalt ion (GO:0010299);; Biological Process: detoxification of zinc ion (GO:0010312);; Cellular Component: integral component of membrane (GO:0016021);; Biological Proc…	K14689|2.22608e-109|pop:POPTR_0011s15370g|POPTRDRAFT_569258; hypothetical protein; K14689 solute carrier family 30 (zinc transporter), member 2 (A)	[P]	Inorganic ion transport and metabolism	Metal tolerance protein 1 OS=Oryza sativa subsp. japonica GN=MTP1 PE=2 SV=1	P	Inorganic ion transport and metabolism	hypothetical protein POPTR_0011s15370g [Populus trichocarpa]	0.810413	1	1.06964	1	0	0	0	0	0.341543	1	0.775167	1	--	--	--	--	--	--	--	--	--	--	--	--	--	--	--	--	--	--	--	--
PB.16765.1	AT4G20440	SMB	PB.16765.1	PB.14943.1	NA	NA	PB.16765	[K]	Transcription	Molecular Function: RNA binding (GO:0003723);; Cellular Component: nucleolus (GO:0005730);; Cellular Component: Cajal body (GO:0015030);; Cellular Component: ribonucleoprotein complex (GO:0030529);;	K11086|9.488e-82|pop:POPTR_0011s15920g|hypothetical protein; K11086 small nuclear ribonucleoprotein B and B' (A)	[K]	Transcription	Small nuclear ribonucleoprotein-associated protein B OS=Dictyostelium discoideum GN=snrpb PE=3 SV=1	A	RNA processing and modification	small nuclear ribonucleoprotein associated protein B [Populus trichocarpa]	5.83597	1	1.39647	1	1.80492	1	3.18926	1	2.4575	1	3.23983	1	--	--	--	--	--	--	--	--	--	--	--	--	--	--	--	--	--	--	--	--
PB.16785.1	AT1G30540	--	PB.16785.1	PB.14976.1	NA	NA	PB.16785	[G]	Carbohydrate transport and metabolism	Biological Process: ATP catabolic process (GO:0006200);; Molecular Function: ATPase activity (GO:0016887);;	--	[G]	Carbohydrate transport and metabolism	N-acetyl-D-glucosamine kinase OS=Dictyostelium discoideum GN=nagk PE=3 SV=2	G	Carbohydrate transport and metabolism	ATPase family protein [Populus trichocarpa]	0.36747	1	1.39148	1	1.47231	1	1.71449	1	0.917927	1	0.387583	1	--	--	--	--	--	--	--	--	--	--	--	--	--	--	--	--	--	--	--	--
PB.16817.1	--	--	PB.16817.1	NA	PB.13908.1	PB.13220.1	PB.16817	--	--	Molecular Function: nucleotide binding (GO:0000166);; Molecular Function: nucleic acid binding (GO:0003676);; Molecular Function: zinc ion binding (GO:0008270);; Biological Process: DNA integration (GO:0015074);;	--	[R]	General function prediction only	--	R	General function prediction only	CCHC-type integrase [Populus trichocarpa]	1.93486	1	1.7183	1	1.40045	1	1.51153	1	1.25947	1	1.09349	1	--	--	--	--	--	--	--	--	--	--	--	--	--	--	--	--	--	--	--	--
PB.16819.1	--	--	PB.16819.1	PB.14281.1	NA	NA	PB.16819	--	--	Cellular Component: Golgi apparatus (GO:0005794);; Biological Process: protein glycosylation (GO:0006486);; Cellular Component: integral component of membrane (GO:0016021);; Molecular Function: galactosylxylosylprotein 3-beta-galactosyltransferase activity (GO:0047220);;	--	[G]	Carbohydrate transport and metabolism	Probable beta-1,3-galactosyltransferase 6 OS=Arabidopsis thaliana GN=B3GALT6 PE=2 SV=1	G	Carbohydrate transport and metabolism	hypothetical protein POPTR_0021s00630g [Populus trichocarpa]	0.387393	1	2.07568	1	0	0	0.731277	1	0	0	0	0	--	--	--	--	--	--	--	--	--	--	--	--	--	--	--	--	--	--	--	--
PB.16838.1	--	--	PB.16838.1	PB.14306.1	NA	NA	PB.16838	--	--	Biological Process: DNA metabolic process (GO:0006259);; Biological Process: single-organism cellular process (GO:0044763);;	--	[S]	Function unknown	tRNA wybutosine-synthesizing protein 2/3/4 OS=Arabidopsis thaliana GN=At4g04670 PE=2 SV=1	R	General function prediction only	hypothetical protein POPTR_0011s01940g [Populus trichocarpa]	1.93486	1	2.05262	1	1.42276	1	1.72671	1	1.20126	1	1.10303	1	--	--	--	--	--	--	--	--	--	--	--	--	--	--	--	--	--	--	--	--
PB.16877.2	--	--	PB.16877.2	PB.14365.1	NA	NA	PB.16877	--	--	--	--	[R]	General function prediction only	--	S	Function unknown	PREDICTED: uncharacterized protein LOC105137477 [Populus euphratica]	15.1229	1	9.32124	1	11.758	1	10.6944	1	13.3024	1	11.0023	1	--	--	--	--	--	--	--	--	--	--	--	--	--	--	--	--	--	--	--	--
PB.169.1	--	--	PB.169.1	NA	PB.290.1	PB.274.1	PB.169	--	--	--	--	--	--	--	--	--	PREDICTED: MADS-box protein FLOWERING LOCUS C-like [Populus euphratica]	47.8349	1	38.8405	1	59.9176	1	65.9666	1	67.129	1	69.8108	1	--	--	--	--	--	--	--	--	--	--	--	--	--	--	--	--	--	--	--	--
PB.1690.1	--	--	PB.1690.1	PB.435.1	PB.418.1	PB.404.1	PB.1690	[R]	General function prediction only	--	--	--	--	--	O	Posttranslational modification, protein turnover, chaperones	PREDICTED: uncharacterized protein LOC105116116 isoform X1 [Populus euphratica]	151.093	0.8969	115.34	0.9477	160.018	0.9654	192.161	0.9472	203.293	0.9167	198.931	0.977	--	--	--	--	--	--	--	--	--	--	--	--	--	--	--	--	--	--	--	--
PB.1690.2	--	--	PB.1690.2	NA	PB.418.2	PB.404.2	PB.1690	[R]	General function prediction only	--	--	--	--	--	O	Posttranslational modification, protein turnover, chaperones	PREDICTED: uncharacterized protein LOC105116116 isoform X2 [Populus euphratica]	17.3771	0.1031	6.35902	0.0523	5.73676	0.0346	10.7161	0.0528	18.4785	0.0833	4.67559	0.023	--	--	--	--	--	--	--	--	--	--	--	--	--	--	--	--	--	--	--	--
PB.16928.1	--	--	PB.16928.1	PB.14468.1	NA	NA	PB.16928	[S]	Function unknown	Molecular Function: protein serine/threonine kinase activity (GO:0004674);; Molecular Function: ATP binding (GO:0005524);; Biological Process: protein phosphorylation (GO:0006468);; Cellular Component: integral component of membrane (GO:0016021);; Molecular Function: oxidoreductase activity (GO:0016491);; Biological Process: oxidation-reduction process (GO:0055114);;	--	--	--	Receptor-like protein kinase HSL1 OS=Arabidopsis thaliana GN=HSL1 PE=2 SV=1	T	Signal transduction mechanisms	hypothetical protein POPTR_0011s05710g [Populus trichocarpa]	3.51795	1	6.5919	1	4.57054	1	6.78525	1	7.13644	1	2.52438	1	--	--	--	--	--	--	--	--	--	--	--	--	--	--	--	--	--	--	--	--
PB.16936.1	--	--	PB.16936.1	NA	PB.14108.1	NA	PB.16936	--	--	--	--	--	--	--	--	--	hypothetical protein glysoja_005318, partial [Glycine soja]	0	0	0	0	0	0	0	0	0	0	0	0	--	--	--	--	--	--	--	--	--	--	--	--	--	--	--	--	--	--	--	--
PB.16959.1	AT1G29340	PUB17	PB.16959.1	NA	NA	PB.13424.1	PB.16959	--	--	Cellular Component: ubiquitin ligase complex (GO:0000151);; Molecular Function: ubiquitin-protein transferase activity (GO:0004842);; Biological Process: plant-type hypersensitive response (GO:0009626);; Biological Process: defense response to fungus, incompatible interaction (GO:0009817);; Biological Process: protein ubiquitination (GO:0016567);;	--	[S]	Function unknown	U-box domain-containing protein 17 OS=Arabidopsis thaliana GN=PUB17 PE=2 SV=1	S	Function unknown	armadillo/beta-catenin repeat family protein [Populus trichocarpa]	36.2924	1	17.9402	1	11.4241	1	15.2361	1	17.6205	1	11.2006	1	--	--	--	--	--	--	--	--	--	--	--	--	--	--	--	--	--	--	--	--
PB.17003.1	AT4G26850	VTC2	PB.17003.1	PB.14600.1	PB.14210.1	NA	PB.17003	--	--	Molecular Function: mannose-1-phosphate guanylyltransferase (GDP) activity (GO:0008928);; Biological Process: response to heat (GO:0009408);; Biological Process: response to jasmonic acid (GO:0009753);; Biological Process: response to ozone (GO:0010193);; Molecular Function: GDP-galactose:mannose-1-phosphate guanylyltransferase activity (GO:0010471);; Molecular Function: GDP-galactose:glucose-1-p…	K14190|0|pop:POPTR_0011s08940g|POPTRDRAFT_660608; VITAMIN C DEFECTIVE 2 family protein; K14190 GDP-L-galactose phosphorylase [EC:2.7.7.69] (A)	[R]	General function prediction only	GDP-L-galactose phosphorylase 1 OS=Arabidopsis thaliana GN=VTC2 PE=1 SV=1	R	General function prediction only	VITAMIN C DEFECTIVE 2 family protein [Populus trichocarpa]	9.90795	1	10.4214	1	8.04909	1	15.5203	1	13.1505	1	7.29545	1	--	--	--	--	--	--	--	--	--	--	--	--	--	--	--	--	--	--	--	--
PB.17027.4	AT3G14450	CID9	PB.17027.4	PB.14641.1	NA	NA	PB.17027	[R]	General function prediction only	Molecular Function: nucleotide binding (GO:0000166);; Molecular Function: nucleic acid binding (GO:0003676);;	--	[R]	General function prediction only	Polyadenylate-binding protein-interacting protein 9 OS=Arabidopsis thaliana GN=CID9 PE=3 SV=1	R	General function prediction only	hypothetical protein POPTR_0011s09790g [Populus trichocarpa]	0.36747	1	1.01103	1	0.561166	1	3.17704	1	1.14629	1	1.33654	1	--	--	--	--	--	--	--	--	--	--	--	--	--	--	--	--	--	--	--	--
PB.17031.1	AT3G15095	--	PB.17031.1	NA	PB.14261.1	NA	PB.17031	--	--	--	--	--	--	--	S	Function unknown	hypothetical protein POPTR_0011s09990g [Populus trichocarpa]	24.0296	1	14.3401	1	12.1018	1	28.3359	1	21.7525	1	19.052	1	--	--	--	--	--	--	--	--	--	--	--	--	--	--	--	--	--	--	--	--
PB.17038.1	AT1G17050	SPS2	PB.17038.1	PB.14662.8	PB.14270.5	PB.13543.1	PB.17038	[H]	Coenzyme transport and metabolism	Biological Process: isoprenoid biosynthetic process (GO:0008299);; Biological Process: photosynthesis (GO:0015979);; Molecular Function: transferase activity, transferring alkyl or aryl (other than methyl) groups (GO:0016765);;	K05356|6.66471e-34|pop:POPTR_0001s38950g|POPTRDRAFT_550337; solanesyl diphosphate synthase family protein; K05356 all-trans-nonaprenyl-diphosphate synthase [EC:2.5.1.84 2.5.1.85] (A)	[H]	Coenzyme transport and metabolism	Solanesyl diphosphate synthase 1 OS=Arabidopsis thaliana GN=SPS1 PE=1 SV=1	H	Coenzyme transport and metabolism	solanesyl diphosphate synthase family protein [Populus trichocarpa]	4.2839	0.0352	18.1834	0.0533	19.1547	0.0547	11.0128	0.0355	10.0712	0.0394	2.43822e-05	0	--	--	--	--	--	--	--	--	--	--	--	--	--	--	--	--	--	--	--	--
PB.17038.10	AT1G17050	SPS2	PB.17038.10	PB.14662.2	NA	NA	PB.17038	[H]	Coenzyme transport and metabolism	Biological Process: isoprenoid biosynthetic process (GO:0008299);; Biological Process: photosynthesis (GO:0015979);; Molecular Function: transferase activity, transferring alkyl or aryl (other than methyl) groups (GO:0016765);;	K05356|5.6628e-35|mdm:103432358|solanesyl diphosphate synthase 1-like; K05356 all-trans-nonaprenyl-diphosphate synthase [EC:2.5.1.84 2.5.1.85] (A)	[H]	Coenzyme transport and metabolism	Solanesyl diphosphate synthase 1 OS=Arabidopsis thaliana GN=SPS1 PE=1 SV=1	H	Coenzyme transport and metabolism	PREDICTED: solanesyl diphosphate synthase 1-like [Malus domestica]	9.8766	0.0811	32.5511	0.0954	58.4429	0.1669	32.8751	0.106	13.299	0.052	11.6692	0.0587	--	--	--	--	--	--	--	--	--	--	--	--	--	--	--	--	--	--	--	--
PB.17038.11	AT1G17050	SPS2	PB.17038.11	PB.14662.9	PB.14270.7	NA	PB.17038	[H]	Coenzyme transport and metabolism	Biological Process: isoprenoid biosynthetic process (GO:0008299);; Biological Process: photosynthesis (GO:0015979);; Molecular Function: transferase activity, transferring alkyl or aryl (other than methyl) groups (GO:0016765);;	K05356|1.45958e-35|pop:POPTR_0001s38950g|POPTRDRAFT_550337; solanesyl diphosphate synthase family protein; K05356 all-trans-nonaprenyl-diphosphate synthase [EC:2.5.1.84 2.5.1.85] (A)	[H]	Coenzyme transport and metabolism	Solanesyl diphosphate synthase 1 OS=Arabidopsis thaliana GN=SPS1 PE=1 SV=1	H	Coenzyme transport and metabolism	solanesyl diphosphate synthase family protein [Populus trichocarpa]	9.59313e-19	0	7.28136e-26	0	1.85503	0.0053	1.36609e-08	0	0.150475	0.0006	8.28547e-25	0	--	--	--	--	--	--	--	--	--	--	--	--	--	--	--	--	--	--	--	--
PB.17038.12	AT1G17050	SPS2	PB.17038.12	PB.14662.7	NA	NA	PB.17038	[H]	Coenzyme transport and metabolism	--	K05356|7.43373e-36|pop:POPTR_0001s38950g|POPTRDRAFT_550337; solanesyl diphosphate synthase family protein; K05356 all-trans-nonaprenyl-diphosphate synthase [EC:2.5.1.84 2.5.1.85] (A)	[H]	Coenzyme transport and metabolism	Solanesyl diphosphate synthase 1 OS=Arabidopsis thaliana GN=SPS1 PE=1 SV=1	H	Coenzyme transport and metabolism	solanesyl diphosphate synthase family protein [Populus trichocarpa]	2.09589e-20	0	5.85548e-40	0	4.6048e-17	0	7.55577	0.0244	9.0316e-19	0	4.4024e-35	0	--	--	--	--	--	--	--	--	--	--	--	--	--	--	--	--	--	--	--	--
PB.17038.13	AT1G17050	SPS2	PB.17038.13	PB.14662.3	NA	NA	PB.17038	[H]	Coenzyme transport and metabolism	Biological Process: isoprenoid biosynthetic process (GO:0008299);; Biological Process: photosynthesis (GO:0015979);; Molecular Function: transferase activity, transferring alkyl or aryl (other than methyl) groups (GO:0016765);;	K05356|2.55897e-35|pop:POPTR_0001s38950g|POPTRDRAFT_550337; solanesyl diphosphate synthase family protein; K05356 all-trans-nonaprenyl-diphosphate synthase [EC:2.5.1.84 2.5.1.85] (A)	[H]	Coenzyme transport and metabolism	Solanesyl diphosphate synthase 1 OS=Arabidopsis thaliana GN=SPS1 PE=1 SV=1	H	Coenzyme transport and metabolism	solanesyl diphosphate synthase family protein [Populus trichocarpa]	0.159615	0.0013	12.1566	0.0356	3.79559e-06	0	1.63278e-05	0	1.91101	0.0075	6.68137	0.0336	--	--	--	--	--	--	--	--	--	--	--	--	--	--	--	--	--	--	--	--
PB.17038.2	AT1G17050	SPS2	PB.17038.2	NA	PB.14270.3	PB.13543.2	PB.17038	[H]	Coenzyme transport and metabolism	Biological Process: isoprenoid biosynthetic process (GO:0008299);; Biological Process: photosynthesis (GO:0015979);; Molecular Function: transferase activity, transferring alkyl or aryl (other than methyl) groups (GO:0016765);;	K05356|1.77172e-34|mdm:103432358|solanesyl diphosphate synthase 1-like; K05356 all-trans-nonaprenyl-diphosphate synthase [EC:2.5.1.84 2.5.1.85] (A)	[H]	Coenzyme transport and metabolism	Solanesyl diphosphate synthase 1 OS=Arabidopsis thaliana GN=SPS1 PE=1 SV=1	H	Coenzyme transport and metabolism	PREDICTED: solanesyl diphosphate synthase 1-like [Malus domestica]	5.5516e-15	0	6.75847	0.0198	0.000139026	0	9.11153	0.0294	3.36577	0.0132	14.1031	0.0709	--	--	--	--	--	--	--	--	--	--	--	--	--	--	--	--	--	--	--	--
PB.17038.3	AT1G17050	SPS2	PB.17038.3	NA	NA	PB.13543.3	PB.17038	[H]	Coenzyme transport and metabolism	Biological Process: isoprenoid biosynthetic process (GO:0008299);; Biological Process: photosynthesis (GO:0015979);; Molecular Function: transferase activity, transferring alkyl or aryl (other than methyl) groups (GO:0016765);;	K05356|5.01704e-35|mdm:103432358|solanesyl diphosphate synthase 1-like; K05356 all-trans-nonaprenyl-diphosphate synthase [EC:2.5.1.84 2.5.1.85] (A)	[H]	Coenzyme transport and metabolism	Solanesyl diphosphate synthase 1 OS=Arabidopsis thaliana GN=SPS1 PE=1 SV=1	H	Coenzyme transport and metabolism	PREDICTED: solanesyl diphosphate synthase 1-like [Malus domestica]	0	0	0	0	0	0	0	0	0	0	0	0	--	--	--	--	--	--	--	--	--	--	--	--	--	--	--	--	--	--	--	--
PB.17038.4	AT1G17050	SPS2	PB.17038.4	PB.14662.6	NA	PB.13543.4	PB.17038	[H]	Coenzyme transport and metabolism	Biological Process: isoprenoid biosynthetic process (GO:0008299);; Biological Process: photosynthesis (GO:0015979);; Molecular Function: transferase activity, transferring alkyl or aryl (other than methyl) groups (GO:0016765);;	K05356|1.6161e-35|pop:POPTR_0001s38950g|POPTRDRAFT_550337; solanesyl diphosphate synthase family protein; K05356 all-trans-nonaprenyl-diphosphate synthase [EC:2.5.1.84 2.5.1.85] (A)	[H]	Coenzyme transport and metabolism	Solanesyl diphosphate synthase 1 OS=Arabidopsis thaliana GN=SPS1 PE=1 SV=1	H	Coenzyme transport and metabolism	solanesyl diphosphate synthase family protein [Populus trichocarpa]	44.7158	0.3674	106.848	0.3131	86.5749	0.2472	93.5841	0.3017	84.8209	0.3314	53.0111	0.2665	--	--	--	--	--	--	--	--	--	--	--	--	--	--	--	--	--	--	--	--
PB.17038.5	AT1G17050	SPS2	PB.17038.5	NA	PB.14270.6	PB.13543.5	PB.17038	[H]	Coenzyme transport and metabolism	--	K05356|3.96826e-36|pop:POPTR_0001s38950g|POPTRDRAFT_550337; solanesyl diphosphate synthase family protein; K05356 all-trans-nonaprenyl-diphosphate synthase [EC:2.5.1.84 2.5.1.85] (A)	[H]	Coenzyme transport and metabolism	Solanesyl diphosphate synthase 1 OS=Arabidopsis thaliana GN=SPS1 PE=1 SV=1	H	Coenzyme transport and metabolism	solanesyl diphosphate synthase family protein [Populus trichocarpa]	8.50089	0.0698	12.7285	0.0373	17.0183	0.0486	10.4399	0.0337	4.37172	0.0171	2.17803	0.0109	--	--	--	--	--	--	--	--	--	--	--	--	--	--	--	--	--	--	--	--
PB.17038.6	AT1G78510	SPS1	PB.17038.6	PB.14662.5	PB.14270.2	PB.13543.6	PB.17038	[H]	Coenzyme transport and metabolism	Biological Process: isoprenoid biosynthetic process (GO:0008299);; Biological Process: photosynthesis (GO:0015979);; Molecular Function: transferase activity, transferring alkyl or aryl (other than methyl) groups (GO:0016765);;	K05356|8.84786e-26|pop:POPTR_0001s38950g|POPTRDRAFT_550337; solanesyl diphosphate synthase family protein; K05356 all-trans-nonaprenyl-diphosphate synthase [EC:2.5.1.84 2.5.1.85] (A)	[H]	Coenzyme transport and metabolism	Solanesyl diphosphate synthase 1 OS=Arabidopsis thaliana GN=SPS1 PE=1 SV=1	H	Coenzyme transport and metabolism	solanesyl diphosphate synthase family protein [Populus trichocarpa]	2.07063	0.017	2.52696e-13	0	5.69103	0.0163	2.43234e-09	0	6.02303e-15	0	2.87568e-11	0	--	--	--	--	--	--	--	--	--	--	--	--	--	--	--	--	--	--	--	--
PB.17038.7	AT1G17050	SPS2	PB.17038.7	NA	PB.14270.4	NA	PB.17038	[H]	Coenzyme transport and metabolism	Biological Process: isoprenoid biosynthetic process (GO:0008299);; Biological Process: photosynthesis (GO:0015979);; Molecular Function: transferase activity, transferring alkyl or aryl (other than methyl) groups (GO:0016765);;	K05356|2.89165e-33|pop:POPTR_0001s38950g|POPTRDRAFT_550337; solanesyl diphosphate synthase family protein; K05356 all-trans-nonaprenyl-diphosphate synthase [EC:2.5.1.84 2.5.1.85] (A)	[H]	Coenzyme transport and metabolism	Solanesyl diphosphate synthase 1 OS=Arabidopsis thaliana GN=SPS1 PE=1 SV=1	H	Coenzyme transport and metabolism	solanesyl diphosphate synthase family protein [Populus trichocarpa]	2.89106e-08	0	1.66463	0.0049	4.0069	0.0114	4.51923e-20	0	4.56447e-05	0	3.8146	0.0192	--	--	--	--	--	--	--	--	--	--	--	--	--	--	--	--	--	--	--	--
PB.17038.8	AT1G78510	SPS1	PB.17038.8	NA	PB.14270.1	NA	PB.17038	[H]	Coenzyme transport and metabolism	Biological Process: isoprenoid biosynthetic process (GO:0008299);; Biological Process: photosynthesis (GO:0015979);; Molecular Function: transferase activity, transferring alkyl or aryl (other than methyl) groups (GO:0016765);;	K05356|7.14756e-26|pop:POPTR_0001s38950g|POPTRDRAFT_550337; solanesyl diphosphate synthase family protein; K05356 all-trans-nonaprenyl-diphosphate synthase [EC:2.5.1.84 2.5.1.85] (A)	[H]	Coenzyme transport and metabolism	Solanesyl diphosphate synthase 1 OS=Arabidopsis thaliana GN=SPS1 PE=1 SV=1	H	Coenzyme transport and metabolism	solanesyl diphosphate synthase family protein [Populus trichocarpa]	29.3117	0.2408	67.084	0.1966	84.0254	0.2399	74.8846	0.2414	72.9953	0.2852	55.6549	0.2798	--	--	--	--	--	--	--	--	--	--	--	--	--	--	--	--	--	--	--	--
PB.17038.9	AT1G17050	SPS2	PB.17038.9	PB.14662.1	NA	NA	PB.17038	[H]	Coenzyme transport and metabolism	Biological Process: isoprenoid biosynthetic process (GO:0008299);; Biological Process: photosynthesis (GO:0015979);; Molecular Function: transferase activity, transferring alkyl or aryl (other than methyl) groups (GO:0016765);;	K05356|4.71925e-34|mdm:103432358|solanesyl diphosphate synthase 1-like; K05356 all-trans-nonaprenyl-diphosphate synthase [EC:2.5.1.84 2.5.1.85] (A)	[H]	Coenzyme transport and metabolism	Solanesyl diphosphate synthase 1 OS=Arabidopsis thaliana GN=SPS1 PE=1 SV=1	H	Coenzyme transport and metabolism	PREDICTED: solanesyl diphosphate synthase 1-like [Malus domestica]	0	0	0	0	0	0	0	0	0	0	0	0	--	--	--	--	--	--	--	--	--	--	--	--	--	--	--	--	--	--	--	--
PB.17039.1	--	--	PB.17039.1	NA	NA	PB.13546.1	PB.17039	[Q]	Secondary metabolites biosynthesis, transport and catabolism	Molecular Function: monooxygenase activity (GO:0004497);; Molecular Function: iron ion binding (GO:0005506);; Molecular Function: electron carrier activity (GO:0009055);; Molecular Function: oxidoreductase activity, acting on paired donors, with incorporation or reduction of molecular oxygen (GO:0016705);; Molecular Function: heme binding (GO:0020037);; Biological Process: oxidation-reduction pro…	--	[QI]	--	11-oxo-beta-amyrin 30-oxidase OS=Medicago truncatula GN=CYP72A63 PE=1 SV=1	Q	Secondary metabolites biosynthesis, transport and catabolism	cytochrome P450 family protein [Populus trichocarpa]	0	0	0	0	0	0	0	0	0	0	0	0	--	--	--	--	--	--	--	--	--	--	--	--	--	--	--	--	--	--	--	--
PB.17039.2	--	--	PB.17039.2	NA	NA	PB.13546.2	PB.17039	--	--	Molecular Function: trans-hexaprenyltranstransferase activity (GO:0000010);; Biological Process: isoprenoid biosynthetic process (GO:0008299);; Biological Process: photosynthesis (GO:0015979);;	K05356|4.08876e-58|pop:POPTR_0011s10190g|hypothetical protein; K05356 all-trans-nonaprenyl-diphosphate synthase [EC:2.5.1.84 2.5.1.85] (A)	[H]	Coenzyme transport and metabolism	Solanesyl diphosphate synthase 1 OS=Arabidopsis thaliana GN=SPS1 PE=1 SV=1	H	Coenzyme transport and metabolism	hypothetical protein POPTR_0011s10190g [Populus trichocarpa]	1.29563	0.4889	0.9973	0.1313	2.22483	0.2483	5.25945	0.6745	3.17243	0.4333	0.684237	0.0743	--	--	--	--	--	--	--	--	--	--	--	--	--	--	--	--	--	--	--	--
PB.17039.3	--	--	PB.17039.3	NA	NA	PB.13546.3	PB.17039	--	--	Molecular Function: trans-hexaprenyltranstransferase activity (GO:0000010);; Biological Process: isoprenoid biosynthetic process (GO:0008299);; Biological Process: photosynthesis (GO:0015979);;	K05356|9.9351e-32|pop:POPTR_0001s38950g|POPTRDRAFT_550337; solanesyl diphosphate synthase family protein; K05356 all-trans-nonaprenyl-diphosphate synthase [EC:2.5.1.84 2.5.1.85] (A)	[H]	Coenzyme transport and metabolism	Solanesyl diphosphate synthase 2, chloroplastic OS=Arabidopsis thaliana GN=SPS2 PE=1 SV=1	H	Coenzyme transport and metabolism	solanesyl diphosphate synthase family protein [Populus trichocarpa]	1.35425	0.5111	6.59816	0.8687	5.58735	0.6236	1.92188	0.2465	2.72607	0.3723	2.70609	0.2938	--	--	--	--	--	--	--	--	--	--	--	--	--	--	--	--	--	--	--	--
PB.17039.4	--	--	PB.17039.4	NA	PB.14272.1	NA	PB.17039	[Q]	Secondary metabolites biosynthesis, transport and catabolism	Molecular Function: monooxygenase activity (GO:0004497);; Molecular Function: iron ion binding (GO:0005506);; Molecular Function: electron carrier activity (GO:0009055);; Molecular Function: oxidoreductase activity, acting on paired donors, with incorporation or reduction of molecular oxygen (GO:0016705);; Molecular Function: heme binding (GO:0020037);; Biological Process: oxidation-reduction pro…	--	[QI]	--	11-oxo-beta-amyrin 30-oxidase OS=Medicago truncatula GN=CYP72A63 PE=1 SV=1	Q	Secondary metabolites biosynthesis, transport and catabolism	cytochrome P450 family protein [Populus trichocarpa]	1.0977e-245	0	0	0	7.82833e-26	0	0.34662	0.0445	9.68207e-07	0	1.85523	0.2014	--	--	--	--	--	--	--	--	--	--	--	--	--	--	--	--	--	--	--	--
PB.17041.1	--	--	PB.17041.1	NA	NA	PB.13549.1	PB.17041	--	--	--	--	--	--	--	--	--	PREDICTED: S-type anion channel SLAH2-like [Populus euphratica]	3.43899	0.8979	2.83094	0.6668	0.93738	0.2274	0.917383	0.3595	2.74043	0.7272	0.387583	0.1857	--	--	--	--	--	--	--	--	--	--	--	--	--	--	--	--	--	--	--	--
PB.17041.2	--	--	PB.17041.2	NA	PB.14275.1	NA	PB.17041	--	--	--	--	--	--	--	--	--	PREDICTED: S-type anion channel SLAH2-like [Populus euphratica]	0.39088	0.1021	1.41456	0.3332	3.18407	0.7726	1.63421	0.6405	1.02828	0.2728	1.69903	0.8143	--	--	--	--	--	--	--	--	--	--	--	--	--	--	--	--	--	--	--	--
PB.17180.1	AT1G76880	--	PB.17180.1	NA	NA	PB.13773.1	PB.17180	--	--	Molecular Function: chromatin binding (GO:0003682);;	--	[K]	Transcription	Trihelix transcription factor GT-2 OS=Arabidopsis thaliana GN=GT-2 PE=2 SV=1	K	Transcription	PREDICTED: trihelix transcription factor GTL1-like isoform X2 [Populus euphratica]	8.11838	1	14.2815	1	8.2281	1	10.7302	1	10.1445	1	7.51343	1	--	--	--	--	--	--	--	--	--	--	--	--	--	--	--	--	--	--	--	--
PB.17223.1	AT1G30570	HERK2	PB.17223.1	NA	NA	PB.13854.1	PB.17223	[RTKL]	--	Molecular Function: protein serine/threonine kinase activity (GO:0004674);; Molecular Function: non-membrane spanning protein tyrosine kinase activity (GO:0004715);; Molecular Function: ATP binding (GO:0005524);; Cellular Component: plasma membrane (GO:0005886);; Biological Process: protein phosphorylation (GO:0006468);; Biological Process: response to brassinosteroid (GO:0009741);; Biological Pr…	--	[T]	Signal transduction mechanisms	Probable receptor-like protein kinase At1g30570 OS=Arabidopsis thaliana GN=At1g30570 PE=3 SV=1	T	Signal transduction mechanisms	kinase family protein [Populus trichocarpa]	7.76873	1	11.4455	1	4.34508	1	9.09714	1	3.77841	1	1.78384	1	--	--	--	--	--	--	--	--	--	--	--	--	--	--	--	--	--	--	--	--
PB.17250.1	--	--	PB.17250.1	PB.15030.1	NA	NA	PB.17250	--	--	--	--	[S]	Function unknown	Zinc finger with UFM1-specific peptidase domain protein OS=Bos taurus GN=ZUFSP PE=2 SV=1	S	Function unknown	hypothetical protein POPTR_0012s00290g [Populus trichocarpa]	3.075	1	1.69025	1	0.960704	1	1.49931	1	0.85972	1	1.00868	1	--	--	--	--	--	--	--	--	--	--	--	--	--	--	--	--	--	--	--	--
PB.1726.1	--	--	PB.1726.1	PB.489.1	NA	NA	PB.1726	--	--	Cellular Component: chloroplast thylakoid membrane (GO:0009535);; Biological Process: single-organism process (GO:0044699);;	--	--	--	--	S	Function unknown	hypothetical protein POPTR_0001s10650g [Populus trichocarpa]	13.0741	1	11.6957	1	12.349	1	20.0462	1	25.5176	1	17.848	1	--	--	--	--	--	--	--	--	--	--	--	--	--	--	--	--	--	--	--	--
PB.17260.1	--	--	PB.17260.1	PB.15052.1	NA	NA	PB.17260	--	--	Molecular Function: D-arabinono-1,4-lactone oxidase activity (GO:0003885);; Cellular Component: cell wall (GO:0005618);; Molecular Function: UDP-N-acetylmuramate dehydrogenase activity (GO:0008762);; Cellular Component: membrane (GO:0016020);; Molecular Function: L-gulonolactone oxidase activity (GO:0050105);; Molecular Function: flavin adenine dinucleotide binding (GO:0050660);; Biological Proce…	--	[V]	Defense mechanisms	--	V	Defense mechanisms	hypothetical protein POPTR_0002s17910g, partial [Populus trichocarpa]	36.2463	0.452	24.5903	0.3745	11.577	0.6491	1.27414	0.4877	2.2198	0.7769	0.969729	0.2725	--	--	--	--	--	--	0.000161284	-5.26163	down	0.00088212	-4.27412	down	9.75893e-05	-5.84071	down	--	--	--	--	--
PB.17273.1	--	--	PB.17273.1	NA	NA	PB.13954.1	PB.17273	--	--	Cellular Component: cytoplasm (GO:0005737);; Biological Process: metabolic process (GO:0008152);; Molecular Function: hydrolase activity (GO:0016787);;	--	[I]	Lipid transport and metabolism	--	I	Lipid transport and metabolism	PREDICTED: uncharacterized protein LOC105139824 [Populus euphratica]	8.19637	0.2234	5.6688	0.1503	1.81132	0.0577	1.20943	0.0523	2.97666	0.1172	2.2142	0.1594	--	--	--	--	--	--	--	--	--	--	--	--	--	--	--	--	--	--	--	--
PB.17273.2	--	--	PB.17273.2	NA	NA	PB.13954.2	PB.17273	--	--	Cellular Component: cytoplasm (GO:0005737);; Biological Process: metabolic process (GO:0008152);; Molecular Function: hydrolase activity (GO:0016787);;	--	[I]	Lipid transport and metabolism	--	I	Lipid transport and metabolism	PREDICTED: uncharacterized protein LOC105139824 [Populus euphratica]	2.43235	0.0663	3.99492	0.1059	6.09944	0.1943	4.21923	0.1826	2.1473	0.0846	2.96103e-27	0	--	--	--	--	--	--	--	--	--	--	--	--	--	--	--	--	--	--	--	--
PB.17273.3	--	--	PB.17273.3	NA	NA	PB.13954.3	PB.17273	--	--	Molecular Function: catalytic activity (GO:0003824);; Biological Process: metabolic process (GO:0008152);;	--	[I]	Lipid transport and metabolism	--	I	Lipid transport and metabolism	hypothetical protein POPTR_0012s02420g [Populus trichocarpa]	26.068	0.7104	28.0653	0.7439	23.4755	0.748	16.9452	0.7334	18.4654	0.7271	10.9711	0.7898	--	--	--	--	--	--	--	--	--	--	--	--	--	--	--	--	--	--	--	--
PB.17273.4	--	--	PB.17273.4	PB.15080.1	NA	NA	PB.17273	--	--	--	--	--	--	--	I	Lipid transport and metabolism	hypothetical protein POPTR_0012s02420g [Populus trichocarpa]	0	0	0	0	0	0	0.731277	0.0316	1.80675	0.0711	0.705907	0.0508	--	--	--	--	--	--	--	--	--	--	--	--	--	--	--	--	--	--	--	--
PB.17295.1	--	--	PB.17295.1	PB.15117.1	NA	NA	PB.17295	--	--	Molecular Function: nucleic acid binding (GO:0003676);; Cellular Component: nucleus (GO:0005634);;	K14401|7.90555e-13|pop:POPTR_0012s02980g|POPTRDRAFT_422815; cleavage and polyadenylation specificity factor family protein; K14401 cleavage and polyadenylation specificity factor subunit 1 (A)	[A]	RNA processing and modification	Probable cleavage and polyadenylation specificity factor subunit 1 OS=Oryza sativa subsp. japonica GN=Os04g0252200 PE=3 SV=2	A	RNA processing and modification	cleavage and polyadenylation specificity factor family protein [Populus trichocarpa]	9.20297	1	9.76777	1	7.68616	1	2.77112	1	5.19633	1	6.11717	1	--	--	--	--	--	--	--	--	--	--	--	--	--	--	--	--	--	--	--	--
PB.17302.1	AT5G24380	YSL2	PB.17302.1	NA	NA	PB.13998.1	PB.17302	--	--	Cellular Component: plasma membrane (GO:0005886);; Biological Process: oligopeptide transport (GO:0006857);; Molecular Function: oligopeptide transporter activity (GO:0015198);; Biological Process: seed development (GO:0048316);; Molecular Function: iron-nicotianamine transmembrane transporter activity (GO:0051980);; Biological Process: transmembrane transport (GO:0055085);;	--	--	--	Metal-nicotianamine transporter YSL3 OS=Arabidopsis thaliana GN=YSL3 PE=2 SV=1	P	Inorganic ion transport and metabolism	hypothetical protein POPTR_0012s03180g [Populus trichocarpa]	1.97259	1	6.5919	1	7.48298	1	22.9564	1	21.8342	1	20.7313	1	--	--	--	--	--	--	--	--	--	--	--	--	--	--	--	--	--	--	--	--
PB.17304.1	AT5G53540	--	PB.17304.1	PB.15129.2	NA	NA	PB.17304	[O]	Posttranslational modification, protein turnover, chaperones	Molecular Function: ATP binding (GO:0005524);; Molecular Function: microtubule-severing ATPase activity (GO:0008568);;	--	[O]	Posttranslational modification, protein turnover, chaperones	Protein MSP1 OS=Saccharomyces cerevisiae (strain ATCC 204508 / S288c) GN=MSP1 PE=1 SV=2	O	Posttranslational modification, protein turnover, chaperones	PREDICTED: ATPase family AAA domain-containing protein 1-B [Populus euphratica]	4.67943	0.2042	3.17225	0.1338	4.52015	0.1523	7.02137	0.2414	3.2569	0.126	5.916	0.2438	--	--	--	--	--	--	--	--	--	--	--	--	--	--	--	--	--	--	--	--
PB.17309.1	--	--	PB.17309.1	NA	PB.14728.1	NA	PB.17309	--	--	Cellular Component: mitochondrion (GO:0005739);; Molecular Function: oxidoreductase activity, acting on a sulfur group of donors, NAD(P) as acceptor (GO:0016668);; Biological Process: oxidation-reduction process (GO:0055114);;	--	[R]	General function prediction only	Pentatricopeptide repeat-containing protein At5g16420, mitochondrial OS=Arabidopsis thaliana GN=At5g16420 PE=2 SV=1	R	General function prediction only	PREDICTED: pentatricopeptide repeat-containing protein At5g16420, mitochondrial [Populus euphratica]	11.6584	1	53.1899	1	91.7003	1	60.8783	1	39.7319	1	32.6785	1	--	--	--	0.00266081	2.95099	up	--	--	--	--	--	--	--	--	--	--	--	--	--	--
PB.17316.1	AT1G79740	--	PB.17316.1	PB.15146.1	PB.14738.1	PB.14016.1	PB.17316	--	--	Molecular Function: DNA binding (GO:0003677);; Molecular Function: protein dimerization activity (GO:0046983);;	--	--	--	--	S	Function unknown	PREDICTED: uncharacterized protein LOC105109050 [Populus euphratica]	228.799	0.9307	178.003	0.9195	201.371	0.9862	182.118	0.9461	210.456	0.9449	202.415	0.9169	--	--	--	--	--	--	--	--	--	--	--	--	--	--	--	--	--	--	--	--
PB.17326.1	--	--	PB.17326.1	NA	PB.14752.1	NA	PB.17326	--	--	Molecular Function: transferase activity (GO:0016740);;	--	[GC]	--	Anthocyanidin 5,3-O-glucosyltransferase OS=Rosa hybrid cultivar GN=RhGT1 PE=2 SV=1	2330	UDP-Glycosyltransferase	hypothetical protein POPTR_0012s00960g [Populus trichocarpa]	18.2021	1	1.66469	1	1.14464	1	3.64064	1	6.40083	1	7.77203	1	--	--	--	--	--	--	--	--	--	--	--	--	--	--	--	--	--	--	--	--
PB.17404.1	--	--	PB.17404.1	PB.15285.1	PB.14871.1	NA	PB.17404	--	--	Biological Process: mitotic cell cycle (GO:0000278);; Biological Process: nuclear-transcribed mRNA catabolic process (GO:0000956);; Cellular Component: nucleus (GO:0005634);; Biological Process: phloem or xylem histogenesis (GO:0010087);; Biological Process: production of siRNA involved in RNA interference (GO:0030422);; Biological Process: production of miRNAs involved in gene silencing by miRNA…	K13123|1.79088e-91|pop:POPTR_0012s05460g|POPTRDRAFT_569839; hypothetical protein; K13123 G patch domain-containing protein 1 (A)	[A]	RNA processing and modification	G patch domain-containing protein TGH homolog OS=Oryza sativa subsp. indica GN=OsI_23032 PE=3 SV=1	A	RNA processing and modification	hypothetical protein POPTR_0012s05460g [Populus trichocarpa]	25.055	1	41.3011	1	43.8755	1	32.3113	1	26.4748	1	23.7609	1	--	--	--	--	--	--	--	--	--	--	--	--	--	--	--	--	--	--	--	--
PB.1741.1	--	--	PB.1741.1	PB.513.1	NA	NA	PB.1741	--	--	--	--	--	--	--	S	Function unknown	conserved hypothetical protein [Ricinus communis]	8.0356	1	6.56632	1	1.35957	1	3.05228	1	2.38888	1	0.715446	1	--	--	--	--	--	--	--	--	--	--	--	--	--	--	--	--	--	--	--	--
PB.17423.1	AT5G08110	--	PB.17423.1	NA	NA	PB.14163.1	PB.17423	[R]	General function prediction only	Cellular Component: nucleus (GO:0005634);; Biological Process: sister chromatid cohesion (GO:0007062);; Molecular Function: ATP-dependent helicase activity (GO:0008026);; Biological Process: chromatin silencing by small RNA (GO:0031048);; Biological Process: meiotic chromosome segregation (GO:0045132);;	--	[A]	RNA processing and modification	Uncharacterized ATP-dependent helicase YprA OS=Bacillus subtilis (strain 168) GN=yprA PE=3 SV=1	A	RNA processing and modification	hypothetical protein POPTR_0012s06260g [Populus trichocarpa]	0.754827	0.4823	2.41621e-09	0	0.59781	0.3048	0.504649	0.1028	5.14497e-69	0	1.07747e-12	0	--	--	--	--	--	--	--	--	--	--	--	--	--	--	--	--	--	--	--	--
PB.17423.2	AT5G08110	--	PB.17423.2	NA	NA	PB.14163.2	PB.17423	[R]	General function prediction only	Molecular Function: nucleic acid binding (GO:0003676);; Molecular Function: ATP binding (GO:0005524);; Molecular Function: ATP-dependent helicase activity (GO:0008026);;	K06877|1.59504e-168|pop:POPTR_0012s06260g|POPTRDRAFT_569898; hypothetical protein; K06877 DEAD/DEAH box helicase domain-containing protein (A)	[A]	RNA processing and modification	Putative ATP-dependent helicase hrq1 OS=Schizosaccharomyces pombe (strain 972 / ATCC 24843) GN=hrq1 PE=3 SV=4	A	RNA processing and modification	hypothetical protein POPTR_0012s06260g [Populus trichocarpa]	1.4332e-14	0	0.00613306	0.0019	1.35554e-05	0	0.0120022	0.0024	2.74408	0.6849	0.0334248	0.0187	--	--	--	--	--	--	--	--	--	--	--	--	--	--	--	--	--	--	--	--
PB.17423.3	AT5G08110	--	PB.17423.3	NA	NA	PB.14163.3	PB.17423	[R]	General function prediction only	Molecular Function: nucleic acid binding (GO:0003676);; Molecular Function: ATP binding (GO:0005524);; Molecular Function: ATP-dependent helicase activity (GO:0008026);;	--	[A]	RNA processing and modification	Putative ATP-dependent helicase HRQ1 OS=Saccharomyces cerevisiae (strain ATCC 204508 / S288c) GN=HRQ1 PE=1 SV=1	A	RNA processing and modification	PREDICTED: putative ATP-dependent helicase hrq1 isoform X3 [Populus euphratica]	3.74698e-05	0	3.5846e-11	0	0.0129122	0.0066	1.69793	0.3459	1.2627	0.3151	8.74357e-12	0	--	--	--	--	--	--	--	--	--	--	--	--	--	--	--	--	--	--	--	--
PB.17427.1	--	--	PB.17427.1	PB.15323.1	NA	NA	PB.17427	--	--	Molecular Function: binding (GO:0005488);;	--	--	--	--	R	General function prediction only	PREDICTED: uncharacterized protein LOC102616843 [Citrus sinensis]	4.15538	1	1.39397	1	2.1549	1	1.20274	1	3.74608	1	2.78299	1	--	--	--	--	--	--	--	--	--	--	--	--	--	--	--	--	--	--	--	--
PB.17477.1	--	--	PB.17477.1	NA	PB.14993.1	NA	PB.17477	--	--	Molecular Function: oxidoreductase activity (GO:0016491);; Biological Process: oxidation-reduction process (GO:0055114);;	K13366|2.09496e-14|pop:POPTR_0015s08590g|POPTRDRAFT_666455; hypothetical protein; K13366 polyamine oxidase [EC:1.5.3.14 1.5.3.16 1.5.3.-] (A)	[Q]	Secondary metabolites biosynthesis, transport and catabolism	Polyamine oxidase 1 OS=Arabidopsis thaliana GN=PAO1 PE=1 SV=1	Q	Secondary metabolites biosynthesis, transport and catabolism	PREDICTED: polyamine oxidase-like [Populus euphratica]	2.26248	1	9.49534	1	5.89419	1	3.16917	1	1.80675	1	0.740537	1	--	--	--	--	--	--	--	--	--	--	--	--	--	--	--	--	--	--	--	--
PB.17507.1	AT4G08150	KNAT1	PB.17507.1	NA	NA	PB.14292.1	PB.17507	--	--	Molecular Function: sequence-specific DNA binding transcription factor activity (GO:0003700);; Cellular Component: nucleus (GO:0005634);; Biological Process: regulation of transcription, DNA-templated (GO:0006355);; Molecular Function: sequence-specific DNA binding (GO:0043565);;	--	[K]	Transcription	Homeobox protein knotted-1-like 6 OS=Arabidopsis thaliana GN=KNAT6 PE=1 SV=1	K	Transcription	hypothetical protein POPTR_0012s08900g [Populus trichocarpa]	0	0	0.354883	1	1.6067	1	3.12019	1	1.94579	1	0.655723	1	--	--	--	--	--	--	--	--	--	--	--	--	--	--	--	--	--	--	--	--
PB.17543.1	AT4G24860	--	PB.17543.1	NA	PB.15094.1	NA	PB.17543	[O]	Posttranslational modification, protein turnover, chaperones	Molecular Function: ATP binding (GO:0005524);; Molecular Function: microtubule-severing ATPase activity (GO:0008568);;	--	[O]	Posttranslational modification, protein turnover, chaperones	Spastin OS=Gallus gallus GN=SPAST PE=2 SV=1	O	Posttranslational modification, protein turnover, chaperones	hypothetical protein POPTR_0012s09820g [Populus trichocarpa]	3.42255	1	2.82348	1	2.82814	1	4.80662	1	2.92394	1	4.23295	1	--	--	--	--	--	--	--	--	--	--	--	--	--	--	--	--	--	--	--	--
PB.17600.1	--	--	PB.17600.1	NA	NA	PB.14446.1	PB.17600	--	--	--	--	--	--	--	--	--	hypothetical protein POPTR_0012s11580g [Populus trichocarpa]	0	0	0	0	0	0	0	0	0	0	0	0	--	--	--	--	--	--	--	--	--	--	--	--	--	--	--	--	--	--	--	--
PB.17600.2	--	--	PB.17600.2	PB.15623.1	NA	NA	PB.17600	--	--	--	--	--	--	--	--	--	hypothetical protein POPTR_0012s11580g [Populus trichocarpa]	28.9771	0.9111	43.8969	1	55.133	0.9016	53.5825	0.9139	74.835	0.9578	56.4747	0.919	--	--	--	--	--	--	--	--	--	--	--	--	--	--	--	--	--	--	--	--
PB.17600.3	--	--	PB.17600.3	PB.15623.2	NA	NA	PB.17600	--	--	--	--	--	--	--	--	--	hypothetical protein POPTR_0012s11580g [Populus trichocarpa]	2.82659	0.0889	0.000405046	0	6.01616	0.0984	5.04747	0.0861	3.29972	0.0422	4.97876	0.081	--	--	--	--	--	--	--	--	--	--	--	--	--	--	--	--	--	--	--	--
PB.17604.1	--	--	PB.17604.1	NA	PB.15195.1	NA	PB.17604	--	--	--	--	--	--	--	--	--	hypothetical protein POPTR_0012s11580g [Populus trichocarpa]	0.36747	1	2.13678	1	1.59374	1	1.14589	1	0.91469	1	2.0269	1	--	--	--	--	--	--	--	--	--	--	--	--	--	--	--	--	--	--	--	--
PB.17625.1	--	--	PB.17625.1	NA	NA	PB.14491.1	PB.17625	--	--	Molecular Function: protein serine/threonine kinase activity (GO:0004674);; Molecular Function: ATP binding (GO:0005524);; Biological Process: protein phosphorylation (GO:0006468);; Biological Process: unidimensional cell growth (GO:0009826);;	--	--	--	--	T	Signal transduction mechanisms	hypothetical protein POPTR_0012s14530g [Populus trichocarpa]	0	0	0.357377	1	0.888837	1	0.926363	1	1.88759	1	1.36163	1	--	--	--	--	--	--	--	--	--	--	--	--	--	--	--	--	--	--	--	--
PB.17648.1	AT1G12580	PEPKR1	PB.17648.1	NA	PB.15267.1	PB.14527.1	PB.17648	[RTKL]	--	Molecular Function: calmodulin-dependent protein kinase activity (GO:0004683);; Molecular Function: ATP binding (GO:0005524);; Biological Process: protein phosphorylation (GO:0006468);;	--	[T]	Signal transduction mechanisms	Calcium-dependent protein kinase 6 OS=Arabidopsis thaliana GN=CPK6 PE=1 SV=1	T	Signal transduction mechanisms	calcium-dependent protein kinase 1 [Populus trichocarpa]	20.4838	1	6.86013	1	11.2321	1	15.2123	1	16.2438	1	18.444	1	--	--	--	--	--	--	--	--	--	--	--	--	--	--	--	--	--	--	--	--
PB.1765.1	AT1G63770	--	PB.1765.1	NA	NA	PB.523.1	PB.1765	[E]	Amino acid transport and metabolism	Cellular Component: vacuole (GO:0005773);; Cellular Component: plasma membrane (GO:0005886);; Biological Process: proteolysis (GO:0006508);; Molecular Function: metallopeptidase activity (GO:0008237);; Molecular Function: zinc ion binding (GO:0008270);; Cellular Component: chloroplast stroma (GO:0009570);; Cellular Component: chloroplast envelope (GO:0009941);; Biological Process: response to cad…	K01256|0|pop:POPTR_0001s09600g|POPTRDRAFT_548443; hypothetical protein; K01256 aminopeptidase N [EC:3.4.11.2] (A)	[EO]	--	Puromycin-sensitive aminopeptidase OS=Arabidopsis thaliana GN=MPA1 PE=1 SV=1	2547	Domain of unknown function (DUF3458)	hypothetical protein POPTR_0001s09600g [Populus trichocarpa]	0	0	0.357377	1	0.305361	1	0.731277	1	0.286574	1	0	0	--	--	--	--	--	--	--	--	--	--	--	--	--	--	--	--	--	--	--	--
PB.17665.2	--	--	PB.17665.2	NA	PB.15292.1	NA	PB.17665	--	--	--	--	--	--	--	--	--	hypothetical protein JCGZ_24814 [Jatropha curcas]	7.34355	1	34.1865	1	59.9509	1	72.013	1	68.8655	1	50.457	1	--	--	--	0.00807621	2.98983	up	0.00202008	3.2471	up	0.00223321	3.17266	up	--	--	--	--	--	--	--	--
PB.17682.1	--	--	PB.17682.1	NA	PB.15318.1	NA	PB.17682	--	--	--	--	--	--	--	R	General function prediction only	hypothetical protein POPTR_0012s12880g [Populus trichocarpa]	2.76519	1	5.43312	1	14.7553	1	17.0485	1	17.3913	1	19.9101	1	--	--	--	--	--	--	--	--	--	--	--	--	--	--	--	--	--	--	--	--
PB.17704.1	AT5G24470	APRR5	PB.17704.1	NA	NA	PB.13917.1	PB.17704	[T]	Signal transduction mechanisms	Molecular Function: phosphorelay response regulator activity (GO:0000156);; Biological Process: phosphorelay signal transduction system (GO:0000160);; Biological Process: regulation of transcription, DNA-templated (GO:0006355);; Biological Process: response to light stimulus (GO:0009416);; Biological Process: intracellular signal transduction (GO:0035556);;	K12130|0|pop:POPTR_0015s00440g|POPTRDRAFT_574629; PSEUDO-RESPONSE REGULATOR 5 family protein; K12130 pseudo-response regulator 5 (A)	[K]	Transcription	Two-component response regulator-like PRR95 OS=Oryza sativa subsp. japonica GN=PRR95 PE=2 SV=1	K	Transcription	PREDICTED: two-component response regulator-like APRR5 isoform X1 [Populus euphratica]	1.54746	1	1.74636	1	7.96426	1	6.83496	1	12.5236	1	5.98217	1	--	--	--	--	--	--	--	--	--	--	--	--	--	--	--	--	--	--	--	--
PB.17708.1	--	--	PB.17708.1	PB.15048.1	NA	NA	PB.17708	--	--	--	--	--	--	--	--	--	unknown [Populus trichocarpa]	10.7425	1	45.1852	1	74.1045	1	54.3352	1	14.1331	1	9.93865	1	--	--	--	--	--	--	--	--	--	--	--	--	--	--	--	--	--	--	--	--
PB.17722.1	--	--	PB.17722.1	NA	NA	PB.13940.1	PB.17722	--	--	--	--	--	--	Fasciclin-like arabinogalactan protein 12 OS=Arabidopsis thaliana GN=FLA12 PE=2 SV=2	--	--	fasciclin-like AGP 15 family protein [Populus trichocarpa]	0	0	0	0	0	0	1.66951	1	0.924407	1	2.08289	1	--	--	--	--	--	--	--	--	--	--	--	--	--	--	--	--	--	--	--	--
PB.17735.1	AT5G28540	BIP1	PB.17735.1	PB.15086.1	NA	NA	PB.17735	[O]	Posttranslational modification, protein turnover, chaperones	Molecular Function: ATP binding (GO:0005524);; Cellular Component: cell wall (GO:0005618);; Cellular Component: vacuole (GO:0005773);; Cellular Component: plasma membrane (GO:0005886);; Biological Process: response to heat (GO:0009408);; Cellular Component: chloroplast (GO:0009507);; Biological Process: polar nucleus fusion (GO:0010197);; Biological Process: ER-associated ubiquitin-dependent prot…	K09490|4.75736e-156|cam:101512653|luminal-binding protein-like; K09490 heat shock 70kDa protein 5 (A)	[O]	Posttranslational modification, protein turnover, chaperones	Luminal-binding protein 5 OS=Nicotiana tabacum GN=BIP5 PE=2 SV=1	O	Posttranslational modification, protein turnover, chaperones	PREDICTED: luminal-binding protein-like [Cicer arietinum]	5.41507	1	8.32018	1	7.29957	1	10.4792	1	10.5434	1	10.0826	1	--	--	--	--	--	--	--	--	--	--	--	--	--	--	--	--	--	--	--	--
PB.17749.1	--	--	PB.17749.1	PB.15108.1	NA	NA	PB.17749	--	--	--	--	--	--	--	S	Function unknown	hypothetical protein POPTR_0012s02850g [Populus trichocarpa]	18.8264	1	49.5846	1	55.5938	1	48.2549	1	32.2252	1	23.9127	1	--	--	--	--	--	--	--	--	--	--	--	--	--	--	--	--	--	--	--	--
PB.17768.1	--	--	PB.17768.1	NA	PB.14732.1	NA	PB.17768	--	--	--	--	--	--	--	--	--	hypothetical protein POPTR_0012s01310g [Populus trichocarpa]	60.044	1	34.5133	1	34.9368	1	44.9828	1	64.1055	1	55.2626	1	--	--	--	--	--	--	--	--	--	--	--	--	--	--	--	--	--	--	--	--
PB.17781.1	AT1G48410	AGO1	PB.17781.1	NA	NA	PB.14039.1	PB.17781	--	--	Molecular Function: nucleic acid binding (GO:0003676);;	K11593|0|pop:POPTR_0012s03410g|POPTRDRAFT_834203; hypothetical protein; K11593 eukaryotic translation initiation factor 2C (A)	[J]	Translation, ribosomal structure and biogenesis	Protein argonaute 1B OS=Oryza sativa subsp. japonica GN=AGO1B PE=2 SV=3	J	Translation, ribosomal structure and biogenesis	hypothetical protein POPTR_0012s03410g [Populus trichocarpa]	5.43897	0.6051	1.80941	0.6362	2.02786	0.7392	1.53268	0.1244	3.4379	0.3334	0.745743	0.4181	--	--	--	--	--	--	--	--	--	--	--	--	--	--	--	--	--	--	--	--
PB.17781.2	AT1G48410	AGO1	PB.17781.2	PB.15171.1	NA	NA	PB.17781	--	--	Molecular Function: translation initiation factor activity (GO:0003743);; Biological Process: translational initiation (GO:0006413);;	K11593|0|pop:POPTR_0012s03410g|POPTRDRAFT_834203; hypothetical protein; K11593 eukaryotic translation initiation factor 2C (A)	[J]	Translation, ribosomal structure and biogenesis	Protein argonaute 1B OS=Oryza sativa subsp. japonica GN=AGO1B PE=2 SV=3	J	Translation, ribosomal structure and biogenesis	hypothetical protein POPTR_0012s03410g [Populus trichocarpa]	3.54958	0.3949	1.03464	0.3638	0.715458	0.2608	10.7897	0.8756	6.87473	0.6666	1.0381	0.5819	--	--	--	--	--	--	--	--	--	--	--	--	--	--	--	--	--	--	--	--
PB.17791.1	AT2G18350	AtHB24	PB.17791.1	PB.15194.1	PB.14782.1	PB.14054.1	PB.17791	--	--	--	--	--	--	Zinc-finger homeodomain protein 2 OS=Arabidopsis thaliana GN=ZHD1 PE=1 SV=1	R	General function prediction only	hypothetical protein POPTR_0012s03770g, partial [Populus trichocarpa]	24.1743	1	17.0439	1	12.0076	1	5.95251	1	4.6737	1	6.02281	1	--	--	--	--	--	--	--	--	--	--	--	--	--	--	--	--	--	--	--	--
PB.17812.1	AT1G48600	PMEAMT	PB.17812.1	PB.15233.1	NA	NA	PB.17812	[QR]	--	Biological Process: maltose metabolic process (GO:0000023);; Molecular Function: phosphoethanolamine N-methyltransferase activity (GO:0000234);; Cellular Component: cytoplasm (GO:0005737);; Biological Process: polyamine catabolic process (GO:0006598);; Biological Process: phosphatidylcholine biosynthetic process (GO:0006656);; Biological Process: phenylpropanoid metabolic process (GO:0009698);; B…	K05929|0|pop:POPTR_0015s04540g|POPTRDRAFT_1101018; hypothetical protein; K05929 phosphoethanolamine N-methyltransferase [EC:2.1.1.103] (A)	[IR]	--	Phosphomethylethanolamine N-methyltransferase OS=Arabidopsis thaliana GN=NMT2 PE=2 SV=2	I	Lipid transport and metabolism	PREDICTED: phosphomethylethanolamine N-methyltransferase-like [Populus euphratica]	4.33047	1	2.01957	1	1.37814	1	0.308788	1	0.972897	1	0.983587	1	--	--	--	--	--	--	--	--	--	--	--	--	--	--	--	--	--	--	--	--
PB.17813.1	--	--	PB.17813.1	NA	PB.14823.1	NA	PB.17813	--	--	Biological Process: defense response (GO:0006952);; Molecular Function: ADP binding (GO:0043531);;	--	[T]	Signal transduction mechanisms	Putative disease resistance protein RGA1 OS=Solanum bulbocastanum GN=RGA1 PE=2 SV=2	T	Signal transduction mechanisms	hypothetical protein POPTR_0012s04540g [Populus trichocarpa]	0.73494	1	1.42701	1	2.94956	1	0	0	0	0	0	0	--	--	--	--	--	--	--	--	--	--	--	--	--	--	--	--	--	--	--	--
PB.17815.1	--	--	PB.17815.1	PB.15238.1	NA	NA	PB.17815	--	--	--	--	--	--	--	S	Function unknown	PREDICTED: uncharacterized protein LOC105119000 [Populus euphratica]	11.9426	0.2048	14.9402	0.3266	8.60273	0.1477	1.8261	0.037	3.65636	0.0839	4.44182	0.082	--	--	--	--	--	--	--	--	--	--	--	--	--	--	--	--	--	--	--	--
PB.17820.1	--	--	PB.17820.1	PB.15244.1	NA	NA	PB.17820	--	--	--	--	--	--	Uncharacterized GPI-anchored protein At4g28100 OS=Arabidopsis thaliana GN=At4g28100 PE=1 SV=1	R	General function prediction only	hypothetical protein POPTR_0012s04630g [Populus trichocarpa]	1.97048	1	1.01103	1	0.888837	1	2.60844	1	0.631353	1	0.387583	1	--	--	--	--	--	--	--	--	--	--	--	--	--	--	--	--	--	--	--	--
PB.17823.1	--	--	PB.17823.1	PB.15248.1	PB.14834.1	PB.14104.1	PB.17823	--	--	--	--	--	--	--	--	--	hypothetical protein POPTR_0012s04740g [Populus trichocarpa]	120.341	1	226.59	1	331.714	1	427.564	1	410.432	1	324.76	1	--	--	--	--	--	--	0.000279554	1.72057	up	0.000314673	1.6539	up	--	--	--	--	--	--	--	--
PB.17829.1	--	--	PB.17829.1	NA	PB.14845.1	NA	PB.17829	--	--	--	--	--	--	--	R	General function prediction only	hypothetical protein POPTR_0012s04990g [Populus trichocarpa]	1.56739	1	0.709763	1	0.327671	1	4.12784	1	2.29259	1	2.17143	1	--	--	--	--	--	--	--	--	--	--	--	--	--	--	--	--	--	--	--	--
PB.17859.1	AT3G02250	--	PB.17859.1	PB.15320.1	NA	NA	PB.17859	--	--	--	--	--	--	Uncharacterized protein At1g04910 OS=Arabidopsis thaliana GN=At1g04910 PE=2 SV=1	S	Function unknown	hypothetical protein POPTR_0012s12420g [Populus trichocarpa]	22.8077	1	18.2976	1	22.1719	1	20.4292	1	19.0351	1	14.5252	1	--	--	--	--	--	--	--	--	--	--	--	--	--	--	--	--	--	--	--	--
PB.17860.1	--	--	PB.17860.1	NA	NA	PB.14168.1	PB.17860	--	--	Molecular Function: nucleic acid binding (GO:0003676);;	--	--	--	--	R	General function prediction only	hypothetical protein POPTR_0001s38125g [Populus trichocarpa]	0	0	0	0	0	0	0	0	0	0	0	0	--	--	--	--	--	--	--	--	--	--	--	--	--	--	--	--	--	--	--	--
PB.17860.2	--	--	PB.17860.2	PB.15321.1	PB.14904.1	NA	PB.17860	--	--	Molecular Function: nucleic acid binding (GO:0003676);;	--	--	--	--	R	General function prediction only	hypothetical protein POPTR_0001s38125g [Populus trichocarpa]	22.455	1	22.1221	1	25.4634	1	30.938	1	25.885	1	26.2573	1	--	--	--	--	--	--	--	--	--	--	--	--	--	--	--	--	--	--	--	--
PB.17864.1	--	--	PB.17864.1	PB.15332.1	NA	NA	PB.17864	--	--	Molecular Function: hydrolase activity (GO:0016787);;	--	--	--	PLASMODESMATA CALLOSE-BINDING PROTEIN 3 OS=Arabidopsis thaliana GN=PDCB3 PE=1 SV=1	R	General function prediction only	unknown [Populus trichocarpa]	34.6405	1	17.0264	1	10.0008	1	11.5638	1	8.16756	1	14.3962	1	--	--	--	--	--	--	--	--	--	--	--	--	--	--	--	--	--	--	--	--
PB.17875.1	--	--	PB.17875.1	NA	NA	PB.14186.1	PB.17875	--	--	--	--	[R]	General function prediction only	--	R	General function prediction only	RNA-directed DNA polymerase (Reverse transcriptase); Ribonuclease H [Medicago truncatula]	28.6423	0.2957	30.3396	0.2595	18.3584	0.1261	18.6879	0.1125	52.7799	0.2987	42.1067	0.2646	--	--	--	--	--	--	--	--	--	--	--	--	--	--	--	--	--	--	--	--
PB.17875.2	--	--	PB.17875.2	NA	NA	PB.14186.2	PB.17875	--	--	--	--	[R]	General function prediction only	--	R	General function prediction only	RNA-directed DNA polymerase (Reverse transcriptase); Ribonuclease H [Medicago truncatula]	64.9885	0.6709	80.7356	0.6906	121.956	0.8375	138.207	0.8316	107.045	0.6059	108.91	0.6845	--	--	--	--	--	--	--	--	--	--	--	--	--	--	--	--	--	--	--	--
PB.17875.3	--	--	PB.17875.3	NA	PB.14928.1	NA	PB.17875	--	--	--	--	[R]	General function prediction only	--	R	General function prediction only	RNA-directed DNA polymerase (Reverse transcriptase); Ribonuclease H [Medicago truncatula]	0	0	0	0	0	0	0	0	0	0	0	0	--	--	--	--	--	--	--	--	--	--	--	--	--	--	--	--	--	--	--	--
PB.17875.4	--	--	PB.17875.4	PB.15351.1	NA	NA	PB.17875	--	--	--	--	[R]	General function prediction only	--	R	General function prediction only	RNA-directed DNA polymerase (Reverse transcriptase); Ribonuclease H [Medicago truncatula]	3.18742	0.0329	5.82392	0.0498	0.000199266	0	0.0120619	0.0001	6.32411e-06	0	0.000911397	0	--	--	--	--	--	--	--	--	--	--	--	--	--	--	--	--	--	--	--	--
PB.17881.1	--	--	PB.17881.1	NA	NA	PB.14198.1	PB.17881	--	--	Cellular Component: chloroplast thylakoid membrane (GO:0009535);; Biological Process: cellular cation homeostasis (GO:0030003);; Biological Process: divalent metal ion transport (GO:0070838);;	--	--	--	--	S	Function unknown	PREDICTED: uncharacterized protein LOC105139314 [Populus euphratica]	39.8093	1	23.3245	1	31.603	1	35.1962	1	34.2187	1	27.5532	1	--	--	--	--	--	--	--	--	--	--	--	--	--	--	--	--	--	--	--	--
PB.17901.1	--	--	PB.17901.1	PB.15395.1	NA	NA	PB.17901	--	--	Cellular Component: ubiquitin ligase complex (GO:0000151);; Molecular Function: ubiquitin-protein transferase activity (GO:0004842);; Biological Process: protein ubiquitination (GO:0016567);;	--	--	--	U-box domain-containing protein 38 OS=Arabidopsis thaliana GN=PUB38 PE=1 SV=1	S	Function unknown	PREDICTED: U-box domain-containing protein 38-like [Populus euphratica]	1.12233	1	3.14532	1	7.18256	1	4.74977	1	11.0196	1	7.26852	1	--	--	--	--	--	--	--	--	--	--	--	--	--	--	--	--	--	--	--	--
PB.1793.1	--	--	PB.1793.1	NA	NA	PB.574.1	PB.1793	[E]	Amino acid transport and metabolism	Molecular Function: catalytic activity (GO:0003824);; Biological Process: metabolic process (GO:0008152);; Molecular Function: pyridoxal phosphate binding (GO:0030170);;	--	[H]	Coenzyme transport and metabolism	Molybdenum cofactor sulfurase OS=Solanum lycopersicum GN=FLACCA PE=2 SV=1	H	Coenzyme transport and metabolism	PREDICTED: uncharacterized protein LOC105128987 [Populus euphratica]	3.86971	1	6.17094	1	20.5504	1	22.9276	1	27.2407	1	26.2083	1	--	--	--	--	--	--	--	--	--	--	--	--	--	--	--	--	--	--	--	--
PB.17937.1	--	--	PB.17937.1	NA	PB.15047.1	PB.14305.1	PB.17937	--	--	Molecular Function: kinase activity (GO:0016301);; Biological Process: phosphorylation (GO:0016310);; Molecular Function: 2-alkenal reductase [NAD(P)] activity (GO:0032440);; Biological Process: oxidation-reduction process (GO:0055114);;	--	--	--	LRR receptor-like serine/threonine-protein kinase GSO1 OS=Arabidopsis thaliana GN=GSO1 PE=2 SV=1	R	General function prediction only	hypothetical protein POPTR_0012s09070g [Populus trichocarpa]	59.1893	1	99.2611	1	86.0343	1	72.4043	1	64.1833	1	49.5405	1	--	--	--	--	--	--	--	--	--	--	--	--	--	--	--	--	--	--	--	--
PB.17941.1	--	--	PB.17941.1	NA	NA	PB.14310.1	PB.17941	[Q]	Secondary metabolites biosynthesis, transport and catabolism	Molecular Function: monooxygenase activity (GO:0004497);; Molecular Function: iron ion binding (GO:0005506);; Molecular Function: electron carrier activity (GO:0009055);; Molecular Function: oxidoreductase activity, acting on paired donors, with incorporation or reduction of molecular oxygen (GO:0016705);; Molecular Function: heme binding (GO:0020037);; Biological Process: oxidation-reduction pro…	--	[Q]	Secondary metabolites biosynthesis, transport and catabolism	Cytochrome P450 71A9 OS=Glycine max GN=CYP71A9 PE=2 SV=1	Q	Secondary metabolites biosynthesis, transport and catabolism	hypothetical protein POPTR_0012s09160g [Populus trichocarpa]	7.80858	1	14.0701	1	14.7027	1	14.4041	1	16.1435	1	16.9499	1	--	--	--	--	--	--	--	--	--	--	--	--	--	--	--	--	--	--	--	--
PB.17962.1	--	--	PB.17962.1	NA	PB.15090.1	NA	PB.17962	[M]	Cell wall/membrane/envelope biogenesis	--	K03844|2.31288e-36|pop:POPTR_0012s09750g|POPTRDRAFT_570235; glycosyl transferase family 1 family protein; K03844 alpha-1,2-mannosyltransferase [EC:2.4.1.131] (A)	[M]	Cell wall/membrane/envelope biogenesis	GDP-Man:Man(3)GlcNAc(2)-PP-Dol alpha-1,2-mannosyltransferase OS=Arabidopsis thaliana GN=ALG11 PE=1 SV=2	M	Cell wall/membrane/envelope biogenesis	glycosyl transferase family 1 family protein [Populus trichocarpa]	0	0	0	0	0	0	0.731277	1	0.286574	1	0	0	--	--	--	--	--	--	--	--	--	--	--	--	--	--	--	--	--	--	--	--
PB.17982.4	--	--	PB.17982.4	NA	PB.15117.2	NA	PB.17982	--	--	--	--	--	--	--	R	General function prediction only	hypothetical protein POPTR_0460s00210g, partial [Populus trichocarpa]	10.8301	1	6.58941	1	6.12275	1	10.1495	1	3.17293	1	5.91893	1	--	--	--	--	--	--	--	--	--	--	--	--	--	--	--	--	--	--	--	--
PB.18005.1	AT5G07290	AML4	PB.18005.1	PB.15589.1	NA	NA	PB.18005	--	--	--	--	[D]	Cell cycle control, cell division, chromosome partitioning	Protein MEI2-like 4 OS=Arabidopsis thaliana GN=ML4 PE=2 SV=1	D	Cell cycle control, cell division, chromosome partitioning	hypothetical protein POPTR_0012s10900g [Populus trichocarpa]	2.70753	1	0.357377	1	0.305361	1	1.82819	1	0.85972	1	0.715446	1	--	--	--	--	--	--	--	--	--	--	--	--	--	--	--	--	--	--	--	--
PB.18017.1	AT5G61790	CNX1	PB.18017.1	PB.15609.1	NA	NA	PB.18017	--	--	--	K08054|8.61509e-167|pop:POPTR_0012s11290g|POPTRDRAFT_823453; Calnexin precursor family protein; K08054 calnexin (A)	[O]	Posttranslational modification, protein turnover, chaperones	Calnexin homolog OS=Glycine max PE=2 SV=1	O	Posttranslational modification, protein turnover, chaperones	Calnexin precursor family protein [Populus trichocarpa]	61.256	1	30.7534	1	23.2428	1	41.4018	1	29.3381	1	24.5983	1	--	--	--	--	--	--	--	--	--	--	--	--	--	--	--	--	--	--	--	--
PB.18019.1	--	--	PB.18019.1	NA	PB.15183.1	NA	PB.18019	--	--	--	--	--	--	Germin-like protein subfamily 3 member 4 OS=Arabidopsis thaliana GN=At5g61750 PE=2 SV=1	R	General function prediction only	PREDICTED: germin-like protein subfamily 3 member 4 isoform X2 [Populus euphratica]	20.4205	1	30.6856	1	40.1785	1	54.8776	1	55.768	1	60.9138	1	--	--	--	--	--	--	--	--	--	--	--	--	--	--	--	--	--	--	--	--
PB.18042.1	--	--	PB.18042.1	NA	PB.15217.2	NA	PB.18042	--	--	--	--	[T]	Signal transduction mechanisms	Disease resistance protein RGA2 OS=Solanum bulbocastanum GN=RGA2 PE=1 SV=1	R	General function prediction only	hypothetical protein POPTR_0012s15030g [Populus trichocarpa]	17.6693	0.7453	14.2058	0.4962	19.8705	0.7964	22.5592	0.7226	18.5974	0.5737	13.7756	0.9051	--	--	--	--	--	--	--	--	--	--	--	--	--	--	--	--	--	--	--	--
PB.18042.2	--	--	PB.18042.2	NA	PB.15217.1	NA	PB.18042	--	--	--	--	[T]	Signal transduction mechanisms	Disease resistance protein RGA2 OS=Solanum bulbocastanum GN=RGA2 PE=1 SV=1	R	General function prediction only	hypothetical protein POPTR_0012s15070g [Populus trichocarpa]	6.03908	0.2547	14.4247	0.5038	5.07952	0.2036	8.65815	0.2774	13.8191	0.4263	1.4448	0.0949	--	--	--	--	--	--	--	--	--	--	--	--	--	--	--	--	--	--	--	--
PB.18066.1	AT5G51750	ATSBT1.3	PB.18066.1	NA	NA	PB.14516.1	PB.18066	[O]	Posttranslational modification, protein turnover, chaperones	Molecular Function: serine-type endopeptidase activity (GO:0004252);; Biological Process: proteolysis (GO:0006508);; Biological Process: asymmetric cell division (GO:0008356);; Molecular Function: identical protein binding (GO:0042802);; Biological Process: negative regulation of catalytic activity (GO:0043086);; Cellular Component: apoplast (GO:0048046);;	--	--	--	Subtilisin-like protease OS=Arabidopsis thaliana GN=ARA12 PE=1 SV=1	O	Posttranslational modification, protein turnover, chaperones	hypothetical protein POPTR_0012s14140g [Populus trichocarpa]	17.4623	1	8.33328	1	8.23797	1	6.21667	1	8.96583	1	5.39218	1	--	--	--	--	--	--	--	--	--	--	--	--	--	--	--	--	--	--	--	--
PB.18077.1	--	--	PB.18077.1	NA	NA	PB.14534.1	PB.18077	--	--	--	--	--	--	Transcription factor TCP9 OS=Arabidopsis thaliana GN=TCP9 PE=2 SV=1	K	Transcription	hypothetical protein POPTR_0012s13700g [Populus trichocarpa]	2.35788	1	4.09775	1	1.58439	1	3.19796	1	3.11796	1	2.37031	1	--	--	--	--	--	--	--	--	--	--	--	--	--	--	--	--	--	--	--	--
PB.18078.1	AT4G25515	SLK3	PB.18078.1	NA	PB.15276.1	NA	PB.18078	--	--	--	--	--	--	Probable transcriptional regulator SLK2 OS=Arabidopsis thaliana GN=SLK2 PE=2 SV=1	S	Function unknown	hypothetical protein POPTR_0012s13680g [Populus trichocarpa]	3.15048	1	1.7183	1	1.87185	1	7.42293	1	10.0196	1	2.93706	1	--	--	--	--	--	--	--	--	--	--	--	--	--	--	--	--	--	--	--	--
PB.1810.1	--	--	PB.1810.1	PB.646.1	PB.626.1	PB.596.1	PB.1810	--	--	--	--	--	--	--	--	--	PREDICTED: formin-like protein 2 [Populus euphratica]	217.851	0.7143	297.278	0.7383	378.85	0.8024	390.666	0.7624	336.305	0.7522	247.393	0.7677	--	--	--	--	--	--	--	--	--	--	--	--	--	--	--	--	--	--	--	--
PB.1810.2	--	--	PB.1810.2	NA	NA	PB.596.2	PB.1810	--	--	--	--	--	--	--	--	--	DNA-binding family protein, partial [Populus trichocarpa]	12.4193	0.0407	5.28818	0.0131	9.52372	0.0202	1.77949	0.0035	11.6742	0.0261	4.22875	0.0131	--	--	--	--	--	--	--	--	--	--	--	--	--	--	--	--	--	--	--	--
PB.1810.3	AT4G12080	AHL1	PB.1810.3	PB.646.3	NA	NA	PB.1810	--	--	Molecular Function: DNA binding (GO:0003677);;	--	--	--	Putative DNA-binding protein ESCAROLA OS=Arabidopsis thaliana GN=ESC PE=2 SV=1	S	Function unknown	PREDICTED: proline-rich receptor-like protein kinase PERK9 [Populus euphratica]	2.66947e-14	0	0.522683	0.0013	0.446643	0.0009	3.66867e-14	0	0.930423	0.0021	3.8569e-22	0	--	--	--	--	--	--	--	--	--	--	--	--	--	--	--	--	--	--	--	--
PB.1810.4	--	--	PB.1810.4	NA	PB.626.2	NA	PB.1810	--	--	--	--	--	--	--	--	--	PREDICTED: formin-like protein 2 [Populus euphratica]	37.8615	0.1241	46.3019	0.115	39.2188	0.0831	48.3043	0.0943	43.8728	0.0981	21.0868	0.0654	--	--	--	--	--	--	--	--	--	--	--	--	--	--	--	--	--	--	--	--
PB.1810.5	--	--	PB.1810.5	PB.646.2	NA	NA	PB.1810	--	--	--	--	--	--	--	--	--	PREDICTED: formin-like protein 2 [Populus euphratica]	36.8548	0.1208	53.2527	0.1323	44.1051	0.0934	71.6592	0.1398	54.3329	0.1215	49.5301	0.1537	--	--	--	--	--	--	--	--	--	--	--	--	--	--	--	--	--	--	--	--
PB.18120.1	AT5G61190	--	PB.18120.1	NA	PB.15346.1	NA	PB.18120	--	--	--	--	--	--	--	R	General function prediction only	hypothetical protein POPTR_0013s00470g [Populus trichocarpa]	37.553	1	32.8903	1	41.4176	1	61.1691	1	54.2518	1	41.8916	1	--	--	--	--	--	--	--	--	--	--	--	--	--	--	--	--	--	--	--	--
PB.18139.1	--	--	PB.18139.1	PB.15809.1	NA	NA	PB.18139	--	--	--	--	--	--	Transcription factor bHLH149 OS=Arabidopsis thaliana GN=BHLH149 PE=1 SV=1	K	Transcription	hypothetical protein POPTR_0013s00920g [Populus trichocarpa]	2.31803	1	2.07568	1	4.44912	1	11.1362	1	10.2751	1	10.5102	1	--	--	--	--	--	--	--	--	--	--	--	--	--	--	--	--	--	--	--	--
PB.18184.1	--	--	PB.18184.1	NA	NA	PB.14703.1	PB.18184	--	--	Molecular Function: nucleotide binding (GO:0000166);; Molecular Function: protein kinase activity (GO:0004672);; Cellular Component: membrane (GO:0016020);; Biological Process: phosphorylation (GO:0016310);;	--	[R]	General function prediction only	DNA-damage-repair/toleration protein DRT100 OS=Arabidopsis thaliana GN=DRT100 PE=2 SV=2	T	Signal transduction mechanisms	hypothetical protein POPTR_0013s02190g, partial [Populus trichocarpa]	1.12233	1	1.36841	1	3.39866	1	6.1476	1	2.86048	1	4.91979	1	--	--	--	--	--	--	--	--	--	--	--	--	--	--	--	--	--	--	--	--
PB.1822.1	--	--	PB.1822.1	PB.668.1	PB.645.1	PB.618.1	PB.1822	--	--	Molecular Function: DNA binding (GO:0003677);; Cellular Component: photosystem I (GO:0009522);; Biological Process: photosynthesis (GO:0015979);; Cellular Component: integral component of membrane (GO:0016021);; Molecular Function: protein dimerization activity (GO:0046983);;	--	--	--	--	S	Function unknown	PREDICTED: uncharacterized protein LOC105121348 isoform X1 [Populus euphratica]	172.646	1	141.862	1	143.465	1	162.797	1	176.922	1	162.251	1	--	--	--	--	--	--	--	--	--	--	--	--	--	--	--	--	--	--	--	--
PB.18223.1	--	--	PB.18223.1	NA	NA	PB.14787.1	PB.18223	--	--	Biological Process: MAPK cascade (GO:0000165);; Molecular Function: protein serine/threonine kinase activity (GO:0004674);; Molecular Function: iron ion binding (GO:0005506);; Biological Process: protein phosphorylation (GO:0006468);; Molecular Function: electron carrier activity (GO:0009055);; Molecular Function: oxidoreductase activity, acting on paired donors, with incorporation or reduction o…	K08867|0|pop:POPTR_0030s00490g|hypothetical protein; K08867 WNK lysine deficient protein kinase [EC:2.7.11.1] (A)	[R]	General function prediction only	Serine/threonine-protein kinase WNK1 OS=Arabidopsis thaliana GN=WNK1 PE=1 SV=1	T	Signal transduction mechanisms	hypothetical protein POPTR_0030s00490g [Populus trichocarpa]	6.29872	0.5992	15.2048	0.7164	19.1775	0.879	14.0047	0.5959	6.88022	0.4109	12.464	0.6718	--	--	--	--	--	--	--	--	--	--	--	--	--	--	--	--	--	--	--	--
PB.18223.2	AT3G04910	WNK1	PB.18223.2	PB.15975.1	NA	NA	PB.18223	[RTKL]	--	Biological Process: activation of MAPKK activity (GO:0000186);; Molecular Function: MAP kinase kinase kinase activity (GO:0004709);; Molecular Function: iron ion binding (GO:0005506);; Molecular Function: ATP binding (GO:0005524);; Molecular Function: electron carrier activity (GO:0009055);; Molecular Function: oxidoreductase activity, acting on paired donors, with incorporation or reduction of m…	K08867|0|pop:POPTR_0030s00490g|hypothetical protein; K08867 WNK lysine deficient protein kinase [EC:2.7.11.1] (A)	[R]	General function prediction only	Serine/threonine-protein kinase WNK1 OS=Arabidopsis thaliana GN=WNK1 PE=1 SV=1	T	Signal transduction mechanisms	hypothetical protein POPTR_0030s00490g [Populus trichocarpa]	4.21316	0.4008	6.01847	0.2836	2.63898	0.121	9.49643	0.4041	9.86558	0.5891	6.08993	0.3282	--	--	--	--	--	--	--	--	--	--	--	--	--	--	--	--	--	--	--	--
PB.18227.1	AT5G28300	--	PB.18227.1	PB.15985.1	NA	NA	PB.18227	--	--	Molecular Function: chromatin binding (GO:0003682);;	--	[K]	Transcription	Trihelix transcription factor GTL2 OS=Arabidopsis thaliana GN=At5g28300 PE=2 SV=1	K	Transcription	hypothetical protein POPTR_0013s03670g [Populus trichocarpa]	64.9126	1	12.8165	1	2.76069	1	2.09235	1	1.49107	1	0.680816	1	--	--	--	1.5164e-05	-5.09987	down	5.98467e-06	-5.38873	down	7.38307e-07	-6.11674	down	1.36971e-07	-7.67089	down	--	--	--	--	--
PB.18261.1	--	--	PB.18261.1	PB.16038.1	PB.15603.1	PB.14850.1	PB.18261	--	--	Molecular Function: ATP binding (GO:0005524);; Molecular Function: nucleoside-triphosphatase activity (GO:0017111);;	K08900|0|pop:POPTR_0013s04520g|POPTRDRAFT_241465; hypothetical protein; K08900 mitochondrial chaperone BCS1 (A)	[O]	Posttranslational modification, protein turnover, chaperones	Mitochondrial chaperone BCS1 OS=Saccharomyces cerevisiae (strain ATCC 204508 / S288c) GN=BCS1 PE=1 SV=2	O	Posttranslational modification, protein turnover, chaperones	hypothetical protein POPTR_0013s04520g [Populus trichocarpa]	11.7862	0.5389	28.7629	0.3477	52.114	0.4308	67.1804	0.4012	71.1775	0.5006	77.6136	0.5596	--	--	--	--	--	--	--	--	--	--	--	--	0.00842878	2.66967	up	--	--	--	--	--
PB.18261.2	AT3G28510	--	PB.18261.2	PB.16038.2	NA	NA	PB.18261	[O]	Posttranslational modification, protein turnover, chaperones	Molecular Function: ATP binding (GO:0005524);; Molecular Function: nucleoside-triphosphatase activity (GO:0017111);;	K08900|0|pop:POPTR_0013s04520g|POPTRDRAFT_241465; hypothetical protein; K08900 mitochondrial chaperone BCS1 (A)	[O]	Posttranslational modification, protein turnover, chaperones	Probable mitochondrial chaperone BCS1-B OS=Dictyostelium discoideum GN=bcsl1b PE=3 SV=1	O	Posttranslational modification, protein turnover, chaperones	PREDICTED: probable 26S protease regulatory subunit 4 [Populus euphratica]	10.0864	0.4611	53.9628	0.6523	68.8636	0.5692	100.278	0.5988	70.9943	0.4994	61.0814	0.4404	--	--	--	--	--	--	0.000529216	3.25949	up	0.00673764	2.75297	up	--	--	--	--	--	--	--	--
PB.1827.1	--	--	PB.1827.1	NA	NA	PB.626.1	PB.1827	--	--	--	--	--	--	NAC domain-containing protein 7 OS=Arabidopsis thaliana GN=NAC007 PE=2 SV=2	K	Transcription	no apical meristem family protein [Populus trichocarpa]	1.17788	1	5.1038	1	6.53216	1	7.29784	1	7.46952	1	6.04189	1	--	--	--	--	--	--	--	--	--	--	--	--	--	--	--	--	--	--	--	--
PB.18305.1	--	--	PB.18305.1	NA	PB.15674.1	PB.14907.1	PB.18305	--	--	--	--	--	--	--	--	--	hypothetical protein POPTR_0013s05720g, partial [Populus trichocarpa]	105.344	1	156.744	1	164.272	1	140.894	1	158.398	1	154.779	1	--	--	--	--	--	--	--	--	--	--	--	--	--	--	--	--	--	--	--	--
PB.18306.1	--	--	PB.18306.1	PB.16103.1	NA	NA	PB.18306	--	--	Molecular Function: zinc ion binding (GO:0008270);; Molecular Function: ligase activity (GO:0016874);;	--	--	--	--	O	Posttranslational modification, protein turnover, chaperones	hypothetical protein POPTR_0013s05750g [Populus trichocarpa]	7.07574	1	4.18191	1	2.21742	1	4.80226	1	1.77441	1	3.11085	1	--	--	--	--	--	--	--	--	--	--	--	--	--	--	--	--	--	--	--	--
PB.18307.1	--	--	PB.18307.1	NA	NA	PB.14910.1	PB.18307	--	--	Molecular Function: transferase activity, transferring phosphorus-containing groups (GO:0016772);; Molecular Function: organic cyclic compound binding (GO:0097159);; Molecular Function: heterocyclic compound binding (GO:1901363);;	--	[R]	General function prediction only	Transposon TX1 uncharacterized 149 kDa protein OS=Xenopus laevis PE=3 SV=1	R	General function prediction only	PREDICTED: transposon TX1 uncharacterized 149 kDa protein [Beta vulgaris subsp. vulgaris]	21.2236	0.7289	49.6418	0.8856	111.958	0.9046	107.249	0.8674	70.9247	0.8406	56.768	0.912	--	--	--	0.00893104	2.36148	up	--	--	--	--	--	--	--	--	--	--	--	--	--	--
PB.18307.2	--	--	PB.18307.2	NA	PB.15677.1	NA	PB.18307	--	--	Molecular Function: nucleic acid binding (GO:0003676);; Molecular Function: catalytic activity (GO:0003824);; Biological Process: metabolic process (GO:0008152);;	--	[R]	General function prediction only	--	R	General function prediction only	PREDICTED: transposon TX1 uncharacterized 149 kDa protein [Beta vulgaris subsp. vulgaris]	7.89508	0.2711	6.41325	0.1144	11.8101	0.0954	16.402	0.1326	13.4529	0.1594	5.47618	0.088	--	--	--	--	--	--	--	--	--	--	--	--	--	--	--	--	--	--	--	--
PB.18350.1	--	--	PB.18350.1	PB.16173.1	NA	NA	PB.18350	[Q]	Secondary metabolites biosynthesis, transport and catabolism	Molecular Function: iron ion binding (GO:0005506);; Molecular Function: electron carrier activity (GO:0009055);; Biological Process: anthocyanin-containing compound biosynthetic process (GO:0009718);; Biological Process: response to sucrose (GO:0009744);; Biological Process: response to UV-B (GO:0010224);; Molecular Function: flavonoid 3'-monooxygenase activity (GO:0016711);; Molecular Function: …	K05280|3.24292e-136|pop:POPTR_0013s07050g|POPTRDRAFT_823742; hypothetical protein; K05280 flavonoid 3'-monooxygenase [EC:1.14.13.21] (A)	[Q]	Secondary metabolites biosynthesis, transport and catabolism	Flavonoid 3&apos;-monooxygenase OS=Petunia hybrida GN=CYP75B2 PE=2 SV=1	Q	Secondary metabolites biosynthesis, transport and catabolism	hypothetical protein POPTR_0013s07050g [Populus trichocarpa]	4.6759	1	4.80752	1	5.63839	1	4.86782	1	3.4886	1	6.26168	1	--	--	--	--	--	--	--	--	--	--	--	--	--	--	--	--	--	--	--	--
PB.18369.1	AT1G65000	--	PB.18369.1	PB.16209.1	PB.15775.2	PB.15009.1	PB.18369	--	--	--	--	--	--	--	S	Function unknown	hypothetical protein POPTR_0013s07640g [Populus trichocarpa]	141.871	0.7311	167.767	0.688	160.949	0.6956	195.361	0.7557	190.506	0.7633	213.188	0.762	--	--	--	--	--	--	--	--	--	--	--	--	--	--	--	--	--	--	--	--
PB.18369.2	AT1G65000	--	PB.18369.2	PB.16209.2	PB.15775.1	PB.15009.2	PB.18369	--	--	--	--	--	--	--	S	Function unknown	PREDICTED: uncharacterized protein LOC104219567 [Nicotiana sylvestris]	52.1838	0.2689	76.0831	0.312	70.4228	0.3044	63.1649	0.2443	59.0667	0.2367	66.5956	0.238	--	--	--	--	--	--	--	--	--	--	--	--	--	--	--	--	--	--	--	--
PB.1837.1	--	--	PB.1837.1	NA	NA	PB.643.1	PB.1837	--	--	Biological Process: regulation of transcription, DNA-templated (GO:0006355);;	--	--	--	--	K	Transcription	hypothetical protein POPTR_0001s00480g [Populus trichocarpa]	5.89153	1	5.19294	1	8.57809	1	11.458	1	7.82278	1	5.83345	1	--	--	--	--	--	--	--	--	--	--	--	--	--	--	--	--	--	--	--	--
PB.18372.2	--	--	PB.18372.2	PB.16212.1	NA	NA	PB.18372	--	--	Molecular Function: phosphoenolpyruvate carboxykinase (ATP) activity (GO:0004612);; Molecular Function: ATP binding (GO:0005524);; Biological Process: gluconeogenesis (GO:0006094);; Biological Process: rRNA processing (GO:0006364);; Cellular Component: small-subunit processome (GO:0032040);;	--	--	--	--	S	Function unknown	PREDICTED: uncharacterized protein LOC105139646 isoform X5 [Populus euphratica]	8.28752	0.2514	9.68435	0.2828	4.87127	0.1706	18.8237	0.5857	13.7559	0.4256	23.1145	0.4749	--	--	--	--	--	--	--	--	--	--	--	--	--	--	--	--	--	--	--	--
PB.18375.1	--	--	PB.18375.1	PB.16214.1	NA	NA	PB.18375	--	--	--	--	--	--	NAC domain-containing protein 86 OS=Arabidopsis thaliana GN=NAC086 PE=2 SV=1	--	--	PREDICTED: NAC domain-containing protein 18-like isoform X1 [Populus euphratica]	0	0	1.06964	1	0.816971	1	3.18926	1	3.1794	1	1.74921	1	--	--	--	--	--	--	--	--	--	--	--	--	--	--	--	--	--	--	--	--
PB.1838.1	--	--	PB.1838.1	NA	PB.667.1	PB.645.1	PB.1838	--	--	Cellular Component: mitochondrion (GO:0005739);; Biological Process: heat acclimation (GO:0010286);;	--	--	--	--	S	Function unknown	hypothetical protein POPTR_0001s00520g [Populus trichocarpa]	97.6054	1	108.422	1	122.2	1	113.585	1	131.212	1	101.415	1	--	--	--	--	--	--	--	--	--	--	--	--	--	--	--	--	--	--	--	--
PB.18399.1	--	--	PB.18399.1	PB.16260.1	PB.15824.1	PB.15056.1	PB.18399	--	--	--	--	--	--	--	--	--	hypothetical protein POPTR_0019s00460g [Populus trichocarpa]	29.5537	1	17.1138	0.6554	23.9736	0.8449	18.952	0.5888	31.3053	0.9015	22.506	0.8162	--	--	--	--	--	--	--	--	--	--	--	--	--	--	--	--	--	--	--	--
PB.18399.2	--	--	PB.18399.2	NA	PB.15824.2	NA	PB.18399	--	--	--	--	--	--	--	--	--	hypothetical protein POPTR_0005s03435g [Populus trichocarpa]	1.15093e-45	0	5.6091	0.2148	3.13257	0.1104	12.5744	0.3906	3.42108	0.0985	2.86583	0.1039	--	--	--	--	--	--	--	--	--	--	--	--	--	--	--	--	--	--	--	--
PB.18399.3	--	--	PB.18399.3	PB.16260.3	NA	NA	PB.18399	--	--	--	--	--	--	--	--	--	hypothetical protein POPTR_0019s00460g [Populus trichocarpa]	1.71369e-50	0	1.63309	0.0625	1.26969	0.0447	0.662757	0.0206	9.30813e-19	0	2.20352	0.0799	--	--	--	--	--	--	--	--	--	--	--	--	--	--	--	--	--	--	--	--
PB.18399.4	--	--	PB.18399.4	PB.16260.2	NA	NA	PB.18399	--	--	--	--	--	--	--	--	--	hypothetical protein POPTR_0005s03435g [Populus trichocarpa]	3.09342e-52	0	1.75651	0.0673	2.12532e-51	0	2.96586e-39	0	3.1023e-84	0	2.06218e-68	0	--	--	--	--	--	--	--	--	--	--	--	--	--	--	--	--	--	--	--	--
PB.18399.5	--	--	PB.18399.5	NA	PB.15824.3	NA	PB.18399	--	--	--	--	--	--	--	--	--	hypothetical protein POPTR_0005s03435g [Populus trichocarpa]	0	0	0	0	0	0	0	0	0	0	0	0	--	--	--	--	--	--	--	--	--	--	--	--	--	--	--	--	--	--	--	--
PB.18423.1	--	--	PB.18423.1	NA	PB.15866.1	NA	PB.18423	--	--	--	--	--	--	--	S	Function unknown	PREDICTED: uncharacterized protein LOC105109284 [Populus euphratica]	0.00476687	0.0007	0.357636	0.0681	0.000987577	0.0002	0	0	0	0	4.49077e-08	0	--	--	--	--	--	--	--	--	--	--	--	--	--	--	--	--	--	--	--	--
PB.18423.2	--	--	PB.18423.2	PB.16307.1	NA	NA	PB.18423	--	--	--	--	--	--	--	T	Signal transduction mechanisms	PREDICTED: LOW QUALITY PROTEIN: probable disease resistance protein At5g66900 [Populus euphratica]	6.78768	0.9285	4.42532	0.8423	5.18661	0.8283	3.71405	1	3.69433	1	4.69579	1	--	--	--	--	--	--	--	--	--	--	--	--	--	--	--	--	--	--	--	--
PB.18445.1	--	--	PB.18445.1	PB.16346.1	NA	NA	PB.18445	--	--	Biological Process: transport (GO:0006810);; Cellular Component: membrane (GO:0016020);;	K14638|4.70444e-91|pop:POPTR_0013s11130g|hypothetical protein; K14638 solute carrier family 15 (peptide/histidine transporter), member 3/4 (A)	[E]	Amino acid transport and metabolism	Protein NRT1/ PTR FAMILY 5.10 OS=Arabidopsis thaliana GN=NPF5.10 PE=2 SV=1	E	Amino acid transport and metabolism	hypothetical protein POPTR_0013s11130g [Populus trichocarpa]	0.774787	1	5.91269	1	2.64914	1	3.19796	1	4.71574	1	2.48975	1	--	--	--	--	--	--	--	--	--	--	--	--	--	--	--	--	--	--	--	--
PB.18469.1	--	--	PB.18469.1	PB.16391.1	NA	NA	PB.18469	--	--	Biological Process: gene silencing (GO:0016458);; Biological Process: cellular macromolecule metabolic process (GO:0044260);; Biological Process: nucleic acid metabolic process (GO:0090304);;	--	[R]	General function prediction only	--	R	General function prediction only	forkhead-associated domain-containing family protein [Populus trichocarpa]	11.7474	1	33.2665	1	35.5688	1	25.1958	1	18.057	1	29.9015	1	--	--	--	--	--	--	--	--	--	--	--	--	--	--	--	--	--	--	--	--
PB.18470.1	--	--	PB.18470.1	PB.16397.1	NA	NA	PB.18470	[V]	Defense mechanisms	--	K03327|6.73568e-124|pop:POPTR_0013s11990g|MATE efflux family protein; K03327 multidrug resistance protein, MATE family (A)	[R]	General function prediction only	Uncharacterized transporter C4B3.13 OS=Schizosaccharomyces pombe (strain 972 / ATCC 24843) GN=SPCC4B3.13 PE=3 SV=1	S	Function unknown	MATE efflux family protein [Populus trichocarpa]	9.08394	1	2.37445	1	3.0388	1	2.0967	1	0.315676	1	1.43089	1	--	--	--	--	--	--	--	--	--	--	--	--	--	--	--	--	--	--	--	--
PB.18494.1	AT1G73180	--	PB.18494.1	NA	PB.15991.1	NA	PB.18494	[R]	General function prediction only	Molecular Function: translation initiation factor activity (GO:0003743);; Biological Process: translational initiation (GO:0006413);;	K15026|0|pop:POPTR_0013s13000g|hypothetical protein; K15026 translation initiation factor 2A (A)	[J]	Translation, ribosomal structure and biogenesis	Eukaryotic translation initiation factor 2A OS=Danio rerio GN=eif2a PE=2 SV=1	J	Translation, ribosomal structure and biogenesis	hypothetical protein POPTR_0013s13000g [Populus trichocarpa]	4.19523	1	3.05617	1	3.71698	1	6.34257	1	3.29136	1	4.40674	1	--	--	--	--	--	--	--	--	--	--	--	--	--	--	--	--	--	--	--	--
PB.18501.1	AT2G43770	--	PB.18501.1	PB.16461.2	NA	NA	PB.18501	[R]	General function prediction only	Molecular Function: nucleotide binding (GO:0000166);; Molecular Function: histone acetyltransferase activity (GO:0004402);; Cellular Component: heterotrimeric G-protein complex (GO:0005834);; Biological Process: histone acetylation (GO:0016573);; Cellular Component: Cul4-RING E3 ubiquitin ligase complex (GO:0080008);;	K12857|2.07354e-129|rcu:RCOM_0723330|WD-repeat protein, putative (EC:2.3.1.48); K12857 Prp8 binding protein (A)	[A]	RNA processing and modification	U5 small nuclear ribonucleoprotein 40 kDa protein OS=Bos taurus GN=SNRNP40 PE=2 SV=1	R	General function prediction only	WD-repeat protein, putative [Ricinus communis]	9.6943	0.3919	12.6749	0.8188	4.4503	0.6865	4.10576	0.9716	4.72498	0.5657	6.21458	0.9394	--	--	--	--	--	--	--	--	--	--	--	--	--	--	--	--	--	--	--	--
PB.18501.2	AT2G43770	--	PB.18501.2	PB.16461.1	NA	NA	PB.18501	[R]	General function prediction only	Molecular Function: nucleotide binding (GO:0000166);; Molecular Function: histone acetyltransferase activity (GO:0004402);; Cellular Component: heterotrimeric G-protein complex (GO:0005834);; Biological Process: histone acetylation (GO:0016573);; Cellular Component: Cul4-RING E3 ubiquitin ligase complex (GO:0080008);;	K12857|1.94314e-66|pop:POPTR_0019s12680g|POPTRDRAFT_574420; transducin family protein; K12857 Prp8 binding protein (A)	[A]	RNA processing and modification	U5 small nuclear ribonucleoprotein 40 kDa protein OS=Homo sapiens GN=SNRNP40 PE=1 SV=1	A	RNA processing and modification	PREDICTED: U5 small nuclear ribonucleoprotein 40 kDa protein isoform X1 [Populus euphratica]	13.139	0.5311	0.830035	0.0536	8.56181e-05	0	0.119993	0.0284	2.23873	0.2681	4.00832e-10	0	--	--	--	--	--	--	--	--	--	--	--	--	--	--	--	--	--	--	--	--
PB.18501.3	AT2G43770	--	PB.18501.3	NA	PB.16003.1	NA	PB.18501	[R]	General function prediction only	Molecular Function: nucleotide binding (GO:0000166);; Molecular Function: histone acetyltransferase activity (GO:0004402);; Cellular Component: heterotrimeric G-protein complex (GO:0005834);; Biological Process: histone acetylation (GO:0016573);; Cellular Component: Cul4-RING E3 ubiquitin ligase complex (GO:0080008);;	K12857|1.97292e-73|pop:POPTR_0019s12680g|POPTRDRAFT_574420; transducin family protein; K12857 Prp8 binding protein (A)	[A]	RNA processing and modification	U5 small nuclear ribonucleoprotein 40 kDa protein OS=Homo sapiens GN=SNRNP40 PE=1 SV=1	A	RNA processing and modification	PREDICTED: U5 small nuclear ribonucleoprotein 40 kDa protein isoform X2 [Populus euphratica]	1.90408	0.077	1.97411	0.1275	2.03222	0.3135	4.58235e-05	0	1.38816	0.1662	0.400714	0.0606	--	--	--	--	--	--	--	--	--	--	--	--	--	--	--	--	--	--	--	--
PB.18504.1	--	--	PB.18504.1	NA	PB.16007.1	NA	PB.18504	--	--	--	--	--	--	--	S	Function unknown	PREDICTED: protein SUPPRESSOR OF npr1-1, CONSTITUTIVE 1-like isoform X6 [Populus euphratica]	3.03727	1	4.1258	1	5.80936	1	2.40549	1	2.40253	1	2.12726	1	--	--	--	--	--	--	--	--	--	--	--	--	--	--	--	--	--	--	--	--
PB.18523.1	AT5G54190	PORA	PB.18523.1	PB.16498.1	NA	NA	PB.18523	[IQR]	--	Molecular Function: NADPH dehydrogenase activity (GO:0003959);; Cellular Component: chloroplast thylakoid membrane (GO:0009535);; Cellular Component: chloroplast envelope (GO:0009941);; Molecular Function: protochlorophyllide reductase activity (GO:0016630);; Biological Process: oxidation-reduction process (GO:0055114);;	K00218|0|pop:POPTR_0013s13910g|POPTRDRAFT_571754; Protochlorophyllide reductase C family protein; K00218 protochlorophyllide reductase [EC:1.3.1.33] (A)	[Q]	Secondary metabolites biosynthesis, transport and catabolism	Protochlorophyllide reductase, chloroplastic OS=Daucus carota GN=POR1 PE=2 SV=1	Q	Secondary metabolites biosynthesis, transport and catabolism	Protochlorophyllide reductase C family protein [Populus trichocarpa]	7.99303	1	3.52576	1	1.42769	1	10.8598	1	9.75564	1	1.10303	1	--	--	--	--	--	--	--	--	--	--	--	--	--	--	--	--	--	--	--	--
PB.18528.11	ATCG00670	CLPP1	PB.18528.11	PB.16506.10	NA	PB.15262.12	PB.18528	[OU]	--	--	K01358|3.12306e-18|pvu:PhvuCp49|clpP; ATP-dependent Clp protease proteolytic subunit; K01358 ATP-dependent Clp protease, protease subunit [EC:3.4.21.92] (A)	[O]	Posttranslational modification, protein turnover, chaperones	ATP-dependent Clp protease proteolytic subunit OS=Phaseolus vulgaris GN=clpP PE=3 SV=1	O	Posttranslational modification, protein turnover, chaperones	clp protease proteolytic subunit, partial [Potarophytum riparium]	0	0	0	0	0	0	0	0	0	0	0	0	--	--	--	--	--	--	--	--	--	--	--	--	--	--	--	--	--	--	--	--
PB.18528.13	ATCG00670	CLPP1	PB.18528.13	NA	PB.16047.7	NA	PB.18528	[OU]	--	--	K01358|2.90539e-24|pop:Poptr_cp048|clpP; ATP-dependent Clp protease proteolytic subunit (EC:3.4.21.92); K01358 ATP-dependent Clp protease, protease subunit [EC:3.4.21.92] (A)	[O]	Posttranslational modification, protein turnover, chaperones	ATP-dependent Clp protease proteolytic subunit OS=Populus trichocarpa GN=clpP PE=3 SV=1	O	Posttranslational modification, protein turnover, chaperones	ATP-dependent Clp protease proteolytic subunit (chloroplast) [Lupinus luteus]	0	0	0	0	0	0	0	0	0	0	0	0	--	--	--	--	--	--	--	--	--	--	--	--	--	--	--	--	--	--	--	--
PB.18528.14	ATCG01130	YCF1.2	PB.18528.14	PB.16506.8	PB.16047.6	NA	PB.18528	--	--	Cellular Component: plastid (GO:0009536);; Cellular Component: membrane (GO:0016020);;	--	--	--	Protein TIC 214 OS=Coffea arabica GN=TIC214 PE=3 SV=1	S	Function unknown	Ycf1, partial (chloroplast) [Garcinia mangostana]	818.569	0.6826	494.601	0.8231	384.544	0.8042	327.741	0.7903	404.709	0.7999	373.647	0.7353	--	--	--	0.000986919	-1.18962	down	3.42601e-05	-1.43085	down	0.000651153	-1.13289	down	0.000280882	-1.22984	down	--	--	--	--	--
PB.18528.15	ATCG00670	CLPP1	PB.18528.15	NA	PB.16047.8	NA	PB.18528	[OU]	--	Molecular Function: hydrolase activity (GO:0016787);;	K01358|1.24154e-16|gmx:3989322|clpP, GlmaCp046; ATP-dependent Clp protease proteolytic subunit; K01358 ATP-dependent Clp protease, protease subunit [EC:3.4.21.92] (A)	[O]	Posttranslational modification, protein turnover, chaperones	ATP-dependent Clp protease proteolytic subunit OS=Lotus japonicus GN=clpP PE=3 SV=1	O	Posttranslational modification, protein turnover, chaperones	PREDICTED: ATP-dependent Clp protease proteolytic subunit-like, partial [Fragaria vesca subsp. vesca]	0	0	0	0	0	0	0	0	0	0	0	0	--	--	--	--	--	--	--	--	--	--	--	--	--	--	--	--	--	--	--	--
PB.18530.1	ATCG00490	RBCL	PB.18530.1	NA	PB.16051.1	NA	PB.18530	[G]	Carbohydrate transport and metabolism	--	K01601|1.48188e-35|pop:Poptr_cp030|rbcL; ribulose-1,5-bisphosphate carboxylase/oxygenase large subunit (EC:4.1.1.39); K01601 ribulose-bisphosphate carboxylase large chain [EC:4.1.1.39] (A)	--	--	Ribulose bisphosphate carboxylase large chain (Fragment) OS=Dichapetalum crassifolium GN=rbcL PE=3 SV=2	G	Carbohydrate transport and metabolism	ribulose-1,5-bisphosphate carboxylase/oxygenase large subunit [Isatis pachycarpa]	0.73494	1	0.326829	1	0.255805	1	1.24737	1	2.92394	1	0.327862	1	--	--	--	--	--	--	--	--	--	--	--	--	--	--	--	--	--	--	--	--
PB.18531.1	ATCG00480	ATPB	PB.18531.1	PB.16508.1	PB.16053.1	PB.15266.1	PB.18531	[C]	Energy production and conversion	Biological Process: ion transport (GO:0006811);; Biological Process: cellular process (GO:0009987);; Molecular Function: hydrolase activity (GO:0016787);; Cellular Component: intracellular part (GO:0044424);;	K02112|8.97805e-77|mtr:MTR_3g035730|ATP synthase subunit beta; K02112 F-type H+-transporting ATPase subunit beta [EC:3.6.3.14] (A)	[C]	Energy production and conversion	ATP synthase subunit beta, chloroplastic OS=Ipomoea batatas GN=atpB PE=3 SV=2	C	Energy production and conversion	ATP synthase subunit beta [Medicago truncatula]	888.701	1	372.484	1	247.609	1	203.147	1	293.563	1	257.904	1	--	--	--	0.0012207	-1.94169	down	0.000243333	-2.23968	down	0.00276882	-1.71417	down	0.00136115	-1.88136	down	--	--	--	--	--
PB.18590.1	--	--	PB.18590.1	PB.16605.2	NA	NA	PB.18590	--	--	--	--	--	--	--	S	Function unknown	PREDICTED: cyclin-dependent kinase 12 isoform X2 [Populus euphratica]	5.27193e-05	0	0.575677	0.3292	2.65425e-05	0	1.62759e-130	0	2.05969	0.6675	2.02539e-11	0	--	--	--	--	--	--	--	--	--	--	--	--	--	--	--	--	--	--	--	--
PB.18590.2	AT2G30530	--	PB.18590.2	PB.16605.1	NA	NA	PB.18590	--	--	--	--	--	--	--	S	Function unknown	PREDICTED: cyclin-dependent kinase 12 isoform X2 [Populus euphratica]	3.13261	1	1.17318	0.6708	2.05576	1	1.72671	1	1.02593	0.3325	3.59278	1	--	--	--	--	--	--	--	--	--	--	--	--	--	--	--	--	--	--	--	--
PB.18591.2	--	--	PB.18591.2	NA	PB.16150.1	NA	PB.18591	--	--	--	--	--	--	--	--	--	hypothetical protein POPTR_0013s15630g [Populus trichocarpa]	4.23085	1	10.7152	1	14.6246	1	14.9893	1	16.1953	1	13.7637	1	--	--	--	--	--	--	--	--	--	--	--	--	--	--	--	--	--	--	--	--
PB.18597.1	--	--	PB.18597.1	NA	NA	PB.14585.1	PB.18597	--	--	--	--	[S]	Function unknown	--	S	Function unknown	hypothetical protein POPTR_0013s00300g [Populus trichocarpa]	5.81816	1	10.021	1	17.3191	1	33.3138	1	41.1773	1	35.3677	1	--	--	--	--	--	--	--	--	--	--	--	--	--	--	--	--	--	--	--	--
PB.18611.1	AT4G10710	SPT16	PB.18611.1	NA	NA	PB.14602.1	PB.18611	[KLB]	--	Cellular Component: nuclear euchromatin (GO:0005719);; Cellular Component: nucleolus (GO:0005730);; Biological Process: cellular process (GO:0009987);; Biological Process: vegetative to reproductive phase transition of meristem (GO:0010228);; Cellular Component: FACT complex (GO:0035101);;	--	[E]	Amino acid transport and metabolism	FACT complex subunit SPT16 OS=Arabidopsis thaliana GN=SPT16 PE=1 SV=1	K	Transcription	hypothetical protein POPTR_0013s00590g [Populus trichocarpa]	29.7623	1	9.32374	1	15.5946	1	31.2443	1	25.271	1	17.5261	1	--	--	--	--	--	--	--	--	--	--	--	--	--	--	--	--	--	--	--	--
PB.18636.1	--	--	PB.18636.1	NA	PB.15404.1	NA	PB.18636	--	--	--	--	--	--	--	--	--	hypothetical protein POPTR_0013s01290g [Populus trichocarpa]	6.51537	1	22.5231	1	18.8223	1	21.7027	1	21.9647	1	24.3743	1	--	--	--	--	--	--	--	--	--	--	--	--	--	--	--	--	--	--	--	--
PB.1867.1	AT5G45560	--	PB.1867.1	PB.746.1	NA	NA	PB.1867	--	--	Molecular Function: phospholipid binding (GO:0005543);; Cellular Component: plasma membrane (GO:0005886);;	--	--	--	Protein ENHANCED DISEASE RESISTANCE 2 OS=Arabidopsis thaliana GN=EDR2 PE=2 SV=1	I	Lipid transport and metabolism	pleckstrin homology domain-containing family protein [Populus trichocarpa]	0.73494	1	0.709763	1	0.255805	1	0.264158	1	0.888823	1	0.387583	1	--	--	--	--	--	--	--	--	--	--	--	--	--	--	--	--	--	--	--	--
PB.18686.1	--	--	PB.18686.1	NA	NA	PB.14731.1	PB.18686	--	--	Molecular Function: nucleotide binding (GO:0000166);; Molecular Function: protein kinase activity (GO:0004672);; Biological Process: phosphorylation (GO:0016310);;	--	[T]	Signal transduction mechanisms	Probable receptor-like protein kinase At1g80640 OS=Arabidopsis thaliana GN=At1g80640 PE=2 SV=1	T	Signal transduction mechanisms	hypothetical protein POPTR_0013s02660g [Populus trichocarpa]	0.387393	1	0.354883	1	3.7437	1	12.2988	1	21.9603	1	13.5769	1	--	--	--	--	--	--	--	--	--	--	--	--	--	--	--	--	--	--	--	--
PB.18739.1	--	--	PB.18739.1	PB.15992.1	NA	NA	PB.18739	--	--	--	--	--	--	Spermidine hydroxycinnamoyl transferase OS=Arabidopsis thaliana GN=SHT PE=1 SV=1	S	Function unknown	hypothetical protein POPTR_0013s03730g [Populus trichocarpa]	0	0	0	0	0	0	0	0	0	0	0	0	--	--	--	--	--	--	--	--	--	--	--	--	--	--	--	--	--	--	--	--
PB.18746.1	--	--	PB.18746.1	NA	NA	PB.14813.1	PB.18746	--	--	--	--	--	--	--	--	--	PREDICTED: uncharacterized protein LOC105135408 [Populus euphratica]	0.405207	1	0.326829	1	5.80936	1	9.58961	1	14.4843	1	9.70457	1	--	--	--	--	--	--	--	--	--	--	--	--	--	--	--	--	--	--	--	--
PB.18747.1	--	--	PB.18747.1	NA	PB.15572.1	NA	PB.18747	--	--	--	--	[T]	Signal transduction mechanisms	Putative disease resistance protein RGA4 OS=Solanum bulbocastanum GN=RGA4 PE=2 SV=1	T	Signal transduction mechanisms	hypothetical protein POPTR_0013s03910g [Populus trichocarpa]	0.405207	1	0	0	0.51161	1	0	0	1.02463	1	0.352953	1	--	--	--	--	--	--	--	--	--	--	--	--	--	--	--	--	--	--	--	--
PB.18749.1	--	--	PB.18749.1	NA	NA	PB.14820.1	PB.18749	--	--	Biological Process: activation of MAPKK activity (GO:0000186);; Molecular Function: MAP kinase kinase kinase activity (GO:0004709);; Molecular Function: ATP binding (GO:0005524);; Biological Process: pollen tube growth (GO:0009860);; Cellular Component: apical plasma membrane (GO:0016324);; Cellular Component: pollen tube tip (GO:0090404);;	--	[T]	Signal transduction mechanisms	Receptor-like protein kinase ANXUR1 OS=Arabidopsis thaliana GN=ANX1 PE=2 SV=1	T	Signal transduction mechanisms	kinase family protein [Populus trichocarpa]	0.387393	1	0.714753	1	0	0	0	0	0	0	0	0	--	--	--	--	--	--	--	--	--	--	--	--	--	--	--	--	--	--	--	--
PB.18772.1	AT3G04240	SEC	PB.18772.1	NA	NA	PB.14866.1	PB.18772	[O]	Posttranslational modification, protein turnover, chaperones	Biological Process: protein O-linked glycosylation (GO:0006493);; Molecular Function: transferase activity, transferring glycosyl groups (GO:0016757);;	K09667|0|pop:POPTR_0013s04820g|POPTRDRAFT_895082; O-linked N-acetyl glucosamine transferase family protein; K09667 protein O-GlcNAc transferase [EC:2.4.1.255] (A)	[GOT]	--	Probable UDP-N-acetylglucosamine--peptide N-acetylglucosaminyltransferase SEC OS=Arabidopsis thaliana GN=SEC PE=2 SV=1	5212	UDP-N-acetylglucosamine--peptide N-acetylglucosaminyltransferase	O-linked N-acetyl glucosamine transferase family protein [Populus trichocarpa]	7.43899	1	2.82098	1	5.23391	1	4.98152	1	9.43026	1	4.78062	1	--	--	--	--	--	--	--	--	--	--	--	--	--	--	--	--	--	--	--	--
PB.18775.1	--	--	PB.18775.1	NA	PB.15629.1	PB.14872.1	PB.18775	--	--	Molecular Function: transporter activity (GO:0005215);; Biological Process: transport (GO:0006810);; Cellular Component: integral component of membrane (GO:0016021);;	K09875|1.76886e-40|pop:POPTR_0013s05030g|POPTRDRAFT_729942; aquaporin SIP1.2 family protein; K09875 aquaporin SIP (A)	[G]	Carbohydrate transport and metabolism	Probable aquaporin SIP1-2 OS=Arabidopsis thaliana GN=SIP1-2 PE=2 SV=1	G	Carbohydrate transport and metabolism	aquaporin SIP1.2 family protein [Populus trichocarpa]	2.64987	1	15.9181	1	20.8254	1	23.0428	1	28.9387	1	25.8716	1	--	--	--	--	--	--	--	--	--	0.00978213	3.48236	up	--	--	--	--	--	--	--	--
PB.18781.1	AT5G19790	RAP2.11	PB.18781.1	NA	NA	PB.14882.1	PB.18781	--	--	Molecular Function: DNA binding (GO:0003677);; Molecular Function: sequence-specific DNA binding transcription factor activity (GO:0003700);; Cellular Component: nucleus (GO:0005634);; Biological Process: regulation of transcription, DNA-templated (GO:0006355);;	K09286|4.75772e-146|pop:POPTR_0013s05330g|POPTRDRAFT_806942; hypothetical protein; K09286 EREBP-like factor (A)	--	--	Ethylene-responsive transcription factor RAP2-11 OS=Arabidopsis thaliana GN=RAP2-11 PE=2 SV=1	K	Transcription	hypothetical protein POPTR_0013s05330g [Populus trichocarpa]	1.97048	1	1.69025	1	5.59818	1	11.8115	1	20.9777	1	26.8701	1	--	--	--	--	--	--	--	--	--	--	--	--	--	--	--	--	--	--	--	--
PB.18789.1	--	--	PB.18789.1	NA	PB.15655.1	NA	PB.18789	--	--	--	--	--	--	--	S	Function unknown	hypothetical protein POPTR_0013s05440g [Populus trichocarpa]	34.1604	1	35.2984	1	36.2579	1	34.7413	1	42.2282	1	39.6322	1	--	--	--	--	--	--	--	--	--	--	--	--	--	--	--	--	--	--	--	--
PB.18795.1	--	--	PB.18795.1	NA	PB.15666.1	NA	PB.18795	--	--	--	--	--	--	--	K	Transcription	hypothetical protein POPTR_0013s05610g [Populus trichocarpa]	1.12233	1	1.01103	1	0.327671	1	0.731277	1	0.917927	1	0.327862	1	--	--	--	--	--	--	--	--	--	--	--	--	--	--	--	--	--	--	--	--
PB.18837.1	--	--	PB.18837.1	NA	NA	PB.14982.1	PB.18837	[M]	Cell wall/membrane/envelope biogenesis	Molecular Function: phosphatidylcholine phospholipase C activity (GO:0034480);;	K01114|1.20874e-128|pop:POPTR_0013s07120g|POPTRDRAFT_571365; phosphoesterase family protein; K01114 phospholipase C [EC:3.1.4.3] (A)	--	--	Non-specific phospholipase C4 OS=Arabidopsis thaliana GN=NPC4 PE=1 SV=1	S	Function unknown	phosphoesterase family protein [Populus trichocarpa]	0	0	2.37944	1	0.583476	1	1.77569	1	0.969664	1	1.16275	1	--	--	--	--	--	--	--	--	--	--	--	--	--	--	--	--	--	--	--	--
PB.18841.1	ATCG01110	NDHH	PB.18841.1	NA	NA	PB.14988.1	PB.18841	[C]	Energy production and conversion	Cellular Component: plasma membrane (GO:0005886);; Biological Process: transport (GO:0006810);; Molecular Function: NADH dehydrogenase (ubiquinone) activity (GO:0008137);; Biological Process: photosynthesis, light reaction (GO:0019684);; Cellular Component: thylakoid membrane (GO:0042651);; Molecular Function: metal ion binding (GO:0046872);; Molecular Function: quinone binding (GO:0048038);; Mol…	K05579|2.02504e-148|mtr:MTR_6g042200|NAD(P)H-quinone oxidoreductase subunit H; K05579 NAD(P)H-quinone oxidoreductase subunit H [EC:1.6.5.3] (A)	[C]	Energy production and conversion	NAD(P)H-quinone oxidoreductase subunit H 2 OS=Gloeobacter violaceus (strain PCC 7421) GN=ndhH2 PE=3 SV=1	C	Energy production and conversion	NAD(P)H-quinone oxidoreductase subunit H [Medicago truncatula]	24.32	1	10.4825	1	10.1415	1	10.5727	1	8.84217	1	10.1865	1	--	--	--	--	--	--	--	--	--	--	--	--	--	--	--	--	--	--	--	--
PB.18842.1	ATCG01080	NDHG	PB.18842.1	PB.16185.1	NA	NA	PB.18842	[C]	Energy production and conversion	Biological Process: transport (GO:0006810);; Molecular Function: NADH dehydrogenase (ubiquinone) activity (GO:0008137);; Cellular Component: chloroplast thylakoid membrane (GO:0009535);; Cellular Component: integral component of membrane (GO:0016021);; Molecular Function: quinone binding (GO:0048038);; Biological Process: oxidation-reduction process (GO:0055114);;	K05578|6.52228e-51|pop:Poptr_cp082|ndhG; NADH dehydrogenase subunit 6 (EC:1.6.5.3); K05578 NAD(P)H-quinone oxidoreductase subunit 6 [EC:1.6.5.3] (A)	--	--	NAD(P)H-quinone oxidoreductase subunit 6, chloroplastic OS=Populus trichocarpa GN=ndhG PE=3 SV=1	C	Energy production and conversion	NADH dehydrogenase subunit 6 [Populus alba]	7.90607	1	3.82703	1	6.80534	1	4.44533	1	5.82768	1	5.26672	1	--	--	--	--	--	--	--	--	--	--	--	--	--	--	--	--	--	--	--	--
PB.18859.1	--	--	PB.18859.1	NA	NA	PB.15023.1	PB.18859	--	--	--	--	--	--	--	--	--	hypothetical protein POPTR_0013s07970g [Populus trichocarpa]	10.4071	1	13.2482	1	7.98217	1	10.5605	1	6.04513	1	4.83497	1	--	--	--	--	--	--	--	--	--	--	--	--	--	--	--	--	--	--	--	--
PB.18870.1	--	--	PB.18870.1	NA	NA	PB.15043.1	PB.18870	--	--	Molecular Function: sequence-specific DNA binding transcription factor activity (GO:0003700);; Biological Process: regulation of transcription, DNA-templated (GO:0006355);; Molecular Function: sequence-specific DNA binding (GO:0043565);;	K18835|9.13101e-160|pop:POPTR_0013s08380g|hypothetical protein; K18835 WRKY transcription factor 2 (A)	--	--	Probable WRKY transcription factor 33 OS=Arabidopsis thaliana GN=WRKY33 PE=1 SV=2	K	Transcription	hypothetical protein POPTR_0013s08380g [Populus trichocarpa]	3.18821	1	5.88214	1	6.68834	1	2.45798	1	1.80675	1	4.19832	1	--	--	--	--	--	--	--	--	--	--	--	--	--	--	--	--	--	--	--	--
PB.18879.1	--	--	PB.18879.1	NA	PB.15822.1	NA	PB.18879	--	--	Molecular Function: nucleic acid binding (GO:0003676);; Molecular Function: catalytic activity (GO:0003824);; Biological Process: regulation of transcription, DNA-templated (GO:0006355);; Biological Process: DNA integration (GO:0015074);;	--	[R]	General function prediction only	--	S	Function unknown	integrase [Populus trichocarpa]	0	0	0	0	0	0	0	0	0	0	0	0	--	--	--	--	--	--	--	--	--	--	--	--	--	--	--	--	--	--	--	--
PB.18888.1	AT3G54190	--	PB.18888.1	PB.16277.1	NA	NA	PB.18888	--	--	--	--	--	--	--	S	Function unknown	hypothetical protein POPTR_0013s09320g [Populus trichocarpa]	0	0	0	0	0	0	0	0	0.286574	1	0.352953	1	--	--	--	--	--	--	--	--	--	--	--	--	--	--	--	--	--	--	--	--
PB.18895.1	--	--	PB.18895.1	NA	PB.15850.1	NA	PB.18895	--	--	--	K15442|1.40792e-96|pop:POPTR_0013s09100g|hypothetical protein; K15442 tRNA-specific adenosine deaminase 3 (A)	[A]	RNA processing and modification	--	A	RNA processing and modification	hypothetical protein POPTR_0013s09100g [Populus trichocarpa]	3.05719	1	1.36592	1	0.305361	1	0.365637	1	0.315676	1	0	0	--	--	--	--	--	--	--	--	--	--	--	--	--	--	--	--	--	--	--	--
PB.18908.1	--	--	PB.18908.1	PB.16310.1	PB.15869.1	NA	PB.18908	--	--	--	K13210|3.9425e-90|pop:POPTR_0013s10480g|hypothetical protein; K13210 far upstream element-binding protein (A)	[A]	RNA processing and modification	--	A	RNA processing and modification	PREDICTED: far upstream element-binding protein 2-like [Populus euphratica]	3.18821	1	3.5588	1	1.75536	1	10.0516	1	5.29536	1	3.26492	1	--	--	--	--	--	--	--	--	--	--	--	--	--	--	--	--	--	--	--	--
PB.18981.1	AT1G14300	--	PB.18981.1	PB.16435.1	PB.15980.2	PB.15201.1	PB.18981	--	--	--	--	[S]	Function unknown	Protein HGH1 homolog OS=Homo sapiens GN=HGH1 PE=1 SV=1	S	Function unknown	unknown [Populus trichocarpa x Populus deltoides]	338.682	0.7658	256.402	0.6837	292.585	0.7218	325.564	0.7037	318.666	0.6816	323.478	0.6775	--	--	--	--	--	--	--	--	--	--	--	--	--	--	--	--	--	--	--	--
PB.18981.2	AT1G14300	--	PB.18981.2	NA	PB.15980.1	PB.15201.2	PB.18981	--	--	Biological Process: protein targeting to mitochondrion (GO:0006626);;	--	[S]	Function unknown	Protein HGH1 homolog OS=Homo sapiens GN=HGH1 PE=1 SV=1	S	Function unknown	unknown [Populus trichocarpa x Populus deltoides]	3.13585	0.0071	11.3413	0.0302	15.1223	0.0373	4.82772	0.0104	18.0428	0.0386	15.2609	0.032	--	--	--	--	--	--	--	--	--	--	--	--	--	--	--	--	--	--	--	--
PB.18981.3	AT1G14300	--	PB.18981.3	PB.16435.2	PB.15980.3	PB.15201.3	PB.18981	--	--	Biological Process: protein targeting to mitochondrion (GO:0006626);;	--	[S]	Function unknown	Protein HGH1 homolog OS=Homo sapiens GN=HGH1 PE=1 SV=1	S	Function unknown	unknown [Populus trichocarpa x Populus deltoides]	63.1341	0.1428	86.4425	0.2305	91.9322	0.2268	113.315	0.2449	115.221	0.2465	108.784	0.2278	--	--	--	--	--	--	--	--	--	--	--	--	--	--	--	--	--	--	--	--
PB.18981.4	AT1G14300	--	PB.18981.4	NA	PB.15980.5	PB.15201.4	PB.18981	--	--	Biological Process: protein targeting to mitochondrion (GO:0006626);;	--	[S]	Function unknown	Protein HGH1 homolog OS=Homo sapiens GN=HGH1 PE=1 SV=1	S	Function unknown	unknown [Populus trichocarpa x Populus deltoides]	24.3946	0.0552	18.3057	0.0488	4.21426	0.0104	7.90238	0.0171	8.6743	0.0186	25.1177	0.0526	--	--	--	--	--	--	--	--	--	--	--	--	--	--	--	--	--	--	--	--
PB.18981.5	AT1G14300	--	PB.18981.5	NA	PB.15980.4	NA	PB.18981	--	--	Biological Process: protein targeting to mitochondrion (GO:0006626);;	--	[S]	Function unknown	Protein HGH1 homolog OS=Homo sapiens GN=HGH1 PE=1 SV=1	S	Function unknown	unknown [Populus trichocarpa x Populus deltoides]	8.75741	0.0198	2.54593	0.0068	1.50048	0.0037	9.2627	0.02	6.89037	0.0147	4.82811	0.0101	--	--	--	--	--	--	--	--	--	--	--	--	--	--	--	--	--	--	--	--
PB.19020.1	ATCG00810	RPL22	PB.19020.1	NA	NA	PB.15261.1	PB.19020	[J]	Translation, ribosomal structure and biogenesis	Cellular Component: plastid large ribosomal subunit (GO:0000311);; Molecular Function: structural constituent of ribosome (GO:0003735);; Biological Process: generation of precursor metabolites and energy (GO:0006091);; Biological Process: DNA-templated transcription, elongation (GO:0006354);; Biological Process: translation (GO:0006412);; Cellular Component: chloroplast stroma (GO:0009570);; Cell…	K02890|1.45063e-58|pop:Poptr_cp062|rpl22; ribosomal protein L22; K02890 large subunit ribosomal protein L22 (A)	[J]	Translation, ribosomal structure and biogenesis	50S ribosomal protein L22, chloroplastic OS=Populus trichocarpa GN=rpl22 PE=3 SV=1	J	Translation, ribosomal structure and biogenesis	ribosomal protein L22 (chloroplast) [Populus euphratica]	6.15212	1	0.684205	1	1.77768	1	2.24281	1	0.943793	1	0.680816	1	--	--	--	--	--	--	--	--	--	--	--	--	--	--	--	--	--	--	--	--
PB.19021.1	ATCG00750	RPS11	PB.19021.1	PB.16505.1	PB.16046.1	PB.15261.2	PB.19021	[J]	Translation, ribosomal structure and biogenesis	Molecular Function: structural constituent of ribosome (GO:0003735);; Cellular Component: ribosome (GO:0005840);; Biological Process: translation (GO:0006412);; Cellular Component: chloroplast (GO:0009507);; Molecular Function: rRNA binding (GO:0019843);;	K02948|6.37904e-65|pop:Poptr_cp056|rps11; ribosomal protein S11; K02948 small subunit ribosomal protein S11 (A)	[J]	Translation, ribosomal structure and biogenesis	30S ribosomal protein S11, chloroplastic OS=Populus trichocarpa GN=rps11 PE=3 SV=1	R	General function prediction only	ribosomal protein S11 [Populus alba]	139.243	0.9135	42.1602	0.8733	31.3086	0.9574	35.719	0.9771	50.9886	0.9717	34.8574	0.9802	--	--	--	--	--	--	--	--	--	--	--	--	--	--	--	--	--	--	--	--
PB.19021.2	ATCG00780	RPL14	PB.19021.2	PB.16505.2	NA	NA	PB.19021	[J]	Translation, ribosomal structure and biogenesis	Molecular Function: structural constituent of ribosome (GO:0003735);; Biological Process: translation (GO:0006412);; Cellular Component: chloroplast (GO:0009507);; Cellular Component: large ribosomal subunit (GO:0015934);; Molecular Function: rRNA binding (GO:0019843);;	K02874|3.41875e-57|pop:Poptr_cp059|rpl14; ribosomal protein L14; K02874 large subunit ribosomal protein L14 (A)	[J]	Translation, ribosomal structure and biogenesis	50S ribosomal protein L14, chloroplastic OS=Populus trichocarpa GN=rpl14 PE=3 SV=1	J	Translation, ribosomal structure and biogenesis	ribosomal protein L14 [Populus trichocarpa]	13.1876	0.0865	6.11485	0.1267	1.39447	0.0426	0.837491	0.0229	1.48641	0.0283	0.702579	0.0198	--	--	--	--	--	--	--	--	--	--	--	--	--	--	--	--	--	--	--	--
PB.19026.15	ATCG00670	CLPP1	PB.19026.15	NA	PB.16048.18	PB.15263.18	PB.19026	--	--	Cellular Component: cytoplasm (GO:0005737);; Molecular Function: hydrolase activity (GO:0016787);;	K01358|5.64116e-11|pop:Poptr_cp048|clpP; ATP-dependent Clp protease proteolytic subunit (EC:3.4.21.92); K01358 ATP-dependent Clp protease, protease subunit [EC:3.4.21.92] (A)	[O]	Posttranslational modification, protein turnover, chaperones	ATP-dependent Clp protease proteolytic subunit OS=Populus trichocarpa GN=clpP PE=3 SV=1	O	Posttranslational modification, protein turnover, chaperones	clpP-like protease (chloroplast) [Camellia cuspidata]	0	0	0	0	0	0	0	0	0	0	0	0	--	--	--	--	--	--	--	--	--	--	--	--	--	--	--	--	--	--	--	--
PB.19026.16	ATCG00650	RPS18	PB.19026.16	PB.16507.28	PB.16049.1	PB.15263.19	PB.19026	--	--	--	--	--	--	Cytochrome b6-f complex subunit 6 OS=Populus trichocarpa GN=petL PE=3 SV=1	--	--	cytochrome b6/f complex subunit VI [Populus alba]	327.64	0.6161	292.676	0.7556	249.808	0.7308	191.537	0.7835	285.307	0.7569	298.979	0.6475	--	--	--	--	--	--	--	--	--	--	--	--	--	--	--	--	--	--	--	--
PB.19026.18	ATCG00490	RBCL	PB.19026.18	PB.16507.31	PB.16052.1	PB.15265.1	PB.19026	[G]	Carbohydrate transport and metabolism	--	K01601|1.50718e-64|csv:3429289|rbcL, CsCp048; RuBisCO large subunit; K01601 ribulose-bisphosphate carboxylase large chain [EC:4.1.1.39] (A)	--	--	Ribulose bisphosphate carboxylase large chain (Fragment) OS=Lupinus micranthus GN=rbcL PE=3 SV=1	C	Energy production and conversion	ribulose-1,5-bisphosphate carboxylase/oxygenase large subunit [Populus cathayana]	55.9661	0.1052	40.8065	0.1053	38.5253	0.1127	27.0532	0.1107	47.9502	0.1272	104.666	0.2267	--	--	--	--	--	--	--	--	--	--	--	--	--	--	--	--	--	--	--	--
PB.19026.24	ATCG00670	CLPP1	PB.19026.24	PB.16507.27	NA	NA	PB.19026	[OU]	--	Molecular Function: hydrolase activity (GO:0016787);;	K01358|2.41371e-17|fve:101309021|ATP-dependent Clp protease proteolytic subunit-like; K01358 ATP-dependent Clp protease, protease subunit [EC:3.4.21.92] (A)	[O]	Posttranslational modification, protein turnover, chaperones	ATP-dependent Clp protease proteolytic subunit OS=Lotus japonicus GN=clpP PE=3 SV=1	O	Posttranslational modification, protein turnover, chaperones	PREDICTED: ATP-dependent Clp protease proteolytic subunit-like, partial [Fragaria vesca subsp. vesca]	0	0	0	0	0	0	0	0	0	0	0	0	--	--	--	--	--	--	--	--	--	--	--	--	--	--	--	--	--	--	--	--
PB.19026.27	ATCG01280	YCF2.2	PB.19026.27	PB.16507.14	NA	NA	PB.19026	--	--	Molecular Function: ATP binding (GO:0005524);; Cellular Component: chloroplast stroma (GO:0009570);; Molecular Function: nucleoside-triphosphatase activity (GO:0017111);;	--	--	--	Protein Ycf2 OS=Coffea arabica GN=ycf2-A PE=3 SV=1	R	General function prediction only	ycf2 [Jatropha curcas]	0	0	0	0	0	0	0	0	0	0	0	0	--	--	--	--	--	--	--	--	--	--	--	--	--	--	--	--	--	--	--	--
PB.19028.1	ATCG00380	RPS4	PB.19028.1	PB.16512.1	PB.16055.1	PB.15269.1	PB.19028	[J]	Translation, ribosomal structure and biogenesis	Cellular Component: ribonucleoprotein complex (GO:0030529);; Cellular Component: intracellular organelle (GO:0043229);; Cellular Component: cytoplasmic part (GO:0044444);;	K02986|2.06906e-42|mtr:MetrCp068|rps4; ribosomal protein S4; K02986 small subunit ribosomal protein S4 (A)	[J]	Translation, ribosomal structure and biogenesis	30S ribosomal protein S4, chloroplastic OS=Buxus microphylla GN=rps4 PE=3 SV=1	J	Translation, ribosomal structure and biogenesis	ribosomal protein S4 (chloroplast) [Hamamelis mollis]	0	0	0	0	0	0	0	0	0	0	0	0	--	--	--	--	--	--	--	--	--	--	--	--	--	--	--	--	--	--	--	--
PB.19028.2	ATCG00380	RPS4	PB.19028.2	PB.16512.1	PB.16055.1	PB.15271.1	PB.19028	[J]	Translation, ribosomal structure and biogenesis	Cellular Component: ribonucleoprotein complex (GO:0030529);; Cellular Component: intracellular organelle (GO:0043229);; Cellular Component: cytoplasmic part (GO:0044444);;	K02986|2.06906e-42|mtr:MetrCp068|rps4; ribosomal protein S4; K02986 small subunit ribosomal protein S4 (A)	[J]	Translation, ribosomal structure and biogenesis	30S ribosomal protein S4, chloroplastic OS=Buxus microphylla GN=rps4 PE=3 SV=1	J	Translation, ribosomal structure and biogenesis	ribosomal protein S4 (chloroplast) [Hamamelis mollis]	0	0	0	0	0	0	0	0	0	0	0	0	--	--	--	--	--	--	--	--	--	--	--	--	--	--	--	--	--	--	--	--
PB.19028.3	ATCG00380	RPS4	PB.19028.3	PB.16512.1	PB.16057.1	NA	PB.19028	[J]	Translation, ribosomal structure and biogenesis	Cellular Component: ribonucleoprotein complex (GO:0030529);; Cellular Component: intracellular organelle (GO:0043229);; Cellular Component: cytoplasmic part (GO:0044444);;	K02986|2.06906e-42|mtr:MetrCp068|rps4; ribosomal protein S4; K02986 small subunit ribosomal protein S4 (A)	[J]	Translation, ribosomal structure and biogenesis	30S ribosomal protein S4, chloroplastic OS=Buxus microphylla GN=rps4 PE=3 SV=1	J	Translation, ribosomal structure and biogenesis	ribosomal protein S4 (chloroplast) [Hamamelis mollis]	1498.91	1	917.479	1	609.63	1	559.747	1	614.399	1	603.814	1	--	--	--	3.70774e-06	-1.39434	down	1.79344e-06	-1.52895	down	5.81434e-06	-1.40138	down	6.51924e-06	-1.4068	down	--	--	--	--	--
PB.19029.1	ATMG01060	ORF107G	PB.19029.1	PB.16516.1	PB.16060.1	PB.15274.1	PB.19029	--	--	Cellular Component: photosystem II (GO:0009523);; Cellular Component: chloroplast thylakoid membrane (GO:0009535);; Cellular Component: integral component of membrane (GO:0016021);; Cellular Component: cytoplasmic membrane-bounded vesicle (GO:0016023);; Biological Process: photosynthesis, light reaction (GO:0019684);;	--	--	--	Photosystem II reaction center protein M OS=Pelargonium hortorum GN=psbM PE=3 SV=1	S	Function unknown	hypothetical protein ARALYDRAFT_893970 [Arabidopsis lyrata subsp. lyrata]	688.617	1	458.284	1	403.752	1	373.063	1	416.202	1	425.357	1	--	--	--	--	--	--	--	--	--	--	--	--	--	--	--	--	--	--	--	--
PB.19029.2	--	--	PB.19029.2	PB.16516.2	PB.16060.2	NA	PB.19029	--	--	--	--	--	--	--	--	--	hypothetical protein EUGRSUZ_H01179 [Eucalyptus grandis]	0	0	0	0	0	0	0	0	0	0	0	0	--	--	--	--	--	--	--	--	--	--	--	--	--	--	--	--	--	--	--	--
PB.19030.1	ATCG00190	RPOB	PB.19030.1	NA	PB.16061.1	NA	PB.19030	[K]	Transcription	Molecular Function: DNA binding (GO:0003677);; Molecular Function: DNA-directed RNA polymerase activity (GO:0003899);; Biological Process: transcription, DNA-templated (GO:0006351);; Cellular Component: chloroplast (GO:0009507);; Molecular Function: ribonucleoside binding (GO:0032549);;	K03043|0|pop:Poptr_cp012|rpoB; RNA polymerase beta subunit (EC:2.7.7.6); K03043 DNA-directed RNA polymerase subunit beta [EC:2.7.7.6] (A)	[K]	Transcription	DNA-directed RNA polymerase subunit beta OS=Populus trichocarpa GN=rpoB PE=3 SV=1	C	Energy production and conversion	RNA polymerase beta subunit (chloroplast) [Populus euphratica]	0	0	0	0	0	0	0	0	0	0	0	0	--	--	--	--	--	--	--	--	--	--	--	--	--	--	--	--	--	--	--	--
PB.19031.1	ATCG00180	RPOC1	PB.19031.1	PB.16519.1	PB.16063.1	NA	PB.19031	[K]	Transcription	Cellular Component: plastid (GO:0009536);; Molecular Function: nucleotidyltransferase activity (GO:0016779);;	K03046|0|vvi:4025097|rpoC2, ViviCp011; RNA polymerase beta'' chain; K03046 DNA-directed RNA polymerase subunit beta' [EC:2.7.7.6] (A)	--	--	DNA-directed RNA polymerase subunit beta&apos;&apos; OS=Platanus occidentalis GN=rpoC2 PE=3 SV=1	K	Transcription	RNA polymerase beta&apos;&apos; subunit (chloroplast) [Camellia sinensis]	0	0	0	0	0	0	0	0	0	0	0	0	--	--	--	--	--	--	--	--	--	--	--	--	--	--	--	--	--	--	--	--
PB.19032.1	ATCG00040	MATK	PB.19032.1	NA	PB.16065.1	PB.15276.1	PB.19032	--	--	Molecular Function: RNA binding (GO:0003723);; Biological Process: mRNA processing (GO:0006397);; Biological Process: tRNA processing (GO:0008033);; Biological Process: RNA splicing (GO:0008380);; Cellular Component: chloroplast (GO:0009507);;	--	--	--	Maturase K OS=Populus trichocarpa GN=matK PE=3 SV=1	J	Translation, ribosomal structure and biogenesis	maturase K (chloroplast) [Populus lasiocarpa]	2.26248	1	0.681712	1	2.03841	1	1.87717	1	3.63614	1	1.36163	1	--	--	--	--	--	--	--	--	--	--	--	--	--	--	--	--	--	--	--	--
PB.19046.1	AT2G20890	PSB29	PB.19046.1	PB.16546.1	NA	NA	PB.19046	--	--	Biological Process: G-protein coupled receptor signaling pathway (GO:0007186);; Cellular Component: photosystem II (GO:0009523);; Cellular Component: plastid outer membrane (GO:0009527);; Cellular Component: plastid inner membrane (GO:0009528);; Cellular Component: chloroplast thylakoid membrane (GO:0009535);; Cellular Component: chloroplast stroma (GO:0009570);; Cellular Component: chloroplast e…	--	--	--	Protein THYLAKOID FORMATION 1, chloroplastic OS=Arabidopsis thaliana GN=THF1 PE=1 SV=1	U	Intracellular trafficking, secretion, and vesicular transport	hypothetical protein POPTR_0013s14450g [Populus trichocarpa]	2.37569	1	2.07319	1	2.08304	1	2.60844	1	4.97321	1	3.93018	1	--	--	--	--	--	--	--	--	--	--	--	--	--	--	--	--	--	--	--	--
PB.19068.1	--	--	PB.19068.1	NA	NA	PB.15330.1	PB.19068	--	--	--	--	--	--	Protein LURP-one-related 7 OS=Arabidopsis thaliana GN=At2g30270 PE=2 SV=1	S	Function unknown	hypothetical protein POPTR_0019s14690g [Populus trichocarpa]	1.16385	0.3785	4.71376	0.2549	6.87681	0.1098	29.2531	0.2142	22.4273	0.1765	18.3537	0.1703	--	--	--	--	--	--	--	--	--	--	--	--	--	--	--	--	--	--	--	--
PB.19068.2	--	--	PB.19068.2	NA	PB.16115.1	PB.15330.2	PB.19068	--	--	--	--	--	--	Protein LURP-one-related 7 OS=Arabidopsis thaliana GN=At2g30270 PE=2 SV=1	S	Function unknown	hypothetical protein POPTR_0019s14690g [Populus trichocarpa]	1.91116	0.6215	13.7785	0.7451	55.7486	0.8902	107.294	0.7858	104.661	0.8235	89.4311	0.8297	--	--	--	8.66679e-05	4.95037	up	4.82308e-08	5.89592	up	3.83183e-08	5.85251	up	5.54548e-07	5.64073	up	--	--	--	0.00138728	2.97693
PB.19070.1	AT3G51630	WNK5	PB.19070.1	NA	NA	PB.15337.1	PB.19070	[RTKL]	--	Biological Process: activation of MAPKK activity (GO:0000186);; Molecular Function: MAP kinase kinase kinase activity (GO:0004709);; Molecular Function: ATP binding (GO:0005524);; Cellular Component: nucleus (GO:0005634);; Biological Process: organ senescence (GO:0010260);; Biological Process: cellular response to phosphate starvation (GO:0016036);; Biological Process: galactolipid biosynthetic p…	K08867|0|pop:POPTR_0013s15110g|POPTRDRAFT_571883; hypothetical protein; K08867 WNK lysine deficient protein kinase [EC:2.7.11.1] (A)	[R]	General function prediction only	Probable serine/threonine-protein kinase WNK4 OS=Arabidopsis thaliana GN=WNK4 PE=1 SV=1	T	Signal transduction mechanisms	hypothetical protein POPTR_0013s15110g [Populus trichocarpa]	1.62083	1	3.14532	1	1.96161	1	5.37956	1	6.322	1	2.51485	1	--	--	--	--	--	--	--	--	--	--	--	--	--	--	--	--	--	--	--	--
PB.19127.1	--	--	PB.19127.1	NA	PB.16203.1	NA	PB.19127	--	--	--	--	[R]	General function prediction only	--	R	General function prediction only	PREDICTED: uncharacterized protein LOC104728643 [Camelina sativa]	0	0	4.50624	1	3.53304	1	5.38391	1	1.94579	1	2.7328	1	--	--	--	--	--	--	--	--	--	--	--	--	--	--	--	--	--	--	--	--
PB.19135.1	AT1G27690	--	PB.19135.1	NA	PB.16220.1	NA	PB.19135	--	--	--	--	--	--	--	S	Function unknown	hypothetical protein POPTR_0014s02000g [Populus trichocarpa]	5.93138	1	5.81855	1	3.75225	1	6.96804	1	6.86403	1	4.00546	1	--	--	--	--	--	--	--	--	--	--	--	--	--	--	--	--	--	--	--	--
PB.19138.1	--	--	PB.19138.1	NA	NA	PB.15426.1	PB.19138	--	--	--	--	--	--	--	R	General function prediction only	hypothetical protein POPTR_0014s02140g [Populus trichocarpa]	18.4678	1	16.5082	1	20.066	1	33.8676	1	40.2287	1	35.2554	1	--	--	--	--	--	--	--	--	--	--	--	--	--	--	--	--	--	--	--	--
PB.19174.1	AT2G26570	WEB1	PB.19174.1	NA	PB.16280.1	PB.15465.1	PB.19174	--	--	--	--	--	--	Protein WEAK CHLOROPLAST MOVEMENT UNDER BLUE LIGHT 1 OS=Arabidopsis thaliana GN=WEB1 PE=1 SV=1	S	Function unknown	PREDICTED: protein WEAK CHLOROPLAST MOVEMENT UNDER BLUE LIGHT 1 [Populus euphratica]	11.9806	0.5482	40.4674	0.5549	89.0544	0.606	110.101	0.5716	105.38	0.5314	88.201	0.6692	--	--	--	0.00423523	2.83025	up	0.000546694	3.12427	up	0.000652766	3.04736	up	0.0037643	2.81039	up	--	--	--	--	--
PB.19174.2	AT2G26570	WEB1	PB.19174.2	NA	PB.16280.2	NA	PB.19174	--	--	--	--	--	--	Protein WEAK CHLOROPLAST MOVEMENT UNDER BLUE LIGHT 1 OS=Arabidopsis thaliana GN=WEB1 PE=1 SV=1	S	Function unknown	PREDICTED: protein WEAK CHLOROPLAST MOVEMENT UNDER BLUE LIGHT 1 [Populus euphratica]	9.87559	0.4518	32.4559	0.4451	57.9049	0.394	82.5144	0.4284	92.9279	0.4686	43.6002	0.3308	--	--	--	--	--	--	0.00304838	2.97051	up	0.00218051	3.14195	up	--	--	--	--	--	--	--	--
PB.19208.1	--	--	PB.19208.1	PB.16795.1	NA	NA	PB.19208	--	--	--	--	[R]	General function prediction only	Pentatricopeptide repeat-containing protein At2g15690 OS=Arabidopsis thaliana GN=PCMP-H66 PE=2 SV=2	R	General function prediction only	hypothetical protein POPTR_0014s03840g [Populus trichocarpa]	13.4301	1	26.0844	1	18.8843	1	13.7383	1	14.7358	1	16.7701	1	--	--	--	--	--	--	--	--	--	--	--	--	--	--	--	--	--	--	--	--
PB.19212.1	--	--	PB.19212.1	NA	NA	PB.15514.1	PB.19212	--	--	Molecular Function: kinase activity (GO:0016301);; Biological Process: phosphorylation (GO:0016310);; Biological Process: cellular macromolecule metabolic process (GO:0044260);;	--	--	--	Protein LYK5 OS=Arabidopsis thaliana GN=LYK5 PE=2 SV=1	T	Signal transduction mechanisms	hypothetical protein POPTR_0014s03940g [Populus trichocarpa]	4.27492	1	1.6622	1	0.561166	1	0	0	0	0	1.5157	1	--	--	--	--	--	--	--	--	--	--	--	--	--	--	--	--	--	--	--	--
PB.19237.23	--	--	PB.19237.23	PB.16848.7	NA	NA	PB.19237	--	--	--	--	--	--	--	--	--	hypothetical protein POPTR_0014s04790g [Populus trichocarpa]	1.31799	1	9.06373	1	3.07117	1	1.33696	1	0.850223	1	0.113314	1	--	--	--	--	--	--	--	--	--	--	--	--	--	--	--	--	--	--	--	--
PB.19242.2	--	--	PB.19242.2	NA	PB.16394.1	NA	PB.19242	[KL]	--	Molecular Function: DNA binding (GO:0003677);; Molecular Function: helicase activity (GO:0004386);; Molecular Function: ATP binding (GO:0005524);; Molecular Function: transferase activity (GO:0016740);;	K10875|1.16573e-53|pop:POPTR_0014s04910g|hypothetical protein; K10875 DNA repair and recombination protein RAD54 and RAD54-like protein [EC:3.6.4.-] (A)	[L]	Replication, recombination and repair	SNF2 domain-containing protein CLASSY 3 OS=Arabidopsis thaliana GN=CLSY3 PE=1 SV=1	L	Replication, recombination and repair	hypothetical protein POPTR_0014s04910g [Populus trichocarpa]	0	0	0.354883	1	0.255805	1	0.308788	1	0	0	1.41182	1	--	--	--	--	--	--	--	--	--	--	--	--	--	--	--	--	--	--	--	--
PB.19246.1	--	--	PB.19246.1	NA	PB.16401.1	NA	PB.19246	--	--	--	--	--	--	--	S	Function unknown	hypothetical protein POPTR_0014s05020g [Populus trichocarpa]	1.12233	1	0.684205	1	2.21742	1	2.02328	1	0.943793	1	1.10303	1	--	--	--	--	--	--	--	--	--	--	--	--	--	--	--	--	--	--	--	--
PB.19280.1	--	--	PB.19280.1	PB.16916.1	PB.16451.1	PB.15621.1	PB.19280	--	--	--	--	--	--	--	--	--	hypothetical protein POPTR_0011s06520g, partial [Populus trichocarpa]	382.137	0.9999	297.804	1	213.592	0.9358	211.259	0.9999	206.404	0.97	218.844	0.9797	--	--	--	--	--	--	--	--	--	--	--	--	--	--	--	--	--	--	--	--
PB.19280.2	--	--	PB.19280.2	PB.16916.2	NA	NA	PB.19280	--	--	--	--	--	--	--	--	--	hypothetical protein POPTR_0004s02470g [Populus trichocarpa]	0	0	0	0	0	0	0	0	0	0	0	0	--	--	--	--	--	--	--	--	--	--	--	--	--	--	--	--	--	--	--	--
PB.19280.3	--	--	PB.19280.3	NA	PB.16451.2	NA	PB.19280	--	--	--	--	--	--	--	--	--	hypothetical protein POPTR_0004s02470g [Populus trichocarpa]	0	0	0	0	0	0	0	0	0	0	0	0	--	--	--	--	--	--	--	--	--	--	--	--	--	--	--	--	--	--	--	--
PB.19309.1	--	--	PB.19309.1	PB.16973.1	NA	NA	PB.19309	[G]	Carbohydrate transport and metabolism	Molecular Function: ribokinase activity (GO:0004747);; Biological Process: D-ribose metabolic process (GO:0006014);; Molecular Function: fructokinase activity (GO:0008865);; Biological Process: phosphorylation (GO:0016310);;	K00847|4.07609e-33|rcu:RCOM_1612960|fructokinase, putative (EC:2.7.1.4); K00847 fructokinase [EC:2.7.1.4] (A)	[G]	Carbohydrate transport and metabolism	Probable fructokinase-7 OS=Arabidopsis thaliana GN=At5g51830 PE=1 SV=1	G	Carbohydrate transport and metabolism	fructokinase, putative [Ricinus communis]	0.754863	1	0	0	0	0	0	0	0	0	0	0	--	--	--	--	--	--	--	--	--	--	--	--	--	--	--	--	--	--	--	--
PB.1931.1	AT5G46920	--	PB.1931.1	NA	NA	PB.785.1	PB.1931	[L]	Replication, recombination and repair	Molecular Function: RNA binding (GO:0003723);; Molecular Function: RNA-directed DNA polymerase activity (GO:0003964);; Cellular Component: mitochondrion (GO:0005739);; Biological Process: RNA-dependent DNA replication (GO:0006278);; Biological Process: mRNA processing (GO:0006397);; Biological Process: RNA splicing (GO:0008380);;	--	[R]	General function prediction only	Uncharacterized mitochondrial protein ymf11 OS=Marchantia polymorpha GN=YMF11 PE=3 SV=1	R	General function prediction only	hypothetical protein POPTR_0001s03080g [Populus trichocarpa]	14.1212	0.0354	0.00141448	0	0.0179499	0.0001	1.95382	0.0095	0.000717253	0	4.1436	0.0203	--	--	--	--	--	--	--	--	--	--	--	--	--	--	--	--	--	--	--	--
PB.1931.2	AT5G46920	--	PB.1931.2	NA	NA	PB.785.2	PB.1931	[L]	Replication, recombination and repair	Molecular Function: RNA binding (GO:0003723);; Molecular Function: RNA-directed DNA polymerase activity (GO:0003964);; Cellular Component: mitochondrion (GO:0005739);; Biological Process: RNA-dependent DNA replication (GO:0006278);; Biological Process: mRNA processing (GO:0006397);; Biological Process: RNA splicing (GO:0008380);;	--	[R]	General function prediction only	Uncharacterized mitochondrial protein ymf11 OS=Marchantia polymorpha GN=YMF11 PE=3 SV=1	R	General function prediction only	hypothetical protein POPTR_0001s03080g [Populus trichocarpa]	126.257	0.3169	96.2729	0.4352	63.5856	0.3146	91.543	0.4438	90.6833	0.4354	64.4775	0.3159	--	--	--	--	--	--	--	--	--	--	--	--	--	--	--	--	--	--	--	--
PB.1931.3	AT5G46920	--	PB.1931.3	PB.845.2	NA	PB.785.3	PB.1931	[L]	Replication, recombination and repair	Molecular Function: RNA binding (GO:0003723);; Molecular Function: RNA-directed DNA polymerase activity (GO:0003964);; Cellular Component: mitochondrion (GO:0005739);; Biological Process: RNA-dependent DNA replication (GO:0006278);; Biological Process: mRNA processing (GO:0006397);; Biological Process: RNA splicing (GO:0008380);;	--	[R]	General function prediction only	Uncharacterized mitochondrial protein ymf11 OS=Marchantia polymorpha GN=YMF11 PE=3 SV=1	R	General function prediction only	hypothetical protein POPTR_0001s03080g [Populus trichocarpa]	189.281	0.4751	63.8525	0.2887	71.6219	0.3543	66.0322	0.3201	64.5913	0.3101	42.6668	0.209	--	--	--	--	--	--	--	--	--	--	--	--	--	--	--	--	--	--	--	--
PB.1931.4	AT5G46920	--	PB.1931.4	PB.845.3	NA	NA	PB.1931	[L]	Replication, recombination and repair	Molecular Function: RNA binding (GO:0003723);; Molecular Function: RNA-directed DNA polymerase activity (GO:0003964);; Cellular Component: mitochondrion (GO:0005739);; Biological Process: RNA-dependent DNA replication (GO:0006278);; Biological Process: mRNA processing (GO:0006397);; Biological Process: RNA splicing (GO:0008380);;	--	[R]	General function prediction only	Uncharacterized mitochondrial protein ymf11 OS=Marchantia polymorpha GN=YMF11 PE=3 SV=1	R	General function prediction only	hypothetical protein POPTR_0001s03080g [Populus trichocarpa]	9.58887	0.0241	12.519	0.0566	4.15018	0.0205	2.91076	0.0141	0.000244476	0	11.7848	0.0577	--	--	--	--	--	--	--	--	--	--	--	--	--	--	--	--	--	--	--	--
PB.1931.5	AT5G46920	--	PB.1931.5	PB.845.1	NA	NA	PB.1931	[L]	Replication, recombination and repair	Molecular Function: RNA binding (GO:0003723);; Molecular Function: RNA-directed DNA polymerase activity (GO:0003964);; Cellular Component: mitochondrion (GO:0005739);; Biological Process: RNA-dependent DNA replication (GO:0006278);; Biological Process: mRNA processing (GO:0006397);; Biological Process: RNA splicing (GO:0008380);;	--	[R]	General function prediction only	Uncharacterized mitochondrial protein ymf11 OS=Marchantia polymorpha GN=YMF11 PE=3 SV=1	R	General function prediction only	hypothetical protein POPTR_0001s03080g [Populus trichocarpa]	59.191	0.1486	48.5485	0.2195	62.7704	0.3105	43.8144	0.2124	53.0115	0.2545	81.044	0.397	--	--	--	--	--	--	--	--	--	--	--	--	--	--	--	--	--	--	--	--
PB.19327.1	--	--	PB.19327.1	NA	PB.16533.1	NA	PB.19327	--	--	--	--	--	--	BON1-associated protein 2 OS=Arabidopsis thaliana GN=BAP2 PE=1 SV=1	R	General function prediction only	BON association protein 1 [Populus trichocarpa]	0.810413	1	3.73539	1	2.90001	1	8.66161	1	5.32769	1	4.57637	1	--	--	--	--	--	--	--	--	--	--	--	--	--	--	--	--	--	--	--	--
PB.1934.1	--	--	PB.1934.1	NA	NA	PB.792.1	PB.1934	--	--	Molecular Function: zinc ion binding (GO:0008270);; Molecular Function: ligase activity (GO:0016874);;	--	[O]	Posttranslational modification, protein turnover, chaperones	BOI-related E3 ubiquitin-protein ligase 1 OS=Arabidopsis thaliana GN=BRG1 PE=1 SV=1	O	Posttranslational modification, protein turnover, chaperones	hypothetical protein POPTR_0003s03410g [Populus trichocarpa]	4.75138	1	2.78545	1	1.77768	1	5.05855	1	0.85972	1	2.17143	1	--	--	--	--	--	--	--	--	--	--	--	--	--	--	--	--	--	--	--	--
PB.19341.1	--	--	PB.19341.1	NA	NA	PB.15719.1	PB.19341	--	--	Cellular Component: vacuole (GO:0005773);; Cellular Component: plasma membrane (GO:0005886);;	--	--	--	Uncharacterized protein At3g61260 OS=Arabidopsis thaliana GN=At3g61260 PE=1 SV=1	S	Function unknown	DNA-binding family protein [Populus trichocarpa]	0.174942	0.0642	1.46483	0.264	3.0567	1	4.38618	0.3572	4.3924	0.6061	1.96717	0.3211	--	--	--	--	--	--	--	--	--	--	--	--	--	--	--	--	--	--	--	--
PB.19341.2	--	--	PB.19341.2	NA	PB.16551.1	NA	PB.19341	--	--	Cellular Component: vacuole (GO:0005773);; Cellular Component: plasma membrane (GO:0005886);;	--	--	--	Remorin OS=Solanum tuberosum PE=1 SV=1	S	Function unknown	DNA-binding family protein [Populus trichocarpa]	2.54829	0.9358	4.08299	0.736	5.10277e-31	0	7.89153	0.6428	2.854	0.3939	4.15953	0.6789	--	--	--	--	--	--	--	--	--	--	--	--	--	--	--	--	--	--	--	--
PB.1935.2	--	--	PB.1935.2	NA	PB.827.1	PB.797.2	PB.1935	--	--	--	--	--	--	--	--	--	hypothetical protein POPTR_0003s03320g [Populus trichocarpa]	38.0104	0.7089	49.567	0.7365	51.0664	0.6916	61.1396	0.7241	60.6395	0.6676	54.6007	0.6275	--	--	--	--	--	--	--	--	--	--	--	--	--	--	--	--	--	--	--	--
PB.1935.4	--	--	PB.1935.4	PB.857.1	NA	PB.797.4	PB.1935	--	--	--	--	--	--	--	--	--	hypothetical protein POPTR_0003s03320g [Populus trichocarpa]	15.2423	0.2843	13.095	0.1946	22.7704	0.3084	22.2725	0.2638	29.5847	0.3257	27.2885	0.3136	--	--	--	--	--	--	--	--	--	--	--	--	--	--	--	--	--	--	--	--
PB.1935.5	--	--	PB.1935.5	NA	NA	PB.797.5	PB.1935	--	--	--	--	--	--	--	--	--	hypothetical protein POPTR_0003s03320g [Populus trichocarpa]	5.7221e-47	0	3.45705	0.0514	3.86843e-32	0	1.01886	0.0121	0.603307	0.0066	5.1257	0.0589	--	--	--	--	--	--	--	--	--	--	--	--	--	--	--	--	--	--	--	--
PB.1935.6	--	--	PB.1935.6	NA	NA	PB.797.6	PB.1935	--	--	--	--	--	--	--	--	--	hypothetical protein POPTR_0003s03320g [Populus trichocarpa]	0.36815	0.0069	1.18256	0.0176	3.27225e-24	0	1.59797e-26	0	5.0927e-09	0	0.00154799	0	--	--	--	--	--	--	--	--	--	--	--	--	--	--	--	--	--	--	--	--
PB.19364.1	--	--	PB.19364.1	PB.17069.1	PB.16592.1	NA	PB.19364	--	--	Biological Process: metabolic process (GO:0008152);; Molecular Function: anthocyanidin 3-O-glucosyltransferase activity (GO:0047213);;	--	[GC]	--	Putative UDP-rhamnose:rhamnosyltransferase 1 OS=Fragaria ananassa GN=GT4 PE=2 SV=1	1905	UDP-Glycosyltransferase	hypothetical protein POPTR_0014s08440g [Populus trichocarpa]	5.4528	1	3.32938	1	5.38258	1	11.4458	1	11.6154	1	15.0675	1	--	--	--	--	--	--	--	--	--	--	--	--	--	--	--	--	--	--	--	--
PB.19396.1	--	--	PB.19396.1	NA	PB.16653.1	PB.15813.1	PB.19396	--	--	--	--	--	--	--	S	Function unknown	hypothetical protein POPTR_0014s09430g [Populus trichocarpa]	1.91493	1	6.56385	1	109.418	1	301.186	1	364.103	1	289.724	1	--	--	--	--	--	--	1.40499e-13	7.38651	up	1.11057e-14	7.65468	up	1.03495e-08	7.34622	up	--	--	--	4.78611e-10	5.6222
PB.19411.1	--	--	PB.19411.1	NA	NA	PB.15842.1	PB.19411	--	--	Molecular Function: transcription regulatory region sequence-specific DNA binding (GO:0000976);; Molecular Function: sequence-specific DNA binding transcription factor activity (GO:0003700);; Cellular Component: nucleus (GO:0005634);; Biological Process: regulation of transcription, DNA-templated (GO:0006355);;	K09338|1.03323e-47|pop:POPTR_0014s09860g|POPTRDRAFT_572441; homeobox leucine zipper family protein; K09338 homeobox-leucine zipper protein (A)	[K]	Transcription	--	K	Transcription	homeobox leucine zipper family protein [Populus trichocarpa]	0	0	1.03909	1	0.583476	1	3.53553	1	4.48737	1	5.18728	1	--	--	--	--	--	--	--	--	--	--	--	--	--	--	--	--	--	--	--	--
PB.19412.2	--	--	PB.19412.2	NA	NA	PB.15844.2	PB.19412	--	--	--	--	--	--	--	--	--	hypothetical protein POPTR_0014s09880g [Populus trichocarpa]	11.6875	1	6.94778	1	17.1928	1	14.0322	1	12.5724	1	7.09284	1	--	--	--	--	--	--	--	--	--	--	--	--	--	--	--	--	--	--	--	--
PB.19465.1	AT2G31400	GUN1	PB.19465.1	NA	PB.16776.1	NA	PB.19465	--	--	Molecular Function: DNA binding (GO:0003677);; Cellular Component: chloroplast (GO:0009507);; Biological Process: chloroplast-nucleus signaling pathway (GO:0010019);; Biological Process: mitochondria-nucleus signaling pathway (GO:0031930);;	--	[R]	General function prediction only	Pentatricopeptide repeat-containing protein At2g31400, chloroplastic OS=Arabidopsis thaliana GN=At2g31400 PE=2 SV=1	R	General function prediction only	hypothetical protein POPTR_0014s11380g [Populus trichocarpa]	3.55357	1	1.7208	1	1.87185	1	5.98057	1	6.29735	1	3.25538	1	--	--	--	--	--	--	--	--	--	--	--	--	--	--	--	--	--	--	--	--
PB.19474.1	--	--	PB.19474.1	NA	PB.16786.1	NA	PB.19474	--	--	Cellular Component: endoplasmic reticulum (GO:0005783);;	--	--	--	--	S	Function unknown	hypothetical protein POPTR_0014s11540g [Populus trichocarpa]	4.62036	1	4.21745	1	6.4826	1	6.24473	1	5.45055	1	13.7399	1	--	--	--	--	--	--	--	--	--	--	--	--	--	--	--	--	--	--	--	--
PB.19500.1	--	--	PB.19500.1	NA	NA	PB.15969.1	PB.19500	--	--	--	--	--	--	Protein EXORDIUM-like 2 OS=Arabidopsis thaliana GN=EXL2 PE=2 SV=1	S	Function unknown	PREDICTED: protein EXORDIUM-like 2 [Populus euphratica]	4.62247	1	4.56983	1	6.52229	1	11.3846	1	18.2336	1	13.6001	1	--	--	--	--	--	--	--	--	--	--	--	--	--	--	--	--	--	--	--	--
PB.19558.1	AT1G12910	ATAN11	PB.19558.1	PB.17391.1	PB.16913.1	PB.16061.1	PB.19558	[R]	General function prediction only	Biological Process: entrainment of circadian clock by photoperiod (GO:0043153);; Biological Process: photoperiodism, flowering (GO:0048573);;	K11805|0|pop:POPTR_0014s13680g|hypothetical protein; K11805 WD repeat-containing protein 68 (A)	[S]	Function unknown	WD repeat-containing protein LWD1 OS=Arabidopsis thaliana GN=LWD1 PE=2 SV=1	R	General function prediction only	hypothetical protein POPTR_0014s13680g [Populus trichocarpa]	3.59131	1	1.42701	1	0.911149	1	3.96515	1	2.03512	1	1.04331	1	--	--	--	--	--	--	--	--	--	--	--	--	--	--	--	--	--	--	--	--
PB.19592.1	AT3G23670	PAKRP1L	PB.19592.1	NA	PB.16970.1	PB.16116.1	PB.19592	--	--	Molecular Function: nucleotide binding (GO:0000166);; Molecular Function: microtubule motor activity (GO:0003777);; Cellular Component: microtubule cytoskeleton (GO:0015630);; Cellular Component: protein complex (GO:0043234);; Cellular Component: cytoskeletal part (GO:0044430);; Biological Process: single-organism cellular process (GO:0044763);;	K10400|0|pop:POPTR_0014s14660g|POPTRDRAFT_572919; PHRAGMOPLAST-ASSOCIATED KINESIN-RELATED protein 1; K10400 kinesin family member 15 (A)	--	--	Kinesin-like protein KIN12B OS=Arabidopsis thaliana GN=KIN12B PE=1 SV=1	Z	Cytoskeleton	PHRAGMOPLAST-ASSOCIATED KINESIN-RELATED protein 1 [Populus trichocarpa]	0.387393	0.0738	3.42361	0.3033	27.4319	0.7766	71.1556	0.7921	100.406	0.77	116.817	0.6926	--	--	--	--	--	--	1.51002e-07	7.61647	up	7.49137e-10	8.11824	up	9.49982e-11	8.35191	up	--	--	--	0.000122581	4.38192
PB.19592.2	AT3G23670	PAKRP1L	PB.19592.2	NA	NA	PB.16116.2	PB.19592	--	--	Biological Process: phragmoplast assembly (GO:0000914);; Molecular Function: ATP binding (GO:0005524);; Cellular Component: kinesin complex (GO:0005871);; Cellular Component: microtubule (GO:0005874);; Biological Process: microtubule-based movement (GO:0007018);; Molecular Function: microtubule binding (GO:0008017);; Molecular Function: plus-end-directed microtubule motor activity (GO:0008574);; …	K10400|0|pop:POPTR_0014s14660g|POPTRDRAFT_572919; PHRAGMOPLAST-ASSOCIATED KINESIN-RELATED protein 1; K10400 kinesin family member 15 (A)	--	--	Kinesin-like protein KIN12B OS=Arabidopsis thaliana GN=KIN12B PE=1 SV=1	Z	Cytoskeleton	PHRAGMOPLAST-ASSOCIATED KINESIN-RELATED protein 1 [Populus trichocarpa]	1.35664e-06	0	1.2008	0.1064	2.8625	0.081	6.27638	0.0699	17.1343	0.1314	12.82	0.076	--	--	--	--	--	--	--	--	--	--	--	--	--	--	--	--	--	--	--	--
PB.19592.3	AT3G23670	PAKRP1L	PB.19592.3	NA	NA	PB.16116.3	PB.19592	--	--	Biological Process: phragmoplast assembly (GO:0000914);; Molecular Function: ATP binding (GO:0005524);; Cellular Component: kinesin complex (GO:0005871);; Cellular Component: microtubule (GO:0005874);; Biological Process: microtubule-based movement (GO:0007018);; Molecular Function: microtubule binding (GO:0008017);; Molecular Function: plus-end-directed microtubule motor activity (GO:0008574);; …	K10400|0|pop:POPTR_0014s14660g|POPTRDRAFT_572919; PHRAGMOPLAST-ASSOCIATED KINESIN-RELATED protein 1; K10400 kinesin family member 15 (A)	--	--	Kinesin-like protein KIN12B OS=Arabidopsis thaliana GN=KIN12B PE=1 SV=1	Z	Cytoskeleton	PHRAGMOPLAST-ASSOCIATED KINESIN-RELATED protein 1 [Populus trichocarpa]	8.92393e-10	0	1.16327e-27	0	2.74405	0.0777	0.296925	0.0033	0.749007	0.0057	17.7079	0.105	--	--	--	--	--	--	--	--	--	--	--	--	--	--	--	--	--	--	--	--
PB.19592.4	AT3G23670	PAKRP1L	PB.19592.4	NA	NA	PB.16116.4	PB.19592	--	--	Molecular Function: microtubule motor activity (GO:0003777);; Molecular Function: ATP binding (GO:0005524);; Cellular Component: kinesin complex (GO:0005871);; Cellular Component: microtubule (GO:0005874);; Biological Process: microtubule-based movement (GO:0007018);; Molecular Function: microtubule binding (GO:0008017);;	K10400|0|pop:POPTR_0014s14660g|POPTRDRAFT_572919; PHRAGMOPLAST-ASSOCIATED KINESIN-RELATED protein 1; K10400 kinesin family member 15 (A)	--	--	Kinesin-like protein KIN12B OS=Arabidopsis thaliana GN=KIN12B PE=1 SV=1	Z	Cytoskeleton	PHRAGMOPLAST-ASSOCIATED KINESIN-RELATED protein 1 [Populus trichocarpa]	4.86247	0.9262	6.66277	0.5903	2.28444	0.0647	12.1061	0.1348	12.1098	0.0929	21.3235	0.1264	--	--	--	--	--	--	--	--	--	--	--	--	--	--	--	--	--	--	--	--
PB.19599.1	--	--	PB.19599.1	NA	PB.16981.1	NA	PB.19599	--	--	Molecular Function: protein dimerization activity (GO:0046983);;	--	--	--	Transcription factor bHLH128 OS=Arabidopsis thaliana GN=BHLH128 PE=1 SV=1	K	Transcription	hypothetical protein POPTR_0014s14830g [Populus trichocarpa]	39.1939	1	37.0729	1	54.5618	1	61.6803	1	64.0972	1	56.7749	1	--	--	--	--	--	--	--	--	--	--	--	--	--	--	--	--	--	--	--	--
PB.19614.1	--	--	PB.19614.1	PB.17488.1	NA	NA	PB.19614	--	--	Molecular Function: monooxygenase activity (GO:0004497);; Molecular Function: iron ion binding (GO:0005506);; Biological Process: tryptophan catabolic process (GO:0006569);; Biological Process: fatty acid metabolic process (GO:0006631);; Molecular Function: electron carrier activity (GO:0009055);; Biological Process: response to wounding (GO:0009611);; Biological Process: indoleacetic acid biosyn…	K10528|4.53037e-173|pop:POPTR_0014s15390g|POPTRDRAFT_688325; hydroperoxide lyase family protein; K10528 hydroperoxide lyase [EC:4.1.2.-] (A)	--	--	Probable inactive linolenate hydroperoxide lyase OS=Arabidopsis thaliana GN=CYP74B2 PE=2 SV=1	Q	Secondary metabolites biosynthesis, transport and catabolism	hydroperoxide lyase family protein [Populus trichocarpa]	2.76308	1	1.42202	1	0.610723	1	1.36107	1	0.85972	1	0.655723	1	--	--	--	--	--	--	--	--	--	--	--	--	--	--	--	--	--	--	--	--
PB.19625.1	AT2G32950	COP1	PB.19625.1	NA	NA	PB.16176.1	PB.19625	[R]	General function prediction only	Cellular Component: nuclear ubiquitin ligase complex (GO:0000152);; Molecular Function: ubiquitin-protein transferase activity (GO:0004842);; Biological Process: DNA repair (GO:0006281);; Molecular Function: zinc ion binding (GO:0008270);; Biological Process: shade avoidance (GO:0009641);; Biological Process: skotomorphogenesis (GO:0009647);; Biological Process: entrainment of circadian clock (GO…	K10143|0|pop:POPTR_0014s15740g|POPTRDRAFT_807645; photoregulatory zinc-finger protein COP1; K10143 E3 ubiquitin-protein ligase RFWD2 [EC:6.3.2.19] (A)	--	--	E3 ubiquitin-protein ligase COP1 OS=Arabidopsis thaliana GN=COP1 PE=1 SV=2	O	Posttranslational modification, protein turnover, chaperones	photoregulatory zinc-finger protein COP1 [Populus trichocarpa]	0.405207	1	1.75135	1	0.816971	1	2.0355	1	3.01125	1	1.09349	1	--	--	--	--	--	--	--	--	--	--	--	--	--	--	--	--	--	--	--	--
PB.19625.3	AT2G32950	COP1	PB.19625.3	NA	PB.17033.1	NA	PB.19625	[R]	General function prediction only	Cellular Component: nuclear ubiquitin ligase complex (GO:0000152);; Molecular Function: ubiquitin-protein transferase activity (GO:0004842);; Biological Process: DNA repair (GO:0006281);; Molecular Function: zinc ion binding (GO:0008270);; Biological Process: shade avoidance (GO:0009641);; Biological Process: skotomorphogenesis (GO:0009647);; Biological Process: entrainment of circadian clock (GO…	K10143|0|pop:POPTR_0014s15740g|POPTRDRAFT_807645; photoregulatory zinc-finger protein COP1; K10143 E3 ubiquitin-protein ligase RFWD2 [EC:6.3.2.19] (A)	--	--	E3 ubiquitin-protein ligase COP1 OS=Arabidopsis thaliana GN=COP1 PE=1 SV=2	O	Posttranslational modification, protein turnover, chaperones	photoregulatory zinc-finger protein COP1 [Populus trichocarpa]	0	0	0	0	0	0	0	0	0	0	0	0	--	--	--	--	--	--	--	--	--	--	--	--	--	--	--	--	--	--	--	--
PB.1964.1	--	--	PB.1964.1	PB.911.1	NA	NA	PB.1964	--	--	--	--	--	--	--	--	--	hypothetical protein POPTR_0001s15770g [Populus trichocarpa]	1.91704	1	0	0	0.610723	1	0	0	0.341543	1	0	0	--	--	--	--	--	--	--	--	--	--	--	--	--	--	--	--	--	--	--	--
PB.19645.1	AT2G05070	LHCB2.2	PB.19645.1	NA	PB.17072.1	NA	PB.19645	--	--	Cellular Component: plasma membrane (GO:0005886);; Cellular Component: photosystem I (GO:0009522);; Cellular Component: photosystem II (GO:0009523);; Cellular Component: chloroplast thylakoid membrane (GO:0009535);; Biological Process: response to blue light (GO:0009637);; Biological Process: photosynthesis, light harvesting (GO:0009765);; Cellular Component: chloroplast envelope (GO:0009941);; B…	K08913|1.66525e-152|pop:POPTR_0014s16300g|POPTRDRAFT_664872; chlorophyll a/b-binding family protein; K08913 light-harvesting complex II chlorophyll a/b binding protein 2 (A)	--	--	Chlorophyll a-b binding protein 151, chloroplastic OS=Gossypium hirsutum GN=CAB-151 PE=2 SV=2	O	Posttranslational modification, protein turnover, chaperones	chlorophyll a/b-binding family protein [Populus trichocarpa]	86.7589	1	124.042	1	93.2769	1	52.3909	1	39.0864	1	34.3858	1	--	--	--	--	--	--	--	--	--	--	--	--	--	--	--	--	--	--	--	--
PB.1965.1	--	--	PB.1965.1	NA	PB.881.1	NA	PB.1965	--	--	--	--	[R]	General function prediction only	Zinc finger protein ZAT9 OS=Arabidopsis thaliana GN=ZAT9 PE=2 SV=1	R	General function prediction only	PREDICTED: zinc finger protein ZAT9-like [Populus euphratica]	1.97048	1	0.357377	1	2.52719	1	9.60896	1	8.47676	1	7.6198	1	--	--	--	--	--	--	--	--	--	--	--	--	--	--	--	--	--	--	--	--
PB.19677.2	--	--	PB.19677.2	NA	NA	PB.16266.2	PB.19677	--	--	--	--	--	--	--	--	--	hypothetical protein POPTR_0017s10550g [Populus trichocarpa]	5.502	1	6.50136	1	2.57946	1	2.75329	1	3.91348	1	5.69106	1	--	--	--	--	--	--	--	--	--	--	--	--	--	--	--	--	--	--	--	--
PB.19735.1	AT3G13060	ECT5	PB.19735.1	NA	NA	PB.15374.1	PB.19735	--	--	--	--	[R]	General function prediction only	YTH domain-containing family protein 1 OS=Mus musculus GN=Ythdf1 PE=2 SV=1	R	General function prediction only	hypothetical protein POPTR_0014s00320g [Populus trichocarpa]	1.31077	0.0843	4.66732	0.5496	0.177313	0.0256	7.2082	0.4705	0.0102696	0.0006	0.102656	0.0064	--	--	--	--	--	--	--	--	--	--	--	--	--	--	--	--	--	--	--	--
PB.19735.2	AT3G13060	ECT5	PB.19735.2	NA	PB.16163.1	NA	PB.19735	--	--	--	--	[R]	General function prediction only	YTH domain-containing family protein 1 OS=Mus musculus GN=Ythdf1 PE=2 SV=1	R	General function prediction only	hypothetical protein POPTR_0014s00320g [Populus trichocarpa]	14.2387	0.9157	3.82446	0.4504	6.7401	0.9744	8.1136	0.5295	16.9433	0.9994	15.8982	0.9936	--	--	--	--	--	--	--	--	--	--	--	--	--	--	--	--	--	--	--	--
PB.19736.1	AT1G78940	--	PB.19736.1	NA	NA	PB.15379.1	PB.19736	[RTKL]	--	Molecular Function: protein serine/threonine kinase activity (GO:0004674);; Molecular Function: non-membrane spanning protein tyrosine kinase activity (GO:0004715);; Molecular Function: ATP binding (GO:0005524);; Cellular Component: nucleus (GO:0005634);; Biological Process: protein phosphorylation (GO:0006468);; Biological Process: response to stress (GO:0006950);;	--	--	--	U-box domain-containing protein 35 OS=Arabidopsis thaliana GN=PUB35 PE=1 SV=2	T	Signal transduction mechanisms	kinase family protein, partial [Populus trichocarpa]	18.5454	1	14.5883	1	9.78523	1	9.68239	1	12.9233	1	11.4401	1	--	--	--	--	--	--	--	--	--	--	--	--	--	--	--	--	--	--	--	--
PB.19737.32	--	--	PB.19737.32	PB.16637.1	NA	NA	PB.19737	--	--	--	--	--	--	--	--	--	hypothetical protein POPTR_0014s00820g [Populus trichocarpa]	1.16218	0.5892	0.357377	0.3431	0.583476	0.3233	0.674424	0.5407	0.573147	0.6266	1.41182	0.4117	--	--	--	--	--	--	--	--	--	--	--	--	--	--	--	--	--	--	--	--
PB.19737.48	--	--	PB.19737.48	PB.16625.1	NA	NA	PB.19737	[S]	Function unknown	Biological Process: defense response (GO:0006952);; Molecular Function: ADP binding (GO:0043531);;	--	[T]	Signal transduction mechanisms	Putative disease resistance protein RGA4 OS=Solanum bulbocastanum GN=RGA4 PE=2 SV=1	T	Signal transduction mechanisms	Fom-2 family protein [Populus trichocarpa]	0.810413	0.4108	0.684205	0.6569	1.22144	0.6767	0.572946	0.4593	0.341543	0.3734	2.01736	0.5883	--	--	--	--	--	--	--	--	--	--	--	--	--	--	--	--	--	--	--	--
PB.19738.1	--	--	PB.19738.1	NA	NA	PB.15385.1	PB.19738	--	--	Cellular Component: plasma membrane (GO:0005886);; Molecular Function: kinase activity (GO:0016301);; Biological Process: phosphorylation (GO:0016310);;	--	[R]	General function prediction only	Probable LRR receptor-like serine/threonine-protein kinase At1g69990 OS=Arabidopsis thaliana GN=At1g69990 PE=2 SV=1	R	General function prediction only	leucine-rich repeat family protein [Populus trichocarpa]	1.16218	1	0	0	0	0	0.365637	1	0	0	0	0	--	--	--	--	--	--	--	--	--	--	--	--	--	--	--	--	--	--	--	--
PB.19752.1	--	--	PB.19752.1	NA	PB.16188.1	NA	PB.19752	--	--	--	--	[R]	General function prediction only	--	R	General function prediction only	hypothetical protein POPTR_0014s01560g [Populus trichocarpa]	2.35788	1	7.16138	1	15.8398	1	45.6986	1	41.6636	1	37.7088	1	--	--	--	--	--	--	0.000519679	4.39752	up	0.000810371	4.25676	up	0.002034	4.12901	up	--	--	--	--	--
PB.19762.1	AT4G37540	LBD39	PB.19762.1	NA	PB.16205.1	NA	PB.19762	--	--	--	--	--	--	LOB domain-containing protein 38 OS=Arabidopsis thaliana GN=LBD38 PE=2 SV=1	S	Function unknown	hypothetical protein POPTR_0014s01770g [Populus trichocarpa]	4.69794	1	9.82638	1	12.6852	1	17.7245	1	22.1879	1	20.5296	1	--	--	--	--	--	--	--	--	--	--	--	--	--	--	--	--	--	--	--	--
PB.19766.1	--	--	PB.19766.1	PB.16679.1	NA	NA	PB.19766	--	--	Cellular Component: mitochondrion (GO:0005739);; Cellular Component: peroxisomal membrane (GO:0005778);; Cellular Component: integral component of membrane (GO:0016021);;	K13348|4.46265e-25|pop:POPTR_0014s01810g|hypothetical protein; K13348 protein Mpv17 (A)	[R]	General function prediction only	--	S	Function unknown	hypothetical protein POPTR_0014s01810g, partial [Populus trichocarpa]	9.23861	1	2.43555	1	5.27853	1	2.61279	1	6.63567	1	8.24858	1	--	--	--	--	--	--	--	--	--	--	--	--	--	--	--	--	--	--	--	--
PB.19781.1	--	--	PB.19781.1	NA	PB.16234.1	NA	PB.19781	--	--	--	--	--	--	Probable carbohydrate esterase At4g34215 OS=Arabidopsis thaliana GN=At4g34215 PE=1 SV=2	S	Function unknown	hypothetical protein POPTR_0014s02270g [Populus trichocarpa]	2.30233	1	2.44054	1	0.911149	1	2.99065	1	2.34756	1	1.00868	1	--	--	--	--	--	--	--	--	--	--	--	--	--	--	--	--	--	--	--	--
PB.19787.1	--	--	PB.19787.1	NA	PB.16244.1	NA	PB.19787	--	--	--	--	--	--	--	S	Function unknown	hypothetical protein POPTR_0014s02400g [Populus trichocarpa]	1.52754	1	2.04513	1	2.26204	1	3.79896	1	3.95504	1	3.21474	1	--	--	--	--	--	--	--	--	--	--	--	--	--	--	--	--	--	--	--	--
PB.19789.1	AT4G24240	WRKY7	PB.19789.1	NA	PB.16247.1	NA	PB.19789	--	--	Molecular Function: sequence-specific DNA binding transcription factor activity (GO:0003700);; Biological Process: regulation of transcription, DNA-templated (GO:0006355);; Molecular Function: sequence-specific DNA binding (GO:0043565);;	--	--	--	Probable WRKY transcription factor 7 OS=Arabidopsis thaliana GN=WRKY7 PE=2 SV=1	K	Transcription	hypothetical protein POPTR_0014s02420g [Populus trichocarpa]	5.89153	1	3.80396	1	3.22274	1	8.3003	1	5.84466	1	3.8263	1	--	--	--	--	--	--	--	--	--	--	--	--	--	--	--	--	--	--	--	--
PB.19791.1	AT4G34110	PAB2	PB.19791.1	PB.16724.1	PB.16257.1	PB.15448.1	PB.19791	[R]	General function prediction only	Molecular Function: nucleotide binding (GO:0000166);; Molecular Function: RNA binding (GO:0003723);;	K13126|0|pop:POPTR_0014s02550g|hypothetical protein; K13126 polyadenylate-binding protein (A)	[AJ]	--	Polyadenylate-binding protein 8 OS=Arabidopsis thaliana GN=PAB8 PE=1 SV=1	A	RNA processing and modification	hypothetical protein POPTR_0014s02550g [Populus trichocarpa]	64.4877	1	33.4042	1	34.4125	1	59.6775	1	66.4419	1	38.8433	1	--	--	--	--	--	--	--	--	--	--	--	--	--	--	--	--	--	--	--	--
PB.19801.1	--	--	PB.19801.1	NA	NA	PB.15473.1	PB.19801	--	--	Molecular Function: calcium ion binding (GO:0005509);;	--	--	--	--	T	Signal transduction mechanisms	hypothetical protein POPTR_0014s03060g [Populus trichocarpa]	0.772677	1	0.684205	1	3.37141	1	8.34929	1	8.03945	1	5.61968	1	--	--	--	--	--	--	--	--	--	--	--	--	--	--	--	--	--	--	--	--
PB.19808.1	--	--	PB.19808.1	PB.16761.1	NA	NA	PB.19808	[I]	Lipid transport and metabolism	Biological Process: metabolic process (GO:0008152);; Molecular Function: hydrolase activity (GO:0016787);;	--	[V]	Defense mechanisms	2-hydroxyisoflavanone dehydratase OS=Glycyrrhiza echinata GN=HIDM PE=1 SV=1	V	Defense mechanisms	hypothetical protein POPTR_0807s00200g [Populus trichocarpa]	11.1556	1	3.11726	1	2.61696	1	5.00171	1	7.88544	1	4.68627	1	--	--	--	--	--	--	--	--	--	--	--	--	--	--	--	--	--	--	--	--
PB.19820.1	--	--	PB.19820.1	NA	PB.16326.1	NA	PB.19820	[Q]	Secondary metabolites biosynthesis, transport and catabolism	Molecular Function: monooxygenase activity (GO:0004497);; Molecular Function: iron ion binding (GO:0005506);; Molecular Function: electron carrier activity (GO:0009055);; Molecular Function: oxidoreductase activity, acting on paired donors, with incorporation or reduction of molecular oxygen (GO:0016705);; Molecular Function: heme binding (GO:0020037);; Biological Process: oxidation-reduction pro…	--	[Q]	Secondary metabolites biosynthesis, transport and catabolism	Cytochrome P450 82C2 OS=Arabidopsis thaliana GN=CYP82C2 PE=2 SV=2	Q	Secondary metabolites biosynthesis, transport and catabolism	putative cytochrome P450 family protein [Populus trichocarpa]	1.58309	1	0.326829	1	1.16695	1	3.92923	1	1.54604	1	4.08425	1	--	--	--	--	--	--	--	--	--	--	--	--	--	--	--	--	--	--	--	--
PB.1983.1	--	--	PB.1983.1	PB.948.1	NA	NA	PB.1983	--	--	Molecular Function: enzyme inhibitor activity (GO:0004857);; Cellular Component: cell wall (GO:0005618);; Cellular Component: plasma membrane (GO:0005886);; Molecular Function: pectinesterase activity (GO:0030599);; Biological Process: cell wall modification (GO:0042545);; Biological Process: negative regulation of catalytic activity (GO:0043086);; Molecular Function: aspartyl esterase activity (…	--	--	--	Pectinesterase 1 OS=Arabidopsis thaliana GN=PME1 PE=2 SV=1	R	General function prediction only	hypothetical protein POPTR_0001s16291g [Populus trichocarpa]	8.5278	1	10.4189	1	5.89913	1	3.3887	1	1.2045	1	0.352953	1	--	--	--	--	--	--	--	--	--	--	--	--	--	--	--	--	--	--	--	--
PB.19868.1	--	--	PB.19868.1	NA	PB.16416.2	NA	PB.19868	--	--	--	--	--	--	UPF0481 protein At3g47200 OS=Arabidopsis thaliana GN=At3g47200 PE=2 SV=1	S	Function unknown	hypothetical protein POPTR_0014s05270g [Populus trichocarpa]	388.178	0.9906	475.503	0.9948	440.933	0.9955	462.898	0.9884	424.05	0.9887	389.762	0.9974	--	--	--	--	--	--	--	--	--	--	--	--	--	--	--	--	--	--	--	--
PB.19868.2	--	--	PB.19868.2	PB.16874.1	NA	NA	PB.19868	--	--	--	--	--	--	UPF0481 protein At3g47200 OS=Arabidopsis thaliana GN=At3g47200 PE=2 SV=1	S	Function unknown	hypothetical protein POPTR_0014s05270g [Populus trichocarpa]	2.412	0.0062	1.00007	0.0021	0.380157	0.0009	1.19883	0.0026	3.50204	0.0082	7.65967e-14	0	--	--	--	--	--	--	--	--	--	--	--	--	--	--	--	--	--	--	--	--
PB.19868.3	--	--	PB.19868.3	NA	PB.16416.1	NA	PB.19868	--	--	--	--	--	--	UPF0481 protein At3g47200 OS=Arabidopsis thaliana GN=At3g47200 PE=2 SV=1	S	Function unknown	hypothetical protein POPTR_0014s05270g [Populus trichocarpa]	1.27794	0.0033	1.47566	0.0031	1.62398	0.0037	4.21403	0.009	1.328	0.0031	0.99974	0.0026	--	--	--	--	--	--	--	--	--	--	--	--	--	--	--	--	--	--	--	--
PB.19869.1	--	--	PB.19869.1	PB.16876.2	NA	PB.15590.1	PB.19869	--	--	--	--	--	--	UPF0481 protein At3g47200 OS=Arabidopsis thaliana GN=At3g47200 PE=2 SV=1	S	Function unknown	PREDICTED: putative UPF0481 protein At3g02645 [Populus euphratica]	23.6252	1	63.7871	1	44.3584	1	20.499	1	18.6143	1	24.8769	1	--	--	--	--	--	--	--	--	--	--	--	--	--	--	--	--	--	--	--	--
PB.1988.1	--	--	PB.1988.1	NA	PB.928.1	NA	PB.1988	[V]	Defense mechanisms	Molecular Function: ATP binding (GO:0005524);; Biological Process: ATP catabolic process (GO:0006200);; Molecular Function: xenobiotic-transporting ATPase activity (GO:0008559);; Molecular Function: polyamine-transporting ATPase activity (GO:0015417);; Cellular Component: integral component of membrane (GO:0016021);; Biological Process: transmembrane transport (GO:0055085);;	K05658|0|pop:POPTR_0001s16560g|hypothetical protein; K05658 ATP-binding cassette, subfamily B (MDR/TAP), member 1 [EC:3.6.3.44] (A)	[Q]	Secondary metabolites biosynthesis, transport and catabolism	ABC transporter B family member 11 OS=Arabidopsis thaliana GN=ABCB11 PE=2 SV=1	Q	Secondary metabolites biosynthesis, transport and catabolism	hypothetical protein POPTR_0001s16560g [Populus trichocarpa]	7.25242	1	6.35749	1	2.77859	1	1.09691	1	1.36618	1	1.42135	1	--	--	--	--	--	--	--	--	--	--	--	--	--	--	--	--	--	--	--	--
PB.19888.1	--	--	PB.19888.1	PB.16909.1	PB.16445.1	NA	PB.19888	--	--	Biological Process: regulation of transcription, DNA-templated (GO:0006355);; Biological Process: maintenance of shoot apical meristem identity (GO:0010492);;	--	--	--	Scarecrow-like protein 6 OS=Arabidopsis thaliana GN=SCL6 PE=1 SV=1	K	Transcription	hypothetical protein POPTR_0014s05940g [Populus trichocarpa]	3.57349	1	3.14033	1	3.38437	1	13.7411	1	12.5029	1	5.0834	1	--	--	--	--	--	--	--	--	--	--	--	--	--	--	--	--	--	--	--	--
PB.19892.4	--	--	PB.19892.4	PB.16918.3	NA	NA	PB.19892	--	--	Molecular Function: nucleic acid binding (GO:0003676);; Molecular Function: zinc ion binding (GO:0008270);; Biological Process: DNA integration (GO:0015074);;	K12619|2.81397e-44|obr:102707106|uncharacterized LOC102707106; K12619 5'-3' exoribonuclease 2 [EC:3.1.13.-] (A)	[R]	General function prediction only	Retrovirus-related Pol polyprotein from transposon TNT 1-94 OS=Nicotiana tabacum PE=2 SV=1	R	General function prediction only	polyprotein [Citrus sinensis]	0	0	2.10872	1	2.94956	1	1.30422	1	1.91992	1	2.20606	1	--	--	--	--	--	--	--	--	--	--	--	--	--	--	--	--	--	--	--	--
PB.19893.1	--	--	PB.19893.1	NA	PB.16454.2	PB.15624.1	PB.19893	--	--	--	--	--	--	--	--	--	hypothetical protein POPTR_0014s06110g [Populus trichocarpa]	145.14	0.3367	117.221	0.3852	79.7776	0.3704	46.0928	0.2725	48.6178	0.33	50.3034	0.3337	--	--	--	--	--	--	--	--	--	--	--	--	--	--	--	--	--	--	--	--
PB.19893.2	--	--	PB.19893.2	PB.16920.2	NA	PB.15624.2	PB.19893	--	--	--	--	--	--	--	--	--	hypothetical protein POPTR_0014s06110g [Populus trichocarpa]	285.909	0.6633	187.062	0.6148	122.522	0.5688	123.049	0.7275	90.605	0.6149	96.5814	0.6408	--	--	--	--	--	--	--	--	--	0.000806654	-1.78007	down	0.00228988	-1.6726	down	--	--	--	--	--
PB.19893.3	--	--	PB.19893.3	NA	PB.16454.3	NA	PB.19893	--	--	--	--	--	--	--	--	--	hypothetical protein POPTR_0014s06110g [Populus trichocarpa]	0.0059	0	0.00482998	0	13.1078	0.0609	0.00497985	0	8.12219	0.0551	3.84184	0.0255	--	--	--	--	--	--	--	--	--	--	--	--	--	--	--	--	--	--	--	--
PB.19893.4	--	--	PB.19893.4	PB.16920.1	NA	NA	PB.19893	--	--	--	--	--	--	--	--	--	hypothetical protein POPTR_0014s06110g [Populus trichocarpa]	0	0	0	0	0	0	0	0	0	0	0	0	--	--	--	--	--	--	--	--	--	--	--	--	--	--	--	--	--	--	--	--
PB.19893.5	--	--	PB.19893.5	NA	PB.16454.1	NA	PB.19893	--	--	--	--	--	--	--	--	--	hypothetical protein POPTR_0014s06110g [Populus trichocarpa]	0	0	0	0	0	0	0	0	0	0	0	0	--	--	--	--	--	--	--	--	--	--	--	--	--	--	--	--	--	--	--	--
PB.19918.1	AT2G45510	CYP704A2	PB.19918.1	PB.16963.2	NA	NA	PB.19918	[Q]	Secondary metabolites biosynthesis, transport and catabolism	--	--	[QI]	--	Cytochrome P450 704C1 OS=Pinus taeda GN=CYP704C1 PE=2 SV=1	Q	Secondary metabolites biosynthesis, transport and catabolism	hypothetical protein POPTR_0014s06790g [Populus trichocarpa]	36.1158	0.7357	63.1566	0.7839	45.7164	0.7471	26.3281	0.7032	16.8296	0.8726	13.589	0.8497	--	--	--	--	--	--	--	--	--	--	--	--	--	--	--	--	--	--	--	--
PB.19918.2	AT2G45510	CYP704A2	PB.19918.2	PB.16963.1	NA	NA	PB.19918	[Q]	Secondary metabolites biosynthesis, transport and catabolism	--	--	[QI]	--	Cytochrome P450 704C1 OS=Pinus taeda GN=CYP704C1 PE=2 SV=1	Q	Secondary metabolites biosynthesis, transport and catabolism	unknown [Populus trichocarpa]	12.345	0.2515	13.2336	0.1643	11.8052	0.1929	8.68179	0.2319	1.54336	0.08	2.40301	0.1503	--	--	--	--	--	--	--	--	--	--	--	--	--	--	--	--	--	--	--	--
PB.19918.3	AT2G45510	CYP704A2	PB.19918.3	NA	PB.16492.1	NA	PB.19918	[Q]	Secondary metabolites biosynthesis, transport and catabolism	Molecular Function: monooxygenase activity (GO:0004497);; Molecular Function: iron ion binding (GO:0005506);; Molecular Function: electron carrier activity (GO:0009055);; Molecular Function: oxidoreductase activity, acting on paired donors, with incorporation or reduction of molecular oxygen (GO:0016705);; Molecular Function: heme binding (GO:0020037);; Biological Process: oxidation-reduction pro…	--	[QI]	--	Cytochrome P450 704C1 OS=Pinus taeda GN=CYP704C1 PE=2 SV=1	Q	Secondary metabolites biosynthesis, transport and catabolism	hypothetical protein POPTR_0014s06790g [Populus trichocarpa]	0.628643	0.0128	4.17487	0.0518	3.67171	0.06	2.43211	0.065	0.914343	0.0474	3.65633e-294	0	--	--	--	--	--	--	--	--	--	--	--	--	--	--	--	--	--	--	--	--
PB.19942.1	--	--	PB.19942.1	NA	NA	PB.15693.1	PB.19942	[R]	General function prediction only	Molecular Function: transferase activity (GO:0016740);;	--	[R]	General function prediction only	Zinc finger CCCH domain-containing protein 17 OS=Oryza sativa subsp. japonica GN=Os02g0677700 PE=2 SV=2	R	General function prediction only	hypothetical protein POPTR_0014s07380g [Populus trichocarpa]	1.58309	1	2.816	1	2.3884	1	5.12763	1	3.20203	1	1.12812	1	--	--	--	--	--	--	--	--	--	--	--	--	--	--	--	--	--	--	--	--
PB.19944.1	--	--	PB.19944.1	PB.17004.1	NA	NA	PB.19944	--	--	Biological Process: single-organism process (GO:0044699);; Biological Process: biological regulation (GO:0065007);;	--	--	--	Transcription factor TCP9 OS=Arabidopsis thaliana GN=TCP9 PE=2 SV=1	K	Transcription	hypothetical protein POPTR_0014s07450g [Populus trichocarpa]	34.0756	1	28.7584	1	35.6259	1	48.5263	1	44.7827	1	31.686	1	--	--	--	--	--	--	--	--	--	--	--	--	--	--	--	--	--	--	--	--
PB.19951.1	--	--	PB.19951.1	NA	NA	PB.15713.1	PB.19951	--	--	Cellular Component: mitochondrion (GO:0005739);;	--	--	--	--	--	--	hypothetical protein (mitochondrion) [Vicia faba]	6.2297	1	1.75634	1	7.2897	1	5.89566	1	5.95258	1	7.59822	1	--	--	--	--	--	--	--	--	--	--	--	--	--	--	--	--	--	--	--	--
PB.19970.7	--	--	PB.19970.7	PB.17056.1	NA	NA	PB.19970	--	--	--	--	--	--	--	--	--	hypothetical protein POPTR_0014s08260g [Populus trichocarpa]	48.5148	1	59.2849	1	49.3004	1	54.2813	1	63.6134	1	60.0915	1	--	--	--	--	--	--	--	--	--	--	--	--	--	--	--	--	--	--	--	--
PB.1998.1	AT1G17420	LOX3	PB.1998.1	PB.980.1	NA	NA	PB.1998	--	--	Biological Process: fatty acid biosynthetic process (GO:0006633);; Molecular Function: oxidoreductase activity, acting on single donors with incorporation of molecular oxygen, incorporation of two atoms of oxygen (GO:0016702);; Molecular Function: metal ion binding (GO:0046872);; Biological Process: anther development (GO:0048653);;	K00454|3.47983e-160|pop:POPTR_0001s16780g|hypothetical protein; K00454 lipoxygenase [EC:1.13.11.12] (A)	--	--	Lipoxygenase 3, chloroplastic OS=Arabidopsis thaliana GN=LOX3 PE=2 SV=1	E	Amino acid transport and metabolism	hypothetical protein POPTR_0001s16780g [Populus trichocarpa]	11.1079	1	5.22349	1	2.24466	1	7.31709	1	3.6135	1	0.715446	1	--	--	--	--	--	--	--	--	--	--	--	--	--	--	--	--	--	--	--	--
PB.20001.1	--	--	PB.20001.1	PB.17113.1	PB.16633.1	PB.15796.1	PB.20001	--	--	--	--	--	--	--	S	Function unknown	unknown [Populus trichocarpa]	806.546	1	791.137	1	738.314	1	726.958	1	709.012	1	743.036	1	--	--	--	--	--	--	--	--	--	--	--	--	--	--	--	--	--	--	--	--
PB.20002.1	--	--	PB.20002.1	PB.17116.1	PB.16636.1	PB.15799.1	PB.20002	--	--	Biological Process: response to toxic substance (GO:0009636);; Biological Process: response to salt stress (GO:0009651);; Biological Process: xenobiotic catabolic process (GO:0042178);; Molecular Function: hydroquinone glucosyltransferase activity (GO:0050505);; Molecular Function: quercetin 3-O-glucosyltransferase activity (GO:0080043);;	K08237|0|pop:POPTR_0014s09180g|POPTRDRAFT_731288; hydroquinone glucosyltransferase family protein; K08237 hydroquinone glucosyltransferase [EC:2.4.1.218] (A)	[GC]	--	Hydroquinone glucosyltransferase OS=Rauvolfia serpentina GN=AS PE=1 SV=1	1592	Hydroquinone	PREDICTED: hydroquinone glucosyltransferase-like [Populus euphratica]	76.0136	1	105.838	1	58.1107	1	69.422	1	67.3679	1	70.0223	1	--	--	--	--	--	--	--	--	--	--	--	--	--	--	--	--	--	--	--	--
PB.20018.1	--	--	PB.20018.1	PB.17142.2	NA	PB.15822.1	PB.20018	--	--	--	--	--	--	--	S	Function unknown	hypothetical protein POPTR_0002s17380g, partial [Populus trichocarpa]	22.4229	0.1725	28.1751	0.226	23.0835	0.215	11.1574	0.1531	16.4121	0.2265	14.6327	0.1895	--	--	--	--	--	--	--	--	--	--	--	--	--	--	--	--	--	--	--	--
PB.20018.2	--	--	PB.20018.2	PB.17142.1	PB.16665.1	NA	PB.20018	--	--	--	--	--	--	--	S	Function unknown	unknown [Populus trichocarpa]	39.6438	0.3049	33.3875	0.2678	27.389	0.2552	17.9364	0.2462	21.5491	0.2974	20.1827	0.2613	--	--	--	--	--	--	--	--	--	--	--	--	--	--	--	--	--	--	--	--
PB.20018.3	--	--	PB.20018.3	PB.17142.3	PB.16665.2	NA	PB.20018	--	--	--	--	--	--	--	S	Function unknown	hypothetical protein POPTR_0002s17380g, partial [Populus trichocarpa]	66.4026	0.5107	63.11	0.5062	50.7893	0.4732	41.0638	0.5636	34.4866	0.476	39.3903	0.51	--	--	--	--	--	--	--	--	--	--	--	--	--	--	--	--	--	--	--	--
PB.20018.4	--	--	PB.20018.4	PB.17142.4	NA	NA	PB.20018	--	--	--	--	--	--	--	S	Function unknown	unknown [Populus trichocarpa]	1.54917	0.0119	0.00966692	0.0001	6.07916	0.0566	2.70514	0.0371	5.03172e-05	0	3.02791	0.0392	--	--	--	--	--	--	--	--	--	--	--	--	--	--	--	--	--	--	--	--
PB.20027.1	AT4G00900	ECA2	PB.20027.1	NA	NA	PB.15834.1	PB.20027	[P]	Inorganic ion transport and metabolism	Molecular Function: calcium-transporting ATPase activity (GO:0005388);; Molecular Function: ATP binding (GO:0005524);; Cellular Component: endoplasmic reticulum (GO:0005783);; Biological Process: ATP biosynthetic process (GO:0006754);; Biological Process: calcium ion transport (GO:0006816);; Cellular Component: integral component of membrane (GO:0016021);; Molecular Function: metal ion binding (G…	K01537|0|pop:POPTR_0014s09740g|POPTRDRAFT_731397; Calcium-transporting ATPase 2 family protein; K01537 Ca2+-transporting ATPase [EC:3.6.3.8] (A)	[P]	Inorganic ion transport and metabolism	Calcium-transporting ATPase, endoplasmic reticulum-type OS=Solanum lycopersicum GN=LCA1 PE=2 SV=1	P	Inorganic ion transport and metabolism	Calcium-transporting ATPase 2 family protein [Populus trichocarpa]	1.54746	1	4.81749	1	2.54509	1	7.67487	1	4.84063	1	3.24937	1	--	--	--	--	--	--	--	--	--	--	--	--	--	--	--	--	--	--	--	--
PB.20034.1	--	--	PB.20034.1	PB.17163.1	NA	NA	PB.20034	--	--	--	--	--	--	--	--	--	unknown [Populus trichocarpa]	1.4898	1	4.1869	1	1.87185	1	2.36085	1	2.51571	1	2.11171	1	--	--	--	--	--	--	--	--	--	--	--	--	--	--	--	--	--	--	--	--
PB.20042.1	AT3G61940	MTPA1	PB.20042.1	PB.17181.1	NA	NA	PB.20042	[P]	Inorganic ion transport and metabolism	Cellular Component: vacuolar membrane (GO:0005774);; Cellular Component: plasma membrane (GO:0005886);; Biological Process: response to metal ion (GO:0010038);; Cellular Component: integral component of membrane (GO:0016021);; Biological Process: metal ion transport (GO:0030001);; Molecular Function: 2-alkenal reductase [NAD(P)] activity (GO:0032440);; Molecular Function: metal ion transmembrane …	K14689|0|pop:POPTR_0002s18080g|POPTRDRAFT_799147; metal tolerance protein 1; K14689 solute carrier family 30 (zinc transporter), member 2 (A)	[P]	Inorganic ion transport and metabolism	Metal tolerance protein 1 OS=Arabidopsis thaliana GN=MTP1 PE=1 SV=2	P	Inorganic ion transport and metabolism	metal tolerance protein 1 [Populus trichocarpa x Populus deltoides]	4.27281	1	2.73183	1	1.91206	1	3.22602	1	3.43687	1	2.1368	1	--	--	--	--	--	--	--	--	--	--	--	--	--	--	--	--	--	--	--	--
PB.20107.1	--	--	PB.20107.1	NA	PB.16825.1	NA	PB.20107	--	--	--	--	--	--	--	--	--	PREDICTED: uncharacterized protein LOC105137766 [Populus euphratica]	0	0	0	0	0	0	0.617577	1	0.943793	1	0.352953	1	--	--	--	--	--	--	--	--	--	--	--	--	--	--	--	--	--	--	--	--
PB.2011.1	AT5G13640	ATPDAT	PB.2011.1	PB.1002.1	NA	NA	PB.2011	--	--	Cellular Component: vacuole (GO:0005773);; Cellular Component: endoplasmic reticulum (GO:0005783);; Biological Process: lipid metabolic process (GO:0006629);; Molecular Function: O-acyltransferase activity (GO:0008374);; Molecular Function: phospholipid:diacylglycerol acyltransferase activity (GO:0046027);;	K00679|0|pop:POPTR_0001s17100g|POPTRDRAFT_751462; lecithin:cholesterol acyltransferase family protein; K00679 phospholipid:diacylglycerol acyltransferase [EC:2.3.1.158] (A)	[I]	Lipid transport and metabolism	Phospholipid:diacylglycerol acyltransferase 1 OS=Arabidopsis thaliana GN=PDAT1 PE=2 SV=1	I	Lipid transport and metabolism	PREDICTED: phospholipid:diacylglycerol acyltransferase 1-like [Populus euphratica]	10.0952	1	9.4029	1	9.66514	1	12.8436	1	7.24761	1	7.82157	1	--	--	--	--	--	--	--	--	--	--	--	--	--	--	--	--	--	--	--	--
PB.2023.1	AT3G15610	--	PB.2023.1	PB.1022.1	NA	NA	PB.2023	[R]	General function prediction only	Molecular Function: kinase activity (GO:0016301);; Biological Process: phosphorylation (GO:0016310);;	K13137|0|pop:POPTR_0001s17450g|POPTRDRAFT_829514; transducin family protein; K13137 serine-threonine kinase receptor-associated protein (A)	[I]	Lipid transport and metabolism	Serine-threonine kinase receptor-associated protein OS=Dictyostelium discoideum GN=strap PE=3 SV=1	I	Lipid transport and metabolism	transducin family protein [Populus trichocarpa]	3.22384	1	0	0	1.73305	1	3.74999	1	4.60256	1	0	0	--	--	--	--	--	--	--	--	--	--	--	--	--	--	--	--	--	--	--	--
PB.20240.1	--	--	PB.20240.1	NA	NA	PB.16202.1	PB.20240	--	--	--	--	--	--	--	--	--	unknown [Populus trichocarpa]	4.25711	1	8.20048	1	27.1301	1	54.0672	1	54.8743	1	59.2359	1	--	--	--	--	--	--	0.00173862	3.63612	up	0.00128984	3.64854	up	0.000909525	3.78935	up	--	--	--	--	--
PB.20260.1	AT3G07700	--	PB.20260.1	NA	NA	PB.16231.1	PB.20260	[R]	General function prediction only	Cellular Component: chloroplast (GO:0009507);; Molecular Function: transferase activity, transferring phosphorus-containing groups (GO:0016772);;	--	[R]	General function prediction only	Uncharacterized protein sll1770 OS=Synechocystis sp. (strain PCC 6803 / Kazusa) GN=sll1770 PE=3 SV=1	R	General function prediction only	PREDICTED: uncharacterized aarF domain-containing protein kinase At1g79600, chloroplastic isoform X2 [Populus euphratica]	0.73494	1	0.354883	1	0	0	0.365637	1	0	0	1.39626	1	--	--	--	--	--	--	--	--	--	--	--	--	--	--	--	--	--	--	--	--
PB.20284.1	--	--	PB.20284.1	NA	PB.17137.1	NA	PB.20284	--	--	--	--	--	--	--	S	Function unknown	hypothetical protein POPTR_0014s17510g [Populus trichocarpa]	0.73494	1	0	0	0.51161	1	1.09691	1	1.85849	1	0.680816	1	--	--	--	--	--	--	--	--	--	--	--	--	--	--	--	--	--	--	--	--
PB.2029.1	--	--	PB.2029.1	NA	NA	PB.947.1	PB.2029	--	--	--	--	--	--	--	--	--	PREDICTED: keratin-associated protein 5-5-like [Populus euphratica]	9.12019	0.6107	9.14265	0.4694	14.9022	0.5698	18.4964	0.6032	22.9564	0.5979	30.9115	0.6898	--	--	--	--	--	--	--	--	--	--	--	--	--	--	--	--	--	--	--	--
PB.20307.3	--	--	PB.20307.3	PB.17653.2	NA	NA	PB.20307	--	--	--	--	--	--	Putative uncharacterized protein ART2 OS=Saccharomyces cerevisiae (strain ATCC 204508 / S288c) GN=ART2 PE=5 SV=1	S	Function unknown	hypothetical protein MTR_5g051000 [Medicago truncatula]	0	0	0	0	0	0	0	0	0	0	0	0	--	--	--	--	--	--	--	--	--	--	--	--	--	--	--	--	--	--	--	--
PB.20314.1	AT5G48520	--	PB.20314.1	PB.17663.1	NA	NA	PB.20314	--	--	Biological Process: spindle assembly (GO:0051225);; Cellular Component: HAUS complex (GO:0070652);;	K16586|0|pop:POPTR_0014s18930g|POPTRDRAFT_824438; hypothetical protein; K16586 HAUS augmin-like complex subunit 3 (A)	--	--	--	S	Function unknown	hypothetical protein POPTR_0014s18930g [Populus trichocarpa]	2.00822	1	2.4661	1	0.305361	1	2.55947	1	2.66647	1	1.10303	1	--	--	--	--	--	--	--	--	--	--	--	--	--	--	--	--	--	--	--	--
PB.20346.1	--	--	PB.20346.1	PB.17722.2	NA	NA	PB.20346	--	--	--	--	--	--	--	S	Function unknown	PREDICTED: uncharacterized protein LOC103629659 isoform X2 [Zea mays]	8.92369	1	8.1601	1	7.96505	1	5.54402	1	8.00273	1	8.0403	1	--	--	--	--	--	--	--	--	--	--	--	--	--	--	--	--	--	--	--	--
PB.20382.1	--	--	PB.20382.1	NA	PB.17288.1	NA	PB.20382	--	--	--	--	--	--	--	S	Function unknown	hypothetical protein POPTR_0015s01420g [Populus trichocarpa]	0.387393	1	4.0672	1	11.5642	1	12.8961	1	8.62671	1	11.4436	1	--	--	--	--	--	--	--	--	--	--	--	--	--	--	--	--	--	--	--	--
PB.20384.1	--	--	PB.20384.1	NA	PB.17293.1	NA	PB.20384	--	--	Biological Process: maltose metabolic process (GO:0000023);; Biological Process: response to hypoxia (GO:0001666);; Molecular Function: starch synthase activity (GO:0009011);; Cellular Component: chloroplast stroma (GO:0009570);; Biological Process: amylopectin biosynthetic process (GO:0010021);; Biological Process: starch biosynthetic process (GO:0019252);; Biological Process: galactolipid biosy…	K00703|9.27888e-25|pop:POPTR_0015s01470g|POPTRDRAFT_1100713; hypothetical protein; K00703 starch synthase [EC:2.4.1.21] (A)	--	--	Soluble starch synthase 1, chloroplastic/amyloplastic OS=Solanum tuberosum PE=2 SV=1	M	Cell wall/membrane/envelope biogenesis	hypothetical protein POPTR_0015s01470g [Populus trichocarpa]	3.90534	1	2.10623	1	4.78976	1	6.52898	1	2.14829	1	2.52438	1	--	--	--	--	--	--	--	--	--	--	--	--	--	--	--	--	--	--	--	--
PB.2049.1	AT3G16060	--	PB.2049.1	NA	PB.1021.1	NA	PB.2049	[Z]	Cytoskeleton	Molecular Function: microtubule motor activity (GO:0003777);; Molecular Function: ATP binding (GO:0005524);; Cellular Component: kinesin complex (GO:0005871);; Cellular Component: microtubule (GO:0005874);; Biological Process: microtubule-based movement (GO:0007018);; Molecular Function: microtubule binding (GO:0008017);;	K10393|0|pop:POPTR_0001s18260g|POPTRDRAFT_1067509; kinesin motor family protein; K10393 kinesin family member 2/24 (A)	[Z]	Cytoskeleton	Kinesin-13A OS=Arabidopsis thaliana GN=KINESIN-13A PE=1 SV=1	Z	Cytoskeleton	PREDICTED: kinesin-13A-like isoform X2 [Populus euphratica]	3.16829	1	4.21495	1	2.10535	1	2.76677	1	2.49307	1	1.0684	1	--	--	--	--	--	--	--	--	--	--	--	--	--	--	--	--	--	--	--	--
PB.20505.1	--	--	PB.20505.1	NA	PB.17479.1	NA	PB.20505	--	--	--	--	--	--	--	--	--	hypothetical protein POPTR_0015s06220g [Populus trichocarpa]	10.8857	1	5.52476	1	2.87769	1	4.65263	1	6.64212	1	8.88107	1	--	--	--	--	--	--	--	--	--	--	--	--	--	--	--	--	--	--	--	--
PB.20515.2	--	--	PB.20515.2	NA	NA	PB.16610.2	PB.20515	--	--	--	--	--	--	--	--	--	hypothetical protein POPTR_0015s06510g [Populus trichocarpa]	104.888	0.1244	103.046	0.1266	146.715	0.1814	131.146	0.1919	97.3876	0.1213	99.7492	0.1155	--	--	--	--	--	--	--	--	--	--	--	--	--	--	--	--	--	--	--	--
PB.20515.3	--	--	PB.20515.3	PB.17985.1	PB.17492.1	PB.16610.3	PB.20515	--	--	--	--	--	--	--	--	--	hypothetical protein POPTR_0015s06510g [Populus trichocarpa]	738.165	0.8756	710.86	0.8734	662.162	0.8186	552.102	0.8081	705.603	0.8787	763.725	0.8845	--	--	--	--	--	--	--	--	--	--	--	--	--	--	--	--	--	--	--	--
PB.20547.1	--	--	PB.20547.1	PB.18050.1	NA	NA	PB.20547	--	--	--	--	[R]	General function prediction only	Putative pentatricopeptide repeat-containing protein At5g06400, mitochondrial OS=Arabidopsis thaliana GN=At5g06400 PE=3 SV=1	R	General function prediction only	pentatricopeptide repeat-containing family protein [Populus trichocarpa]	4.27492	1	0.71226	1	2.57675	1	2.51131	1	4.26749	1	3.43871	1	--	--	--	--	--	--	--	--	--	--	--	--	--	--	--	--	--	--	--	--
PB.20574.1	--	--	PB.20574.1	PB.18093.1	NA	NA	PB.20574	--	--	Molecular Function: binding (GO:0005488);;	--	[R]	General function prediction only	Uncharacterized mitochondrial protein AtMg00810 OS=Arabidopsis thaliana GN=AtMg00810 PE=4 SV=1	R	General function prediction only	hypothetical protein VITISV_025614 [Vitis vinifera]	1.16218	1	0	0	1.54911	1	0.629795	1	0.657219	1	0.327862	1	--	--	--	--	--	--	--	--	--	--	--	--	--	--	--	--	--	--	--	--
PB.20601.1	--	--	PB.20601.1	NA	PB.17629.1	NA	PB.20601	--	--	--	--	--	--	--	S	Function unknown	hypothetical protein POPTR_0015s09120g [Populus trichocarpa]	1.19781	1	1.00854	1	0	0	0.995435	1	3.55206	1	0.705907	1	--	--	--	--	--	--	--	--	--	--	--	--	--	--	--	--	--	--	--	--
PB.20609.1	--	--	PB.20609.1	NA	PB.17645.1	NA	PB.20609	--	--	Biological Process: activation of MAPKK activity (GO:0000186);; Molecular Function: MAP kinase kinase kinase activity (GO:0004709);; Molecular Function: ATP binding (GO:0005524);; Biological Process: cell wall macromolecule catabolic process (GO:0016998);;	K04733|4.97212e-29|pop:POPTR_0015s09350g|POPTRDRAFT_1101409; hypothetical protein; K04733 interleukin-1 receptor-associated kinase 4 [EC:2.7.11.1] (A)	--	--	LysM domain receptor-like kinase 3 OS=Arabidopsis thaliana GN=LYK3 PE=2 SV=1	T	Signal transduction mechanisms	hypothetical protein POPTR_0015s09350g [Populus trichocarpa]	0.405207	1	0	0	0	0	0	0	0	0	0	0	--	--	--	--	--	--	--	--	--	--	--	--	--	--	--	--	--	--	--	--
PB.20619.1	--	--	PB.20619.1	NA	PB.17665.1	NA	PB.20619	--	--	--	K02884|5.54118e-07|pop:POPTR_0012s08870g|POPTRDRAFT_891554; hypothetical protein; K02884 large subunit ribosomal protein L19 (A)	--	--	--	J	Translation, ribosomal structure and biogenesis	PREDICTED: 50S ribosomal protein L19-1, chloroplastic-like [Populus euphratica]	15.4683	1	20.1437	1	17.2508	1	24.0461	1	17.5453	1	14.8328	1	--	--	--	--	--	--	--	--	--	--	--	--	--	--	--	--	--	--	--	--
PB.20655.1	AT3G12860	--	PB.20655.1	NA	NA	PB.16841.1	PB.20655	[J]	Translation, ribosomal structure and biogenesis	Cellular Component: cell wall (GO:0005618);; Cellular Component: nucleolus (GO:0005730);;	K14564|0|pop:POPTR_0015s10500g|POPTRDRAFT_252605; hypothetical protein; K14564 nucleolar protein 56 (A)	[AJ]	--	Nucleolar protein 56 OS=Schizosaccharomyces pombe (strain 972 / ATCC 24843) GN=nop56 PE=3 SV=1	2018	Nucleolar protein	hypothetical protein POPTR_0015s10500g [Populus trichocarpa]	25.3578	1	13.258	1	8.70805	1	13.3754	1	17.9264	1	12.5622	1	--	--	--	--	--	--	--	--	--	--	--	--	--	--	--	--	--	--	--	--
PB.20664.1	AT5G50380	ATEXO70F1	PB.20664.1	NA	PB.17731.1	NA	PB.20664	--	--	Cellular Component: exocyst (GO:0000145);; Cellular Component: cytosol (GO:0005829);; Cellular Component: plasma membrane (GO:0005886);; Biological Process: vesicle docking involved in exocytosis (GO:0006904);; Biological Process: response to high light intensity (GO:0009644);; Biological Process: response to hydrogen peroxide (GO:0042542);;	K07195|0|pop:POPTR_0015s10690g|POPTRDRAFT_575343; hypothetical protein; K07195 exocyst complex component 7 (A)	[U]	Intracellular trafficking, secretion, and vesicular transport	Exocyst complex component EXO70B1 OS=Arabidopsis thaliana GN=EXO70B1 PE=1 SV=1	U	Intracellular trafficking, secretion, and vesicular transport	hypothetical protein POPTR_0015s10690g [Populus trichocarpa]	23.0719	1	15.0018	1	20.5553	1	27.6809	1	34.3751	1	22.5654	1	--	--	--	--	--	--	--	--	--	--	--	--	--	--	--	--	--	--	--	--
PB.2067.1	AT3G16240	DELTA-TIP	PB.2067.1	PB.1081.1	PB.1048.1	PB.997.1	PB.2067	[G]	Carbohydrate transport and metabolism	Cellular Component: protein storage vacuole (GO:0000326);; Cellular Component: plasma membrane (GO:0005886);; Biological Process: water transport (GO:0006833);; Cellular Component: plant-type cell wall (GO:0009505);; Cellular Component: plant-type vacuole membrane (GO:0009705);; Cellular Component: chloroplast envelope (GO:0009941);; Molecular Function: methylammonium transmembrane transporter ac…	K09873|3.57142e-59|pop:POPTR_0001s18730g|POPTRDRAFT_548890; delta-tonoplast intrinsic family protein; K09873 aquaporin TIP (A)	[G]	Carbohydrate transport and metabolism	Probable aquaporin TIP-type RB7-5A OS=Nicotiana tabacum PE=1 SV=1	G	Carbohydrate transport and metabolism	delta-tonoplast intrinsic family protein [Populus trichocarpa]	31.1196	1	47.0261	1	41.057	1	41.7856	1	48.7819	1	35.3808	1	--	--	--	--	--	--	--	--	--	--	--	--	--	--	--	--	--	--	--	--
[truncated: 925 more rows]
[truncated: 25 more columns]
