# Supplementary material for: The developmental dynamics of the Populus stem transcriptome
Source: Plant Biotechnol J. 2018 Jun 25;17(1):206–19. doi: 10.1111/pbi.12958 (PMC6330540; doi:10.1111/pbi.12958)
Supplement: Supplementary file 4 — Data S3 Alternative splicing events [file PBI-17-206-s007.xlsx]

## Sheet: AS events
Data S3 Alternative splicing events
Note: AS, alternative splicing; IR, intron retention; SE, exon skipping; AA, alternative 3′ splice site; AD, alternative 5′ splice site; MEX, mutually exclusive exon.
Group	AS type	Number
Annotation	IR	9526
Annotation	SE	2357
Annotation	AD	3855
Annotation	AA	5872
Annotation	MEX	283
Annotation	Total	21893
IsoSeq	IR	28629
IsoSeq	SE	4138
IsoSeq	AD	4358
IsoSeq	AA	7984
IsoSeq	MEX	556
IsoSeq	Total	45665

## Sheet: Isoform number
Type	Isoform_Number	Gene_Number	Ratio
Annotation	1	27082	0.655183
Annotation	2	6669	0.16134
Annotation	3	3392	0.0820612
Annotation	4	1833	0.044345
Annotation	5	1019	0.0246522
Annotation	6	552	0.0133543
Annotation	7	327	0.00791097
Annotation	8	186	0.00449982
Annotation	9	122	0.00295149
Annotation	10	153	0.00370146
IsoSeq	1	8376	0.334933
IsoSeq	2	4960	0.198337
IsoSeq	3	3273	0.130878
IsoSeq	4	2371	0.0948097
IsoSeq	5	1681	0.0672185
IsoSeq	6	1154	0.0461452
IsoSeq	7	818	0.0327095
IsoSeq	8	603	0.0241123
IsoSeq	9	443	0.0177143
IsoSeq	10	1329	0.053143
