# Supplementary material for: The developmental dynamics of the Populus stem transcriptome
Source: Plant Biotechnol J. 2018 Jun 25;17(1):206–19. doi: 10.1111/pbi.12958 (PMC6330540; doi:10.1111/pbi.12958)
Supplement: Supplementary file 5 — Data S4 Long non‐coding RNAs [file PBI-17-206-s006.xlsx]

## Sheet: Data S4
Data S4 Long noncoding RNAs
superPBID	Apex	IN1-3	IN4-5
PB.8711.1	PB.8711.1	NA	NA
PB.12928.7	NA	PB.12928.7	NA
PB.10186.7	NA	NA	PB.10186.7
PB.17036.2	NA	NA	PB.17036.2
PB.16627.5	PB.16627.5	NA	NA
PB.7551.5	PB.7551.5	NA	NA
PB.23194.1	PB.23194.1	NA	NA
PB.13709.1	NA	NA	PB.13709.1
PB.4057.5	PB.4057.5	NA	NA
PB.16144.1	NA	PB.16144.1	NA
PB.15330.7	PB.15330.7	NA	NA
PB.5497.11	PB.5497.11	NA	NA
PB.3429.19	PB.3429.19	NA	NA
PB.2307.1	PB.2307.1	NA	NA
PB.8444.3	NA	NA	PB.8444.3
PB.4204.1	NA	NA	PB.4204.1
PB.8048.1	NA	PB.8048.1	NA
PB.2444.1	NA	NA	PB.2444.1
PB.2916.4	PB.2916.4	NA	NA
PB.15637.1	PB.15637.1	PB.15637.1	PB.15637.1
PB.10089.1	PB.10089.1	NA	NA
PB.23194.2	PB.23194.2	NA	NA
PB.3314.2	NA	PB.3314.2	NA
PB.22681.17	NA	PB.22681.17	NA
PB.4870.1	PB.4870.1	NA	NA
PB.2403.3	NA	NA	PB.2403.3
PB.3582.2	PB.3582.2	NA	NA
PB.4439.3	NA	NA	PB.4439.3
PB.6334.1	NA	PB.6334.1	NA
PB.19029.2	PB.19029.2	PB.19029.2	NA
PB.13559.1	PB.13559.1	PB.13559.1	NA
PB.13243.2	NA	PB.13243.2	PB.13243.2
PB.20991.3	NA	PB.20991.3	NA
PB.15206.2	NA	NA	PB.15206.2
PB.8220.4	PB.8220.4	NA	NA
PB.18787.1	NA	PB.18787.1	NA
PB.16561.2	NA	NA	PB.16561.2
PB.11744.1	PB.11744.1	NA	NA
PB.2380.7	PB.2380.7	NA	NA
PB.3308.2	NA	PB.3308.2	NA
PB.3179.2	NA	NA	PB.3179.2
PB.4123.1	NA	PB.4123.1	PB.4123.1
PB.20508.1	PB.20508.1	PB.20508.1	NA
PB.4617.1	NA	PB.4617.1	NA
PB.8941.1	NA	NA	PB.8941.1
PB.3298.6	NA	NA	PB.3298.6
PB.5926.3	NA	NA	PB.5926.3
PB.6396.1	NA	NA	PB.6396.1
PB.8854.1	PB.8854.1	PB.8854.1	NA
PB.14785.2	NA	PB.14785.2	NA
PB.1189.8	PB.1189.8	NA	NA
PB.1810.1	NA	NA	PB.1810.1
PB.1535.3	NA	PB.1535.3	NA
PB.2819.4	NA	NA	PB.2819.4
PB.8242.1	NA	PB.8242.1	NA
PB.12681.5	PB.12681.5	NA	NA
PB.6159.1	NA	PB.6159.1	NA
PB.6682.1	PB.6682.1	NA	NA
PB.6614.56	NA	PB.6614.56	NA
PB.23786.3	NA	PB.23786.3	NA
PB.9116.2	NA	PB.9116.2	NA
PB.13152.1	PB.13152.1	NA	NA
PB.13802.2	PB.13802.2	NA	NA
PB.5456.1	PB.5456.1	NA	NA
PB.17731.2	PB.17731.2	NA	NA
PB.6398.5	PB.6398.5	NA	NA
PB.20885.1	PB.20885.1	PB.20885.1	PB.20885.1
PB.16877.3	NA	PB.16877.3	NA
PB.2380.11	PB.2380.11	NA	NA
PB.10911.1	NA	NA	PB.10911.1
PB.5535.2	PB.5535.2	NA	NA
PB.16271.1	NA	NA	PB.16271.1
PB.15400.1	NA	PB.15400.1	PB.15400.1
PB.10265.2	PB.10265.2	NA	NA
PB.24169.1	NA	PB.24169.1	NA
PB.296.4	PB.296.4	NA	NA
PB.21306.2	PB.21306.2	NA	NA
PB.21544.3	NA	NA	PB.21544.3
PB.4838.5	NA	PB.4838.5	PB.4838.5
PB.8316.1	NA	NA	PB.8316.1
PB.23025.1	NA	NA	PB.23025.1
PB.13202.2	NA	PB.13202.2	NA
PB.1169.17	NA	NA	PB.1169.17
PB.13167.1	NA	PB.13167.1	NA
PB.7105.11	PB.7105.11	NA	NA
PB.4806.32	NA	PB.4806.32	NA
PB.278.6	PB.278.6	NA	NA
PB.4081.3	NA	NA	PB.4081.3
PB.21604.2	NA	NA	PB.21604.2
PB.16879.2	PB.16879.2	NA	NA
PB.15431.2	PB.15431.2	NA	NA
PB.15343.1	NA	NA	PB.15343.1
PB.22120.4	PB.22120.4	NA	NA
PB.6847.1	PB.6847.1	NA	NA
PB.14994.2	NA	NA	PB.14994.2
PB.3624.1	NA	PB.3624.1	PB.3624.1
PB.416.1	PB.416.1	NA	NA
PB.21744.10	NA	PB.21744.10	NA
PB.7542.1	NA	NA	PB.7542.1
PB.4169.3	PB.4169.3	NA	NA
PB.17383.2	NA	NA	PB.17383.2
PB.687.1	NA	PB.687.1	NA
PB.22612.1	NA	PB.22612.1	NA
PB.12297.3	NA	PB.12297.3	NA
PB.23954.1	NA	NA	PB.23954.1
PB.4055.1	NA	NA	PB.4055.1
PB.12410.2	PB.12410.2	PB.12410.2	PB.12410.2
PB.9430.1	NA	PB.9430.1	PB.9430.1
PB.2757.8	PB.2757.8	NA	NA
PB.5018.1	PB.5018.1	NA	NA
PB.7774.1	NA	NA	PB.7774.1
PB.17672.1	PB.17672.1	NA	NA
PB.3767.1	PB.3767.1	NA	NA
PB.23082.1	NA	PB.23082.1	PB.23082.1
PB.1300.1	NA	PB.1300.1	NA
PB.12822.2	PB.12822.2	NA	NA
PB.4169.1	PB.4169.1	NA	NA
PB.16577.1	NA	NA	PB.16577.1
PB.20396.1	NA	PB.20396.1	NA
PB.14865.2	NA	PB.14865.2	NA
PB.21041.2	PB.21041.2	NA	NA
PB.5979.1	NA	PB.5979.1	NA
PB.23786.4	NA	PB.23786.4	NA
PB.15693.29	PB.15693.29	NA	NA
PB.4439.1	PB.4439.1	NA	NA
PB.15902.1	PB.15902.1	NA	NA
PB.2408.1	PB.2408.1	NA	NA
PB.5646.2	NA	PB.5646.2	NA
PB.8890.1	NA	PB.8890.1	NA
PB.24566.1	PB.24566.1	NA	NA
PB.12032.1	NA	PB.12032.1	NA
PB.22916.1	NA	PB.22916.1	NA
PB.20516.4	PB.20516.4	NA	NA
PB.23397.3	NA	NA	PB.23397.3
PB.14775.8	NA	PB.14775.8	NA
PB.676.9	PB.676.9	NA	NA
PB.16564.1	NA	PB.16564.1	NA
PB.17273.4	PB.17273.4	NA	NA
PB.5899.1	NA	NA	PB.5899.1
PB.8035.1	PB.8035.1	NA	NA
PB.6700.5	NA	NA	PB.6700.5
PB.7602.5	NA	NA	PB.7602.5
PB.2844.1	PB.2844.1	NA	NA
PB.22941.1	PB.22941.1	PB.22941.1	NA
PB.2709.1	PB.2709.1	NA	NA
PB.9736.6	NA	NA	PB.9736.6
PB.9731.1	NA	PB.9731.1	NA
PB.12222.1	NA	PB.12222.1	NA
PB.12247.2	NA	PB.12247.2	NA
PB.20560.5	NA	PB.20560.5	NA
PB.20040.2	PB.20040.2	NA	NA
PB.20565.3	NA	NA	PB.20565.3
PB.23948.1	NA	PB.23948.1	NA
PB.12737.1	NA	PB.12737.1	NA
PB.19028.2	NA	PB.19028.2	NA
PB.428.1	NA	NA	PB.428.1
PB.24904.1	NA	NA	PB.24904.1
PB.14219.1	NA	NA	PB.14219.1
PB.22397.1	NA	NA	PB.22397.1
PB.2176.1	NA	PB.2176.1	NA
PB.12935.3	PB.12935.3	NA	NA
PB.2743.2	PB.2743.2	NA	NA
PB.203.1	PB.203.1	NA	NA
PB.268.3	PB.268.3	PB.268.3	NA
PB.6461.2	NA	NA	PB.6461.2
PB.22186.1	PB.22186.1	NA	NA
PB.10171.12	NA	PB.10171.12	NA
PB.19412.1	NA	NA	PB.19412.1
PB.17207.7	NA	PB.17207.7	NA
PB.22530.1	NA	PB.22530.1	NA
PB.21266.2	PB.21266.2	NA	NA
PB.19299.1	PB.19299.1	NA	PB.19299.1
PB.20435.1	PB.20435.1	NA	NA
PB.7615.1	PB.7615.1	NA	NA
PB.4430.8	PB.4430.8	NA	NA
PB.2412.1	PB.2412.1	NA	NA
PB.14057.9	NA	PB.14057.9	NA
PB.23841.1	NA	PB.23841.1	NA
PB.23467.10	PB.23467.10	NA	NA
PB.21162.1	PB.21162.1	NA	NA
PB.773.2	PB.773.2	NA	NA
PB.22725.1	NA	NA	PB.22725.1
PB.1340.37	NA	PB.1340.37	NA
PB.19028.1	NA	NA	PB.19028.1
PB.3775.1	PB.3775.1	NA	PB.3775.1
PB.16652.5	PB.16652.5	NA	NA
PB.6174.2	PB.6174.2	NA	NA
PB.9176.2	PB.9176.2	NA	NA
PB.15016.1	NA	PB.15016.1	PB.15016.1
PB.21172.1	NA	PB.21172.1	NA
PB.21883.1	NA	NA	PB.21883.1
PB.3064.5	NA	PB.3064.5	NA
PB.14232.2	NA	NA	PB.14232.2
PB.8334.4	NA	NA	PB.8334.4
PB.7542.3	PB.7542.3	PB.7542.3	PB.7542.3
PB.12979.1	PB.12979.1	NA	PB.12979.1
PB.24743.1	NA	NA	PB.24743.1
PB.6959.1	NA	NA	PB.6959.1
PB.23921.1	PB.23921.1	PB.23921.1	NA
PB.23467.3	NA	NA	PB.23467.3
PB.7542.5	NA	NA	PB.7542.5
PB.13261.1	NA	PB.13261.1	PB.13261.1
PB.22670.2	NA	PB.22670.2	NA
PB.20034.1	PB.20034.1	NA	NA
PB.6930.1	PB.6930.1	NA	PB.6930.1
PB.9669.6	NA	PB.9669.6	NA
PB.8265.4	NA	PB.8265.4	NA
PB.12888.1	NA	NA	PB.12888.1
PB.14920.2	NA	NA	PB.14920.2
PB.12297.7	PB.12297.7	PB.12297.7	NA
PB.19317.2	NA	NA	PB.19317.2
PB.16299.34	PB.16299.34	NA	NA
PB.18399.2	NA	PB.18399.2	NA
PB.9291.1	NA	PB.9291.1	PB.9291.1
PB.7372.3	PB.7372.3	NA	NA
PB.17057.1	PB.17057.1	NA	NA
PB.22487.1	NA	NA	PB.22487.1
PB.1340.43	NA	PB.1340.43	NA
PB.6216.1	PB.6216.1	NA	NA
PB.24565.1	NA	NA	PB.24565.1
PB.14171.1	NA	NA	PB.14171.1
PB.16188.4	NA	NA	PB.16188.4
PB.18998.8	NA	NA	PB.18998.8
PB.14032.2	PB.14032.2	PB.14032.2	NA
PB.14207.1	NA	NA	PB.14207.1
PB.3679.1	NA	PB.3679.1	PB.3679.1
PB.14995.9	NA	PB.14995.9	NA
PB.9334.3	NA	NA	PB.9334.3
PB.1061.2	NA	PB.1061.2	NA
PB.5481.6	NA	PB.5481.6	NA
PB.6971.22	NA	NA	PB.6971.22
PB.20325.2	NA	NA	PB.20325.2
PB.24690.2	PB.24690.2	NA	NA
PB.10313.3	NA	NA	PB.10313.3
PB.64.5	NA	PB.64.5	NA
PB.24841.2	PB.24841.2	NA	NA
PB.17555.1	NA	NA	PB.17555.1
PB.24402.1	PB.24402.1	NA	NA
PB.4547.1	PB.4547.1	NA	NA
PB.5702.5	NA	PB.5702.5	NA
PB.10602.1	NA	NA	PB.10602.1
PB.13569.6	PB.13569.6	NA	NA
PB.19246.1	NA	PB.19246.1	NA
PB.4806.31	NA	PB.4806.31	NA
PB.12535.1	PB.12535.1	NA	PB.12535.1
PB.2618.4	NA	PB.2618.4	NA
PB.1885.3	PB.1885.3	PB.1885.3	NA
PB.17102.2	NA	PB.17102.2	NA
PB.18885.1	PB.18885.1	NA	NA
PB.9333.2	NA	PB.9333.2	PB.9333.2
PB.24270.1	NA	NA	PB.24270.1
PB.13202.1	NA	NA	PB.13202.1
PB.4856.2	PB.4856.2	PB.4856.2	NA
PB.20391.5	PB.20391.5	NA	NA
PB.10802.2	NA	PB.10802.2	NA
PB.12339.2	PB.12339.2	NA	NA
PB.6267.1	PB.6267.1	NA	NA
PB.21712.1	PB.21712.1	NA	NA
PB.13553.2	NA	NA	PB.13553.2
PB.11082.1	NA	NA	PB.11082.1
PB.12362.2	NA	NA	PB.12362.2
PB.2802.1	NA	NA	PB.2802.1
PB.20416.5	NA	NA	PB.20416.5
PB.3562.2	PB.3562.2	PB.3562.2	NA
PB.16942.3	PB.16942.3	NA	NA
PB.18646.12	PB.18646.12	NA	NA
PB.12441.1	PB.12441.1	NA	NA
PB.22004.1	NA	PB.22004.1	PB.22004.1
PB.23789.3	PB.23789.3	PB.23789.3	NA
PB.7192.1	PB.7192.1	NA	NA
PB.15750.1	NA	NA	PB.15750.1
PB.22311.1	NA	NA	PB.22311.1
PB.2380.2	NA	PB.2380.2	PB.2380.2
PB.19869.1	PB.19869.1	NA	NA
PB.13901.2	NA	PB.13901.2	NA
PB.8938.1	NA	NA	PB.8938.1
PB.17816.2	NA	NA	PB.17816.2
PB.19562.5	NA	NA	PB.19562.5
PB.828.1	PB.828.1	NA	NA
PB.15722.8	NA	NA	PB.15722.8
PB.7577.4	PB.7577.4	PB.7577.4	NA
PB.11152.17	PB.11152.17	NA	NA
PB.10464.1	NA	PB.10464.1	NA
PB.3179.8	NA	PB.3179.8	NA
PB.4437.1	NA	NA	PB.4437.1
PB.18768.1	NA	PB.18768.1	PB.18768.1
PB.23993.6	NA	NA	PB.23993.6
PB.10834.1	NA	PB.10834.1	NA
PB.22074.1	PB.22074.1	NA	NA
PB.15222.3	PB.15222.3	NA	NA
PB.14756.4	NA	PB.14756.4	NA
PB.296.1	NA	PB.296.1	PB.296.1
PB.21586.1	NA	NA	PB.21586.1
PB.12242.1	NA	NA	PB.12242.1
PB.7986.4	PB.7986.4	PB.7986.4	NA
PB.14737.2	NA	PB.14737.2	NA
PB.11676.2	NA	PB.11676.2	NA
PB.456.2	NA	PB.456.2	NA
PB.2425.1	PB.2425.1	NA	NA
PB.6112.2	NA	NA	PB.6112.2
PB.10639.1	PB.10639.1	NA	NA
PB.9670.1	PB.9670.1	PB.9670.1	PB.9670.1
PB.16767.2	PB.16767.2	NA	NA
PB.16528.1	PB.16528.1	NA	NA
PB.12385.1	PB.12385.1	NA	NA
PB.12123.4	NA	NA	PB.12123.4
PB.2984.1	PB.2984.1	NA	NA
PB.7777.7	NA	PB.7777.7	NA
PB.10743.1	NA	NA	PB.10743.1
PB.13880.2	PB.13880.2	NA	NA
PB.3881.6	NA	PB.3881.6	NA
PB.6571.1	PB.6571.1	NA	NA
PB.4617.2	NA	NA	PB.4617.2
PB.1935.4	PB.1935.4	NA	PB.1935.4
PB.16286.14	NA	NA	PB.16286.14
PB.4276.1	NA	PB.4276.1	NA
PB.18810.1	PB.18810.1	NA	NA
PB.21020.2	PB.21020.2	NA	NA
PB.17921.1	PB.17921.1	NA	NA
PB.4.3	PB.4.3	NA	NA
PB.5634.1	NA	PB.5634.1	NA
PB.24606.1	PB.24606.1	NA	NA
PB.1612.1	NA	NA	PB.1612.1
PB.2380.1	NA	NA	PB.2380.1
PB.8359.1	NA	PB.8359.1	NA
PB.12892.1	PB.12892.1	NA	NA
PB.2514.1	PB.2514.1	NA	NA
PB.6345.4	NA	PB.6345.4	NA
PB.4477.1	PB.4477.1	NA	NA
PB.11919.1	NA	NA	PB.11919.1
PB.8144.4	PB.8144.4	NA	NA
PB.20386.17	PB.20386.17	PB.20386.17	NA
PB.14924.5	PB.14924.5	NA	NA
PB.16652.2	NA	NA	PB.16652.2
PB.254.11	PB.254.11	NA	NA
PB.24482.1	PB.24482.1	NA	NA
PB.64.4	NA	PB.64.4	NA
PB.22181.2	NA	PB.22181.2	NA
PB.21.2	NA	PB.21.2	NA
PB.9877.2	NA	NA	PB.9877.2
PB.23467.6	NA	PB.23467.6	NA
PB.13000.5	NA	NA	PB.13000.5
PB.3053.1	NA	NA	PB.3053.1
PB.4081.1	NA	PB.4081.1	PB.4081.1
PB.24624.1	PB.24624.1	PB.24624.1	NA
PB.23645.1	PB.23645.1	NA	NA
PB.18535.1	PB.18535.1	PB.18535.1	PB.18535.1
PB.12535.3	PB.12535.3	NA	NA
PB.12470.4	PB.12470.4	NA	NA
PB.22259.1	NA	NA	PB.22259.1
PB.16965.1	PB.16965.1	PB.16965.1	NA
PB.13721.1	NA	PB.13721.1	NA
PB.1425.3	PB.1425.3	NA	NA
PB.23921.3	PB.23921.3	NA	NA
PB.8220.5	NA	PB.8220.5	NA
PB.14968.1	NA	PB.14968.1	NA
PB.19256.28	PB.19256.28	NA	NA
PB.10874.5	PB.10874.5	NA	NA
PB.6083.17	NA	PB.6083.17	NA
PB.292.1	PB.292.1	PB.292.1	PB.292.1
PB.25001.1	NA	NA	PB.25001.1
PB.14785.3	NA	PB.14785.3	NA
PB.4806.14	NA	NA	PB.4806.14
PB.8869.2	NA	NA	PB.8869.2
PB.15916.6	NA	NA	PB.15916.6
PB.18968.2	NA	PB.18968.2	NA
PB.3753.1	NA	PB.3753.1	NA
PB.14839.1	PB.14839.1	NA	NA
PB.19838.6	PB.19838.6	NA	NA
PB.64.3	PB.64.3	NA	NA
PB.16430.1	NA	NA	PB.16430.1
PB.20690.6	PB.20690.6	NA	NA
PB.18247.11	NA	NA	PB.18247.11
PB.5056.3	NA	PB.5056.3	NA
PB.14756.2	PB.14756.2	NA	PB.14756.2
PB.18266.1	PB.18266.1	NA	NA
PB.1433.1	NA	PB.1433.1	NA
PB.3830.2	PB.3830.2	PB.3830.2	NA
PB.14756.1	NA	NA	PB.14756.1
PB.522.1	PB.522.1	NA	NA
PB.17067.1	PB.17067.1	NA	NA
PB.6646.4	NA	PB.6646.4	NA
PB.2873.1	PB.2873.1	NA	NA
PB.15280.1	NA	NA	PB.15280.1
PB.19737.32	PB.19737.32	NA	NA
PB.12815.2	NA	PB.12815.2	PB.12815.2
PB.406.2	NA	NA	PB.406.2
PB.24987.1	NA	NA	PB.24987.1
PB.6345.5	NA	PB.6345.5	NA
PB.9550.1	PB.9550.1	NA	PB.9550.1
PB.12972.2	NA	NA	PB.12972.2
PB.12082.3	PB.12082.3	NA	NA
PB.367.1	NA	PB.367.1	NA
PB.9598.3	NA	NA	PB.9598.3
PB.2670.1	NA	NA	PB.2670.1
PB.13853.1	PB.13853.1	NA	NA
PB.8792.1	NA	NA	PB.8792.1
PB.21636.2	NA	NA	PB.21636.2
PB.16545.1	NA	NA	PB.16545.1
PB.7449.1	NA	NA	PB.7449.1
PB.9944.1	NA	NA	PB.9944.1
PB.11258.1	NA	NA	PB.11258.1
PB.10097.3	NA	NA	PB.10097.3
PB.1340.23	PB.1340.23	NA	PB.1340.23
PB.10526.1	PB.10526.1	NA	NA
PB.15398.1	NA	PB.15398.1	PB.15398.1
PB.16187.1	PB.16187.1	NA	NA
PB.7542.6	NA	NA	PB.7542.6
PB.20972.7	NA	PB.20972.7	NA
PB.3940.4	NA	PB.3940.4	NA
PB.24220.1	NA	PB.24220.1	NA
PB.13152.2	NA	PB.13152.2	NA
PB.16986.4	NA	NA	PB.16986.4
PB.7641.1	NA	NA	PB.7641.1
PB.20736.1	PB.20736.1	PB.20736.1	PB.20736.1
PB.8546.1	NA	PB.8546.1	NA
PB.6977.1	PB.6977.1	NA	NA
PB.2380.10	PB.2380.10	NA	NA
PB.138.1	PB.138.1	NA	NA
PB.4439.2	NA	NA	PB.4439.2
PB.14591.1	NA	NA	PB.14591.1
PB.23317.1	PB.23317.1	NA	NA
PB.3148.1	NA	NA	PB.3148.1
PB.20941.2	PB.20941.2	PB.20941.2	NA
PB.11211.1	PB.11211.1	NA	NA
PB.151.1	NA	NA	PB.151.1
PB.11630.31	PB.11630.31	NA	NA
PB.19154.1	NA	NA	PB.19154.1
PB.8139.10	NA	PB.8139.10	NA
PB.13259.1	NA	PB.13259.1	NA
PB.1169.24	NA	PB.1169.24	NA
PB.14455.4	NA	NA	PB.14455.4
PB.1139.1	NA	PB.1139.1	PB.1139.1
PB.1890.4	NA	PB.1890.4	NA
PB.7442.2	PB.7442.2	NA	NA
PB.23317.3	NA	PB.23317.3	NA
PB.20736.2	NA	NA	PB.20736.2
PB.4216.3	NA	PB.4216.3	NA
PB.6461.11	NA	PB.6461.11	NA
PB.5282.1	NA	NA	PB.5282.1
PB.14132.1	NA	NA	PB.14132.1
PB.24724.1	NA	NA	PB.24724.1
PB.9534.1	NA	PB.9534.1	NA
PB.6960.1	PB.6960.1	NA	NA
PB.24696.1	NA	NA	PB.24696.1
PB.18486.1	NA	NA	PB.18486.1
PB.23921.2	NA	PB.23921.2	NA
PB.20505.1	NA	PB.20505.1	NA
PB.12361.1	NA	NA	PB.12361.1
PB.3086.2	NA	NA	PB.3086.2
PB.21725.1	NA	NA	PB.21725.1
PB.23271.1	NA	NA	PB.23271.1
PB.4081.4	NA	PB.4081.4	NA
PB.6847.2	PB.6847.2	PB.6847.2	NA
PB.10776.1	PB.10776.1	NA	NA
PB.3429.16	NA	PB.3429.16	NA
PB.6398.4	NA	NA	PB.6398.4
PB.15629.5	NA	NA	PB.15629.5
PB.13925.22	PB.13925.22	NA	NA
PB.4344.4	NA	NA	PB.4344.4
PB.8627.2	NA	NA	PB.8627.2
PB.8529.2	PB.8529.2	NA	PB.8529.2
PB.18571.1	NA	PB.18571.1	NA
PB.18213.2	NA	NA	PB.18213.2
PB.12964.1	NA	NA	PB.12964.1
PB.18892.4	NA	PB.18892.4	NA
PB.14797.1	PB.14797.1	NA	NA
PB.7586.1	PB.7586.1	NA	NA
PB.3308.1	NA	NA	PB.3308.1
PB.2910.1	PB.2910.1	PB.2910.1	NA
PB.23467.1	PB.23467.1	NA	NA
PB.8718.1	NA	PB.8718.1	NA
PB.21208.1	NA	NA	PB.21208.1
PB.20579.1	PB.20579.1	NA	NA
PB.21020.1	NA	NA	PB.21020.1
PB.24668.1	NA	PB.24668.1	NA
PB.18755.1	NA	NA	PB.18755.1
PB.16226.1	PB.16226.1	NA	NA
PB.9591.1	PB.9591.1	NA	NA
PB.14430.1	PB.14430.1	NA	NA
PB.19199.1	PB.19199.1	NA	NA
PB.10192.2	NA	NA	PB.10192.2
PB.18391.4	PB.18391.4	NA	NA
PB.2096.5	PB.2096.5	NA	NA
PB.4338.8	NA	PB.4338.8	NA
PB.415.4	PB.415.4	NA	NA
PB.9951.1	NA	PB.9951.1	NA
PB.6569.6	PB.6569.6	NA	NA
PB.12985.3	NA	PB.12985.3	NA
PB.931.4	PB.931.4	PB.931.4	PB.931.4
PB.23586.1	PB.23586.1	PB.23586.1	NA
PB.13083.4	PB.13083.4	NA	NA
PB.14091.1	NA	NA	PB.14091.1
PB.14057.2	NA	NA	PB.14057.2
PB.7542.9	NA	PB.7542.9	NA
PB.18399.5	NA	PB.18399.5	NA
PB.20741.3	PB.20741.3	NA	NA
PB.9430.2	NA	PB.9430.2	PB.9430.2
PB.11150.5	NA	NA	PB.11150.5
PB.1678.1	NA	NA	PB.1678.1
PB.16833.3	NA	PB.16833.3	NA
PB.18528.8	NA	NA	PB.18528.8
PB.12195.5	PB.12195.5	NA	NA
PB.1106.3	NA	NA	PB.1106.3
PB.1209.2	NA	NA	PB.1209.2
PB.7905.6	NA	PB.7905.6	NA
PB.13452.1	NA	PB.13452.1	NA
PB.8220.8	PB.8220.8	PB.8220.8	NA
PB.13332.4	NA	NA	PB.13332.4
PB.4425.1	NA	PB.4425.1	NA
PB.21283.1	PB.21283.1	NA	NA
PB.24892.2	NA	NA	PB.24892.2
PB.10297.6	PB.10297.6	NA	NA
PB.20391.3	NA	PB.20391.3	NA
PB.14949.1	NA	PB.14949.1	NA
PB.19744.1	NA	NA	PB.19744.1
PB.7542.4	NA	NA	PB.7542.4
PB.16052.8	NA	PB.16052.8	NA
PB.23384.3	PB.23384.3	NA	NA
PB.16260.3	PB.16260.3	NA	NA
PB.5706.1	PB.5706.1	NA	NA
PB.8641.2	PB.8641.2	NA	NA
PB.9884.3	NA	NA	PB.9884.3
PB.15349.1	PB.15349.1	NA	NA
PB.16144.2	PB.16144.2	NA	NA
PB.5941.7	PB.5941.7	NA	NA
PB.22645.1	PB.22645.1	NA	NA
PB.12201.5	NA	PB.12201.5	NA
PB.15767.1	PB.15767.1	NA	NA
PB.11501.1	NA	PB.11501.1	NA
PB.1170.4	NA	PB.1170.4	NA
PB.10386.1	NA	NA	PB.10386.1
PB.19945.1	NA	PB.19945.1	PB.19945.1
PB.14232.1	NA	NA	PB.14232.1
PB.8844.1	NA	NA	PB.8844.1
PB.18822.1	NA	PB.18822.1	NA
PB.20391.2	NA	NA	PB.20391.2
PB.1741.1	PB.1741.1	NA	NA
PB.8221.1	NA	NA	PB.8221.1
PB.24789.1	NA	PB.24789.1	NA
PB.22983.1	NA	NA	PB.22983.1
PB.7987.2	NA	NA	PB.7987.2
PB.20609.1	NA	PB.20609.1	NA
PB.24814.2	PB.24814.2	NA	NA
PB.5782.1	NA	PB.5782.1	NA
PB.21213.1	PB.21213.1	NA	NA
PB.11837.4	PB.11837.4	NA	NA
PB.21980.1	NA	PB.21980.1	NA
PB.24773.1	NA	NA	PB.24773.1
PB.19237.12	PB.19237.12	NA	NA
PB.1020.4	PB.1020.4	NA	NA
PB.19652.2	NA	NA	PB.19652.2
PB.23191.2	NA	NA	PB.23191.2
PB.22695.1	NA	PB.22695.1	NA
PB.14871.3	NA	PB.14871.3	NA
PB.199.2	PB.199.2	NA	NA
PB.7542.2	PB.7542.2	PB.7542.2	PB.7542.2
PB.10335.1	PB.10335.1	PB.10335.1	PB.10335.1
PB.19737.4	NA	NA	PB.19737.4
PB.19960.3	NA	PB.19960.3	NA
PB.24813.1	NA	NA	PB.24813.1
PB.20515.1	NA	NA	PB.20515.1
PB.19360.1	NA	NA	PB.19360.1
PB.2092.2	NA	NA	PB.2092.2
PB.14854.5	NA	PB.14854.5	NA
PB.21919.1	NA	PB.21919.1	NA
PB.10738.4	NA	PB.10738.4	NA
PB.5391.5	NA	NA	PB.5391.5
PB.17778.2	NA	PB.17778.2	NA
PB.20529.1	NA	NA	PB.20529.1
PB.6393.5	NA	PB.6393.5	NA
PB.19035.4	NA	PB.19035.4	PB.19035.4
PB.9527.6	PB.9527.6	NA	NA
PB.296.3	PB.296.3	NA	NA
PB.3605.3	NA	NA	PB.3605.3
PB.10367.4	PB.10367.4	NA	NA
PB.5979.2	NA	PB.5979.2	NA
PB.1696.1	PB.1696.1	NA	PB.1696.1
PB.9085.2	NA	NA	PB.9085.2
PB.24361.3	PB.24361.3	NA	NA
PB.14151.7	PB.14151.7	NA	NA
PB.18623.2	NA	NA	PB.18623.2
PB.18986.3	NA	PB.18986.3	NA
PB.19413.1	NA	PB.19413.1	NA
PB.8127.3	NA	PB.8127.3	PB.8127.3
PB.13261.2	NA	NA	PB.13261.2
PB.9942.2	NA	NA	PB.9942.2
PB.1131.1	PB.1131.1	NA	NA
PB.18331.6	PB.18331.6	PB.18331.6	NA
PB.16628.1	NA	NA	PB.16628.1
PB.3065.2	PB.3065.2	NA	NA
PB.9302.9	NA	PB.9302.9	NA
PB.18683.5	PB.18683.5	NA	NA
PB.20710.2	PB.20710.2	NA	NA
PB.1935.3	NA	NA	PB.1935.3
PB.12517.4	PB.12517.4	NA	NA
PB.23722.1	NA	PB.23722.1	NA
PB.24579.1	NA	NA	PB.24579.1
PB.6518.4	NA	PB.6518.4	NA
PB.2190.2	NA	PB.2190.2	NA
PB.12200.1	NA	PB.12200.1	NA
PB.18121.1	PB.18121.1	NA	NA
PB.21.1	PB.21.1	NA	NA
PB.8127.5	NA	PB.8127.5	NA
PB.14151.9	PB.14151.9	NA	NA
PB.17565.1	PB.17565.1	NA	NA
PB.1899.1	NA	NA	PB.1899.1
PB.10114.4	NA	NA	PB.10114.4
PB.9626.1	PB.9626.1	NA	NA
PB.16941.1	PB.16941.1	NA	NA
PB.21128.1	NA	NA	PB.21128.1
PB.20811.1	PB.20811.1	NA	NA
PB.9231.4	NA	NA	PB.9231.4
PB.24431.1	NA	NA	PB.24431.1
PB.20491.8	PB.20491.8	NA	NA
PB.18481.1	NA	NA	PB.18481.1
PB.14949.3	PB.14949.3	NA	NA
PB.20956.1	NA	NA	PB.20956.1
PB.21317.1	PB.21317.1	NA	NA
PB.3139.1	PB.3139.1	NA	NA
PB.17504.1	PB.17504.1	PB.17504.1	NA
PB.1696.3	NA	PB.1696.3	NA
PB.22119.1	NA	NA	PB.22119.1
PB.1116.4	NA	PB.1116.4	NA
PB.6970.2	NA	NA	PB.6970.2
PB.5941.4	NA	NA	PB.5941.4
PB.18299.6	NA	PB.18299.6	NA
PB.13337.3	NA	NA	PB.13337.3
PB.1656.6	NA	PB.1656.6	NA
PB.13397.1	NA	PB.13397.1	NA
PB.10987.1	NA	PB.10987.1	NA
PB.16936.1	NA	PB.16936.1	NA
PB.10576.4	NA	NA	PB.10576.4
PB.21218.2	PB.21218.2	NA	NA
PB.4134.3	NA	PB.4134.3	PB.4134.3
PB.17823.1	PB.17823.1	PB.17823.1	PB.17823.1
PB.3754.8	PB.3754.8	NA	NA
PB.2403.4	NA	NA	PB.2403.4
PB.185.1	PB.185.1	NA	NA
PB.3329.1	NA	NA	PB.3329.1
PB.18528.5	NA	NA	PB.18528.5
PB.23718.2	NA	NA	PB.23718.2
PB.20104.1	NA	PB.20104.1	NA
PB.3412.6	NA	NA	PB.3412.6
PB.1668.11	NA	PB.1668.11	NA
PB.4955.1	NA	PB.4955.1	PB.4955.1
PB.652.1	PB.652.1	NA	NA
PB.6093.1	NA	PB.6093.1	NA
PB.3940.3	PB.3940.3	NA	NA
PB.17403.1	NA	PB.17403.1	NA
PB.11950.1	NA	NA	PB.11950.1
PB.3895.1	NA	NA	PB.3895.1
PB.13288.3	NA	NA	PB.13288.3
PB.20866.5	NA	NA	PB.20866.5
PB.3605.2	PB.3605.2	PB.3605.2	PB.3605.2
PB.12203.1	PB.12203.1	NA	NA
PB.22691.2	PB.22691.2	NA	NA
PB.18901.4	NA	PB.18901.4	NA
PB.16611.2	PB.16611.2	NA	NA
PB.24492.2	PB.24492.2	PB.24492.2	NA
PB.24471.1	PB.24471.1	NA	NA
PB.7009.1	NA	PB.7009.1	NA
PB.5999.1	NA	PB.5999.1	PB.5999.1
PB.9893.3	PB.9893.3	NA	NA
PB.12787.1	NA	PB.12787.1	NA
PB.6425.4	PB.6425.4	NA	NA
PB.7991.3	PB.7991.3	PB.7991.3	NA
PB.3737.2	PB.3737.2	NA	NA
PB.18999.2	NA	NA	PB.18999.2
PB.7542.8	NA	PB.7542.8	NA
PB.6835.1	PB.6835.1	NA	NA
PB.69.1	NA	NA	PB.69.1
PB.18331.1	NA	NA	PB.18331.1
PB.169.1	NA	PB.169.1	PB.169.1
PB.14995.4	NA	NA	PB.14995.4
PB.13878.2	PB.13878.2	NA	NA
PB.24067.2	NA	NA	PB.24067.2
PB.22056.1	NA	PB.22056.1	NA
PB.13337.4	PB.13337.4	NA	NA
PB.2849.1	NA	PB.2849.1	NA
PB.15999.4	NA	NA	PB.15999.4
PB.12440.1	PB.12440.1	PB.12440.1	NA
PB.20088.3	NA	NA	PB.20088.3
PB.20926.3	PB.20926.3	NA	NA
PB.7988.1	NA	PB.7988.1	PB.7988.1
PB.1673.5	PB.1673.5	NA	NA
PB.2922.11	PB.2922.11	NA	NA
PB.20391.4	PB.20391.4	NA	NA
PB.19582.1	NA	PB.19582.1	NA
PB.24942.1	NA	NA	PB.24942.1
PB.13361.1	NA	NA	PB.13361.1
PB.16025.1	NA	PB.16025.1	NA
PB.23786.2	NA	NA	PB.23786.2
PB.21719.3	PB.21719.3	NA	NA
PB.10323.2	PB.10323.2	NA	NA
PB.23191.17	PB.23191.17	NA	NA
PB.2581.1	PB.2581.1	PB.2581.1	PB.2581.1
PB.15083.1	PB.15083.1	NA	PB.15083.1
PB.22295.1	PB.22295.1	NA	NA
PB.1148.3	NA	NA	PB.1148.3
PB.1340.24	NA	NA	PB.1340.24
PB.11634.1	NA	PB.11634.1	NA
PB.20396.2	PB.20396.2	NA	PB.20396.2
PB.3244.1	PB.3244.1	NA	NA
PB.24543.1	NA	NA	PB.24543.1
PB.16877.1	NA	NA	PB.16877.1
PB.5682.1	PB.5682.1	NA	NA
PB.5965.1	NA	NA	PB.5965.1
PB.14175.2	PB.14175.2	NA	NA
PB.12440.2	PB.12440.2	PB.12440.2	NA
PB.17462.1	NA	PB.17462.1	PB.17462.1
PB.2403.2	NA	NA	PB.2403.2
PB.7599.2	PB.7599.2	NA	NA
PB.13281.2	NA	PB.13281.2	NA
PB.7060.1	NA	NA	PB.7060.1
PB.21477.3	NA	NA	PB.21477.3
PB.2324.2	PB.2324.2	NA	NA
PB.16482.1	PB.16482.1	NA	NA
PB.21661.1	PB.21661.1	NA	NA
PB.8388.1	NA	NA	PB.8388.1
PB.20346.1	PB.20346.1	NA	NA
PB.4193.4	NA	NA	PB.4193.4
PB.2515.1	NA	NA	PB.2515.1
PB.13052.1	PB.13052.1	PB.13052.1	PB.13052.1
PB.9239.2	NA	PB.9239.2	NA
PB.1282.1	PB.1282.1	NA	NA
PB.3715.1	PB.3715.1	NA	PB.3715.1
PB.22486.1	NA	NA	PB.22486.1
PB.5243.9	NA	NA	PB.5243.9
PB.9334.2	NA	PB.9334.2	PB.9334.2
PB.1674.4	PB.1674.4	NA	NA
PB.1172.2	PB.1172.2	NA	NA
PB.21037.1	PB.21037.1	NA	NA
PB.24977.1	NA	PB.24977.1	NA
PB.17367.1	NA	PB.17367.1	NA
PB.1421.1	PB.1421.1	PB.1421.1	NA
PB.2596.4	PB.2596.4	NA	NA
PB.21905.1	PB.21905.1	NA	NA
PB.12189.3	PB.12189.3	NA	NA
PB.6492.10	PB.6492.10	NA	NA
PB.139.1	NA	PB.139.1	NA
PB.17992.1	PB.17992.1	PB.17992.1	NA
PB.16971.1	PB.16971.1	NA	NA
PB.17273.2	NA	NA	PB.17273.2
PB.3996.1	NA	NA	PB.3996.1
PB.3004.1	PB.3004.1	NA	NA
PB.6093.2	NA	PB.6093.2	NA
PB.23019.3	NA	PB.23019.3	NA
PB.9037.1	NA	NA	PB.9037.1
PB.23886.4	PB.23886.4	NA	NA
PB.3605.4	NA	PB.3605.4	PB.3605.4
PB.12297.1	NA	NA	PB.12297.1
PB.19960.2	PB.19960.2	NA	NA
PB.5082.1	PB.5082.1	NA	NA
PB.17273.1	NA	NA	PB.17273.1
PB.24609.2	PB.24609.2	NA	NA
PB.12220.1	NA	NA	PB.12220.1
PB.19970.9	PB.19970.9	NA	NA
PB.664.8	NA	NA	PB.664.8
PB.18201.1	NA	PB.18201.1	NA
PB.6970.1	NA	NA	PB.6970.1
PB.7991.1	NA	PB.7991.1	NA
PB.370.1	NA	NA	PB.370.1
PB.22855.1	PB.22855.1	NA	NA
PB.14032.3	PB.14032.3	NA	NA
PB.17755.2	NA	PB.17755.2	NA
PB.9239.1	NA	NA	PB.9239.1
PB.21061.3	NA	NA	PB.21061.3
PB.13243.4	PB.13243.4	NA	NA
PB.24901.1	PB.24901.1	NA	NA
PB.3041.5	PB.3041.5	NA	NA
PB.12224.1	PB.12224.1	NA	NA
PB.15171.1	PB.15171.1	NA	NA
PB.20741.2	PB.20741.2	PB.20741.2	PB.20741.2
PB.18593.2	NA	NA	PB.18593.2
PB.389.1	PB.389.1	NA	PB.389.1
PB.22434.1	NA	NA	PB.22434.1
PB.10419.1	NA	PB.10419.1	NA
PB.5243.30	NA	PB.5243.30	NA
PB.6345.2	PB.6345.2	PB.6345.2	PB.6345.2
PB.9350.4	PB.9350.4	NA	NA
PB.20533.4	PB.20533.4	NA	NA
PB.5519.2	NA	NA	PB.5519.2
PB.12613.3	PB.12613.3	NA	NA
PB.9256.1	NA	PB.9256.1	NA
PB.6461.8	NA	PB.6461.8	NA
PB.17719.1	PB.17719.1	NA	NA
PB.12488.1	NA	NA	PB.12488.1
PB.116.5	NA	PB.116.5	NA
PB.17212.1	NA	PB.17212.1	NA
PB.14550.7	NA	NA	PB.14550.7
PB.8447.1	NA	NA	PB.8447.1
PB.20792.2	NA	NA	PB.20792.2
PB.7595.6	NA	PB.7595.6	NA
PB.10179.1	PB.10179.1	NA	NA
PB.21023.1	PB.21023.1	NA	NA
PB.23070.1	NA	PB.23070.1	NA
PB.9547.4	PB.9547.4	NA	NA
PB.5519.9	NA	PB.5519.9	NA
PB.6722.3	NA	PB.6722.3	NA
PB.19256.1	NA	NA	PB.19256.1
PB.8707.1	PB.8707.1	NA	NA
PB.16093.1	NA	NA	PB.16093.1
PB.24432.1	PB.24432.1	NA	NA
PB.11869.1	NA	NA	PB.11869.1
PB.23285.1	PB.23285.1	NA	NA
PB.4081.2	NA	NA	PB.4081.2
PB.21992.1	NA	PB.21992.1	NA
PB.24860.1	PB.24860.1	PB.24860.1	PB.24860.1
PB.13397.2	NA	PB.13397.2	NA
PB.23646.1	PB.23646.1	NA	NA
PB.13163.1	NA	NA	PB.13163.1
PB.23321.17	PB.23321.17	NA	NA
PB.9232.1	NA	NA	PB.9232.1
PB.10278.5	PB.10278.5	NA	NA
PB.8534.1	NA	NA	PB.8534.1
PB.22856.1	PB.22856.1	NA	NA
PB.8903.1	PB.8903.1	NA	NA
PB.1027.1	NA	NA	PB.1027.1
PB.17523.1	PB.17523.1	NA	NA
PB.16544.12	PB.16544.12	NA	NA
PB.12475.3	NA	PB.12475.3	NA
PB.14920.1	NA	NA	PB.14920.1
PB.4186.5	PB.4186.5	NA	NA
PB.714.1	NA	PB.714.1	NA
PB.9764.3	NA	PB.9764.3	NA
PB.8942.2	PB.8942.2	PB.8942.2	PB.8942.2
PB.18811.9	NA	PB.18811.9	NA
PB.5486.1	PB.5486.1	PB.5486.1	PB.5486.1
PB.21061.2	NA	NA	PB.21061.2
PB.21061.4	NA	PB.21061.4	PB.21061.4
PB.14377.2	PB.14377.2	NA	NA
PB.8344.1	PB.8344.1	NA	NA
PB.23228.1	NA	NA	PB.23228.1
PB.19697.1	PB.19697.1	NA	NA
PB.15790.9	PB.15790.9	NA	NA
PB.7316.1	NA	NA	PB.7316.1
PB.20391.1	NA	NA	PB.20391.1
PB.5727.1	NA	NA	PB.5727.1
PB.13880.1	PB.13880.1	PB.13880.1	NA
PB.13281.1	NA	NA	PB.13281.1
PB.9547.1	NA	NA	PB.9547.1
PB.3830.1	PB.3830.1	NA	NA
PB.17820.1	PB.17820.1	NA	NA
PB.24870.1	PB.24870.1	NA	NA
PB.18179.3	NA	PB.18179.3	NA
PB.6345.1	PB.6345.1	PB.6345.1	NA
PB.19024.1	PB.19024.1	NA	NA
PB.3719.1	PB.3719.1	NA	PB.3719.1
PB.10366.2	PB.10366.2	NA	NA
PB.24587.13	NA	PB.24587.13	NA
PB.16574.1	PB.16574.1	PB.16574.1	PB.16574.1
PB.3994.1	NA	PB.3994.1	NA
PB.20622.2	NA	PB.20622.2	NA
PB.1410.8	PB.1410.8	NA	NA
PB.24323.6	NA	PB.24323.6	NA
PB.9547.2	NA	PB.9547.2	PB.9547.2
PB.24435.1	NA	NA	PB.24435.1
PB.8641.4	PB.8641.4	NA	NA
PB.21249.1	NA	NA	PB.21249.1
PB.20600.1	NA	NA	PB.20600.1
PB.64.6	NA	PB.64.6	NA
PB.472.2	PB.472.2	PB.472.2	PB.472.2
PB.6611.1	PB.6611.1	PB.6611.1	PB.6611.1
PB.14220.3	PB.14220.3	NA	NA
PB.8035.2	PB.8035.2	PB.8035.2	NA
PB.1935.6	NA	NA	PB.1935.6
PB.276.1	PB.276.1	NA	NA
PB.7937.2	PB.7937.2	NA	NA
PB.22125.1	PB.22125.1	NA	NA
PB.9856.5	PB.9856.5	NA	NA
PB.17273.3	NA	NA	PB.17273.3
PB.1246.1	NA	PB.1246.1	PB.1246.1
PB.11316.7	PB.11316.7	NA	NA
PB.16819.1	PB.16819.1	NA	NA
PB.23881.10	PB.23881.10	NA	NA
PB.21950.1	NA	PB.21950.1	NA
PB.17775.3	NA	PB.17775.3	NA
PB.18967.1	PB.18967.1	NA	NA
PB.7641.2	PB.7641.2	NA	NA
PB.15193.1	PB.15193.1	NA	NA
PB.1439.1	PB.1439.1	NA	NA
PB.11630.20	NA	PB.11630.20	NA
PB.13126.1	NA	NA	PB.13126.1
PB.8127.1	NA	NA	PB.8127.1
PB.2391.1	NA	NA	PB.2391.1
PB.18636.1	NA	PB.18636.1	NA
PB.4738.1	NA	PB.4738.1	NA
PB.23884.2	PB.23884.2	NA	NA
PB.12513.2	PB.12513.2	PB.12513.2	NA
PB.1305.3	PB.1305.3	NA	NA
PB.10707.7	PB.10707.7	NA	NA
PB.20941.3	PB.20941.3	PB.20941.3	PB.20941.3
PB.2258.5	PB.2258.5	NA	NA
PB.5646.1	PB.5646.1	PB.5646.1	NA
PB.20018.4	PB.20018.4	NA	NA
PB.18222.1	NA	PB.18222.1	NA
PB.2732.24	PB.2732.24	NA	NA
PB.19811.1	PB.19811.1	NA	NA
PB.2869.3	NA	NA	PB.2869.3
PB.3940.5	NA	PB.3940.5	NA
PB.18698.2	PB.18698.2	NA	NA
PB.16817.1	NA	PB.16817.1	NA
PB.2380.8	NA	PB.2380.8	NA
PB.21249.2	NA	PB.21249.2	NA
PB.4081.6	PB.4081.6	NA	NA
PB.8641.3	NA	PB.8641.3	NA
PB.9526.5	PB.9526.5	NA	NA
PB.3041.4	NA	NA	PB.3041.4
PB.12985.2	PB.12985.2	NA	NA
PB.13777.2	NA	PB.13777.2	PB.13777.2
PB.11043.1	PB.11043.1	NA	NA
PB.5504.5	PB.5504.5	NA	NA
PB.10806.2	NA	NA	PB.10806.2
PB.9316.1	NA	PB.9316.1	NA
PB.6345.3	PB.6345.3	NA	NA
PB.4746.1	NA	NA	PB.4746.1
PB.3145.3	NA	PB.3145.3	NA
PB.125.2	NA	NA	PB.125.2
PB.2732.16	PB.2732.16	NA	NA
PB.141.3	PB.141.3	NA	NA
PB.3877.1	NA	NA	PB.3877.1
PB.9339.4	PB.9339.4	NA	NA
PB.14557.18	PB.14557.18	NA	NA
PB.676.6	PB.676.6	NA	NA
PB.1061.1	NA	NA	PB.1061.1
PB.23447.2	NA	PB.23447.2	NA
PB.12547.3	NA	PB.12547.3	NA
PB.24690.1	NA	PB.24690.1	NA
PB.18266.2	NA	PB.18266.2	NA
PB.740.7	PB.740.7	NA	PB.740.7
PB.2091.2	NA	PB.2091.2	NA
PB.13337.1	NA	NA	PB.13337.1
PB.13585.1	PB.13585.1	NA	PB.13585.1
PB.631.1	PB.631.1	NA	NA
PB.9590.6	NA	PB.9590.6	NA
PB.12082.1	NA	NA	PB.12082.1
PB.7542.7	PB.7542.7	NA	PB.7542.7
PB.9013.11	NA	PB.9013.11	NA
PB.18331.4	NA	NA	PB.18331.4
PB.9085.3	PB.9085.3	PB.9085.3	NA
PB.6131.3	NA	PB.6131.3	PB.6131.3
PB.24993.1	PB.24993.1	NA	NA
PB.22313.4	PB.22313.4	NA	NA
PB.10837.5	PB.10837.5	NA	NA
PB.24814.3	NA	PB.24814.3	NA
PB.21559.3	NA	NA	PB.21559.3
PB.19399.2	NA	PB.19399.2	NA
PB.20062.1	NA	NA	PB.20062.1
PB.3762.3	PB.3762.3	NA	NA
PB.10606.1	NA	PB.10606.1	NA
PB.23793.1	NA	NA	PB.23793.1
PB.24308.3	PB.24308.3	NA	NA
PB.6482.3	PB.6482.3	NA	NA
PB.3737.1	PB.3737.1	NA	PB.3737.1
PB.12200.2	PB.12200.2	PB.12200.2	NA
PB.13695.1	NA	PB.13695.1	NA
PB.6736.2	NA	NA	PB.6736.2
PB.12398.3	NA	PB.12398.3	NA
PB.11828.3	NA	PB.11828.3	NA
PB.5397.1	NA	PB.5397.1	NA
PB.21037.2	PB.21037.2	NA	NA
PB.24699.1	PB.24699.1	NA	NA
PB.9677.2	PB.9677.2	NA	NA
PB.13896.1	NA	PB.13896.1	NA
PB.20002.1	NA	PB.20002.1	NA
PB.21142.3	PB.21142.3	NA	NA
PB.2732.11	PB.2732.11	NA	NA
PB.3490.6	NA	NA	PB.3490.6
PB.17068.1	NA	PB.17068.1	NA
PB.12397.1	NA	PB.12397.1	NA
PB.6131.4	NA	PB.6131.4	NA
PB.9670.2	NA	NA	PB.9670.2
PB.13090.2	NA	NA	PB.13090.2
PB.3605.1	NA	NA	PB.3605.1
PB.4805.1	NA	NA	PB.4805.1
PB.20416.8	NA	NA	PB.20416.8
PB.5579.9	NA	NA	PB.5579.9
PB.6901.1	NA	PB.6901.1	PB.6901.1
PB.12141.3	NA	PB.12141.3	PB.12141.3
PB.7615.2	PB.7615.2	NA	NA
PB.7554.11	PB.7554.11	NA	NA
PB.4609.3	PB.4609.3	NA	NA
PB.10089.2	NA	PB.10089.2	NA
PB.12493.15	NA	NA	PB.12493.15
PB.17758.1	NA	NA	PB.17758.1
PB.7684.1	NA	PB.7684.1	NA
PB.2399.1	NA	PB.2399.1	NA
PB.14958.1	NA	NA	PB.14958.1
PB.8542.1	NA	PB.8542.1	NA
PB.20018.2	PB.20018.2	PB.20018.2	NA
PB.16263.2	NA	NA	PB.16263.2
PB.12587.1	NA	NA	PB.12587.1
PB.8171.1	NA	PB.8171.1	NA
PB.13281.3	NA	PB.13281.3	NA
PB.4169.2	NA	PB.4169.2	NA
PB.16041.1	NA	PB.16041.1	NA
PB.23891.2	NA	NA	PB.23891.2
PB.11491.1	NA	NA	PB.11491.1
PB.1696.2	NA	NA	PB.1696.2
PB.20632.1	NA	PB.20632.1	NA
PB.14815.3	NA	PB.14815.3	NA
PB.15038.1	NA	PB.15038.1	NA
PB.8968.1	NA	NA	PB.8968.1
PB.6316.1	PB.6316.1	NA	NA
PB.24016.2	NA	PB.24016.2	NA
PB.20495.6	PB.20495.6	NA	NA
PB.1169.18	PB.1169.18	PB.1169.18	PB.1169.18
PB.23718.3	PB.23718.3	NA	NA
PB.19769.1	NA	PB.19769.1	NA
PB.4106.1	PB.4106.1	NA	NA
PB.8179.2	PB.8179.2	NA	NA
PB.14305.4	NA	NA	PB.14305.4
PB.23302.1	PB.23302.1	PB.23302.1	NA
PB.14939.1	NA	PB.14939.1	NA
PB.24336.5	PB.24336.5	PB.24336.5	PB.24336.5
PB.731.2	NA	PB.731.2	NA
PB.20480.2	PB.20480.2	NA	PB.20480.2
PB.1935.1	NA	NA	PB.1935.1
PB.7604.4	PB.7604.4	NA	NA
PB.9933.1	PB.9933.1	NA	NA
PB.23706.1	PB.23706.1	NA	NA
PB.6336.5	PB.6336.5	PB.6336.5	NA
PB.532.2	NA	NA	PB.532.2
PB.8423.6	NA	NA	PB.8423.6
PB.2743.1	NA	PB.2743.1	PB.2743.1
PB.12082.2	NA	NA	PB.12082.2
PB.4116.2	PB.4116.2	NA	PB.4116.2
PB.7523.3	PB.7523.3	NA	NA
PB.12363.1	PB.12363.1	NA	NA
PB.1814.1	NA	NA	PB.1814.1
PB.23300.1	PB.23300.1	PB.23300.1	PB.23300.1
PB.4.4	NA	PB.4.4	NA
PB.24029.1	NA	NA	PB.24029.1
PB.6461.13	PB.6461.13	NA	NA
PB.6174.1	PB.6174.1	NA	NA
PB.8483.1	NA	NA	PB.8483.1
PB.20244.2	PB.20244.2	NA	NA
PB.20480.1	PB.20480.1	NA	PB.20480.1
PB.22681.4	NA	NA	PB.22681.4
PB.18672.1	NA	PB.18672.1	NA
PB.17448.3	NA	PB.17448.3	NA
PB.19371.1	NA	NA	PB.19371.1
PB.3594.1	NA	NA	PB.3594.1
PB.8641.1	NA	NA	PB.8641.1
PB.18768.2	NA	PB.18768.2	NA
PB.9237.4	NA	NA	PB.9237.4
PB.13426.1	NA	PB.13426.1	PB.13426.1
PB.10366.5	PB.10366.5	NA	NA
PB.20873.2	NA	PB.20873.2	NA
PB.14184.1	PB.14184.1	NA	NA
PB.15991.8	NA	NA	PB.15991.8
PB.8127.6	PB.8127.6	NA	NA
PB.292.2	NA	PB.292.2	NA
PB.2905.1	PB.2905.1	NA	NA
PB.20012.3	PB.20012.3	NA	NA
PB.19855.3	NA	PB.19855.3	NA
PB.22853.8	NA	NA	PB.22853.8
PB.3895.4	NA	PB.3895.4	PB.3895.4
PB.21384.1	NA	NA	PB.21384.1
PB.23301.1	PB.23301.1	PB.23301.1	PB.23301.1
PB.17428.18	PB.17428.18	NA	NA
PB.19625.2	PB.19625.2	NA	NA
PB.17403.2	PB.17403.2	PB.17403.2	NA
PB.9540.1	PB.9540.1	NA	NA
PB.23957.1	NA	NA	PB.23957.1
PB.18785.2	NA	PB.18785.2	PB.18785.2
PB.4647.2	NA	PB.4647.2	NA
PB.6839.5	NA	NA	PB.6839.5
PB.1877.1	PB.1877.1	NA	NA
PB.24768.2	NA	NA	PB.24768.2
PB.9321.3	PB.9321.3	NA	NA
PB.8934.5	PB.8934.5	NA	NA
PB.15722.9	NA	NA	PB.15722.9
PB.17513.1	NA	NA	PB.17513.1
PB.22681.5	NA	NA	PB.22681.5
PB.21796.3	PB.21796.3	NA	NA
PB.740.8	NA	NA	PB.740.8
PB.4439.4	NA	PB.4439.4	NA
PB.7458.5	PB.7458.5	NA	NA
PB.8615.3	PB.8615.3	NA	NA
PB.8821.4	PB.8821.4	NA	NA
PB.21236.5	PB.21236.5	NA	NA
PB.16652.4	NA	NA	PB.16652.4
PB.12298.1	NA	NA	PB.12298.1
PB.4955.2	NA	NA	PB.4955.2
PB.1849.1	NA	NA	PB.1849.1
PB.18795.1	NA	PB.18795.1	NA
PB.11971.2	NA	NA	PB.11971.2
PB.14037.4	NA	PB.14037.4	NA
PB.21314.1	NA	NA	PB.21314.1
PB.5175.14	PB.5175.14	NA	NA
PB.24029.2	NA	PB.24029.2	NA
PB.18213.1	PB.18213.1	PB.18213.1	PB.18213.1
PB.5281.1	PB.5281.1	NA	PB.5281.1
PB.18591.1	NA	NA	PB.18591.1
PB.10114.5	NA	PB.10114.5	NA
PB.3041.2	NA	NA	PB.3041.2
PB.8179.3	NA	PB.8179.3	NA
PB.20955.1	NA	PB.20955.1	NA
PB.23194.3	PB.23194.3	NA	NA
PB.3601.1	NA	NA	PB.3601.1
PB.21660.2	NA	NA	PB.21660.2
PB.8147.2	NA	NA	PB.8147.2
PB.20873.1	PB.20873.1	PB.20873.1	PB.20873.1
PB.24176.1	NA	NA	PB.24176.1
PB.4532.1	NA	PB.4532.1	NA
PB.7640.7	NA	NA	PB.7640.7
PB.4347.2	NA	NA	PB.4347.2
PB.12121.3	NA	NA	PB.12121.3
PB.15653.2	PB.15653.2	NA	NA
PB.14854.3	NA	NA	PB.14854.3
PB.17239.2	PB.17239.2	PB.17239.2	NA
PB.2819.3	PB.2819.3	NA	PB.2819.3
PB.22998.1	NA	PB.22998.1	NA
PB.10192.3	PB.10192.3	NA	NA
PB.7081.1	NA	NA	PB.7081.1
PB.6947.6	NA	PB.6947.6	NA
PB.9548.1	PB.9548.1	NA	NA
PB.21240.2	PB.21240.2	NA	NA
PB.14234.2	NA	NA	PB.14234.2
PB.478.1	PB.478.1	NA	NA
PB.10898.1	PB.10898.1	NA	NA
PB.15148.1	PB.15148.1	NA	NA
PB.11553.2	NA	PB.11553.2	NA
PB.7937.1	NA	NA	PB.7937.1
PB.9334.1	NA	NA	PB.9334.1
PB.16742.1	NA	NA	PB.16742.1
PB.10553.1	NA	PB.10553.1	NA
PB.8447.2	NA	PB.8447.2	NA
PB.8606.2	PB.8606.2	NA	NA
PB.6083.19	PB.6083.19	PB.6083.19	NA
PB.18016.1	PB.18016.1	PB.18016.1	NA
PB.12398.4	PB.12398.4	PB.12398.4	NA
PB.3264.3	PB.3264.3	NA	NA
PB.12275.1	NA	NA	PB.12275.1
PB.19427.2	NA	NA	PB.19427.2
PB.13802.1	NA	NA	PB.13802.1
PB.23577.7	PB.23577.7	NA	PB.23577.7
PB.9547.3	PB.9547.3	PB.9547.3	NA
PB.2819.2	NA	NA	PB.2819.2
PB.3269.4	PB.3269.4	NA	NA
PB.9085.1	PB.9085.1	PB.9085.1	PB.9085.1
PB.24176.4	NA	PB.24176.4	NA
PB.14731.2	NA	NA	PB.14731.2
PB.18299.1	NA	PB.18299.1	NA
PB.11117.1	PB.11117.1	NA	NA
PB.17777.1	PB.17777.1	NA	NA
PB.5007.1	NA	PB.5007.1	NA
PB.17962.1	NA	PB.17962.1	NA
PB.15347.5	PB.15347.5	NA	NA
PB.2992.3	NA	NA	PB.2992.3
PB.3474.4	PB.3474.4	NA	NA
PB.10012.1	PB.10012.1	NA	NA
PB.4918.1	NA	NA	PB.4918.1
PB.2682.1	NA	NA	PB.2682.1
PB.23786.1	NA	PB.23786.1	PB.23786.1
PB.12012.1	PB.12012.1	NA	NA
PB.14982.1	PB.14982.1	NA	NA
PB.6833.1	PB.6833.1	NA	NA
PB.19737.51	PB.19737.51	NA	NA
PB.12671.1	PB.12671.1	PB.12671.1	PB.12671.1
PB.24387.1	PB.24387.1	NA	NA
PB.7975.3	NA	NA	PB.7975.3
PB.12137.5	PB.12137.5	PB.12137.5	PB.12137.5
PB.19978.5	NA	PB.19978.5	NA
PB.21169.1	PB.21169.1	NA	NA
PB.17555.2	NA	NA	PB.17555.2
PB.15118.1	NA	PB.15118.1	NA
PB.3777.8	PB.3777.8	NA	NA
PB.23488.1	NA	NA	PB.23488.1
PB.7427.21	NA	PB.7427.21	NA
PB.18851.2	NA	NA	PB.18851.2
PB.6131.1	NA	NA	PB.6131.1
PB.19233.2	NA	NA	PB.19233.2
PB.884.1	NA	PB.884.1	PB.884.1
PB.16278.1	NA	PB.16278.1	NA
PB.8606.1	PB.8606.1	NA	NA
PB.11491.2	PB.11491.2	PB.11491.2	NA
PB.8127.4	PB.8127.4	NA	NA
PB.9670.3	NA	NA	PB.9670.3
PB.3657.19	NA	PB.3657.19	NA
PB.19096.1	NA	PB.19096.1	NA
PB.4272.31	NA	NA	PB.4272.31
PB.2842.7	PB.2842.7	NA	NA
PB.10741.1	PB.10741.1	NA	NA
PB.5504.3	NA	NA	PB.5504.3
