# Supplementary material for: The developmental dynamics of the Populus stem transcriptome
Source: Plant Biotechnol J. 2018 Jun 25;17(1):206–19. doi: 10.1111/pbi.12958 (PMC6330540; doi:10.1111/pbi.12958)
Supplement: Supplementary file 6 — Data S5 Fusion transcripts [file PBI-17-206-s003.xlsx]

## Sheet: Data S5
Data S5 Fusion transcripts
#ID	Apex	IN1-3	IN4-5
Potri.006G173200.v3.0_Potri.006G173300.v3.0&Potri.016G020500.v3.0	Potri.006G173200.v3.0_Potri.006G173300.v3.0&Potri.016G020500.v3.0	NA	NA
Potri.010G245400.v3.0&Potri.011G074000.v3.0_Potri.011G074100.v3.0	Potri.010G245400.v3.0&Potri.011G074000.v3.0_Potri.011G074100.v3.0	NA	NA
Potri.016G058300.v3.0&Potri.016G058900.v3.0_Potri.016G059000.v3.0	Potri.016G058300.v3.0&Potri.016G058900.v3.0_Potri.016G059000.v3.0	NA	NA
Potri.002G228500.v3.0_PB.4620&Potri.006G089300.v3.0_Potri.006G089700.v3.0	Potri.002G228500.v3.0_PB.4620&Potri.006G089300.v3.0_Potri.006G089700.v3.0	NA	NA
Potri.001G167900.v3.0&Potri.008G213400.v3.0	Potri.001G167900.v3.0&Potri.008G213400.v3.0	NA	NA
Potri.009G107600.v3.0&Potri.016G143800.v3.0_Potri.016G144000.v3.0	Potri.009G107600.v3.0&Potri.016G143800.v3.0_Potri.016G144000.v3.0	Potri.009G107600.v3.0&Potri.016G143800.v3.0_Potri.016G144000.v3.0	Potri.009G107600.v3.0&Potri.016G143800.v3.0_Potri.016G144000.v3.0
Potri.006G272100.v3.0_Potri.006G272300.v3.0&Potri.006G275700.v3.0	Potri.006G272100.v3.0_Potri.006G272300.v3.0&Potri.006G275700.v3.0	NA	NA
Potri.002G003100.v3.0&Potri.005G257800.v3.0	NA	NA	Potri.002G003100.v3.0&Potri.005G257800.v3.0
Potri.013G061800.v3.0&Potri.T070100.v3.0	Potri.013G061800.v3.0&Potri.T070100.v3.0	NA	NA
Potri.004G054900.v3.0_Potri.004G056600.v3.0&Potri.017G103700.v3.0_Potri.017G105900.v3.0	NA	Potri.004G054900.v3.0_Potri.004G056600.v3.0&Potri.017G103700.v3.0_Potri.017G105900.v3.0	NA
Potri.013G138900.v3.0_Potri.013G139000.v3.0&Potri.013G140900.v3.0_Potri.013G141000.v3.0	Potri.013G138900.v3.0_Potri.013G139000.v3.0&Potri.013G140900.v3.0_Potri.013G141000.v3.0	NA	NA
Potri.001G151300.v3.0&Potri.010G205800.v3.0	Potri.001G151300.v3.0&Potri.010G205800.v3.0	NA	NA
Potri.004G197400.v3.0&Potri.006G127100.v3.0	NA	NA	Potri.004G197400.v3.0&Potri.006G127100.v3.0
Potri.001G007300.v3.0&Potri.008G082600.v3.0_Potri.008G082700.v3.0	NA	NA	Potri.001G007300.v3.0&Potri.008G082600.v3.0_Potri.008G082700.v3.0
Potri.002G111500.v3.0&Potri.005G153300.v3.0	Potri.002G111500.v3.0&Potri.005G153300.v3.0	NA	NA
Potri.013G139100.v3.0_Potri.013G139400.v3.0&Potri.018G026700.v3.0	NA	Potri.013G139100.v3.0_Potri.013G139400.v3.0&Potri.018G026700.v3.0	NA
Potri.005G132300.v3.0_Potri.005G132500.v3.0&Potri.007G008500.v3.0	NA	NA	Potri.005G132300.v3.0_Potri.005G132500.v3.0&Potri.007G008500.v3.0
Potri.003G008900.v3.0_Potri.003G009000.v3.0&Potri.004G184200.v3.0	Potri.003G008900.v3.0_Potri.003G009000.v3.0&Potri.004G184200.v3.0	NA	NA
Potri.006G218900.v3.0&Potri.017G007500.v3.0	NA	NA	Potri.006G218900.v3.0&Potri.017G007500.v3.0
Potri.010G005500.v3.0&Potri.010G008600.v3.0	Potri.010G005500.v3.0&Potri.010G008600.v3.0	Potri.010G005500.v3.0&Potri.010G008600.v3.0	NA
Potri.005G236700.v3.0&Potri.012G041700.v3.0	Potri.005G236700.v3.0&Potri.012G041700.v3.0	NA	NA
Potri.004G085600.v3.0_Potri.004G085700.v3.0&Potri.004G162600.v3.0_Potri.004G162900.v3.0	NA	NA	Potri.004G085600.v3.0_Potri.004G085700.v3.0&Potri.004G162600.v3.0_Potri.004G162900.v3.0
Potri.005G141200.v3.0_Potri.005G141400.v3.0&scaffold_95_scaffold_95	NA	Potri.005G141200.v3.0_Potri.005G141400.v3.0&scaffold_95_scaffold_95	NA
Potri.016G039600.v3.0&Potri.016G039900.v3.0_Potri.016G040000.v3.0	NA	NA	Potri.016G039600.v3.0&Potri.016G039900.v3.0_Potri.016G040000.v3.0
Potri.003G039000.v3.0&Potri.011G087200.v3.0	NA	Potri.003G039000.v3.0&Potri.011G087200.v3.0	NA
Potri.010G181900.v3.0&Potri.010G188100.v3.0	Potri.010G181900.v3.0&Potri.010G188100.v3.0	NA	NA
Potri.001G149200.v3.0&Potri.009G008200.v3.0	NA	NA	Potri.001G149200.v3.0&Potri.009G008200.v3.0
Potri.011G002700.v3.0&Potri.011G002800.v3.0	NA	NA	Potri.011G002700.v3.0&Potri.011G002800.v3.0
Potri.011G074000.v3.0_Potri.011G074100.v3.0&Potri.019G034900.v3.0	Potri.011G074000.v3.0_Potri.011G074100.v3.0&Potri.019G034900.v3.0	NA	NA
Potri.002G071700.v3.0_Potri.002G071800.v3.0&Potri.015G042100.v3.0	NA	NA	Potri.002G071700.v3.0_Potri.002G071800.v3.0&Potri.015G042100.v3.0
Potri.011G074000.v3.0_Potri.011G074100.v3.0&Potri.018G066400.v3.0	NA	Potri.011G074000.v3.0_Potri.011G074100.v3.0&Potri.018G066400.v3.0	NA
Potri.001G240400.v3.0&Potri.009G031300.v3.0	NA	Potri.001G240400.v3.0&Potri.009G031300.v3.0	NA
Potri.003G222400.v3.0&Potri.008G048000.v3.0_Potri.008G048200.v3.0	Potri.003G222400.v3.0&Potri.008G048000.v3.0_Potri.008G048200.v3.0	NA	NA
Potri.016G020600.v3.0_Potri.016G020700.v3.0&Potri.016G020700.v3.0_Potri.016G021400.v3.0	Potri.016G020600.v3.0_Potri.016G020700.v3.0&Potri.016G020700.v3.0_Potri.016G021400.v3.0	Potri.016G020600.v3.0_Potri.016G020700.v3.0&Potri.016G020700.v3.0_Potri.016G021400.v3.0	NA
Potri.005G168600.v3.0&Potri.013G139900.v3.0_Potri.013G141100.v3.0	NA	NA	Potri.005G168600.v3.0&Potri.013G139900.v3.0_Potri.013G141100.v3.0
Potri.009G125900.v3.0_Potri.009G127500.v3.0&Potri.015G114800.v3.0_Potri.015G114900.v3.0	NA	NA	Potri.009G125900.v3.0_Potri.009G127500.v3.0&Potri.015G114800.v3.0_Potri.015G114900.v3.0
Potri.004G001200.v3.0&Potri.005G132200.v3.0_Potri.005G132300.v3.0	NA	NA	Potri.004G001200.v3.0&Potri.005G132200.v3.0_Potri.005G132300.v3.0
Potri.017G150500.v3.0&Potri.017G151100.v3.0_Potri.017G151200.v3.0	Potri.017G150500.v3.0&Potri.017G151100.v3.0_Potri.017G151200.v3.0	NA	NA
Potri.001G392900.v3.0_Potri.001G393300.v3.0&Potri.006G255900.v3.0	Potri.001G392900.v3.0_Potri.001G393300.v3.0&Potri.006G255900.v3.0	NA	NA
Potri.005G132300.v3.0_Potri.005G132500.v3.0&Potri.015G086500.v3.0	NA	Potri.005G132300.v3.0_Potri.005G132500.v3.0&Potri.015G086500.v3.0	NA
Potri.010G013400.v3.0&Potri.015G075300.v3.0	NA	NA	Potri.010G013400.v3.0&Potri.015G075300.v3.0
Potri.004G169700.v3.0_Potri.004G169800.v3.0&Potri.017G132400.v3.0_Potri.017G132600.v3.0	Potri.004G169700.v3.0_Potri.004G169800.v3.0&Potri.017G132400.v3.0_Potri.017G132600.v3.0	NA	Potri.004G169700.v3.0_Potri.004G169800.v3.0&Potri.017G132400.v3.0_Potri.017G132600.v3.0
Potri.001G023700.v3.0_Potri.001G023800.v3.0&Potri.003G069300.v3.0_Potri.003G069400.v3.0	NA	Potri.001G023700.v3.0_Potri.001G023800.v3.0&Potri.003G069300.v3.0_Potri.003G069400.v3.0	NA
Potri.008G166400.v3.0_Potri.008G166700.v3.0&Potri.011G073700.v3.0_Potri.011G073800.v3.0	NA	Potri.008G166400.v3.0_Potri.008G166700.v3.0&Potri.011G073700.v3.0_Potri.011G073800.v3.0	NA
Potri.001G067900.v3.0&Potri.010G219500.v3.0	NA	NA	Potri.001G067900.v3.0&Potri.010G219500.v3.0
Potri.001G310900.v3.0&Potri.017G050700.v3.0_Potri.017G051000.v3.0	NA	NA	Potri.001G310900.v3.0&Potri.017G050700.v3.0_Potri.017G051000.v3.0
Potri.003G162600.v3.0_Potri.003G162800.v3.0&Potri.005G239300.v3.0	NA	Potri.003G162600.v3.0_Potri.003G162800.v3.0&Potri.005G239300.v3.0	NA
Potri.001G346100.v3.0&Potri.011G093200.v3.0	Potri.001G346100.v3.0&Potri.011G093200.v3.0	NA	NA
Potri.001G431400.v3.0_Potri.001G431600.v3.0&Potri.001G436700.v3.0	NA	NA	Potri.001G431400.v3.0_Potri.001G431600.v3.0&Potri.001G436700.v3.0
Potri.005G132300.v3.0_Potri.005G132500.v3.0&Potri.018G034900.v3.0	Potri.005G132300.v3.0_Potri.005G132500.v3.0&Potri.018G034900.v3.0	NA	NA
Potri.010G051700.v3.0&Potri.018G150400.v3.0	Potri.010G051700.v3.0&Potri.018G150400.v3.0	NA	NA
Potri.001G311000.v3.0&Potri.013G139900.v3.0_Potri.013G141100.v3.0	NA	NA	Potri.001G311000.v3.0&Potri.013G139900.v3.0_Potri.013G141100.v3.0
PB.6605&Potri.011G046600.v3.0_Potri.011G046900.v3.0	NA	NA	PB.6605&Potri.011G046600.v3.0_Potri.011G046900.v3.0
Potri.001G019100.v3.0_Potri.001G019200.v3.0&Potri.012G145200.v3.0	Potri.001G019100.v3.0_Potri.001G019200.v3.0&Potri.012G145200.v3.0	NA	NA
Potri.011G074000.v3.0_Potri.011G074100.v3.0&Potri.017G037500.v3.0_Potri.017G037700.v3.0	Potri.011G074000.v3.0_Potri.011G074100.v3.0&Potri.017G037500.v3.0_Potri.017G037700.v3.0	NA	NA
Potri.003G051900.v3.0&Potri.006G105300.v3.0_Potri.006G105400.v3.0	NA	Potri.003G051900.v3.0&Potri.006G105300.v3.0_Potri.006G105400.v3.0	NA
Potri.006G253600.v3.0_Potri.006G253700.v3.0&Potri.014G004100.v3.0_Potri.014G004300.v3.0	NA	NA	Potri.006G253600.v3.0_Potri.006G253700.v3.0&Potri.014G004100.v3.0_Potri.014G004300.v3.0
Potri.001G232700.v3.0&Potri.001G232800.v3.0_Potri.001G232900.v3.0	NA	NA	Potri.001G232700.v3.0&Potri.001G232800.v3.0_Potri.001G232900.v3.0
Potri.005G132300.v3.0_Potri.005G132500.v3.0&Potri.008G173000.v3.0	NA	Potri.005G132300.v3.0_Potri.005G132500.v3.0&Potri.008G173000.v3.0	NA
Potri.003G178800.v3.0_Potri.003G179200.v3.0&Potri.016G025800.v3.0_Potri.016G026000.v3.0	Potri.003G178800.v3.0_Potri.003G179200.v3.0&Potri.016G025800.v3.0_Potri.016G026000.v3.0	NA	Potri.003G178800.v3.0_Potri.003G179200.v3.0&Potri.016G025800.v3.0_Potri.016G026000.v3.0
Potri.008G002300.v3.0_Potri.008G002600.v3.0&Potri.008G083300.v3.0	Potri.008G002300.v3.0_Potri.008G002600.v3.0&Potri.008G083300.v3.0	NA	NA
Potri.011G124900.v3.0_Potri.011G125300.v3.0&Potri.013G108600.v3.0	NA	NA	Potri.011G124900.v3.0_Potri.011G125300.v3.0&Potri.013G108600.v3.0
Potri.004G043700.v3.0&Potri.005G115600.v3.0_Potri.005G116200.v3.0	Potri.004G043700.v3.0&Potri.005G115600.v3.0_Potri.005G116200.v3.0	Potri.004G043700.v3.0&Potri.005G115600.v3.0_Potri.005G116200.v3.0	Potri.004G043700.v3.0&Potri.005G115600.v3.0_Potri.005G116200.v3.0
Potri.011G074000.v3.0_Potri.011G074100.v3.0&Potri.011G110900.v3.0	NA	Potri.011G074000.v3.0_Potri.011G074100.v3.0&Potri.011G110900.v3.0	NA
Potri.001G340400.v3.0_Potri.001G340500.v3.0&scaffold_71_scaffold_71	NA	NA	Potri.001G340400.v3.0_Potri.001G340500.v3.0&scaffold_71_scaffold_71
Potri.012G003900.v3.0&Potri.012G011500.v3.0	NA	NA	Potri.012G003900.v3.0&Potri.012G011500.v3.0
Potri.003G017800.v3.0_Potri.003G017900.v3.0&Potri.005G230400.v3.0_Potri.005G230500.v3.0	Potri.003G017800.v3.0_Potri.003G017900.v3.0&Potri.005G230400.v3.0_Potri.005G230500.v3.0	NA	NA
Potri.003G027500.v3.0_Potri.003G027700.v3.0&Potri.004G231900.v3.0_Potri.004G232300.v3.0	NA	NA	Potri.003G027500.v3.0_Potri.003G027700.v3.0&Potri.004G231900.v3.0_Potri.004G232300.v3.0
Potri.009G052600.v3.0&Potri.012G115400.v3.0_Potri.012G115700.v3.0	NA	NA	Potri.009G052600.v3.0&Potri.012G115400.v3.0_Potri.012G115700.v3.0
Potri.005G075700.v3.0&Potri.011G068600.v3.0	Potri.005G075700.v3.0&Potri.011G068600.v3.0	NA	NA
Potri.001G388900.v3.0_Potri.001G389100.v3.0&Potri.015G079800.v3.0	NA	Potri.001G388900.v3.0_Potri.001G389100.v3.0&Potri.015G079800.v3.0	NA
Potri.005G010700.v3.0&Potri.006G260900.v3.0_Potri.006G261000.v3.0	NA	NA	Potri.005G010700.v3.0&Potri.006G260900.v3.0_Potri.006G261000.v3.0
Potri.004G094500.v3.0&Potri.010G185200.v3.0	NA	NA	Potri.004G094500.v3.0&Potri.010G185200.v3.0
PB.19026&scaffold_56_Potri.T058600.v3.0	NA	NA	PB.19026&scaffold_56_Potri.T058600.v3.0
Potri.005G010800.v3.0&Potri.006G260800.v3.0_Potri.006G261100.v3.0	Potri.005G010800.v3.0&Potri.006G260800.v3.0_Potri.006G261100.v3.0	Potri.005G010800.v3.0&Potri.006G260800.v3.0_Potri.006G261100.v3.0	NA
Potri.006G204700.v3.0&Potri.012G073900.v3.0	Potri.006G204700.v3.0&Potri.012G073900.v3.0	NA	NA
Potri.009G074100.v3.0&scaffold_2568_scaffold_2568	NA	Potri.009G074100.v3.0&scaffold_2568_scaffold_2568	Potri.009G074100.v3.0&scaffold_2568_scaffold_2568
Potri.005G132200.v3.0_Potri.005G132300.v3.0&Potri.006G082300.v3.0	Potri.005G132200.v3.0_Potri.005G132300.v3.0&Potri.006G082300.v3.0	NA	NA
PB.13160&Potri.016G078100.v3.0	NA	PB.13160&Potri.016G078100.v3.0	NA
Potri.002G009000.v3.0&Potri.007G008200.v3.0	Potri.002G009000.v3.0&Potri.007G008200.v3.0	NA	NA
Potri.001G088600.v3.0&Potri.001G259500.v3.0_Potri.001G259600.v3.0	Potri.001G088600.v3.0&Potri.001G259500.v3.0_Potri.001G259600.v3.0	NA	NA
Potri.003G202500.v3.0&PB.8789	NA	Potri.003G202500.v3.0&PB.8789	NA
Potri.006G136700.v3.0&Potri.011G074000.v3.0_Potri.011G074100.v3.0	Potri.006G136700.v3.0&Potri.011G074000.v3.0_Potri.011G074100.v3.0	NA	NA
Potri.001G139900.v3.0_Potri.001G140200.v3.0&Potri.009G086300.v3.0	Potri.001G139900.v3.0_Potri.001G140200.v3.0&Potri.009G086300.v3.0	NA	Potri.001G139900.v3.0_Potri.001G140200.v3.0&Potri.009G086300.v3.0
Potri.002G031300.v3.0&Potri.002G031700.v3.0	Potri.002G031300.v3.0&Potri.002G031700.v3.0	Potri.002G031300.v3.0&Potri.002G031700.v3.0	Potri.002G031300.v3.0&Potri.002G031700.v3.0
PB.19737&Potri.014G010300.v3.0	PB.19737&Potri.014G010300.v3.0	NA	NA
Potri.004G235200.v3.0&Potri.012G077800.v3.0	NA	Potri.004G235200.v3.0&Potri.012G077800.v3.0	NA
Potri.012G122100.v3.0_Potri.012G122200.v3.0&Potri.T067500.v3.0_Potri.T067700.v3.0	NA	NA	Potri.012G122100.v3.0_Potri.012G122200.v3.0&Potri.T067500.v3.0_Potri.T067700.v3.0
Potri.011G074000.v3.0_Potri.011G074100.v3.0&Potri.013G139700.v3.0_Potri.013G139900.v3.0	Potri.011G074000.v3.0_Potri.011G074100.v3.0&Potri.013G139700.v3.0_Potri.013G139900.v3.0	NA	Potri.011G074000.v3.0_Potri.011G074100.v3.0&Potri.013G139700.v3.0_Potri.013G139900.v3.0
Potri.010G144500.v3.0&Potri.T177900.v3.0	Potri.010G144500.v3.0&Potri.T177900.v3.0	NA	Potri.010G144500.v3.0&Potri.T177900.v3.0
Potri.008G141000.v3.0&Potri.011G074000.v3.0_Potri.011G074100.v3.0	NA	Potri.008G141000.v3.0&Potri.011G074000.v3.0_Potri.011G074100.v3.0	NA
Potri.001G461100.v3.0&Potri.005G193300.v3.0	Potri.001G461100.v3.0&Potri.005G193300.v3.0	NA	NA
Potri.005G132200.v3.0_Potri.005G132300.v3.0&Potri.009G129900.v3.0	NA	NA	Potri.005G132200.v3.0_Potri.005G132300.v3.0&Potri.009G129900.v3.0
Potri.002G100000.v3.0&Potri.005G132300.v3.0	Potri.002G100000.v3.0&Potri.005G132300.v3.0	NA	NA
Potri.004G075500.v3.0&Potri.T120400.v3.0	NA	NA	Potri.004G075500.v3.0&Potri.T120400.v3.0
Potri.005G052700.v3.0&Potri.007G105700.v3.0	Potri.005G052700.v3.0&Potri.007G105700.v3.0	NA	NA
Potri.018G072100.v3.0_Potri.018G072200.v3.0&Potri.018G076900.v3.0_Potri.018G077000.v3.0	Potri.018G072100.v3.0_Potri.018G072200.v3.0&Potri.018G076900.v3.0_Potri.018G077000.v3.0	NA	NA
Potri.001G259200.v3.0_Potri.001G259700.v3.0&Potri.013G139900.v3.0_Potri.013G141100.v3.0	Potri.001G259200.v3.0_Potri.001G259700.v3.0&Potri.013G139900.v3.0_Potri.013G141100.v3.0	NA	NA
Potri.001G061000.v3.0_Potri.001G061100.v3.0&PB.3537	NA	NA	Potri.001G061000.v3.0_Potri.001G061100.v3.0&PB.3537
Potri.006G180100.v3.0&Potri.016G032500.v3.0	Potri.006G180100.v3.0&Potri.016G032500.v3.0	NA	NA
Potri.007G105700.v3.0&Potri.014G080600.v3.0_Potri.014G081000.v3.0	NA	NA	Potri.007G105700.v3.0&Potri.014G080600.v3.0_Potri.014G081000.v3.0
Potri.001G090900.v3.0_Potri.001G091000.v3.0&Potri.013G005100.v3.0_Potri.013G005400.v3.0	NA	NA	Potri.001G090900.v3.0_Potri.001G091000.v3.0&Potri.013G005100.v3.0_Potri.013G005400.v3.0
Potri.003G042500.v3.0_Potri.003G043000.v3.0&Potri.010G082400.v3.0_Potri.010G082500.v3.0	NA	NA	Potri.003G042500.v3.0_Potri.003G043000.v3.0&Potri.010G082400.v3.0_Potri.010G082500.v3.0
Potri.001G404800.v3.0_Potri.001G404900.v3.0&scaffold_96_scaffold_96	NA	NA	Potri.001G404800.v3.0_Potri.001G404900.v3.0&scaffold_96_scaffold_96
Potri.005G132300.v3.0&Potri.007G139900.v3.0	NA	Potri.005G132300.v3.0&Potri.007G139900.v3.0	NA
Potri.008G132500.v3.0&Potri.010G109500.v3.0	NA	NA	Potri.008G132500.v3.0&Potri.010G109500.v3.0
Potri.001G168000.v3.0_Potri.001G168100.v3.0&Potri.018G060300.v3.0	Potri.001G168000.v3.0_Potri.001G168100.v3.0&Potri.018G060300.v3.0	NA	NA
Potri.003G094500.v3.0&Potri.006G075300.v3.0_Potri.006G075400.v3.0	NA	Potri.003G094500.v3.0&Potri.006G075300.v3.0_Potri.006G075400.v3.0	NA
Potri.010G237500.v3.0&Potri.015G003300.v3.0	Potri.010G237500.v3.0&Potri.015G003300.v3.0	NA	NA
Potri.009G100800.v3.0&Potri.015G147500.v3.0	NA	NA	Potri.009G100800.v3.0&Potri.015G147500.v3.0
Potri.003G063100.v3.0_Potri.003G063500.v3.0&Potri.005G247400.v3.0	Potri.003G063100.v3.0_Potri.003G063500.v3.0&Potri.005G247400.v3.0	Potri.003G063100.v3.0_Potri.003G063500.v3.0&Potri.005G247400.v3.0	Potri.003G063100.v3.0_Potri.003G063500.v3.0&Potri.005G247400.v3.0
Potri.011G074200.v3.0&Potri.017G107500.v3.0	Potri.011G074200.v3.0&Potri.017G107500.v3.0	NA	NA
Potri.005G132200.v3.0_Potri.005G132300.v3.0&Potri.018G023800.v3.0	NA	NA	Potri.005G132200.v3.0_Potri.005G132300.v3.0&Potri.018G023800.v3.0
Potri.006G010900.v3.0&Potri.015G068500.v3.0_Potri.015G069000.v3.0	Potri.006G010900.v3.0&Potri.015G068500.v3.0_Potri.015G069000.v3.0	NA	NA
Potri.003G072700.v3.0&Potri.015G047100.v3.0	Potri.003G072700.v3.0&Potri.015G047100.v3.0	NA	NA
Potri.002G157000.v3.0&Potri.013G046400.v3.0_Potri.013G046500.v3.0	NA	NA	Potri.002G157000.v3.0&Potri.013G046400.v3.0_Potri.013G046500.v3.0
Potri.002G103700.v3.0&Potri.011G074000.v3.0_Potri.011G074100.v3.0	NA	NA	Potri.002G103700.v3.0&Potri.011G074000.v3.0_Potri.011G074100.v3.0
Potri.005G068600.v3.0_Potri.005G068800.v3.0&PB.24566	Potri.005G068600.v3.0_Potri.005G068800.v3.0&PB.24566	Potri.005G068600.v3.0_Potri.005G068800.v3.0&PB.24566	NA
PB.22961_Potri.017G150500.v3.0&Potri.017G151100.v3.0_Potri.017G151200.v3.0	NA	PB.22961_Potri.017G150500.v3.0&Potri.017G151100.v3.0_Potri.017G151200.v3.0	PB.22961_Potri.017G150500.v3.0&Potri.017G151100.v3.0_Potri.017G151200.v3.0
Potri.001G133500.v3.0_Potri.001G133600.v3.0&Potri.017G078200.v3.0	NA	Potri.001G133500.v3.0_Potri.001G133600.v3.0&Potri.017G078200.v3.0	NA
Potri.013G040000.v3.0_Potri.013G040100.v3.0&Potri.T103300.v3.0_Potri.T103400.v3.0	Potri.013G040000.v3.0_Potri.013G040100.v3.0&Potri.T103300.v3.0_Potri.T103400.v3.0	NA	NA
Potri.002G220200.v3.0&Potri.014G139500.v3.0	NA	NA	Potri.002G220200.v3.0&Potri.014G139500.v3.0
Potri.002G025200.v3.0&Potri.003G023300.v3.0	Potri.002G025200.v3.0&Potri.003G023300.v3.0	NA	NA
Potri.004G155300.v3.0&Potri.005G132200.v3.0_Potri.005G132300.v3.0	NA	Potri.004G155300.v3.0&Potri.005G132200.v3.0_Potri.005G132300.v3.0	NA
Potri.005G075900.v3.0_Potri.005G076400.v3.0&Potri.015G050200.v3.0_Potri.015G050500.v3.0	NA	NA	Potri.005G075900.v3.0_Potri.005G076400.v3.0&Potri.015G050200.v3.0_Potri.015G050500.v3.0
Potri.001G030900.v3.0&Potri.003G194300.v3.0	NA	NA	Potri.001G030900.v3.0&Potri.003G194300.v3.0
Potri.010G138800.v3.0&Potri.014G083100.v3.0_Potri.014G083600.v3.0	NA	NA	Potri.010G138800.v3.0&Potri.014G083100.v3.0_Potri.014G083600.v3.0
Potri.004G108200.v3.0&Potri.012G090400.v3.0	NA	Potri.004G108200.v3.0&Potri.012G090400.v3.0	NA
Potri.001G164800.v3.0&Potri.005G154500.v3.0	NA	Potri.001G164800.v3.0&Potri.005G154500.v3.0	NA
Potri.001G162700.v3.0&Potri.003G004600.v3.0_Potri.003G005300.v3.0	NA	Potri.001G162700.v3.0&Potri.003G004600.v3.0_Potri.003G005300.v3.0	NA
Potri.002G058500.v3.0&Potri.014G176800.v3.0_Potri.014G177200.v3.0	NA	NA	Potri.002G058500.v3.0&Potri.014G176800.v3.0_Potri.014G177200.v3.0
Potri.017G045600.v3.0_Potri.017G045700.v3.0&Potri.017G046100.v3.0_Potri.017G046300.v3.0	NA	Potri.017G045600.v3.0_Potri.017G045700.v3.0&Potri.017G046100.v3.0_Potri.017G046300.v3.0	Potri.017G045600.v3.0_Potri.017G045700.v3.0&Potri.017G046100.v3.0_Potri.017G046300.v3.0
Potri.014G186500.v3.0_Potri.014G186900.v3.0&Potri.017G052900.v3.0	NA	NA	Potri.014G186500.v3.0_Potri.014G186900.v3.0&Potri.017G052900.v3.0
Potri.009G123800.v3.0_Potri.009G124300.v3.0&Potri.010G057400.v3.0	Potri.009G123800.v3.0_Potri.009G124300.v3.0&Potri.010G057400.v3.0	NA	NA
Potri.013G070100.v3.0&Potri.013G135500.v3.0	Potri.013G070100.v3.0&Potri.013G135500.v3.0	NA	NA
Potri.001G012400.v3.0&Potri.T180100.v3.0	Potri.001G012400.v3.0&Potri.T180100.v3.0	NA	NA
Potri.003G215700.v3.0_Potri.003G216100.v3.0&Potri.017G125200.v3.0	NA	NA	Potri.003G215700.v3.0_Potri.003G216100.v3.0&Potri.017G125200.v3.0
Potri.001G162600.v3.0_Potri.001G162700.v3.0&Potri.003G004600.v3.0_Potri.003G005300.v3.0	Potri.001G162600.v3.0_Potri.001G162700.v3.0&Potri.003G004600.v3.0_Potri.003G005300.v3.0	NA	NA
Potri.T123500.v3.0&Potri.T123700.v3.0	NA	Potri.T123500.v3.0&Potri.T123700.v3.0	Potri.T123500.v3.0&Potri.T123700.v3.0
Potri.010G110500.v3.0&Potri.018G033200.v3.0_Potri.018G033300.v3.0	Potri.010G110500.v3.0&Potri.018G033200.v3.0_Potri.018G033300.v3.0	NA	NA
Potri.015G016600.v3.0_Potri.015G016800.v3.0&scaffold_1033_Potri.T170400.v3.0	Potri.015G016600.v3.0_Potri.015G016800.v3.0&scaffold_1033_Potri.T170400.v3.0	NA	NA
Potri.005G039300.v3.0_Potri.005G039400.v3.0&Potri.015G094500.v3.0	NA	NA	Potri.005G039300.v3.0_Potri.005G039400.v3.0&Potri.015G094500.v3.0
Potri.005G249700.v3.0&Potri.018G089700.v3.0	NA	NA	Potri.005G249700.v3.0&Potri.018G089700.v3.0
Potri.013G040000.v3.0&Potri.T103300.v3.0_Potri.T103400.v3.0	NA	Potri.013G040000.v3.0&Potri.T103300.v3.0_Potri.T103400.v3.0	Potri.013G040000.v3.0&Potri.T103300.v3.0_Potri.T103400.v3.0
Potri.008G072100.v3.0&Potri.012G041400.v3.0_Potri.012G041700.v3.0	NA	Potri.008G072100.v3.0&Potri.012G041400.v3.0_Potri.012G041700.v3.0	NA
Potri.015G115700.v3.0_Potri.015G116800.v3.0&Potri.018G000900.v3.0_Potri.018G001500.v3.0	NA	Potri.015G115700.v3.0_Potri.015G116800.v3.0&Potri.018G000900.v3.0_Potri.018G001500.v3.0	NA
Potri.012G107100.v3.0&Potri.012G107900.v3.0_Potri.012G108300.v3.0	NA	Potri.012G107100.v3.0&Potri.012G107900.v3.0_Potri.012G108300.v3.0	Potri.012G107100.v3.0&Potri.012G107900.v3.0_Potri.012G108300.v3.0
Potri.005G065200.v3.0&Potri.007G104000.v3.0	Potri.005G065200.v3.0&Potri.007G104000.v3.0	NA	NA
Potri.013G129100.v3.0_Potri.013G129200.v3.0&Potri.013G129600.v3.0	Potri.013G129100.v3.0_Potri.013G129200.v3.0&Potri.013G129600.v3.0	Potri.013G129100.v3.0_Potri.013G129200.v3.0&Potri.013G129600.v3.0	Potri.013G129100.v3.0_Potri.013G129200.v3.0&Potri.013G129600.v3.0
PB.6015&Potri.013G139900.v3.0_Potri.013G141100.v3.0	NA	NA	PB.6015&Potri.013G139900.v3.0_Potri.013G141100.v3.0
PB.472_Potri.001G146600.v3.0&PB.24671	NA	NA	PB.472_Potri.001G146600.v3.0&PB.24671
Potri.018G041000.v3.0&Potri.018G041200.v3.0_Potri.018G041900.v3.0	Potri.018G041000.v3.0&Potri.018G041200.v3.0_Potri.018G041900.v3.0	Potri.018G041000.v3.0&Potri.018G041200.v3.0_Potri.018G041900.v3.0	Potri.018G041000.v3.0&Potri.018G041200.v3.0_Potri.018G041900.v3.0
Potri.005G132300.v3.0_Potri.005G132500.v3.0&Potri.014G049900.v3.0	NA	NA	Potri.005G132300.v3.0_Potri.005G132500.v3.0&Potri.014G049900.v3.0
Potri.005G132300.v3.0_Potri.005G132500.v3.0&Potri.011G057300.v3.0	Potri.005G132300.v3.0_Potri.005G132500.v3.0&Potri.011G057300.v3.0	NA	NA
Potri.011G074000.v3.0_Potri.011G074100.v3.0&Potri.013G103400.v3.0	NA	NA	Potri.011G074000.v3.0_Potri.011G074100.v3.0&Potri.013G103400.v3.0
Potri.010G033800.v3.0&Potri.014G141800.v3.0	Potri.010G033800.v3.0&Potri.014G141800.v3.0	NA	NA
PB.1340_Potri.001G443400.v3.0&Potri.004G015300.v3.0	PB.1340_Potri.001G443400.v3.0&Potri.004G015300.v3.0	NA	NA
Potri.011G032400.v3.0&PB.24607	NA	Potri.011G032400.v3.0&PB.24607	Potri.011G032400.v3.0&PB.24607
Potri.005G132300.v3.0&Potri.013G072600.v3.0	Potri.005G132300.v3.0&Potri.013G072600.v3.0	NA	NA
Potri.001G177200.v3.0&Potri.003G058300.v3.0	NA	Potri.001G177200.v3.0&Potri.003G058300.v3.0	NA
Potri.005G241100.v3.0&Potri.011G074000.v3.0_Potri.011G074100.v3.0	NA	Potri.005G241100.v3.0&Potri.011G074000.v3.0_Potri.011G074100.v3.0	NA
Potri.010G181300.v3.0_Potri.010G181500.v3.0&Potri.T047400.v3.0_Potri.T047800.v3.0	Potri.010G181300.v3.0_Potri.010G181500.v3.0&Potri.T047400.v3.0_Potri.T047800.v3.0	NA	Potri.010G181300.v3.0_Potri.010G181500.v3.0&Potri.T047400.v3.0_Potri.T047800.v3.0
PB.6776&Potri.019G124500.v3.0_Potri.019G124600.v3.0	NA	NA	PB.6776&Potri.019G124500.v3.0_Potri.019G124600.v3.0
Potri.006G123500.v3.0&Potri.019G048900.v3.0	Potri.006G123500.v3.0&Potri.019G048900.v3.0	NA	NA
Potri.004G014700.v3.0_Potri.004G014900.v3.0&Potri.016G018100.v3.0_Potri.016G018200.v3.0	NA	Potri.004G014700.v3.0_Potri.004G014900.v3.0&Potri.016G018100.v3.0_Potri.016G018200.v3.0	NA
Potri.008G106600.v3.0&Potri.011G074000.v3.0_Potri.011G074100.v3.0	Potri.008G106600.v3.0&Potri.011G074000.v3.0_Potri.011G074100.v3.0	NA	NA
Potri.003G177000.v3.0&Potri.007G030900.v3.0	NA	NA	Potri.003G177000.v3.0&Potri.007G030900.v3.0
Potri.004G071900.v3.0&Potri.004G202500.v3.0	NA	NA	Potri.004G071900.v3.0&Potri.004G202500.v3.0
Potri.001G094100.v3.0&Potri.016G051900.v3.0	NA	NA	Potri.001G094100.v3.0&Potri.016G051900.v3.0
Potri.001G466200.v3.0_Potri.001G466500.v3.0&Potri.010G073600.v3.0	Potri.001G466200.v3.0_Potri.001G466500.v3.0&Potri.010G073600.v3.0	NA	Potri.001G466200.v3.0_Potri.001G466500.v3.0&Potri.010G073600.v3.0
Potri.005G132300.v3.0&Potri.006G121400.v3.0	NA	NA	Potri.005G132300.v3.0&Potri.006G121400.v3.0
Potri.008G109100.v3.0&Potri.T170700.v3.0_Potri.T170800.v3.0	NA	NA	Potri.008G109100.v3.0&Potri.T170700.v3.0_Potri.T170800.v3.0
Potri.003G143600.v3.0&Potri.016G133300.v3.0	NA	Potri.003G143600.v3.0&Potri.016G133300.v3.0	NA
Potri.016G020100.v3.0&Potri.016G020700.v3.0_Potri.016G021400.v3.0	Potri.016G020100.v3.0&Potri.016G020700.v3.0_Potri.016G021400.v3.0	NA	NA
Potri.002G178400.v3.0&PB.17260	Potri.002G178400.v3.0&PB.17260	NA	NA
Potri.003G067400.v3.0&Potri.013G140900.v3.0_Potri.013G141000.v3.0	NA	NA	Potri.003G067400.v3.0&Potri.013G140900.v3.0_Potri.013G141000.v3.0
Potri.005G132300.v3.0_Potri.005G132500.v3.0&Potri.016G000600.v3.0	NA	NA	Potri.005G132300.v3.0_Potri.005G132500.v3.0&Potri.016G000600.v3.0
Potri.005G015100.v3.0_Potri.005G015300.v3.0&Potri.005G018800.v3.0_Potri.005G019000.v3.0	NA	Potri.005G015100.v3.0_Potri.005G015300.v3.0&Potri.005G018800.v3.0_Potri.005G019000.v3.0	NA
Potri.010G050300.v3.0_Potri.010G050400.v3.0&Potri.T123500.v3.0	Potri.010G050300.v3.0_Potri.010G050400.v3.0&Potri.T123500.v3.0	NA	NA
Potri.009G004900.v3.0_Potri.009G005200.v3.0&Potri.013G136600.v3.0_Potri.013G137000.v3.0	NA	Potri.009G004900.v3.0_Potri.009G005200.v3.0&Potri.013G136600.v3.0_Potri.013G137000.v3.0	NA
Potri.014G071700.v3.0&Potri.014G162800.v3.0	Potri.014G071700.v3.0&Potri.014G162800.v3.0	NA	NA
Potri.013G139900.v3.0_Potri.013G141100.v3.0&Potri.017G055400.v3.0_Potri.017G055500.v3.0	Potri.013G139900.v3.0_Potri.013G141100.v3.0&Potri.017G055400.v3.0_Potri.017G055500.v3.0	NA	NA
Potri.016G134700.v3.0&Potri.018G072000.v3.0	NA	Potri.016G134700.v3.0&Potri.018G072000.v3.0	NA
Potri.014G121400.v3.0_Potri.014G121800.v3.0&Potri.T171400.v3.0	Potri.014G121400.v3.0_Potri.014G121800.v3.0&Potri.T171400.v3.0	NA	Potri.014G121400.v3.0_Potri.014G121800.v3.0&Potri.T171400.v3.0
Potri.001G149200.v3.0&Potri.003G004600.v3.0_Potri.003G005300.v3.0	NA	NA	Potri.001G149200.v3.0&Potri.003G004600.v3.0_Potri.003G005300.v3.0
Potri.005G141200.v3.0&scaffold_95_scaffold_95	Potri.005G141200.v3.0&scaffold_95_scaffold_95	NA	NA
PB.8903_Potri.005G172400.v3.0&Potri.007G003400.v3.0	NA	NA	PB.8903_Potri.005G172400.v3.0&Potri.007G003400.v3.0
Potri.005G132200.v3.0_Potri.005G132300.v3.0&Potri.017G036300.v3.0	NA	NA	Potri.005G132200.v3.0_Potri.005G132300.v3.0&Potri.017G036300.v3.0
Potri.007G117200.v3.0&Potri.007G140700.v3.0	Potri.007G117200.v3.0&Potri.007G140700.v3.0	NA	NA
Potri.001G256900.v3.0&PB.1340_Potri.001G443400.v3.0	NA	NA	Potri.001G256900.v3.0&PB.1340_Potri.001G443400.v3.0
Potri.002G179400.v3.0&Potri.004G185800.v3.0	Potri.002G179400.v3.0&Potri.004G185800.v3.0	NA	NA
Potri.019G043800.v3.0&scaffold_1291_Potri.T173900.v3.0	NA	Potri.019G043800.v3.0&scaffold_1291_Potri.T173900.v3.0	Potri.019G043800.v3.0&scaffold_1291_Potri.T173900.v3.0
Potri.002G013700.v3.0&Potri.013G145600.v3.0	Potri.002G013700.v3.0&Potri.013G145600.v3.0	NA	NA
Potri.006G267700.v3.0&Potri.019G099100.v3.0	Potri.006G267700.v3.0&Potri.019G099100.v3.0	NA	NA
Potri.002G048300.v3.0&Potri.005G214400.v3.0	Potri.002G048300.v3.0&Potri.005G214400.v3.0	NA	NA
Potri.005G066600.v3.0&Potri.006G097300.v3.0	Potri.005G066600.v3.0&Potri.006G097300.v3.0	NA	NA
Potri.008G210600.v3.0_Potri.008G211000.v3.0&Potri.012G085800.v3.0	Potri.008G210600.v3.0_Potri.008G211000.v3.0&Potri.012G085800.v3.0	Potri.008G210600.v3.0_Potri.008G211000.v3.0&Potri.012G085800.v3.0	Potri.008G210600.v3.0_Potri.008G211000.v3.0&Potri.012G085800.v3.0
Potri.007G129000.v3.0&Potri.017G060000.v3.0	NA	NA	Potri.007G129000.v3.0&Potri.017G060000.v3.0
Potri.011G074000.v3.0_Potri.011G074100.v3.0&Potri.013G010900.v3.0	Potri.011G074000.v3.0_Potri.011G074100.v3.0&Potri.013G010900.v3.0	NA	NA
Potri.001G166500.v3.0&Potri.011G074000.v3.0_Potri.011G074100.v3.0	Potri.001G166500.v3.0&Potri.011G074000.v3.0_Potri.011G074100.v3.0	NA	NA
Potri.001G425100.v3.0_Potri.001G425800.v3.0&Potri.011G163400.v3.0	Potri.001G425100.v3.0_Potri.001G425800.v3.0&Potri.011G163400.v3.0	NA	NA
Potri.005G132300.v3.0_Potri.005G132500.v3.0&Potri.006G083700.v3.0	Potri.005G132300.v3.0_Potri.005G132500.v3.0&Potri.006G083700.v3.0	NA	NA
Potri.002G133900.v3.0_Potri.002G134100.v3.0&Potri.007G005600.v3.0_Potri.007G006000.v3.0	NA	Potri.002G133900.v3.0_Potri.002G134100.v3.0&Potri.007G005600.v3.0_Potri.007G006000.v3.0	NA
PB.8516&Potri.005G126400.v3.0	NA	PB.8516&Potri.005G126400.v3.0	NA
Potri.007G131600.v3.0&Potri.017G026200.v3.0	NA	NA	Potri.007G131600.v3.0&Potri.017G026200.v3.0
Potri.006G008500.v3.0_Potri.006G008600.v3.0&Potri.017G132400.v3.0_Potri.017G132600.v3.0	Potri.006G008500.v3.0_Potri.006G008600.v3.0&Potri.017G132400.v3.0_Potri.017G132600.v3.0	Potri.006G008500.v3.0_Potri.006G008600.v3.0&Potri.017G132400.v3.0_Potri.017G132600.v3.0	Potri.006G008500.v3.0_Potri.006G008600.v3.0&Potri.017G132400.v3.0_Potri.017G132600.v3.0
PB.6776&scaffold_1418_scaffold_1418	NA	NA	PB.6776&scaffold_1418_scaffold_1418
Potri.005G228600.v3.0&Potri.012G027900.v3.0_Potri.012G028900.v3.0	NA	NA	Potri.005G228600.v3.0&Potri.012G027900.v3.0_Potri.012G028900.v3.0
Potri.005G132300.v3.0_Potri.005G132500.v3.0&Potri.014G057000.v3.0_Potri.014G057100.v3.0	Potri.005G132300.v3.0_Potri.005G132500.v3.0&Potri.014G057000.v3.0_Potri.014G057100.v3.0	NA	NA
Potri.003G161200.v3.0&PB.8789	NA	NA	Potri.003G161200.v3.0&PB.8789
Potri.003G103700.v3.0&Potri.005G058400.v3.0	Potri.003G103700.v3.0&Potri.005G058400.v3.0	NA	NA
Potri.001G208600.v3.0_Potri.001G208700.v3.0&Potri.006G118000.v3.0	NA	Potri.001G208600.v3.0_Potri.001G208700.v3.0&Potri.006G118000.v3.0	NA
Potri.007G105500.v3.0&PB.23303	NA	Potri.007G105500.v3.0&PB.23303	NA
Potri.014G146600.v3.0&Potri.T035300.v3.0	NA	NA	Potri.014G146600.v3.0&Potri.T035300.v3.0
Potri.004G064800.v3.0_Potri.004G065200.v3.0&Potri.011G113200.v3.0_Potri.011G113400.v3.0	NA	NA	Potri.004G064800.v3.0_Potri.004G065200.v3.0&Potri.011G113200.v3.0_Potri.011G113400.v3.0
Potri.001G140300.v3.0_Potri.001G140500.v3.0&Potri.009G074100.v3.0	Potri.001G140300.v3.0_Potri.001G140500.v3.0&Potri.009G074100.v3.0	NA	NA
Potri.001G391900.v3.0&Potri.011G110700.v3.0	Potri.001G391900.v3.0&Potri.011G110700.v3.0	NA	NA
Potri.005G132300.v3.0&Potri.013G004400.v3.0	NA	Potri.005G132300.v3.0&Potri.013G004400.v3.0	NA
Potri.001G167700.v3.0&Potri.016G093200.v3.0	Potri.001G167700.v3.0&Potri.016G093200.v3.0	NA	NA
Potri.001G449500.v3.0&Potri.008G179800.v3.0_Potri.008G180200.v3.0	Potri.001G449500.v3.0&Potri.008G179800.v3.0_Potri.008G180200.v3.0	NA	NA
Potri.008G173200.v3.0_Potri.008G173400.v3.0&PB.18306	Potri.008G173200.v3.0_Potri.008G173400.v3.0&PB.18306	NA	NA
Potri.002G108700.v3.0&Potri.005G107600.v3.0	NA	NA	Potri.002G108700.v3.0&Potri.005G107600.v3.0
Potri.005G132300.v3.0_Potri.005G132500.v3.0&Potri.013G084500.v3.0	NA	NA	Potri.005G132300.v3.0_Potri.005G132500.v3.0&Potri.013G084500.v3.0
Potri.005G210600.v3.0&Potri.010G032900.v3.0	Potri.005G210600.v3.0&Potri.010G032900.v3.0	NA	NA
Potri.001G112100.v3.0_Potri.001G112200.v3.0&Potri.T180000.v3.0	NA	NA	Potri.001G112100.v3.0_Potri.001G112200.v3.0&Potri.T180000.v3.0
Potri.001G095800.v3.0&Potri.005G132600.v3.0_Potri.005G132700.v3.0	NA	Potri.001G095800.v3.0&Potri.005G132600.v3.0_Potri.005G132700.v3.0	NA
Potri.005G132300.v3.0_Potri.005G132500.v3.0&Potri.008G066900.v3.0	NA	NA	Potri.005G132300.v3.0_Potri.005G132500.v3.0&Potri.008G066900.v3.0
Potri.005G132300.v3.0_Potri.005G132500.v3.0&Potri.005G248100.v3.0	Potri.005G132300.v3.0_Potri.005G132500.v3.0&Potri.005G248100.v3.0	NA	NA
Potri.008G042500.v3.0&Potri.008G043100.v3.0	Potri.008G042500.v3.0&Potri.008G043100.v3.0	NA	NA
Potri.006G171900.v3.0&Potri.006G174200.v3.0_Potri.006G174400.v3.0	NA	NA	Potri.006G171900.v3.0&Potri.006G174200.v3.0_Potri.006G174400.v3.0
Potri.001G361000.v3.0_Potri.001G361200.v3.0&Potri.012G002200.v3.0_Potri.012G002300.v3.0	NA	NA	Potri.001G361000.v3.0_Potri.001G361200.v3.0&Potri.012G002200.v3.0_Potri.012G002300.v3.0
Potri.005G132300.v3.0&Potri.018G057600.v3.0	Potri.005G132300.v3.0&Potri.018G057600.v3.0	NA	NA
Potri.017G040800.v3.0&Potri.T101100.v3.0	Potri.017G040800.v3.0&Potri.T101100.v3.0	NA	NA
Potri.001G216700.v3.0_Potri.001G217000.v3.0&Potri.009G086300.v3.0	NA	Potri.001G216700.v3.0_Potri.001G217000.v3.0&Potri.009G086300.v3.0	NA
Potri.001G063800.v3.0_Potri.001G064000.v3.0&Potri.012G108000.v3.0	Potri.001G063800.v3.0_Potri.001G064000.v3.0&Potri.012G108000.v3.0	NA	NA
Potri.004G155300.v3.0&Potri.005G132300.v3.0_Potri.005G132500.v3.0	NA	Potri.004G155300.v3.0&Potri.005G132300.v3.0_Potri.005G132500.v3.0	NA
Potri.004G095300.v3.0&Potri.005G132300.v3.0	NA	Potri.004G095300.v3.0&Potri.005G132300.v3.0	NA
Potri.002G034300.v3.0_Potri.002G034600.v3.0&Potri.005G086300.v3.0	NA	Potri.002G034300.v3.0_Potri.002G034600.v3.0&Potri.005G086300.v3.0	NA
Potri.006G158600.v3.0&Potri.008G196700.v3.0_PB.13454	Potri.006G158600.v3.0&Potri.008G196700.v3.0_PB.13454	NA	NA
Potri.003G046700.v3.0_PB.4860&Potri.008G210600.v3.0_Potri.008G211000.v3.0	Potri.003G046700.v3.0_PB.4860&Potri.008G210600.v3.0_Potri.008G211000.v3.0	NA	NA
Potri.005G112800.v3.0&Potri.017G150100.v3.0	NA	Potri.005G112800.v3.0&Potri.017G150100.v3.0	NA
Potri.001G011800.v3.0&Potri.006G186600.v3.0	NA	Potri.001G011800.v3.0&Potri.006G186600.v3.0	NA
Potri.005G248100.v3.0&Potri.013G055800.v3.0	NA	Potri.005G248100.v3.0&Potri.013G055800.v3.0	NA
Potri.002G005700.v3.0&Potri.005G256000.v3.0	Potri.002G005700.v3.0&Potri.005G256000.v3.0	NA	NA
Potri.017G063900.v3.0&scaffold_41_Potri.T043100.v3.0	Potri.017G063900.v3.0&scaffold_41_Potri.T043100.v3.0	Potri.017G063900.v3.0&scaffold_41_Potri.T043100.v3.0	NA
Potri.001G454900.v3.0&Potri.005G178000.v3.0_Potri.005G178200.v3.0	NA	NA	Potri.001G454900.v3.0&Potri.005G178000.v3.0_Potri.005G178200.v3.0
Potri.003G063200.v3.0&Potri.010G169500.v3.0	Potri.003G063200.v3.0&Potri.010G169500.v3.0	NA	NA
Potri.011G156100.v3.0&Potri.011G156200.v3.0	NA	Potri.011G156100.v3.0&Potri.011G156200.v3.0	Potri.011G156100.v3.0&Potri.011G156200.v3.0
Potri.005G043900.v3.0&Potri.009G032600.v3.0	NA	NA	Potri.005G043900.v3.0&Potri.009G032600.v3.0
Potri.013G154300.v3.0&Potri.019G127000.v3.0	Potri.013G154300.v3.0&Potri.019G127000.v3.0	NA	NA
Potri.005G131800.v3.0_Potri.005G132100.v3.0&Potri.005G133700.v3.0	Potri.005G131800.v3.0_Potri.005G132100.v3.0&Potri.005G133700.v3.0	NA	NA
Potri.010G028300.v3.0_Potri.010G028400.v3.0&Potri.011G074000.v3.0_Potri.011G074100.v3.0	NA	Potri.010G028300.v3.0_Potri.010G028400.v3.0&Potri.011G074000.v3.0_Potri.011G074100.v3.0	NA
Potri.001G447700.v3.0&Potri.002G208800.v3.0_Potri.002G209100.v3.0	Potri.001G447700.v3.0&Potri.002G208800.v3.0_Potri.002G209100.v3.0	NA	NA
Potri.004G159800.v3.0&Potri.005G132300.v3.0	NA	Potri.004G159800.v3.0&Potri.005G132300.v3.0	NA
Potri.006G151400.v3.0_Potri.006G151600.v3.0&Potri.007G021000.v3.0	NA	Potri.006G151400.v3.0_Potri.006G151600.v3.0&Potri.007G021000.v3.0	NA
Potri.001G320200.v3.0&Potri.019G077500.v3.0	NA	NA	Potri.001G320200.v3.0&Potri.019G077500.v3.0
Potri.002G043200.v3.0&Potri.005G156400.v3.0_PB.8858	Potri.002G043200.v3.0&Potri.005G156400.v3.0_PB.8858	NA	NA
Potri.004G078000.v3.0&Potri.005G132300.v3.0_Potri.005G132500.v3.0	Potri.004G078000.v3.0&Potri.005G132300.v3.0_Potri.005G132500.v3.0	NA	NA
Potri.001G279600.v3.0_Potri.001G279800.v3.0&Potri.013G053800.v3.0_Potri.013G053900.v3.0	NA	Potri.001G279600.v3.0_Potri.001G279800.v3.0&Potri.013G053800.v3.0_Potri.013G053900.v3.0	NA
Potri.005G132200.v3.0_Potri.005G132300.v3.0&Potri.013G060900.v3.0	NA	NA	Potri.005G132200.v3.0_Potri.005G132300.v3.0&Potri.013G060900.v3.0
Potri.003G087600.v3.0&Potri.005G039000.v3.0	NA	Potri.003G087600.v3.0&Potri.005G039000.v3.0	NA
Potri.016G020300.v3.0_Potri.016G020600.v3.0&Potri.016G020700.v3.0_Potri.016G021400.v3.0	NA	Potri.016G020300.v3.0_Potri.016G020600.v3.0&Potri.016G020700.v3.0_Potri.016G021400.v3.0	NA
PB.1793_Potri.001G112000.v3.0&Potri.T180000.v3.0	PB.1793_Potri.001G112000.v3.0&Potri.T180000.v3.0	NA	NA
Potri.002G229200.v3.0&Potri.014G136600.v3.0_Potri.014G137000.v3.0	Potri.002G229200.v3.0&Potri.014G136600.v3.0_Potri.014G137000.v3.0	Potri.002G229200.v3.0&Potri.014G136600.v3.0_Potri.014G137000.v3.0	NA
Potri.007G044500.v3.0&Potri.016G111500.v3.0	NA	Potri.007G044500.v3.0&Potri.016G111500.v3.0	NA
Potri.019G121400.v3.0&Potri.019G123300.v3.0	Potri.019G121400.v3.0&Potri.019G123300.v3.0	NA	NA
Potri.002G223600.v3.0&Potri.007G071000.v3.0	NA	NA	Potri.002G223600.v3.0&Potri.007G071000.v3.0
Potri.017G118600.v3.0&Potri.T063800.v3.0	NA	NA	Potri.017G118600.v3.0&Potri.T063800.v3.0
Potri.012G090200.v3.0&Potri.019G099000.v3.0	NA	NA	Potri.012G090200.v3.0&Potri.019G099000.v3.0
Potri.005G132200.v3.0_Potri.005G132300.v3.0&Potri.017G026000.v3.0	NA	Potri.005G132200.v3.0_Potri.005G132300.v3.0&Potri.017G026000.v3.0	NA
Potri.013G138100.v3.0_Potri.013G138400.v3.0&Potri.013G143300.v3.0	Potri.013G138100.v3.0_Potri.013G138400.v3.0&Potri.013G143300.v3.0	Potri.013G138100.v3.0_Potri.013G138400.v3.0&Potri.013G143300.v3.0	Potri.013G138100.v3.0_Potri.013G138400.v3.0&Potri.013G143300.v3.0
Potri.002G205900.v3.0&Potri.006G246200.v3.0	NA	NA	Potri.002G205900.v3.0&Potri.006G246200.v3.0
Potri.008G213200.v3.0&Potri.T053700.v3.0_Potri.T053800.v3.0	Potri.008G213200.v3.0&Potri.T053700.v3.0_Potri.T053800.v3.0	Potri.008G213200.v3.0&Potri.T053700.v3.0_Potri.T053800.v3.0	Potri.008G213200.v3.0&Potri.T053700.v3.0_Potri.T053800.v3.0
Potri.004G015300.v3.0&Potri.009G041100.v3.0	NA	NA	Potri.004G015300.v3.0&Potri.009G041100.v3.0
Potri.001G201000.v3.0&scaffold_34_Potri.T032900.v3.0	NA	Potri.001G201000.v3.0&scaffold_34_Potri.T032900.v3.0	NA
Potri.016G094700.v3.0_Potri.016G095100.v3.0&Potri.019G063100.v3.0	NA	Potri.016G094700.v3.0_Potri.016G095100.v3.0&Potri.019G063100.v3.0	NA
Potri.005G010400.v3.0&Potri.007G096000.v3.0	Potri.005G010400.v3.0&Potri.007G096000.v3.0	NA	NA
Potri.004G066900.v3.0&Potri.017G132600.v3.0_Potri.017G132800.v3.0	NA	NA	Potri.004G066900.v3.0&Potri.017G132600.v3.0_Potri.017G132800.v3.0
Potri.001G216800.v3.0_Potri.001G216900.v3.0&Potri.006G203000.v3.0	NA	NA	Potri.001G216800.v3.0_Potri.001G216900.v3.0&Potri.006G203000.v3.0
PB.17427_Potri.012G064900.v3.0&Potri.013G000300.v3.0	NA	PB.17427_Potri.012G064900.v3.0&Potri.013G000300.v3.0	NA
Potri.003G069300.v3.0_Potri.003G069400.v3.0&Potri.014G003400.v3.0_Potri.014G003500.v3.0	NA	NA	Potri.003G069300.v3.0_Potri.003G069400.v3.0&Potri.014G003400.v3.0_Potri.014G003500.v3.0
Potri.006G002800.v3.0&Potri.007G024100.v3.0	Potri.006G002800.v3.0&Potri.007G024100.v3.0	NA	NA
Potri.001G202600.v3.0_Potri.001G202700.v3.0&Potri.017G052900.v3.0	NA	NA	Potri.001G202600.v3.0_Potri.001G202700.v3.0&Potri.017G052900.v3.0
Potri.004G133300.v3.0&Potri.010G178400.v3.0	NA	Potri.004G133300.v3.0&Potri.010G178400.v3.0	NA
Potri.008G125900.v3.0&Potri.010G117900.v3.0	NA	Potri.008G125900.v3.0&Potri.010G117900.v3.0	NA
Potri.013G138800.v3.0_Potri.013G138900.v3.0&Potri.013G140900.v3.0_Potri.013G141000.v3.0	Potri.013G138800.v3.0_Potri.013G138900.v3.0&Potri.013G140900.v3.0_Potri.013G141000.v3.0	Potri.013G138800.v3.0_Potri.013G138900.v3.0&Potri.013G140900.v3.0_Potri.013G141000.v3.0	Potri.013G138800.v3.0_Potri.013G138900.v3.0&Potri.013G140900.v3.0_Potri.013G141000.v3.0
Potri.005G024700.v3.0&Potri.013G015600.v3.0	Potri.005G024700.v3.0&Potri.013G015600.v3.0	Potri.005G024700.v3.0&Potri.013G015600.v3.0	NA
Potri.001G325300.v3.0&Potri.T102400.v3.0	NA	Potri.001G325300.v3.0&Potri.T102400.v3.0	NA
Potri.006G157800.v3.0&Potri.006G159900.v3.0	Potri.006G157800.v3.0&Potri.006G159900.v3.0	NA	NA
PB.1340_Potri.001G443400.v3.0&Potri.014G078200.v3.0	NA	NA	PB.1340_Potri.001G443400.v3.0&Potri.014G078200.v3.0
Potri.001G375700.v3.0_Potri.001G375900.v3.0&Potri.T066500.v3.0	Potri.001G375700.v3.0_Potri.001G375900.v3.0&Potri.T066500.v3.0	NA	NA
Potri.008G167100.v3.0_Potri.008G167200.v3.0&Potri.016G126000.v3.0_Potri.016G127200.v3.0	Potri.008G167100.v3.0_Potri.008G167200.v3.0&Potri.016G126000.v3.0_Potri.016G127200.v3.0	NA	NA
Potri.008G012100.v3.0&Potri.011G074000.v3.0_Potri.011G074100.v3.0	NA	Potri.008G012100.v3.0&Potri.011G074000.v3.0_Potri.011G074100.v3.0	NA
Potri.002G224300.v3.0&Potri.019G061500.v3.0_Potri.019G061600.v3.0	NA	NA	Potri.002G224300.v3.0&Potri.019G061500.v3.0_Potri.019G061600.v3.0
Potri.001G404800.v3.0_Potri.001G404900.v3.0&PB.3816_Potri.002G253300.v3.0	NA	NA	Potri.001G404800.v3.0_Potri.001G404900.v3.0&PB.3816_Potri.002G253300.v3.0
Potri.004G124800.v3.0_Potri.004G125500.v3.0&Potri.006G115800.v3.0	NA	NA	Potri.004G124800.v3.0_Potri.004G125500.v3.0&Potri.006G115800.v3.0
Potri.002G258000.v3.0&Potri.002G258100.v3.0_Potri.002G258200.v3.0	NA	NA	Potri.002G258000.v3.0&Potri.002G258100.v3.0_Potri.002G258200.v3.0
Potri.008G187100.v3.0&Potri.008G213600.v3.0_Potri.008G214000.v3.0	NA	NA	Potri.008G187100.v3.0&Potri.008G213600.v3.0_Potri.008G214000.v3.0
Potri.009G100900.v3.0_Potri.009G101000.v3.0&Potri.009G101300.v3.0_PB.14430	NA	Potri.009G100900.v3.0_Potri.009G101000.v3.0&Potri.009G101300.v3.0_PB.14430	NA
Potri.001G473100.v3.0&Potri.004G126700.v3.0_Potri.004G126900.v3.0	Potri.001G473100.v3.0&Potri.004G126700.v3.0_Potri.004G126900.v3.0	NA	NA
Potri.002G178300.v3.0_Potri.002G178400.v3.0&PB.17260	Potri.002G178300.v3.0_Potri.002G178400.v3.0&PB.17260	Potri.002G178300.v3.0_Potri.002G178400.v3.0&PB.17260	NA
Potri.005G126600.v3.0_Potri.005G126800.v3.0&Potri.006G143400.v3.0	NA	NA	Potri.005G126600.v3.0_Potri.005G126800.v3.0&Potri.006G143400.v3.0
Potri.009G136500.v3.0_Potri.009G136600.v3.0&Potri.015G089700.v3.0	NA	Potri.009G136500.v3.0_Potri.009G136600.v3.0&Potri.015G089700.v3.0	NA
Potri.001G224700.v3.0&Potri.019G116300.v3.0	Potri.001G224700.v3.0&Potri.019G116300.v3.0	NA	NA
Potri.005G132300.v3.0&Potri.006G134400.v3.0	Potri.005G132300.v3.0&Potri.006G134400.v3.0	NA	NA
Potri.003G201700.v3.0_Potri.003G202000.v3.0&scaffold_2147_scaffold_2147	NA	NA	Potri.003G201700.v3.0_Potri.003G202000.v3.0&scaffold_2147_scaffold_2147
Potri.010G071000.v3.0&Potri.014G152600.v3.0_Potri.014G152900.v3.0	Potri.010G071000.v3.0&Potri.014G152600.v3.0_Potri.014G152900.v3.0	NA	NA
Potri.001G060500.v3.0&PB.8789	Potri.001G060500.v3.0&PB.8789	NA	NA
Potri.001G244600.v3.0&Potri.009G085100.v3.0	Potri.001G244600.v3.0&Potri.009G085100.v3.0	NA	NA
Potri.002G079900.v3.0&Potri.006G117200.v3.0	NA	NA	Potri.002G079900.v3.0&Potri.006G117200.v3.0
Potri.005G180100.v3.0&Potri.013G139700.v3.0_Potri.013G139900.v3.0	NA	Potri.005G180100.v3.0&Potri.013G139700.v3.0_Potri.013G139900.v3.0	NA
Potri.005G132200.v3.0_Potri.005G132300.v3.0&Potri.005G157700.v3.0	NA	NA	Potri.005G132200.v3.0_Potri.005G132300.v3.0&Potri.005G157700.v3.0
Potri.004G003800.v3.0&PB.23303_Potri.018G110700.v3.0	NA	Potri.004G003800.v3.0&PB.23303_Potri.018G110700.v3.0	NA
Potri.014G007300.v3.0_Potri.014G007500.v3.0&Potri.014G011700.v3.0_Potri.014G011800.v3.0	NA	Potri.014G007300.v3.0_Potri.014G007500.v3.0&Potri.014G011700.v3.0_Potri.014G011800.v3.0	NA
Potri.007G008500.v3.0&Potri.013G139900.v3.0_Potri.013G141100.v3.0	NA	Potri.007G008500.v3.0&Potri.013G139900.v3.0_Potri.013G141100.v3.0	NA
Potri.001G256100.v3.0&Potri.009G051500.v3.0	NA	Potri.001G256100.v3.0&Potri.009G051500.v3.0	NA
Potri.005G048100.v3.0&Potri.T121800.v3.0	Potri.005G048100.v3.0&Potri.T121800.v3.0	NA	Potri.005G048100.v3.0&Potri.T121800.v3.0
Potri.005G132300.v3.0_Potri.005G132500.v3.0&Potri.013G001200.v3.0	Potri.005G132300.v3.0_Potri.005G132500.v3.0&Potri.013G001200.v3.0	NA	NA
PB.2759_Potri.001G405900.v3.0&Potri.013G057100.v3.0	NA	PB.2759_Potri.001G405900.v3.0&Potri.013G057100.v3.0	NA
Potri.008G180900.v3.0&Potri.014G125700.v3.0	Potri.008G180900.v3.0&Potri.014G125700.v3.0	NA	NA
Potri.001G251000.v3.0&Potri.011G074000.v3.0_Potri.011G074100.v3.0	NA	NA	Potri.001G251000.v3.0&Potri.011G074000.v3.0_Potri.011G074100.v3.0
Potri.005G214400.v3.0&Potri.008G043700.v3.0	NA	NA	Potri.005G214400.v3.0&Potri.008G043700.v3.0
Potri.005G132300.v3.0_Potri.005G132500.v3.0&Potri.013G055800.v3.0	Potri.005G132300.v3.0_Potri.005G132500.v3.0&Potri.013G055800.v3.0	NA	NA
Potri.010G012100.v3.0&Potri.013G139900.v3.0_Potri.013G141100.v3.0	NA	NA	Potri.010G012100.v3.0&Potri.013G139900.v3.0_Potri.013G141100.v3.0
Potri.019G120800.v3.0_Potri.019G120900.v3.0&Potri.019G123100.v3.0	NA	Potri.019G120800.v3.0_Potri.019G120900.v3.0&Potri.019G123100.v3.0	NA
Potri.002G254500.v3.0&Potri.016G023300.v3.0_Potri.016G023400.v3.0	Potri.002G254500.v3.0&Potri.016G023300.v3.0_Potri.016G023400.v3.0	Potri.002G254500.v3.0&Potri.016G023300.v3.0_Potri.016G023400.v3.0	Potri.002G254500.v3.0&Potri.016G023300.v3.0_Potri.016G023400.v3.0
Potri.007G126300.v3.0&Potri.T160600.v3.0	Potri.007G126300.v3.0&Potri.T160600.v3.0	NA	NA
Potri.005G132600.v3.0_Potri.005G132700.v3.0&Potri.013G100700.v3.0_Potri.013G100800.v3.0	NA	NA	Potri.005G132600.v3.0_Potri.005G132700.v3.0&Potri.013G100700.v3.0_Potri.013G100800.v3.0
Potri.001G201000.v3.0&PB.2819	NA	Potri.001G201000.v3.0&PB.2819	NA
Potri.008G122100.v3.0&Potri.011G074000.v3.0_Potri.011G074100.v3.0	NA	Potri.008G122100.v3.0&Potri.011G074000.v3.0_Potri.011G074100.v3.0	NA
Potri.014G063300.v3.0_Potri.014G063500.v3.0&Potri.017G105500.v3.0_Potri.017G105600.v3.0	NA	Potri.014G063300.v3.0_Potri.014G063500.v3.0&Potri.017G105500.v3.0_Potri.017G105600.v3.0	NA
Potri.019G007200.v3.0_Potri.019G007300.v3.0&Potri.019G011300.v3.0	Potri.019G007200.v3.0_Potri.019G007300.v3.0&Potri.019G011300.v3.0	Potri.019G007200.v3.0_Potri.019G007300.v3.0&Potri.019G011300.v3.0	NA
Potri.001G087500.v3.0&Potri.003G143600.v3.0	Potri.001G087500.v3.0&Potri.003G143600.v3.0	NA	NA
Potri.003G111500.v3.0&Potri.005G132300.v3.0	Potri.003G111500.v3.0&Potri.005G132300.v3.0	NA	NA
Potri.005G248100.v3.0&Potri.011G074000.v3.0_Potri.011G074100.v3.0	NA	NA	Potri.005G248100.v3.0&Potri.011G074000.v3.0_Potri.011G074100.v3.0
Potri.001G270200.v3.0_Potri.001G271200.v3.0&Potri.017G048900.v3.0	NA	NA	Potri.001G270200.v3.0_Potri.001G271200.v3.0&Potri.017G048900.v3.0
Potri.002G262900.v3.0&Potri.014G185900.v3.0_Potri.014G186000.v3.0	NA	NA	Potri.002G262900.v3.0&Potri.014G185900.v3.0_Potri.014G186000.v3.0
Potri.001G232600.v3.0_Potri.001G232700.v3.0&Potri.001G232800.v3.0	Potri.001G232600.v3.0_Potri.001G232700.v3.0&Potri.001G232800.v3.0	NA	Potri.001G232600.v3.0_Potri.001G232700.v3.0&Potri.001G232800.v3.0
Potri.010G106100.v3.0&Potri.017G058600.v3.0	Potri.010G106100.v3.0&Potri.017G058600.v3.0	NA	NA
Potri.T112700.v3.0&Potri.T002500.v3.0_Potri.T002600.v3.0	Potri.T112700.v3.0&Potri.T002500.v3.0_Potri.T002600.v3.0	Potri.T112700.v3.0&Potri.T002500.v3.0_Potri.T002600.v3.0	Potri.T112700.v3.0&Potri.T002500.v3.0_Potri.T002600.v3.0
Potri.017G096400.v3.0_Potri.017G096500.v3.0&Potri.017G096600.v3.0_Potri.017G096700.v3.0	NA	Potri.017G096400.v3.0_Potri.017G096500.v3.0&Potri.017G096600.v3.0_Potri.017G096700.v3.0	NA
Potri.006G123600.v3.0&Potri.016G099400.v3.0	NA	NA	Potri.006G123600.v3.0&Potri.016G099400.v3.0
Potri.001G200400.v3.0&Potri.019G025500.v3.0	NA	NA	Potri.001G200400.v3.0&Potri.019G025500.v3.0
Potri.002G008600.v3.0&Potri.T102700.v3.0	Potri.002G008600.v3.0&Potri.T102700.v3.0	Potri.002G008600.v3.0&Potri.T102700.v3.0	Potri.002G008600.v3.0&Potri.T102700.v3.0
Potri.001G007300.v3.0&Potri.005G106900.v3.0_Potri.005G107000.v3.0	NA	NA	Potri.001G007300.v3.0&Potri.005G106900.v3.0_Potri.005G107000.v3.0
Potri.003G066600.v3.0&Potri.003G066800.v3.0	Potri.003G066600.v3.0&Potri.003G066800.v3.0	NA	NA
Potri.011G019800.v3.0_Potri.011G020000.v3.0&PB.24962_scaffold_80	NA	NA	Potri.011G019800.v3.0_Potri.011G020000.v3.0&PB.24962_scaffold_80
Potri.010G034500.v3.0&Potri.T011200.v3.0	Potri.010G034500.v3.0&Potri.T011200.v3.0	NA	NA
Potri.001G308300.v3.0&Potri.003G054600.v3.0_Potri.003G054900.v3.0	Potri.001G308300.v3.0&Potri.003G054600.v3.0_Potri.003G054900.v3.0	NA	NA
Potri.014G121400.v3.0_Potri.014G121800.v3.0&Potri.T171400.v3.0_scaffold_1114	Potri.014G121400.v3.0_Potri.014G121800.v3.0&Potri.T171400.v3.0_scaffold_1114	NA	NA
Potri.001G008300.v3.0_Potri.001G008400.v3.0&Potri.T157100.v3.0_Potri.T157400.v3.0	NA	NA	Potri.001G008300.v3.0_Potri.001G008400.v3.0&Potri.T157100.v3.0_Potri.T157400.v3.0
Potri.005G132300.v3.0&Potri.013G111500.v3.0	NA	Potri.005G132300.v3.0&Potri.013G111500.v3.0	NA
Potri.005G028900.v3.0&Potri.005G030000.v3.0	NA	NA	Potri.005G028900.v3.0&Potri.005G030000.v3.0
Potri.004G073500.v3.0&Potri.011G074000.v3.0_Potri.011G074100.v3.0	NA	Potri.004G073500.v3.0&Potri.011G074000.v3.0_Potri.011G074100.v3.0	NA
Potri.004G004200.v3.0&Potri.014G018500.v3.0_Potri.014G018800.v3.0	NA	NA	Potri.004G004200.v3.0&Potri.014G018500.v3.0_Potri.014G018800.v3.0
Potri.005G061300.v3.0_Potri.005G061400.v3.0&Potri.007G107400.v3.0	NA	Potri.005G061300.v3.0_Potri.005G061400.v3.0&Potri.007G107400.v3.0	NA
