# Supplementary material for: The developmental dynamics of the Populus stem transcriptome
Source: Plant Biotechnol J. 2018 Jun 25;17(1):206–19. doi: 10.1111/pbi.12958 (PMC6330540; doi:10.1111/pbi.12958)
Supplement: Supplementary file 7 — Data S6 Mapping ratios of RNA‐seq sequences [file PBI-17-206-s001.xlsx]

## Sheet: Data S6
Data S6 Mapping ratios of RNA-seq sequences
#Sample	Reads Number	Mapped Reads Number	Mapped Rate	Unique Mapped Reads Number	Unique Mapped Rate	Multiple Mapped Number	Multiple Mapped Rate
Apex-1	21923132	19540155	0.891303	18254914	0.8327	1285241	0.0586
Apex-2	23377177	20763771	0.888207	19464367	0.8326	1299404	0.0556
Apex-3	21522638	19078689	0.886448	17850807	0.8294	1227882	0.0571
IN1-1	25673277	22747293	0.88603	21318797	0.8304	1428496	0.0556
IN1-2	23235513	20775123	0.894111	19500642	0.8393	1274481	0.0549
IN1-3	23797578	21161340	0.889222	19847577	0.834	1313763	0.0552
IN2-1	28085672	24595423	0.875728	23079167	0.8217	1516256	0.054
IN2-2	25283867	22621723	0.89471	21258231	0.8408	1363492	0.0539
IN2-3	33396583	29978424	0.897649	28177696	0.8437	1800728	0.0539
IN3-1	26720161	23947660	0.896239	22514301	0.8426	1433359	0.0536
IN3-2	31774667	28252236	0.889143	26529298	0.8349	1722938	0.0542
IN3-3	23835082	21325215	0.894699	20071937	0.8421	1253278	0.0526
IN4-1	30860072	26787801	0.868041	25069381	0.8124	1718420	0.0557
IN4-2	25450400	22576501	0.887078	21244596	0.8347	1331905	0.0523
IN4-3	27246176	24362150	0.894149	22917130	0.8411	1445020	0.0530357
IN5-1	25186463	21910678	0.869939	20523050	0.8148	1387628	0.0551
IN5-2	26607066	23762912	0.893105	22302556	0.8382	1460356	0.0549
IN5-3	22415728	20055426	0.894703	18851964	0.841	1203462	0.0537
IN5-4	466391252	414242520	0.888187	388776411	0.833584	25466109	0.0546
