# Supplementary material for: The developmental dynamics of the Populus stem transcriptome
Source: Plant Biotechnol J. 2018 Jun 25;17(1):206–19. doi: 10.1111/pbi.12958 (PMC6330540; doi:10.1111/pbi.12958)
Supplement: Supplementary file 8 — Data S7 Differently expressed transcripts [file PBI-17-206-s005.xlsx]

## Sheet: DETs
Data S7 Differently expressed transcripts
Note: FPKM,fragments per kilobaseof exon per million fragments mapped
transcript_id	Arab_homologous_gene_id	Arab_homologous_gene_symbol	superPBID	Apex	IN1-3	IN4-5	gene_id	COG_class	COG_class_annotation	GO_annotation	KEGG_annotation	KOG_class	KOG_class_annotation	Swissprot_annotation	eggNOG_class	eggNOG_class_annotation	nr_annotation	Apex_FPKM	Apex_per	IN1_FPKM	IN1_per	IN2_FPKM	IN2_per	IN3_FPKM	IN3_per	IN4_FPKM	IN4_per	IN5_FPKM	IN5_per	Apex-1_Apex-2_Apex-3_vs_IN1-1_IN1-2_IN1-3_FDR	Apex-1_Apex-2_Apex-3_vs_IN1-1_IN1-2_IN1-3_log2FC	Apex-1_Apex-2_Apex-3_vs_IN1-1_IN1-2_IN1-3_regulated	Apex-1_Apex-2_Apex-3_vs_IN2-1_IN2-2_IN2-3_FDR	Apex-1_Apex-2_Apex-3_vs_IN2-1_IN2-2_IN2-3_log2FC	Apex-1_Apex-2_Apex-3_vs_IN2-1_IN2-2_IN2-3_regulated	Apex-1_Apex-2_Apex-3_vs_IN3-1_IN3-2_IN3-3_FDR	Apex-1_Apex-2_Apex-3_vs_IN3-1_IN3-2_IN3-3_log2FC	Apex-1_Apex-2_Apex-3_vs_IN3-1_IN3-2_IN3-3_regulated	Apex-1_Apex-2_Apex-3_vs_IN4-1_IN4-2_IN4-3_FDR	Apex-1_Apex-2_Apex-3_vs_IN4-1_IN4-2_IN4-3_log2FC	Apex-1_Apex-2_Apex-3_vs_IN4-1_IN4-2_IN4-3_regulated	Apex-1_Apex-2_Apex-3_vs_IN5-1_IN5-2_IN5-3_FDR	Apex-1_Apex-2_Apex-3_vs_IN5-1_IN5-2_IN5-3_log2FC	Apex-1_Apex-2_Apex-3_vs_IN5-1_IN5-2_IN5-3_regulated	IN1-1_IN1-2_IN1-3_vs_IN2-1_IN2-2_IN2-3_FDR	IN1-1_IN1-2_IN1-3_vs_IN2-1_IN2-2_IN2-3_log2FC	IN1-1_IN1-2_IN1-3_vs_IN2-1_IN2-2_IN2-3_regulated	IN1-1_IN1-2_IN1-3_vs_IN3-1_IN3-2_IN3-3_FDR	IN1-1_IN1-2_IN1-3_vs_IN3-1_IN3-2_IN3-3_log2FC
PB.4846.8	AT3G13930	--	PB.4846.8	NA	PB.4160.5	NA	Potri.003G043900.v3.0	[C]	Energy production and conversion	Molecular Function: dihydrolipoyllysine-residue acetyltransferase activity (GO:0004742);; Molecular Function: copper ion binding (GO:0005507);; Cellular Component: mitochondrion (GO:0005739);; Biological Process: pyruvate metabolic process (GO:0006090);; Cellular Component: chloroplast envelope (GO:0009941);; Molecular Function: dihydrolipoyllysine-residue (2-methylpropanoyl)transferase activity …	K00627|0|pop:POPTR_0003s04140g|POPTRDRAFT_756649; dihydrolipoamide S-acetyltransferase family protein; K00627 pyruvate dehydrogenase E2 component (dihydrolipoamide acetyltransferase) [EC:2.3.1.12] (A)	[C]	Energy production and conversion	Dihydrolipoyllysine-residue acetyltransferase component 2 of pyruvate dehydrogenase complex, mitochondrial OS=Arabidopsis thaliana GN=At3g13930 PE=2 SV=2	C	Energy production and conversion	hypothetical protein POPTR_0003s04140g [Populus trichocarpa]	4.02556	0.0029	2.9599	0.0021	7.37927	0.0055	19.003	0.0153	40.2323	0.0342	37.7388	0.0328	--	--	--	--	--	--	--	--	--	--	--	--	--	--	--	--	--	--	--	--
Potri.011G165600.v3.0.new7	--	--	--	--	--	--	Potri.011G165600.v3.0	--	--	--	--	[S]	Function unknown	Uncharacterized protein At4g26485 OS=Arabidopsis thaliana GN=At4g26485 PE=4 SV=1	S	Function unknown	hypothetical protein POPTR_0011s16840g [Populus trichocarpa]	14.7009	0.1018	24.6479	0.1255	8.5756	0.0468	12.3348	0.0782	2.32176	0.0163	0.035111	0.0003	--	--	--	--	--	--	--	--	--	--	--	--	--	--	--	--	--	--	--	--
PB.14753.11	--	--	PB.14753.11	PB.12984.7	NA	NA	Potri.010G041200.v3.0	[R]	General function prediction only	Biological Process: ubiquitin-dependent protein catabolic process (GO:0006511);;	K11866|4.06334e-48|pop:POPTR_0010s05090g|POPTRDRAFT_230673; mov34 family protein; K11866 STAM-binding protein [EC:3.4.19.12] (A)	[T]	Signal transduction mechanisms	AMSH-like ubiquitin thioesterase 2 OS=Arabidopsis thaliana GN=AMSH2 PE=2 SV=1	O	Posttranslational modification, protein turnover, chaperones	mov34 family protein [Populus trichocarpa]	28.3155	0.0914	49.2437	0.0811	76.5743	0.0876	137.399	0.1149	157.017	0.1192	146.01	0.124	--	--	--	--	--	--	--	--	--	0.00129892	2.38193	up	--	--	--	--	--	--	--	--
Potri.013G125600.1.v3.0	--	--	PB.18491.1	PB.16443.1	PB.15986.6	PB.15206.1	Potri.013G125600.v3.0	--	--	Biological Process: protein folding (GO:0006457);; Biological Process: protein transport (GO:0015031);;	--	--	--	--	S	Function unknown	hypothetical protein POPTR_0013s12920g [Populus trichocarpa]	47.9658	0.1344	81.2221	0.23	16.7028	0.0577	29.5649	0.1062	20.4274	0.0715	10.1988	0.0376	--	--	--	--	--	--	--	--	--	--	--	--	--	--	--	--	--	--	--	--
Potri.011G151800.1.v3.0	AT3G15850	FAD5	PB.17197.1	PB.14924.1	NA	NA	Potri.011G151800.v3.0	[I]	Lipid transport and metabolism	Biological Process: fatty acid biosynthetic process (GO:0006633);; Cellular Component: integral component of membrane (GO:0016021);; Molecular Function: oxidoreductase activity, acting on paired donors, with oxidation of a pair of donors resulting in the reduction of molecular oxygen to two molecules of water (GO:0016717);; Biological Process: oxidation-reduction process (GO:0055114);;	K00507|0|pop:POPTR_0011s15500g|hypothetical protein; K00507 stearoyl-CoA desaturase (delta-9 desaturase) [EC:1.14.19.1] (A)	[I]	Lipid transport and metabolism	Palmitoyl-monogalactosyldiacylglycerol delta-7 desaturase, chloroplastic OS=Arabidopsis thaliana GN=ADS3 PE=2 SV=2	I	Lipid transport and metabolism	hypothetical protein POPTR_0011s15500g [Populus trichocarpa]	288.935	1	195.517	1	108.673	1	30.3513	1	10.9633	1	8.99109	1	--	--	--	0.00801086	-1.51759	down	8.18e-09	-3.37655	down	6.5e-15	-4.87386	down	1.67e-15	-5.20992	down	--	--	--	5.67e-05	-2.72876
Potri.010G128300.1.v3.0	AT1G25530	--	PB.15951.1	PB.13513.1	NA	PB.12485.1	Potri.010G128300.v3.0	--	--	Cellular Component: integral component of membrane (GO:0016021);;	--	[E]	Amino acid transport and metabolism	Lysine histidine transporter-like 6 OS=Arabidopsis thaliana GN=At1g25530 PE=2 SV=1	E	Amino acid transport and metabolism	lysine and histidine specific transporter family protein [Populus trichocarpa]	409.521	0.8975	1603.02	0.8866	2910.17	0.8933	4569.11	0.8975	5825.45	0.8941	6209.83	0.9057	3.39e-11	1.90987	up	7.68e-14	2.73559	up	3.51e-23	3.37264	up	1.07e-21	3.71663	up	1.68e-25	3.82872	up	--	--	--	5.77e-07	1.48523
Potri.005G211100.1.v3.0	AT5G36740	--	--	--	--	--	Potri.005G211100.v3.0	--	--	Molecular Function: binding (GO:0005488);;	--	--	--	Autoimmune regulator OS=Homo sapiens GN=AIRE PE=1 SV=1	R	General function prediction only	hypothetical protein POPTR_0005s23270g [Populus trichocarpa]	554.874	0.5787	308.254	0.4961	285.727	0.5289	258.137	0.499	261.765	0.4958	222.605	0.4649	--	--	--	--	--	--	0.00273872	-1.21546	down	0.00188061	-1.203	down	0.00031976	-1.42029	down	--	--	--	--	--
PB.15392.6	AT3G10340	PAL4	PB.15392.6	NA	NA	PB.13039.6	Potri.010G224100.v3.0	[E]	Amino acid transport and metabolism	Cellular Component: cytoplasm (GO:0005737);; Biological Process: L-phenylalanine catabolic process (GO:0006559);; Biological Process: cinnamic acid biosynthetic process (GO:0009800);; Molecular Function: phenylalanine ammonia-lyase activity (GO:0045548);;	K10775|0|pop:POPTR_0010s23100g|POPTRDRAFT_822571; phenylalanine ammonia-lyase family protein; K10775 phenylalanine ammonia-lyase [EC:4.3.1.24] (A)	[Q]	Secondary metabolites biosynthesis, transport and catabolism	Phenylalanine ammonia-lyase G1 OS=Populus kitakamiensis GN=PALG1 PE=3 SV=1	Q	Secondary metabolites biosynthesis, transport and catabolism	phenylalanine ammonia-lyase family protein [Populus trichocarpa]	84.908	0.1291	175.842	0.1335	195.354	0.1037	537.259	0.1555	450.491	0.1138	448.376	0.1178	--	--	--	--	--	--	4.13e-09	2.55758	up	0.000268663	2.2994	up	3.46e-06	2.31182	up	--	--	--	0.000131151	1.58738
Potri.014G143100.1.v3.0	AT3G58690	--	PB.19570.2	PB.17409.4	PB.16931.1	PB.16078.2	Potri.014G143100.v3.0	[RTKL]	--	Molecular Function: protein serine/threonine kinase activity (GO:0004674);; Molecular Function: ATP binding (GO:0005524);; Biological Process: protein phosphorylation (GO:0006468);;	K04733|0|pop:POPTR_0014s13990g|POPTRDRAFT_246260; hypothetical protein (A)	[T]	Signal transduction mechanisms	Serine/threonine-protein kinase PBS1 OS=Arabidopsis thaliana GN=PBS1 PE=1 SV=1	T	Signal transduction mechanisms	hypothetical protein POPTR_0014s13990g [Populus trichocarpa]	771.225	0.6465	192.562	0.476	124.854	0.5113	87.7013	0.5507	112.517	0.6235	101.006	0.6071	1.33e-08	-2.06538	down	3.03e-13	-2.72931	down	9.82e-18	-3.25083	down	5.6e-16	-2.89704	down	1.44e-16	-3.03609	down	--	--	--	--	--
Potri.001G465800.1.v3.0	AT4G20940	--	PB.2883.1	PB.2472.1	NA	PB.2296.1	Potri.001G465800.v3.0	[RTKL]	--	Molecular Function: protein kinase activity (GO:0004672);; Molecular Function: phosphoprotein phosphatase activity (GO:0004721);; Molecular Function: ATP binding (GO:0005524);; Biological Process: protein phosphorylation (GO:0006468);; Cellular Component: integral component of membrane (GO:0016021);;	--	--	--	Probable LRR receptor-like serine/threonine-protein kinase At4g20940 OS=Arabidopsis thaliana GN=At4g20940 PE=1 SV=1	T	Signal transduction mechanisms	PREDICTED: probable LRR receptor-like serine/threonine-protein kinase At4g20940 [Populus euphratica]	1970.65	1	689.451	1	461.227	1	365.373	1	362.428	1	356.774	1	1.06e-08	-1.57502	down	1.31e-14	-2.19445	down	2.18e-19	-2.54278	down	3.24e-21	-2.5604	down	2.1e-20	-2.56187	down	--	--	--	--	--
Potri.002G072100.4.v3.0	AT1G77120	ADH1	--	--	--	--	Potri.002G072100.v3.0	[C]	Energy production and conversion	Biological Process: response to hypoxia (GO:0001666);; Molecular Function: alcohol dehydrogenase (NAD) activity (GO:0004022);; Cellular Component: cytosol (GO:0005829);; Cellular Component: plasma membrane (GO:0005886);; Molecular Function: zinc ion binding (GO:0008270);; Biological Process: response to salt stress (GO:0009651);; Biological Process: response to cadmium ion (GO:0046686);; Molecula…	K18857|0|pop:POPTR_0002s07290g|POPTRDRAFT_816232; hypothetical protein; K18857 alcohol dehydrogenase class-P [EC:1.1.1.1] (A)	[Q]	Secondary metabolites biosynthesis, transport and catabolism	Alcohol dehydrogenase 1 OS=Petunia hybrida GN=ADH1 PE=3 SV=1	C	Energy production and conversion	hypothetical protein POPTR_0002s07290g [Populus trichocarpa]	553.773	0.2268	832.429	0.1896	1335.95	0.1932	1836.31	0.1787	2291.5	0.1973	2258.38	0.1839	--	--	--	--	--	--	0.000749147	1.61995	up	4.23e-08	1.93248	up	7.21e-06	1.93172	up	--	--	--	--	--
PB.3857.11	--	--	PB.3857.11	PB.2525.2	NA	NA	Potri.002G000200.v3.0	--	--	Biological Process: transport (GO:0006810);; Cellular Component: plastid (GO:0009536);; Cellular Component: integral component of membrane (GO:0016021);;	K13354|2.04404e-98|pop:POPTR_0002s00210g|POPTRDRAFT_815929; hypothetical protein; K13354 solute carrier family 25 (peroxisomal adenine nucleotide transporter), member 17 (A)	[C]	Energy production and conversion	Peroxisomal nicotinamide adenine dinucleotide carrier OS=Arabidopsis thaliana GN=PXN PE=1 SV=1	C	Energy production and conversion	hypothetical protein POPTR_0002s00210g [Populus trichocarpa]	1.77534	0.0047	15.4915	0.0352	27.6652	0.0619	58.399	0.1088	49.8656	0.0921	42.1403	0.0768	--	--	--	0.00705924	3.92701	up	4.67e-05	5.01952	up	--	--	--	--	--	--	--	--	--	--	--
PB.5163.3	--	--	PB.5163.3	PB.4815.2	NA	NA	Potri.003G131600.v3.0	--	--	--	K18635|5.77325e-27|pop:POPTR_0003s13150g|hypothetical protein; K18635 protein SPIRAL1 and related proteins (A)	--	--	--	S	Function unknown	hypothetical protein POPTR_0003s13150g [Populus trichocarpa]	10.6432	0.0113	37.58	0.014	48.5553	0.0125	70.2803	0.0125	105.878	0.013	128.924	0.0134	--	--	--	--	--	--	--	--	--	0.000264913	3.28008	up	3.2e-05	3.58239	up	--	--	--	--	--
PB.7640.22	AT3G04970	--	PB.7640.22	NA	PB.6507.2	NA	Potri.005G041000.v3.0	[R]	General function prediction only	Molecular Function: zinc ion binding (GO:0008270);; Molecular Function: 2-alkenal reductase [NAD(P)] activity (GO:0032440);; Biological Process: oxidation-reduction process (GO:0055114);;	K18932|1.48456e-171|tcc:TCM_026493|DHHC-type zinc finger family protein isoform 1; K18932 palmitoyltransferase [EC:2.3.1.225] (A)	[R]	General function prediction only	Probable protein S-acyltransferase 17 OS=Arabidopsis thaliana GN=PAT17 PE=2 SV=1	R	General function prediction only	hypothetical protein POPTR_0369s00220g [Populus trichocarpa]	2.32662	0.0282	15.0322	0.1357	20.3339	0.1374	63.6564	0.2983	49.9265	0.2308	50.4937	0.2451	--	--	--	--	--	--	0.0076888	4.87389	up	--	--	--	0.000294907	4.55345	up	--	--	--	--	--
PB.14891.2	AT3G22740	HMT3	PB.14891.2	NA	NA	PB.12228.2	Potri.010G083600.v3.0	[E]	Amino acid transport and metabolism	Cellular Component: plasma membrane (GO:0005886);; Molecular Function: S-adenosylmethionine-homocysteine S-methyltransferase activity (GO:0008898);; Biological Process: methylation (GO:0032259);;	K00547|1.63549e-115|pop:POPTR_0010s09370g|POPTRDRAFT_658494; Homocysteine S-methyltransferase 3 family protein; K00547 homocysteine S-methyltransferase [EC:2.1.1.10] (A)	[E]	Amino acid transport and metabolism	Homocysteine S-methyltransferase 3 OS=Arabidopsis thaliana GN=HMT3 PE=1 SV=2	E	Amino acid transport and metabolism	Homocysteine S-methyltransferase 3 family protein [Populus trichocarpa]	14.0792	0.1171	14.6534	0.0448	47.6999	0.0513	144.74	0.077	202.468	0.0765	214.123	0.0643	--	--	--	--	--	--	4.61e-05	3.29195	up	4.97e-06	3.7673	up	4.44e-08	3.86979	up	--	--	--	3.23e-05	3.33878
PB.2286.3	AT1G74670	GASA6	PB.2286.3	NA	PB.1397.3	NA	Potri.001G254100.v3.0	--	--	--	--	--	--	Protein GAST1 OS=Solanum lycopersicum GN=GAST1 PE=2 SV=1	R	General function prediction only	hypothetical protein POPTR_0001s26100g, partial [Populus trichocarpa]	23.7049	0.018	118.574	0.0401	110.754	0.0412	26.2718	0.0416	6.60874	0.0739	0.000470147	0	--	--	--	--	--	--	--	--	--	--	--	--	--	--	--	--	--	--	--	--
Potri.001G326400.1.v3.0	AT3G62870	RPL7AB	PB.1040.1	PB.1849.1	PB.1763.1	PB.1679.1	Potri.001G326400.v3.0	[J]	Translation, ribosomal structure and biogenesis	Cellular Component: ribonucleoprotein complex (GO:0030529);; Biological Process: ribosome biogenesis (GO:0042254);;	K02936|1.11278e-145|pop:POPTR_0001s33400g|POPTRDRAFT_797956; hypothetical protein; K02936 large subunit ribosomal protein L7Ae (A)	[J]	Translation, ribosomal structure and biogenesis	60S ribosomal protein L7a OS=Oryza sativa subsp. japonica GN=RPL7A PE=2 SV=1	J	Translation, ribosomal structure and biogenesis	hypothetical protein POPTR_0001s33400g [Populus trichocarpa]	1564.45	0.9652	835.785	0.9405	670.554	0.9412	586.257	0.9241	594.874	0.9199	639.514	0.934	--	--	--	1.1e-05	-1.32031	down	1.38e-07	-1.52545	down	4.5e-08	-1.51031	down	1.01e-06	-1.38501	down	--	--	--	--	--
Potri.001G275700.1.v3.0	--	--	--	--	--	--	Potri.001G275700.v3.0	--	--	--	--	--	--	Putative DNA-binding protein ESCAROLA OS=Arabidopsis thaliana GN=ESC PE=2 SV=1	S	Function unknown	PREDICTED: putative DNA-binding protein ESCAROLA [Populus euphratica]	98.0163	1	5.7855	1	2.43302	1	2.96186	1	1.1754	1	0.715446	1	5.17e-05	-4.25424	down	4.82e-08	-5.96623	down	1.5e-07	-5.49691	down	7.48e-10	-7.29768	down	4.03e-10	-8.30974	down	--	--	--	--	--
Potri.013G039000.2.v3.0	AT1G54510	ATNEK1	PB.18735.9	PB.15984.3	PB.15554.1	NA	Potri.013G039000.v3.0	[RTKL]	--	Biological Process: activation of MAPKK activity (GO:0000186);; Molecular Function: MAP kinase kinase kinase activity (GO:0004709);; Molecular Function: ATP binding (GO:0005524);;	K08857|0|pop:POPTR_0013s03660g|POPTRDRAFT_241197; hypothetical protein; K08857 NIMA (never in mitosis gene a)-related kinase [EC:2.7.11.1] (A)	[R]	General function prediction only	Serine/threonine-protein kinase Nek2 OS=Oryza sativa subsp. japonica GN=NEK2 PE=2 SV=1	T	Signal transduction mechanisms	hypothetical protein POPTR_0013s03660g [Populus trichocarpa]	339.362	0.2007	230.342	0.2075	109.406	0.1664	62.8514	0.1726	62.5642	0.1997	41.4245	0.1395	--	--	--	0.000888113	-1.7377	down	9.5e-07	-2.55255	down	3.49e-07	-2.56595	down	3.83e-09	-3.14582	down	--	--	--	0.00268297	-1.90675
PB.663.2	--	--	PB.663.2	PB.1178.3	NA	PB.1083.2	Potri.001G205400.v3.0	[P]	Inorganic ion transport and metabolism	Cellular Component: integral component of membrane (GO:0016021);; Molecular Function: cation-transporting ATPase activity (GO:0019829);; Biological Process: metal ion transport (GO:0030001);; Molecular Function: metal ion binding (GO:0046872);;	--	[P]	Inorganic ion transport and metabolism	Copper-transporting ATPase PAA1, chloroplastic OS=Arabidopsis thaliana GN=PAA1 PE=2 SV=1	P	Inorganic ion transport and metabolism	hypothetical protein POPTR_0001s21260g [Populus trichocarpa]	179.061	0.2343	94.4012	0.1503	95.1389	0.1979	38.7471	0.1323	35.3894	0.1596	40.4336	0.1832	--	--	--	--	--	--	0.0006517	-2.35026	down	0.000247345	-2.47159	down	0.00100136	-2.27808	down	--	--	--	--	--
PB.20372.1	AT5G24330	ATXR6	PB.20372.1	PB.17764.1	NA	NA	Potri.015G009600.v3.0	--	--	Biological Process: nuclear division (GO:0000280);; Biological Process: cytokinesis by cell plate formation (GO:0000911);; Molecular Function: DNA binding (GO:0003677);; Cellular Component: nucleus (GO:0005634);; Biological Process: regulation of DNA replication (GO:0006275);; Biological Process: regulation of transcription, DNA-templated (GO:0006355);; Molecular Function: zinc ion binding (GO:00…	--	[K]	Transcription	Histone-lysine N-methyltransferase ATXR6 OS=Arabidopsis thaliana GN=ATXR6 PE=1 SV=1	K	Transcription	PHD finger family protein [Populus trichocarpa]	30.0093	0.3861	6.80563	0.2716	5.90545	0.4538	5.71586	0.5883	2.03919	0.2817	1.99818	0.4697	--	--	--	--	--	--	--	--	--	0.00166985	-4.25865	down	0.00254961	-4.2317	down	--	--	--	--	--
Potri.010G106100.2.v3.0	AT1G24764	ATMAP70-2	PB.15869.1	PB.13376.1	PB.13012.1	PB.12355.1	Potri.010G106100.v3.0	--	--	Cellular Component: plasma membrane (GO:0005886);; Biological Process: cytoskeleton organization (GO:0007010);; Molecular Function: microtubule binding (GO:0008017);; Biological Process: plant-type cell wall biogenesis (GO:0009832);; Cellular Component: cortical microtubule, transverse to long axis (GO:0010005);; Biological Process: xylem and phloem pattern formation (GO:0010051);;	--	--	--	Microtubule-associated protein 70-1 OS=Arabidopsis thaliana GN=MAP70.1 PE=1 SV=1	Z	Cytoskeleton	hypothetical protein POPTR_0010s11640g [Populus trichocarpa]	2984.5	0.9359	2558.04	0.9285	2092.49	0.9169	1564.51	0.9088	1474.44	0.9224	1460.98	0.9179	--	--	--	--	--	--	0.000142604	-1.04248	down	1.31e-05	-1.1345	down	2.55e-05	-1.12874	down	--	--	--	--	--
PB.8040.5	ATCG00020	PSBA	PB.8040.5	PB.7373.5	PB.7200.1	NA	Potri.005G168600.v3.0	[R]	General function prediction only	--	--	--	--	Uncharacterized WD repeat-containing protein C2A9.03 OS=Schizosaccharomyces pombe (strain 972 / ATCC 24843) GN=SPBC2A9.03 PE=3 SV=2	R	General function prediction only	PREDICTED: uncharacterized WD repeat-containing protein C2A9.03-like [Populus euphratica]	265.08	0.1226	491.59	0.1037	465.192	0.079	632.538	0.089	644.699	0.0887	478.1	0.0771	--	--	--	--	--	--	0.00400077	1.14479	up	--	--	--	--	--	--	--	--	--	--	--
Potri.013G001000.1.v3.0	AT5G26660	ATMYB86	PB.18596.1	NA	PB.15333.1	NA	Potri.013G001000.v3.0	[KAD]	--	Molecular Function: DNA binding (GO:0003677);; Molecular Function: chromatin binding (GO:0003682);;	K09422|0|pop:POPTR_0013s00290g|POPTRDRAFT_570647; hypothetical protein; K09422 myb proto-oncogene protein, plant (A)	[K]	Transcription	Transcription factor MYB86 OS=Arabidopsis thaliana GN=MYB86 PE=2 SV=1	K	Transcription	hypothetical protein POPTR_0013s00290g [Populus trichocarpa]	162.778	1	395.626	1	543.253	1	640.1	1	517.097	1	417.923	1	--	--	--	0.000130565	1.64612	up	3.59e-05	1.86711	up	0.000163457	1.55191	up	0.00667991	1.26486	up	--	--	--	--	--
Potri.005G061600.2.v3.0	AT3G18660	PGSIP1	--	--	--	--	Potri.005G061600.v3.0	[M]	Cell wall/membrane/envelope biogenesis	Molecular Function: glycogenin glucosyltransferase activity (GO:0008466);;	--	[G]	Carbohydrate transport and metabolism	UDP-glucuronate:xylan alpha-glucuronosyltransferase 1 OS=Arabidopsis thaliana GN=GUX1 PE=2 SV=1	G	Carbohydrate transport and metabolism	hypothetical protein POPTR_0005s06280g [Populus trichocarpa]	5.05694	0.1809	17.1996	0.4042	0.0596827	0.0006	38.0313	0.1049	38.9016	0.0704	1.01e-22	0	--	--	--	--	--	--	--	--	--	--	--	--	--	--	--	--	--	--	--	--
Potri.005G114400.1.v3.0	--	--	PB.7886.2	PB.7092.1	NA	NA	Potri.005G114400.v3.0	--	--	--	--	--	--	WEB family protein At2g17940 OS=Arabidopsis thaliana GN=At2g17940 PE=2 SV=1	S	Function unknown	hypothetical protein POPTR_0005s11650g [Populus trichocarpa]	2.74771	0.8821	13.3945	0.8463	18.7695	0.9191	28.8518	0.8705	34.1824	0.9999	12.2084	0.3736	--	--	--	--	--	--	--	--	--	0.00422821	3.73728	up	--	--	--	--	--	--	--	--
Potri.015G010500.1.v3.0	--	--	PB.20378.1	PB.17769.1	PB.17280.1	PB.16417.1	Potri.015G010500.v3.0	--	--	--	--	--	--	--	--	--	hypothetical protein POPTR_0015s01280g [Populus trichocarpa]	72.8512	1	468.83	1	611.854	1	458.837	1	330.287	1	248.774	1	2.49e-08	2.64186	up	2.53e-12	2.9895	up	4.38e-08	2.55853	up	6.57e-05	2.07557	up	0.0056016	1.68634	up	--	--	--	--	--
Potri.001G075600.3.v3.0	AT4G20110	VSR7	--	--	--	--	Potri.001G075600.v3.0	--	--	Molecular Function: calcium ion binding (GO:0005509);; Cellular Component: membrane (GO:0016020);; Cellular Component: Golgi transport complex (GO:0017119);;	--	--	--	Vacuolar-sorting receptor 6 OS=Arabidopsis thaliana GN=VSR6 PE=2 SV=3	U	Intracellular trafficking, secretion, and vesicular transport	hypothetical protein POPTR_0001s12220g [Populus trichocarpa]	22.4813	0.464	55.5651	0.6378	120.284	0.4103	322.927	0.3716	503.741	0.5282	521.91	0.5575	--	--	--	--	--	--	6.15e-07	3.76876	up	1.61e-19	4.40273	up	5.41e-20	4.47416	up	--	--	--	0.00106084	2.52518
Potri.001G051500.1.v3.0	AT5G13930	CHS	PB.1583.1	PB.259.1	NA	NA	Potri.001G051500.v3.0	--	--	Cellular Component: nucleus (GO:0005634);; Cellular Component: endoplasmic reticulum (GO:0005783);; Biological Process: response to oxidative stress (GO:0006979);; Biological Process: response to wounding (GO:0009611);; Biological Process: response to gravity (GO:0009629);; Cellular Component: plant-type vacuole membrane (GO:0009705);; Biological Process: chalcone biosynthetic process (GO:0009715…	K00660|0|pop:POPTR_0001s14320g|POPTRDRAFT_814871; naregenin-chalcone synthase family protein; K00660 chalcone synthase [EC:2.3.1.74] (A)	--	--	Chalcone synthase 1 OS=Camellia sinensis GN=CHS1 PE=2 SV=1	H	Coenzyme transport and metabolism	naregenin-chalcone synthase family protein [Populus trichocarpa]	111.043	1	6.3592	1	3.25493	1	3.20158	1	1.80351	1	6.00975	1	1.36e-05	-4.34625	down	5.36e-08	-5.46806	down	6.88e-08	-5.30707	down	7.67e-10	-6.48282	down	1.61e-06	-4.45554	down	--	--	--	--	--
PB.20214.2	AT2G32640	--	PB.20214.2	NA	NA	PB.16160.2	Potri.014G156800.v3.0	--	--	Cellular Component: chloroplast (GO:0009507);; Biological Process: carotenoid biosynthetic process (GO:0016117);; Molecular Function: oxidoreductase activity, acting on paired donors, with incorporation or reduction of molecular oxygen (GO:0016705);;	--	--	--	--	R	General function prediction only	hypothetical protein POPTR_0014s15500g [Populus trichocarpa]	0.000499627	0	30.8215	0.0659	25.6222	0.0471	41.3795	0.0691	22.3902	0.0375	38.4788	0.0695	--	--	--	--	--	--	3.68e-06	Inf	up	--	--	--	--	--	--	--	--	--	--	--
Potri.017G132000.v3.0.new5	--	--	--	--	--	--	Potri.017G131900.v3.0	[S]	Function unknown	Biological Process: metabolic process (GO:0008152);; Molecular Function: carbon-sulfur lyase activity (GO:0016846);;	--	[S]	Function unknown	Centromere protein V OS=Mus musculus GN=Cenpv PE=2 SV=2	S	Function unknown	unknown [Populus trichocarpa]	18.0615	0.153	93.3203	0.4054	147.887	0.4821	27.576	0.1575	12.2446	0.0762	69.8681	0.344	--	--	--	--	--	--	--	--	--	--	--	--	--	--	--	--	--	--	--	--
Potri.018G098200.1.v3.0	--	--	PB.23258.1	PB.20479.1	PB.19905.1	PB.18933.1	Potri.018G098200.v3.0	--	--	Cellular Component: cytoplasmic membrane-bounded vesicle (GO:0016023);;	--	--	--	EG45-like domain containing protein OS=Citrus jambhiri GN=CjBAp12 PE=1 SV=1	R	General function prediction only	hypothetical protein POPTR_0018s10730g [Populus trichocarpa]	3056.15	1	1194.07	1	364.391	1	75.5033	1	26.8207	1	1.09349	1	--	--	--	8.2e-10	-3.16047	down	2.39e-21	-5.44982	down	2.32e-29	-6.96327	down	1.04e-45	-11.6669	down	--	--	--	--	--
PB.11465.2	--	--	PB.11465.2	PB.10303.1	PB.10022.2	NA	Potri.007G124300.v3.0	--	--	--	--	--	--	--	S	Function unknown	PREDICTED: uncharacterized protein LOC105126999 isoform X1 [Populus euphratica]	61.0301	0.696	42.2328	0.8563	19.1305	0.7535	16.4625	0.7844	10.5495	0.5877	4.23788	0.2172	--	--	--	--	--	--	--	--	--	0.00898636	-2.70714	down	0.000323451	-3.99404	down	--	--	--	--	--
Potri.015G009600.1.v3.0	AT5G24330	ATXR6	--	--	--	--	Potri.015G009600.v3.0	--	--	Biological Process: nuclear division (GO:0000280);; Biological Process: cytokinesis by cell plate formation (GO:0000911);; Molecular Function: DNA binding (GO:0003677);; Cellular Component: nucleus (GO:0005634);; Biological Process: regulation of DNA replication (GO:0006275);; Biological Process: regulation of transcription, DNA-templated (GO:0006355);; Molecular Function: zinc ion binding (GO:00…	--	[K]	Transcription	Histone-lysine N-methyltransferase ATXR6 OS=Arabidopsis thaliana GN=ATXR6 PE=1 SV=1	K	Transcription	PHD finger family protein [Populus trichocarpa]	47.7154	0.6139	18.2505	0.7284	7.10748	0.5462	3.99966	0.4117	5.19872	0.7183	2.25634	0.5303	--	--	--	--	--	--	0.00127274	-3.79424	down	0.00235513	-3.4582	down	0.000112228	-4.9092	down	--	--	--	--	--
Potri.006G195000.2.v3.0	AT3G12010	--	PB.10794.1	NA	NA	PB.8420.1	Potri.006G195000.v3.0	--	--	--	--	[S]	Function unknown	Uncharacterized protein C18orf8 homolog OS=Mus musculus GN=Mic1 PE=2 SV=1	S	Function unknown	hypothetical protein POPTR_0006s20960g [Populus trichocarpa]	39.8725	0.052	75.1724	0.1008	47.8247	0.0638	1.25358	0.0017	62.921	0.0908	62.6681	0.0945	--	--	--	--	--	--	--	--	--	--	--	--	--	--	--	--	--	--	9.12e-05	-6.83746
Potri.005G223600.1.v3.0	AT2G38940	ATPT2	--	--	--	--	Potri.005G223600.v3.0	[GEPR]	--	Molecular Function: inorganic phosphate transmembrane transporter activity (GO:0005315);; Biological Process: phosphate ion transport (GO:0006817);; Cellular Component: integral component of membrane (GO:0016021);; Biological Process: transmembrane transport (GO:0055085);;	K08176|0|pop:POPTR_0005s24500g|POPTRDRAFT_559687; phosphate transporter 1 family protein; K08176 MFS transporter, PHS family, inorganic phosphate transporter (A)	[P]	Inorganic ion transport and metabolism	Probable inorganic phosphate transporter 1-7 OS=Arabidopsis thaliana GN=PHT1-7 PE=2 SV=2	P	Inorganic ion transport and metabolism	phosphate transporter 1 family protein [Populus trichocarpa]	251.159	1	191.045	1	118.557	1	113.483	1	51.8821	1	48.9539	1	--	--	--	--	--	--	--	--	--	3.16e-05	-2.40551	down	3.5e-05	-2.46568	down	--	--	--	--	--
PB.17553.3	--	--	PB.17553.3	NA	NA	PB.14373.3	Potri.012G100200.v3.0	--	--	Molecular Function: DNA binding (GO:0003677);; Molecular Function: sequence-specific DNA binding transcription factor activity (GO:0003700);; Cellular Component: nucleus (GO:0005634);; Biological Process: regulation of transcription, DNA-templated (GO:0006355);; Molecular Function: protein dimerization activity (GO:0046983);;	--	[K]	Transcription	Transcription factor CAULIFLOWER OS=Brassica rapa subsp. pekinensis GN=CAL PE=2 SV=1	K	Transcription	hypothetical protein POPTR_0012s10190g [Populus trichocarpa]	9.45295	0.0431	21.345	0.036	77.0657	0.1041	122.317	0.1209	54.1894	0.0472	47.4027	0.0347	--	--	--	--	--	--	0.000997148	3.60229	up	--	--	--	--	--	--	--	--	--	--	--
Potri.006G246300.1.v3.0	AT2G25670	--	PB.10035.4	PB.9422.2	NA	NA	Potri.006G246300.v3.0	--	--	Molecular Function: copper ion binding (GO:0005507);;	--	--	--	--	S	Function unknown	mitochondrial glycoprotein [Populus trichocarpa]	26.738	0.0151	5.76e-06	0	12.7265	0.0083	4.55733	0.003	0.00182818	0	5.76981	0.004	0.000250968	#NAME?	down	--	--	--	--	--	--	2.65e-05	#NAME?	down	--	--	--	--	--	--	--	--
PB.17401.3	AT5G08160	ATPK3	PB.17401.3	PB.15279.3	PB.14865.2	NA	Potri.012G057300.v3.0	[RTKL]	--	Molecular Function: protein serine/threonine kinase activity (GO:0004674);; Molecular Function: ATP binding (GO:0005524);; Biological Process: protein phosphorylation (GO:0006468);;	K08856|0|pop:POPTR_0012s05390g|POPTRDRAFT_569832; hypothetical protein; K08856 serine/threonine kinase 16 [EC:2.7.11.1] (A)	[KIT]	--	Serine/threonine-protein kinase 16 OS=Homo sapiens GN=STK16 PE=1 SV=4	T	Signal transduction mechanisms	hypothetical protein POPTR_0012s05390g [Populus trichocarpa]	64.3027	0.1073	14.7135	0.0187	63.6088	0.0739	36.3427	0.0455	140.77	0.197	139.032	0.1798	--	--	--	--	--	--	--	--	--	--	--	--	--	--	--	--	--	--	--	--
PB.14097.3	--	--	PB.14097.3	PB.12751.1	NA	NA	Potri.009G165900.v3.0	--	--	Cellular Component: ubiquitin ligase complex (GO:0000151);; Molecular Function: ubiquitin-protein transferase activity (GO:0004842);; Biological Process: protein ubiquitination (GO:0016567);;	--	[S]	Function unknown	U-box domain-containing protein 15 OS=Arabidopsis thaliana GN=PUB15 PE=2 SV=2	S	Function unknown	hypothetical protein POPTR_0009s16740g [Populus trichocarpa]	16.0097	0.0627	61.3132	0.1158	47.5554	0.0971	24.2561	0.0962	19.7608	0.1059	5.90616	0.0255	--	--	--	--	--	--	--	--	--	--	--	--	--	--	--	--	--	--	--	--
PB.22714.16	AT5G59710	VIP2	PB.22714.16	PB.19530.3	NA	NA	Potri.017G065900.v3.0	[K]	Transcription	Cellular Component: nucleus (GO:0005634);; Biological Process: regulation of transcription, DNA-templated (GO:0006355);;	K12605|0|pop:POPTR_0001s34900g|hypothetical protein; K12605 CCR4-NOT transcription complex subunit 2 (A)	[KDR]	--	Probable NOT transcription complex subunit VIP2 (Fragment) OS=Nicotiana benthamiana GN=VIP2 PE=1 SV=1	K	Transcription	hypothetical protein POPTR_0017s10470g [Populus trichocarpa]	18.0101	0.0416	57.4321	0.1183	104.229	0.1826	50.7442	0.0833	58.161	0.0967	62.3152	0.1183	--	--	--	0.00838989	2.45806	up	--	--	--	--	--	--	--	--	--	--	--	--	--	--
Potri.001G093600.1.v3.0	AT5G41800	--	PB.1735.2	NA	NA	PB.470.2	Potri.001G093600.v3.0	--	--	Biological Process: amino acid transmembrane transport (GO:0003333);; Cellular Component: plasma membrane (GO:0005886);; Molecular Function: amino acid transmembrane transporter activity (GO:0015171);; Biological Process: proline transport (GO:0015824);; Cellular Component: integral component of membrane (GO:0016021);;	--	[E]	Amino acid transport and metabolism	Probable GABA transporter 2 OS=Arabidopsis thaliana GN=At5g41800 PE=1 SV=1	E	Amino acid transport and metabolism	amino acid transporter family protein [Populus trichocarpa]	3.55341	1	4.66469	0.6326	32.3893	0.814	122.163	0.7785	249.807	0.78	374.153	0.8597	--	--	--	--	--	--	1.46e-07	5.08827	up	8.86e-16	6.112	up	2.63e-23	6.71651	up	--	--	--	2.64e-07	4.78781
Potri.014G180300.4.v3.0	AT1G02190	--	--	--	--	--	Potri.014G180300.v3.0	--	--	Molecular Function: iron ion binding (GO:0005506);; Biological Process: fatty acid biosynthetic process (GO:0006633);; Biological Process: wax biosynthetic process (GO:0010025);; Biological Process: cutin biosynthetic process (GO:0010143);; Cellular Component: integral component of membrane (GO:0016021);; Molecular Function: oxidoreductase activity (GO:0016491);; Biological Process: cuticle devel…	K15404|0|pop:POPTR_0014s17850g|POPTRDRAFT_732680; ECERIFERUM 1 family protein; K15404 aldehyde decarbonylase [EC:4.1.99.5] (A)	--	--	Protein ECERIFERUM 1 OS=Arabidopsis thaliana GN=CER1 PE=1 SV=1	I	Lipid transport and metabolism	ECERIFERUM 1 family protein [Populus trichocarpa]	99.4783	0.0201	86.736	0.0188	50.1137	0.0249	19.2241	0.0412	3.07066	0.0175	2.66e-10	0	--	--	--	--	--	--	0.00495543	-2.52657	down	1.91e-07	-5.17311	down	3.85e-11	#NAME?	down	--	--	--	--	--
Potri.010G078600.3.v3.0	AT5G43745	--	PB.15763.1	NA	NA	PB.12199.1	Potri.010G078600.v3.0	[P]	Inorganic ion transport and metabolism	--	--	--	--	Putative ion channel POLLUX-like 2 OS=Arabidopsis thaliana GN=At5g43745 PE=2 SV=1	S	Function unknown	hypothetical protein POPTR_0010s08910g [Populus trichocarpa]	112.554	0.4478	22.3407	0.2011	0.855567	0.0084	13.5574	0.0976	22.9842	0.1426	10.1201	0.0584	--	--	--	2.23e-07	-7.49507	down	0.00400751	-3.19092	down	--	--	--	0.00107876	-3.56584	down	--	--	--	--	--
Potri.005G251600.2.v3.0	AT1G20630	CAT1	PB.8354.1	PB.7915.1	PB.7721.1	PB.7343.1	Potri.005G251600.v3.0	[P]	Inorganic ion transport and metabolism	Molecular Function: catalase activity (GO:0004096);; Cellular Component: cell wall (GO:0005618);; Cellular Component: mitochondrion (GO:0005739);; Cellular Component: vacuole (GO:0005773);; Cellular Component: peroxisome (GO:0005777);; Cellular Component: plasma membrane (GO:0005886);; Biological Process: cellular response to nitrogen starvation (GO:0006995);; Biological Process: response to cold…	K03781|0|pop:POPTR_0005s27300g|POPTRDRAFT_831712; catalase family protein; K03781 catalase [EC:1.11.1.6] (A)	[P]	Inorganic ion transport and metabolism	Catalase isozyme 1 OS=Gossypium hirsutum GN=CAT1 PE=2 SV=2	P	Inorganic ion transport and metabolism	catalase family protein [Populus trichocarpa]	178.522	0.7345	413.378	0.7514	582.591	0.7041	789.49	0.7456	807.485	0.7335	746.082	0.7771	--	--	--	0.000112597	1.61269	up	2.26e-08	2.03647	up	3.01e-09	2.06222	up	5.9e-08	1.96733	up	--	--	--	--	--
PB.24692.10	AT5G63620	--	PB.24692.10	NA	PB.20811.7	PB.19763.10	Potri.T010600.v3.0	--	--	Molecular Function: nucleotide binding (GO:0000166);; Molecular Function: alcohol dehydrogenase (NAD) activity (GO:0004022);; Molecular Function: zinc ion binding (GO:0008270);; Molecular Function: cobalt ion binding (GO:0050897);; Biological Process: oxidation-reduction process (GO:0055114);;	--	[Q]	Secondary metabolites biosynthesis, transport and catabolism	Succinate-semialdehyde dehydrogenase (acetylating) OS=Metallosphaera sedula (strain ATCC 51363 / DSM 5348) GN=Msed_1424 PE=1 SV=1	Q	Secondary metabolites biosynthesis, transport and catabolism	hypothetical protein POPTR_0019s00830g [Populus trichocarpa]	54.6795	0.0488	160.271	0.0954	257.538	0.123	278.813	0.1154	402.312	0.1558	328.487	0.1259	--	--	--	0.000612645	2.14871	up	0.00012492	2.24853	up	1.39e-08	2.77213	up	4.2e-06	2.49554	up	--	--	--	--	--
Potri.T107000.v3.0.new1	--	--	--	--	--	--	Potri.T107000.v3.0	[IQR]	--	Molecular Function: 3-dehydroquinate dehydratase activity (GO:0003855);; Molecular Function: shikimate 3-dehydrogenase (NADP+) activity (GO:0004764);; Biological Process: shikimate metabolic process (GO:0019632);; Molecular Function: NADP binding (GO:0050661);; Biological Process: oxidation-reduction process (GO:0055114);;	K13832|0|pop:POPTR_0014s13020g|POPTRDRAFT_246004, POPTRDRAFT_824203; hypothetical protein; K13832 3-dehydroquinate dehydratase / shikimate dehydrogenase [EC:4.2.1.10 1.1.1.25] (A)	[E]	Amino acid transport and metabolism	Bifunctional 3-dehydroquinate dehydratase/shikimate dehydrogenase, chloroplastic OS=Arabidopsis thaliana GN=EMB3004 PE=1 SV=1	E	Amino acid transport and metabolism	PREDICTED: bifunctional 3-dehydroquinate dehydratase/shikimate dehydrogenase, chloroplastic-like [Populus euphratica]	3.63257	0.0639	49.1785	0.2619	36.4134	0.2385	8.96664	0.1595	1.99254	0.1676	3.54e-06	0	0.00716367	3.82158	up	--	--	--	--	--	--	--	--	--	--	--	--	--	--	--	--	--
PB.21979.5	--	--	PB.21979.5	PB.18966.3	NA	NA	Potri.016G085900.v3.0	--	--	--	--	--	--	Interactor of constitutive active ROPs 2, chloroplastic OS=Arabidopsis thaliana GN=ICR2 PE=1 SV=1	S	Function unknown	myosin heavy chain-related family protein [Populus trichocarpa]	146.997	0.0375	23.3604	0.0214	42.4989	0.043	6.68793	0.0056	33.6641	0.027	52.9508	0.0389	0.0080405	-2.72561	down	--	--	--	1.01e-05	-4.57257	down	--	--	--	--	--	--	--	--	--	--	--
Potri.007G078700.1.v3.0	AT4G39420	--	--	--	--	--	Potri.007G078700.v3.0	--	--	--	--	[S]	Function unknown	Protein DDB_G0268328 OS=Dictyostelium discoideum GN=DDB_G0268328 PE=4 SV=1	S	Function unknown	hypothetical protein POPTR_0007s06840g [Populus trichocarpa]	35.9414	0.0846	138.837	0.2548	292.023	0.4038	228.42	0.2542	179.632	0.1862	154.077	0.1619	--	--	--	1.21e-06	2.93044	up	0.00880261	2.56092	up	0.00246552	2.21111	up	--	--	--	--	--	--	--	--
PB.21045.1	AT1G60140	ATTPS10	PB.21045.1	PB.18105.4	PB.17605.4	PB.16722.1	Potri.015G074000.v3.0	[G]	Carbohydrate transport and metabolism	Molecular Function: alpha,alpha-trehalose-phosphate synthase (UDP-forming) activity (GO:0003825);; Molecular Function: trehalose-phosphatase activity (GO:0004805);; Biological Process: trehalose biosynthetic process (GO:0005992);;	K16055|0|pop:POPTR_0015s08530g|POPTRDRAFT_575136; glycosyl transferase family 20 family protein; K16055 trehalose 6-phosphate synthase/phosphatase [EC:2.4.1.15 3.1.3.12] (A)	[G]	Carbohydrate transport and metabolism	Probable alpha,alpha-trehalose-phosphate synthase [UDP-forming] 9 OS=Arabidopsis thaliana GN=TPS9 PE=2 SV=1	G	Carbohydrate transport and metabolism	glycosyl transferase family 20 family protein [Populus trichocarpa]	175.349	0.6888	242.689	0.7226	295.536	0.5926	352.679	0.6052	460.711	0.7899	505.458	0.8865	--	--	--	--	--	--	--	--	--	--	--	--	0.00326724	1.43112	up	--	--	--	--	--
PB.9495.2	--	--	PB.9495.2	PB.8422.2	NA	NA	Potri.006G082700.v3.0	--	--	--	--	--	--	WAT1-related protein At2g37460 OS=Arabidopsis thaliana GN=At2g37460 PE=2 SV=1	S	Function unknown	hypothetical protein POPTR_0006s08270g [Populus trichocarpa]	64.2288	0.1216	315.686	0.1131	507.263	0.125	396.33	0.0865	355.45	0.1092	162.804	0.0923	--	--	--	2.78e-10	2.90739	up	4.21e-07	2.53656	up	5.19e-06	2.37192	up	--	--	--	--	--	--	--	--
Potri.019G118900.1.v3.0	AT1G74430	MYB95	--	--	--	--	Potri.019G118900.v3.0	[KAD]	--	Molecular Function: DNA binding (GO:0003677);; Molecular Function: chromatin binding (GO:0003682);;	K09422|3.21719e-168|pop:POPTR_0019s14140g|POPTRDRAFT_665990; hypothetical protein; K09422 myb proto-oncogene protein, plant (A)	[K]	Transcription	Myb-related protein Myb4 OS=Oryza sativa subsp. japonica GN=MYB4 PE=2 SV=2	K	Transcription	hypothetical protein POPTR_0019s14140g [Populus trichocarpa]	64.1301	0.9825	41.83	1	12.5363	1	2.4616	0.8277	0.0570637	0.1671	0.690207	0.9778	--	--	--	--	--	--	1.26e-05	-5.10518	down	1.14e-08	#NAME?	down	5.72e-07	-6.65411	down	--	--	--	0.00181868	-4.40752
Potri.005G148000.v3.0.new1	AT1G43130	LCV2	--	--	--	--	Potri.005G148000.v3.0	[S]	Function unknown	Cellular Component: endosome (GO:0005768);; Cellular Component: Golgi apparatus (GO:0005794);; Cellular Component: trans-Golgi network (GO:0005802);; Biological Process: stem vascular tissue pattern formation (GO:0010222);;	--	--	--	--	S	Function unknown	conserved hypothetical protein [Ricinus communis]	99.0957	0.3412	15.6369	0.0562	39.4495	0.1454	2.15956	0.0089	106.708	0.4689	31.2681	0.1302	--	--	--	--	--	--	--	--	--	--	--	--	--	--	--	--	--	--	--	--
Potri.005G034300.1.v3.0	--	--	PB.8453.1	PB.6636.1	PB.6477.1	PB.6161.1	Potri.005G034300.v3.0	--	--	--	--	--	--	Uncharacterized GPI-anchored protein At3g06035 OS=Arabidopsis thaliana GN=At3g06035 PE=2 SV=1	R	General function prediction only	hypothetical protein POPTR_0005s03720g [Populus trichocarpa]	160.187	1	438.2	1	484.676	1	370.222	1	282.771	1	254.079	1	0.00508481	1.39845	up	0.000900367	1.50819	up	--	--	--	--	--	--	--	--	--	--	--	--	--	--
PB.17800.6	AT5G37500	GORK	PB.17800.6	NA	PB.14796.4	NA	Potri.012G043000.v3.0	[R]	General function prediction only	Molecular Function: lysophospholipase activity (GO:0004622);; Molecular Function: voltage-gated potassium channel activity (GO:0005249);; Biological Process: potassium ion transport (GO:0006813);; Cellular Component: integral component of membrane (GO:0016021);; Biological Process: transmembrane transport (GO:0055085);;	--	[PT]	--	Potassium channel SKOR OS=Arabidopsis thaliana GN=SKOR PE=1 SV=1	P	Inorganic ion transport and metabolism	Potassium channel SKOR family protein [Populus trichocarpa]	17.2671	0.034	1.3e-07	0	98.2973	0.0533	66.1346	0.0298	184.107	0.0779	170.923	0.0715	--	--	--	--	--	--	--	--	--	3.24e-06	3.34714	up	1.46e-05	3.2613	up	1.49e-09	Inf	up	6.21e-08	Inf
PB.7098.2	--	--	PB.7098.2	PB.5777.4	NA	NA	Potri.004G098300.v3.0	--	--	--	--	--	--	--	S	Function unknown	hypothetical protein POPTR_0004s09750g [Populus trichocarpa]	182.036	0.0837	0.0139693	0	0.0218376	0.0001	0.267812	0.0011	23.51	0.1006	28.2564	0.1099	1.54e-13	#NAME?	down	4.48e-14	#NAME?	down	1.75e-14	#NAME?	down	8.76e-05	-3.12388	down	0.000833451	-2.79521	down	--	--	--	--	--
Potri.006G203000.6.v3.0	AT2G35940	BLH1	--	--	--	--	Potri.006G203000.v3.0	--	--	Molecular Function: sequence-specific DNA binding transcription factor activity (GO:0003700);; Cellular Component: nucleus (GO:0005634);; Biological Process: regulation of transcription, DNA-templated (GO:0006355);; Molecular Function: sequence-specific DNA binding (GO:0043565);;	--	[K]	Transcription	BEL1-like homeodomain protein 1 OS=Arabidopsis thaliana GN=BLH1 PE=1 SV=1	K	Transcription	hypothetical protein POPTR_0006s21950g [Populus trichocarpa]	2.81224	0.0016	181.489	0.0383	6.7103	0.0011	1057.51	0.1268	681.387	0.0758	296.999	0.0333	--	--	--	--	--	--	--	--	--	6.13e-46	8.07702	up	--	--	--	--	--	--	--	--
Potri.010G044100.1.v3.0	AT1G10760	SEX1	PB.14766.2	PB.13005.2	NA	NA	Potri.010G044100.v3.0	[G]	Carbohydrate transport and metabolism	Molecular Function: protein histidine kinase activity (GO:0004673);; Molecular Function: ATP binding (GO:0005524);; Cellular Component: mitochondrion (GO:0005739);; Biological Process: starch catabolic process (GO:0005983);; Biological Process: circadian rhythm (GO:0007623);; Cellular Component: chloroplast stroma (GO:0009570);; Biological Process: cold acclimation (GO:0009631);; Cellular Compone…	K08244|0|pop:POPTR_0010s05400g|POPTRDRAFT_1089922; hypothetical protein; K08244 alpha-glucan, water dikinase [EC:2.7.9.4] (A)	--	--	Alpha-glucan water dikinase, chloroplastic OS=Citrus reticulata GN=R1 PE=2 SV=1	R	General function prediction only	hypothetical protein POPTR_0010s05400g [Populus trichocarpa]	565.57	0.5711	806.049	0.6218	949.817	0.5782	1139.84	0.5874	1193.76	0.5307	1599.13	0.6556	--	--	--	--	--	--	--	--	--	--	--	--	9.46e-07	1.40307	up	--	--	--	--	--
Potri.011G052600.1.v3.0	--	--	PB.16911.2	PB.14435.1	PB.14064.1	PB.13342.2	Potri.011G052600.v3.0	[O]	Posttranslational modification, protein turnover, chaperones	Molecular Function: ubiquitin-protein transferase activity (GO:0004842);; Biological Process: protein ubiquitination (GO:0016567);;	K10581|0|pop:POPTR_0011s05240g|ubiquitin-conjugating enzyme family protein; K10581 ubiquitin-conjugating enzyme E2 O [EC:6.3.2.19] (A)	[O]	Posttranslational modification, protein turnover, chaperones	Probable ubiquitin-conjugating enzyme E2 24 OS=Arabidopsis thaliana GN=UBC24 PE=2 SV=1	O	Posttranslational modification, protein turnover, chaperones	ubiquitin-conjugating enzyme family protein [Populus trichocarpa]	959.228	0.9337	1800.64	0.946	2473.6	0.9085	3260.76	0.9265	3267.71	0.9397	2405.97	0.8971	--	--	--	--	--	--	3.7e-10	1.65632	up	8.18e-11	1.6521	up	5.89e-06	1.2307	up	--	--	--	--	--
Potri.007G097700.1.v3.0	--	--	PB.11394.2	PB.10172.3	NA	NA	Potri.007G097700.v3.0	--	--	--	--	--	--	--	--	--	hypothetical protein POPTR_0007s04940g [Populus trichocarpa]	45.0618	0.2832	15.9454	0.2	1.0302	0.0546	0.617613	0.0961	0.682956	0.1691	0.327869	0.1912	--	--	--	4.71e-05	-5.60025	down	3.93e-06	-7.16471	down	9.61e-06	-6.19124	down	9.96e-07	#NAME?	down	--	--	--	--	--
PB.7877.6	--	--	PB.7877.6	NA	PB.6894.3	NA	Potri.005G111400.v3.0	--	--	--	K08472|1.8454e-140|pop:POPTR_0005s11350g|hypothetical protein; K08472 mlo protein (A)	--	--	MLO-like protein 4 OS=Arabidopsis thaliana GN=MLO4 PE=2 SV=2	S	Function unknown	hypothetical protein POPTR_0005s11350g [Populus trichocarpa]	19.2747	0.0505	38.137	0.1753	29.1081	0.1411	17.0313	0.1715	7.11349	0.1189	0.258714	0.0046	--	--	--	--	--	--	--	--	--	--	--	--	--	--	--	--	--	--	--	--
Potri.019G032700.1.v3.0	AT5G18240	MYR1	PB.23938.2	PB.20837.4	PB.20259.2	PB.19249.2	Potri.019G032700.v3.0	--	--	Molecular Function: DNA binding (GO:0003677);; Molecular Function: chromatin binding (GO:0003682);;	--	--	--	Myb family transcription factor APL OS=Arabidopsis thaliana GN=APL PE=2 SV=2	K	Transcription	myb family transcription factor family protein [Populus trichocarpa]	134.129	0.6807	472.525	0.6438	736.939	0.6349	969.744	0.6018	1070.62	0.6143	1029.49	0.5949	0.000164506	1.75995	up	7.89e-10	2.3657	up	2.53e-13	2.74868	up	1.24e-18	2.88338	up	4.7e-16	2.84578	up	--	--	--	0.00625114	1.0105
Potri.001G157400.1.v3.0	AT4G16650	--	PB.1963.1	NA	PB.878.1	PB.846.1	Potri.001G157400.v3.0	--	--	Cellular Component: endosome (GO:0005768);; Cellular Component: trans-Golgi network (GO:0005802);;	--	--	--	Uncharacterized protein At1g04910 OS=Arabidopsis thaliana GN=At1g04910 PE=2 SV=1	S	Function unknown	PREDICTED: uncharacterized protein At1g04910-like [Populus euphratica]	935.824	0.9545	624.307	0.9176	429.556	0.7719	453.137	0.9362	344.118	0.8387	359.128	0.8365	--	--	--	0.000386149	-1.22314	down	0.000526808	-1.15611	down	7.53e-07	-1.56091	down	4.34e-06	-1.48115	down	--	--	--	--	--
PB.14376.3	--	--	PB.14376.3	PB.12239.3	NA	NA	Potri.009G082600.v3.0	[EH]	--	Biological Process: branched-chain amino acid metabolic process (GO:0009081);; Molecular Function: L-leucine transaminase activity (GO:0052654);; Molecular Function: L-valine transaminase activity (GO:0052655);; Molecular Function: L-isoleucine transaminase activity (GO:0052656);;	K00826|0|pop:POPTR_0009s08620g|POPTRDRAFT_804339; hypothetical protein; K00826 branched-chain amino acid aminotransferase [EC:2.6.1.42] (A)	[E]	Amino acid transport and metabolism	Branched-chain-amino-acid aminotransferase 6 OS=Arabidopsis thaliana GN=BCAT6 PE=1 SV=1	E	Amino acid transport and metabolism	hypothetical protein POPTR_0009s08620g [Populus trichocarpa]	121.543	0.5126	44.0341	0.2533	29.9066	0.2375	13.7392	0.1761	15.0175	0.2327	22.2518	0.4094	--	--	--	--	--	--	7.93e-05	-3.32737	down	9.64e-05	-3.19849	down	0.0017791	-2.58354	down	--	--	--	--	--
Potri.008G017300.2.v3.0	AT2G05220	RPS17B	--	--	--	--	Potri.008G017300.v3.0	[J]	Translation, ribosomal structure and biogenesis	Molecular Function: structural constituent of ribosome (GO:0003735);; Cellular Component: nucleolus (GO:0005730);; Cellular Component: plasma membrane (GO:0005886);; Biological Process: translation (GO:0006412);; Cellular Component: cytosolic small ribosomal subunit (GO:0022627);;	K02962|1.63001e-83|pop:POPTR_0008s01820g|40S ribosomal protein S17; K02962 small subunit ribosomal protein S17e (A)	[J]	Translation, ribosomal structure and biogenesis	40S ribosomal protein S17-4 OS=Arabidopsis thaliana GN=RPS17D PE=2 SV=3	J	Translation, ribosomal structure and biogenesis	40S ribosomal protein S17 [Populus trichocarpa]	2054.1	0.3691	1080.06	0.3447	1013.13	0.3541	1063.09	0.3899	915.906	0.3363	1006.53	0.3407	--	--	--	0.000128354	-1.11689	down	0.000184419	-1.0598	down	1.46e-06	-1.2806	down	4.51e-05	-1.12468	down	--	--	--	--	--
Potri.019G076800.1.v3.0	--	--	PB.24364.1	PB.21062.1	PB.20473.1	PB.19466.1	Potri.019G076800.v3.0	--	--	Molecular Function: DNA binding (GO:0003677);; Molecular Function: sequence-specific DNA binding transcription factor activity (GO:0003700);; Cellular Component: nucleus (GO:0005634);; Biological Process: regulation of transcription, DNA-templated (GO:0006355);; Biological Process: iron ion transport (GO:0006826);; Biological Process: cellular response to iron ion starvation (GO:0010106);; Biolog…	--	[K]	Transcription	Agamous-like MADS-box protein AGL12 OS=Arabidopsis thaliana GN=AGL12 PE=2 SV=2	K	Transcription	PREDICTED: agamous-like MADS-box protein AGL12 [Populus euphratica]	17.1526	1	61.6991	1	95.3648	1	123.831	1	144.026	1	136.569	1	--	--	--	--	--	--	0.00109496	2.77575	up	0.000136371	2.98733	up	0.000329155	2.93227	up	--	--	--	--	--
Potri.008G109000.1.v3.0	AT2G03720	MRH6	--	--	--	--	Potri.008G109000.v3.0	--	--	Biological Process: response to stress (GO:0006950);;	--	--	--	--	S	Function unknown	universal stress family protein [Populus trichocarpa]	7.11349	1	18.4923	1	35.4827	1	6.74934	1	2.40576	1	2.29087	1	--	--	--	--	--	--	--	--	--	--	--	--	--	--	--	--	--	--	--	--
PB.11974.2	AT4G28500	ANAC073	PB.11974.2	NA	PB.10081.1	NA	Potri.007G135300.v3.0	--	--	Molecular Function: DNA binding (GO:0003677);; Molecular Function: sequence-specific DNA binding transcription factor activity (GO:0003700);; Cellular Component: nucleus (GO:0005634);; Biological Process: multicellular organismal development (GO:0007275);; Biological Process: glucuronoxylan metabolic process (GO:0010413);; Biological Process: xylan biosynthetic process (GO:0045492);; Biological P…	--	--	--	NAC domain-containing protein 8 OS=Arabidopsis thaliana GN=NAC008 PE=2 SV=1	S	Function unknown	no apical meristem family protein [Populus trichocarpa]	2.32734	0.0749	14.7683	0.1267	13.924	0.0893	29.8037	0.0873	43.0703	0.1258	34.5103	0.11	--	--	--	--	--	--	--	--	--	0.000658825	4.29558	up	0.00339713	3.99056	up	--	--	--	--	--
Potri.002G111700.1.v3.0	AT5G49660	--	PB.3320.1	PB.3234.1	PB.3124.2	PB.2988.1	Potri.002G111700.v3.0	[RTKL]	--	Biological Process: activation of MAPKK activity (GO:0000186);; Biological Process: response to molecule of bacterial origin (GO:0002237);; Molecular Function: MAP kinase kinase kinase activity (GO:0004709);; Molecular Function: ATP binding (GO:0005524);; Biological Process: protein targeting to membrane (GO:0006612);; Biological Process: positive regulation of flavonoid biosynthetic process (GO:…	--	--	--	Receptor-like protein kinase HSL1 OS=Arabidopsis thaliana GN=HSL1 PE=2 SV=1	T	Signal transduction mechanisms	hypothetical protein POPTR_0002s11230g [Populus trichocarpa]	387.055	0.9855	1318.95	0.9272	2516.3	0.9393	3836.18	0.9435	4652.58	0.9396	4691.73	0.919	1.86e-08	1.71142	up	3.81e-12	2.60712	up	9.76e-33	3.20076	up	1.23e-40	3.47196	up	1.89e-39	3.50348	up	--	--	--	2.06e-08	1.51285
Potri.016G110900.1.v3.0	AT3G09085	--	--	--	--	--	Potri.016G110900.v3.0	[S]	Function unknown	--	--	--	--	--	S	Function unknown	hypothetical protein POPTR_0016s11830g [Populus trichocarpa]	0.36747	1	2.01957	1	8.95275	1	32.1027	1	38.1887	1	33.6991	1	--	--	--	--	--	--	0.000105518	6.44119	up	3.08e-05	6.7001	up	0.000106566	6.54244	up	--	--	--	0.00923435	4.20649
PB.19250.4	AT1G02170	LOL3	PB.19250.4	PB.16865.5	NA	NA	Potri.014G052500.v3.0	--	--	Molecular Function: cysteine-type endopeptidase activity (GO:0004197);; Biological Process: proteolysis (GO:0006508);; Biological Process: protein targeting to membrane (GO:0006612);; Biological Process: apoptotic process (GO:0006917);; Biological Process: membrane fusion (GO:0006944);; Biological Process: salicylic acid biosynthetic process (GO:0009697);; Biological Process: salicylic acid media…	--	[DO]	--	Metacaspase-1 OS=Arabidopsis thaliana GN=AMC1 PE=1 SV=1	1089	Caspase domain	latex-abundant family protein [Populus trichocarpa]	58.9699	0.0782	119.913	0.1135	75.2361	0.0664	54.6306	0.0559	64.8803	0.0687	3.67194	0.0039	--	--	--	--	--	--	--	--	--	--	--	--	0.000213438	-4.24213	down	--	--	--	--	--
PB.543.3	AT1G17290	AlaAT1	PB.543.3	NA	NA	PB.877.3	Potri.001G162800.v3.0	[E]	Amino acid transport and metabolism	Molecular Function: transaminase activity (GO:0008483);; Biological Process: biosynthetic process (GO:0009058);; Molecular Function: pyridoxal phosphate binding (GO:0030170);;	K00814|1.32333e-123|pop:POPTR_0001s16300g|alanine aminotransferas family protein; K00814 alanine transaminase [EC:2.6.1.2] (A)	[E]	Amino acid transport and metabolism	Alanine aminotransferase 2, mitochondrial OS=Arabidopsis thaliana GN=ALAAT2 PE=2 SV=1	E	Amino acid transport and metabolism	PREDICTED: alanine aminotransferase 2-like [Populus euphratica]	5.11031	0.0036	15.2972	0.0097	33.6145	0.0175	25.5838	0.0113	52.7623	0.023	61.3497	0.0254	--	--	--	--	--	--	--	--	--	0.00294804	3.36978	up	0.00128463	3.60898	up	--	--	--	--	--
PB.2920.9	AT1G76550	PFP-ALPHA2	PB.2920.9	NA	PB.2453.3	NA	Potri.002G003100.v3.0	[G]	Carbohydrate transport and metabolism	Molecular Function: 6-phosphofructokinase activity (GO:0003872);; Molecular Function: ATP binding (GO:0005524);; Cellular Component: 6-phosphofructokinase complex (GO:0005945);; Biological Process: glycolytic process (GO:0006096);; Biological Process: response to sucrose (GO:0009744);; Biological Process: response to glucose (GO:0009749);; Biological Process: response to fructose (GO:0009750);; B…	K00895|0|pop:POPTR_0002s00490g|POPTRDRAFT_550714; hypothetical protein; K00895 pyrophosphate--fructose-6-phosphate 1-phosphotransferase [EC:2.7.1.90] (A)	[G]	Carbohydrate transport and metabolism	Pyrophosphate--fructose 6-phosphate 1-phosphotransferase subunit alpha OS=Ricinus communis GN=PFP-ALPHA PE=3 SV=1	G	Carbohydrate transport and metabolism	pyrophosphate-dependent phosphofructokinase alpha subunit family protein [Populus trichocarpa]	1.17615	0.0004	8.7671	0.0031	9.01888	0.0031	15.768	0.0043	35.1232	0.0083	19.3474	0.0042	--	--	--	--	--	--	--	--	--	0.000394149	4.99765	up	--	--	--	--	--	--	--	--
Potri.008G029400.1.v3.0	AT5G04480	--	--	--	--	--	Potri.008G029400.v3.0	--	--	Cellular Component: Golgi apparatus (GO:0005794);; Biological Process: biosynthetic process (GO:0009058);;	--	--	--	--	S	Function unknown	hypothetical protein POPTR_0008s02940g [Populus trichocarpa]	0.0259938	0.0001	44.4743	0.143	78.0069	0.2057	37.1751	0.0904	105.941	0.2321	72.6114	0.1577	--	--	--	--	--	--	--	--	--	--	--	--	1.12e-05	Inf	up	--	--	--	--	--
Potri.001G141700.1.v3.0	--	--	--	--	--	--	Potri.001G141700.v3.0	--	--	--	--	--	--	--	--	--	PREDICTED: keratin, type I cytoskeletal 16-like isoform X2 [Populus euphratica]	511.276	0.2159	1951.28	0.2173	2069.62	0.2215	1490.28	0.2464	769.257	0.218	581.481	0.2181	1.08e-11	1.87306	up	1.51e-11	1.92152	up	1.45e-06	1.434	up	--	--	--	--	--	--	--	--	--	--	--
PB.8358.9	AT1G20693	HMGB2	PB.8358.9	NA	PB.7730.4	NA	Potri.005G252600.v3.0	--	--	Molecular Function: DNA binding (GO:0003677);;	--	[R]	General function prediction only	High mobility group B protein 3 OS=Arabidopsis thaliana GN=HMGB3 PE=1 SV=1	R	General function prediction only	hypothetical protein POPTR_0005s27390g [Populus trichocarpa]	1173.6	0.1091	544.948	0.0603	322.811	0.032	691.026	0.0658	723.294	0.0738	811.539	0.0867	--	--	--	0.00972884	-1.96862	down	--	--	--	--	--	--	--	--	--	--	--	--	--	--
Potri.013G006000.2.v3.0	--	--	--	--	--	--	Potri.013G006000.v3.0	[KL]	--	Molecular Function: DNA binding (GO:0003677);; Molecular Function: helicase activity (GO:0004386);; Molecular Function: ATP binding (GO:0005524);; Cellular Component: nucleus (GO:0005634);; Molecular Function: zinc ion binding (GO:0008270);;	--	[R]	General function prediction only	Helicase protein MOM1 OS=Arabidopsis thaliana GN=MOM1 PE=1 SV=1	R	General function prediction only	MORPHEUS MOLECULE family protein [Populus trichocarpa]	33.5149	0.0319	16.7156	0.0138	5.06443	0.0042	3.95e-09	0	3.85557	0.0033	6.3e-08	0	--	--	--	--	--	--	6.79e-06	#NAME?	down	0.00862163	-3.27345	down	1.13e-05	#NAME?	down	--	--	--	--	--
PB.19375.9	AT4G01210	--	PB.19375.9	PB.17093.3	PB.16614.2	NA	Potri.014G092500.v3.0	--	--	Biological Process: response to hypoxia (GO:0001666);; Cellular Component: endosome (GO:0005768);; Cellular Component: Golgi apparatus (GO:0005794);; Cellular Component: trans-Golgi network (GO:0005802);; Molecular Function: transferase activity, transferring glycosyl groups (GO:0016757);; Biological Process: galactolipid biosynthetic process (GO:0019375);;	--	--	--	--	S	Function unknown	PREDICTED: LOW QUALITY PROTEIN: uncharacterized protein LOC105134563 [Populus euphratica]	592.896	0.6785	471.105	0.5325	409.629	0.5061	327.214	0.5689	294.614	0.5779	295.603	0.6219	--	--	--	--	--	--	--	--	--	0.00280527	-1.12781	down	0.00448666	-1.10176	down	--	--	--	--	--
Potri.008G064000.1.v3.0	AT5G01190	LAC10	PB.12227.1	NA	PB.10527.1	PB.10013.1	Potri.008G064000.v3.0	[Q]	Secondary metabolites biosynthesis, transport and catabolism	Molecular Function: copper ion binding (GO:0005507);; Molecular Function: L-ascorbate oxidase activity (GO:0008447);; Biological Process: plant-type secondary cell wall biogenesis (GO:0009834);; Biological Process: lignin catabolic process (GO:0046274);; Cellular Component: apoplast (GO:0048046);; Molecular Function: hydroquinone:oxygen oxidoreductase activity (GO:0052716);; Biological Process: o…	--	[Q]	Secondary metabolites biosynthesis, transport and catabolism	Laccase-4 OS=Arabidopsis thaliana GN=IRX12 PE=2 SV=2	Q	Secondary metabolites biosynthesis, transport and catabolism	laccase family protein [Populus trichocarpa]	0	0	0.714753	1	151.895	1	581.339	1	476.121	1	428.047	1	--	--	--	--	--	--	2.13e-25	Inf	up	9.63e-39	Inf	up	7.37e-18	Inf	up	--	--	--	1.02e-22	9.74283
Potri.015G132300.2.v3.0	AT5G51700	PBS2	--	--	--	--	Potri.015G132300.v3.0	--	--	Biological Process: respiratory burst involved in defense response (GO:0002679);; Molecular Function: zinc ion binding (GO:0008270);; Biological Process: plant-type hypersensitive response (GO:0009626);; Biological Process: defense response to bacterium, incompatible interaction (GO:0009816);; Biological Process: defense response to fungus, incompatible interaction (GO:0009817);; Biological Proce…	K13458|1.41265e-120|pop:POPTR_0015s14260g|POPTRDRAFT_808197; PPHB SUSCEPTIBLE 2 family protein; K13458 disease resistance protein (A)	[R]	General function prediction only	Cysteine and histidine-rich domain-containing protein RAR1 OS=Arabidopsis thaliana GN=RAR1 PE=1 SV=1	R	General function prediction only	unknown [Populus trichocarpa]	189.117	0.2898	173.803	0.2427	102.954	0.152	70.3993	0.1143	84.4195	0.1503	30.5791	0.0575	--	--	--	--	--	--	--	--	--	--	--	--	6.28e-05	-2.73527	down	--	--	--	--	--
PB.14009.5	AT2G16950	TRN1	PB.14009.5	PB.12593.2	NA	NA	Potri.009G138200.v3.0	--	--	Biological Process: protein import into nucleus, docking (GO:0000059);; Cellular Component: nuclear pore (GO:0005643);; Cellular Component: cytosol (GO:0005829);; Biological Process: protein N-linked glycosylation (GO:0006487);; Molecular Function: Ran GTPase binding (GO:0008536);; Molecular Function: protein transporter activity (GO:0008565);; Biological Process: plant-type cell wall cellulose m…	K18752|0|pop:POPTR_0009s14030g|POPTRDRAFT_804102; hypothetical protein; K18752 transportin-1 (A)	[YU]	--	Transportin-1 OS=Arabidopsis thaliana GN=TRN1 PE=1 SV=1	U	Intracellular trafficking, secretion, and vesicular transport	hypothetical protein POPTR_0009s14030g [Populus trichocarpa]	0.000680347	0	15.7105	0.0124	65.2752	0.0477	11.0379	0.0077	26.6338	0.0176	63.9779	0.0439	--	--	--	0.000163283	Inf	up	--	--	--	--	--	--	--	--	--	--	--	--	--	--
PB.13914.17	--	--	PB.13914.17	PB.12426.1	NA	NA	Potri.009G112600.v3.0	--	--	--	--	--	--	--	R	General function prediction only	PREDICTED: uncharacterized protein LOC105110803 isoform X1 [Populus euphratica]	5.6779	0.0134	8.90817	0.0149	5.0913	0.008	51.9415	0.0693	10.3293	0.0131	20.9483	0.0256	--	--	--	--	--	--	0.00644423	3.15226	up	--	--	--	--	--	--	--	--	--	--	--
PB.3811.3	AT5G48460	--	PB.3811.3	NA	PB.3922.2	NA	Potri.002G251600.v3.0	[Z]	Cytoskeleton	Molecular Function: actin binding (GO:0003779);; Molecular Function: calcium ion binding (GO:0005509);; Biological Process: actin filament-based movement (GO:0030048);; Biological Process: Golgi localization (GO:0051645);; Biological Process: mitochondrion localization (GO:0051646);; Biological Process: peroxisome localization (GO:0060151);;	--	[Z]	Cytoskeleton	Fimbrin-2 OS=Arabidopsis thaliana GN=FIM2 PE=2 SV=1	Z	Cytoskeleton	hypothetical protein POPTR_0002s25290g [Populus trichocarpa]	57.639	0.0459	5.7e-29	0	13.5515	0.0108	4.51103	0.0057	16.8081	0.026	15.5056	0.0237	5.49e-07	#NAME?	down	--	--	--	0.000627883	-3.81466	down	--	--	--	--	--	--	--	--	--	--	--
Potri.015G060100.1.v3.0	AT5G15630	COBL4	PB.21000.1	PB.18018.1	PB.17523.1	PB.16641.1	Potri.015G060100.v3.0	--	--	Cellular Component: secondary cell wall (GO:0009531);; Biological Process: lignin metabolic process (GO:0009808);; Biological Process: cell wall modification involved in abscission (GO:0009830);; Biological Process: plant-type secondary cell wall biogenesis (GO:0009834);; Biological Process: cellulose microfibril organization (GO:0010215);; Biological Process: cell growth (GO:0016049);; Cellular …	--	--	--	COBRA-like protein 4 OS=Arabidopsis thaliana GN=COBL4 PE=2 SV=2	R	General function prediction only	phytochelatin synthetase-like family protein [Populus trichocarpa]	63.069	0.4689	113.242	0.4228	243.719	0.3698	725.686	0.4376	722.243	0.4198	747.747	0.4121	--	--	--	--	--	--	4.39e-08	3.42304	up	4.58e-14	3.41091	up	3.72e-07	3.48097	up	--	--	--	1.75e-05	2.6609
Potri.001G386300.1.v3.0	AT1G53440	--	--	--	--	--	Potri.001G386300.v3.0	[RTKL]	--	Molecular Function: protein serine/threonine kinase activity (GO:0004674);; Molecular Function: ATP binding (GO:0005524);; Cellular Component: plasma membrane (GO:0005886);; Biological Process: protein phosphorylation (GO:0006468);;	--	--	--	Probable LRR receptor-like serine/threonine-protein kinase At1g53440 OS=Arabidopsis thaliana GN=At1g53440 PE=2 SV=2	T	Signal transduction mechanisms	PREDICTED: probable LRR receptor-like serine/threonine-protein kinase At1g53440 [Populus euphratica]	17.9436	0.3139	76.6809	0.6795	145.509	1	136.653	0.9371	157.189	0.9994	124.646	0.9663	--	--	--	0.000300925	2.94536	up	0.000491567	2.8456	up	6.24e-05	3.03804	up	0.00128958	2.72601	up	--	--	--	--	--
PB.15118.1	--	--	PB.15118.1	PB.13629.2	PB.13273.2	PB.12600.1	Potri.010G149600.v3.0	--	--	--	--	--	--	--	--	--	hypothetical protein POPTR_0010s15940g [Populus trichocarpa]	100.22	0.1603	350.998	0.1804	386.681	0.2735	217.818	0.2792	167.694	0.3082	154.163	0.324	0.00141022	1.75359	up	0.000234637	1.85686	up	--	--	--	--	--	--	--	--	--	--	--	--	--	--
Potri.013G070200.1.v3.0	AT1G54490	AIN1	--	--	--	--	Potri.013G070200.v3.0	--	--	--	K12619|0|pop:POPTR_0013s06730g|hypothetical protein; K12619 5'-3' exoribonuclease 2 [EC:3.1.13.-] (A)	[LA]	--	5&apos;-3&apos; exoribonuclease 3 OS=Arabidopsis thaliana GN=XRN3 PE=2 SV=1	3851	5'-3' exoribonuclease	PREDICTED: 5&apos;-3&apos; exoribonuclease 4-like isoform X4 [Populus euphratica]	0.0695234	0.0001	16.8732	0.018	86.3641	0.0913	110.037	0.1324	2.10154	0.0025	44.7872	0.0589	--	--	--	--	--	--	7.79e-05	Inf	up	--	--	--	--	--	--	--	--	--	--	--
PB.19621.6	AT2G32970	--	PB.19621.6	PB.17507.1	NA	NA	Potri.014G158200.v3.0	--	--	--	--	--	--	--	S	Function unknown	hypothetical protein POPTR_0014s15640g [Populus trichocarpa]	45.6784	0.063	128.924	0.0967	121.22	0.0735	178.758	0.1049	153.346	0.0867	202.276	0.1201	--	--	--	--	--	--	0.00909126	1.86285	up	--	--	--	0.00224388	2.05721	up	--	--	--	--	--
Potri.005G187300.3.v3.0	AT1G21460	SWEET1	PB.8952.3	PB.7488.1	PB.7312.1	NA	Potri.005G187300.v3.0	--	--	Cellular Component: integral component of plasma membrane (GO:0005887);; Biological Process: carbohydrate transport (GO:0008643);; Molecular Function: sugar transmembrane transporter activity (GO:0051119);;	K15382|1.28701e-163|pop:POPTR_0005s20970g|POPTRDRAFT_1078656; hypothetical protein; K15382 solute carrier family 50 (sugar transporter) (A)	[R]	General function prediction only	Bidirectional sugar transporter SWEET1 OS=Arabidopsis thaliana GN=SWEET1 PE=1 SV=1	P	Inorganic ion transport and metabolism	PREDICTED: bidirectional sugar transporter SWEET1-like [Populus euphratica]	215.207	0.6753	437.684	0.6966	499.683	0.7216	275.344	0.658	140.495	0.612	119.273	0.5915	--	--	--	--	--	--	--	--	--	--	--	--	--	--	--	--	--	--	--	--
PB.8110.6	AT1G21410	SKP2A	PB.8110.6	NA	NA	PB.6944.6	Potri.005G185700.v3.0	--	--	--	K03875|1.36016e-73|pop:POPTR_0005s20800g|POPTRDRAFT_818560; F-box family protein; K03875 F-box and leucine-rich repeat protein 1 (S-phase kinase-associated protein 2) (A)	[R]	General function prediction only	F-box protein SKP2A OS=Arabidopsis thaliana GN=SKP2A PE=1 SV=1	O	Posttranslational modification, protein turnover, chaperones	hypothetical protein POPTR_0005s20800g [Populus trichocarpa]	13.4239	0.0155	20.9609	0.0118	116.34	0.0356	242.759	0.047	368.761	0.0551	353.843	0.0488	--	--	--	--	--	--	1.22e-09	4.14573	up	2.61e-14	4.74313	up	0.000405938	4.69895	up	--	--	--	2.47e-08	3.51923
PB.1476.4	AT5G12970	--	PB.1476.4	PB.80.3	NA	NA	Potri.001G015700.v3.0	--	--	--	--	--	--	Multiple C2 and transmembrane domain-containing protein 1 OS=Homo sapiens GN=MCTP1 PE=2 SV=2	R	General function prediction only	C2 domain-containing family protein [Populus trichocarpa]	181.415	0.0882	0.150913	0.0003	2.23075	0.0099	13.5329	0.0896	0.00677662	0	35.3938	0.2251	4.33e-16	#NAME?	down	6.75e-13	-6.61676	down	1.32e-07	-3.87584	down	3.31e-17	#NAME?	down	0.00524361	-2.45395	down	--	--	--	--	--
PB.14570.2	--	--	PB.14570.2	PB.12602.2	PB.12275.2	NA	Potri.009G139800.v3.0	[QR]	--	Molecular Function: 3'-hydroxy-N-methyl-(S)-coclaurine 4'-O-methyltransferase activity (GO:0030784);; Molecular Function: (RS)-norcoclaurine 6-O-methyltransferase activity (GO:0030786);; Biological Process: methylation (GO:0032259);; Molecular Function: protein dimerization activity (GO:0046983);; Molecular Function: (iso)eugenol O-methyltransferase activity (GO:0050630);;	--	[R]	General function prediction only	(R,S)-reticuline 7-O-methyltransferase OS=Papaver somniferum GN=PSOMT1 PE=1 SV=1	R	General function prediction only	hypothetical protein POPTR_0009s14170g [Populus trichocarpa]	76.3035	0.0383	168.809	0.0768	111.247	0.0726	64.0067	0.0854	42.8533	0.0903	35.8982	0.0718	--	--	--	--	--	--	--	--	--	--	--	--	--	--	--	--	--	--	--	--
PB.22033.12	AT2G37770	AKR4C9	PB.22033.12	PB.19045.9	PB.18526.6	NA	Potri.016G102100.v3.0	[R]	General function prediction only	Molecular Function: alditol:NADP+ 1-oxidoreductase activity (GO:0004032);; Biological Process: response to cadmium ion (GO:0046686);; Biological Process: oxidation-reduction process (GO:0055114);;	--	[R]	General function prediction only	Aldo-keto reductase family 4 member C9 OS=Arabidopsis thaliana GN=AKR4C9 PE=1 SV=1	R	General function prediction only	hypothetical protein POPTR_0016s10390g [Populus trichocarpa]	55.4237	0.0577	167.481	0.0649	214.73	0.0608	288.933	0.066	272.546	0.0571	248.643	0.0558	--	--	--	0.00621169	1.86546	up	7.68e-05	2.27807	up	0.000138075	2.1846	up	0.00371747	2.07509	up	--	--	--	--	--
Potri.010G235200.1.v3.0	--	--	PB.16305.1	PB.14150.1	PB.13783.1	PB.13102.1	Potri.010G235200.v3.0	[O]	Posttranslational modification, protein turnover, chaperones	Molecular Function: zinc ion binding (GO:0008270);;	--	[O]	Posttranslational modification, protein turnover, chaperones	RING-H2 finger protein ATL80 OS=Arabidopsis thaliana GN=ATL80 PE=2 SV=1	O	Posttranslational modification, protein turnover, chaperones	hypothetical protein POPTR_0010s24160g [Populus trichocarpa]	222.87	0.9187	282.79	0.7789	535.315	0.7907	738.65	0.7743	795.491	0.7432	802.711	0.7478	--	--	--	0.00817574	1.17119	up	1.13e-05	1.62152	up	6.26e-07	1.72222	up	5.43e-07	1.75477	up	--	--	--	0.000249102	1.35855
PB.13389.2	--	--	PB.13389.2	PB.11512.2	NA	NA	Potri.008G179500.v3.0	[V]	Defense mechanisms	Molecular Function: ATP binding (GO:0005524);; Biological Process: ATP catabolic process (GO:0006200);; Cellular Component: integral component of membrane (GO:0016021);; Molecular Function: 2-alkenal reductase [NAD(P)] activity (GO:0032440);; Molecular Function: ATPase activity, coupled to transmembrane movement of substances (GO:0042626);; Biological Process: transmembrane transport (GO:0055085)…	--	[Q]	Secondary metabolites biosynthesis, transport and catabolism	ABC transporter C family member 3 OS=Arabidopsis thaliana GN=ABCC3 PE=1 SV=1	Q	Secondary metabolites biosynthesis, transport and catabolism	hypothetical protein POPTR_0008s17960g [Populus trichocarpa]	49.1036	0.1657	37.8944	0.1804	18.1165	0.1481	17.8243	0.2275	3.00755	0.0615	0.000128511	0	--	--	--	--	--	--	--	--	--	0.000253719	-4.3068	down	4.5e-07	#NAME?	down	--	--	--	--	--
PB.23993.7	AT3G59390	--	PB.23993.7	NA	PB.20356.1	NA	Potri.019G051300.v3.0	--	--	--	--	[S]	Function unknown	--	S	Function unknown	hypothetical protein POPTR_0019s07800g [Populus trichocarpa]	9.79281	0.0288	49.2702	0.094	55.9337	0.0883	31.9069	0.0446	71.7518	0.0929	102.485	0.1466	--	--	--	--	--	--	--	--	--	--	--	--	0.000377676	3.30633	up	--	--	--	--	--
Potri.016G053300.1.v3.0	--	--	--	--	--	--	Potri.016G053300.v3.0	--	--	Molecular Function: DNA binding (GO:0003677);; Molecular Function: chromatin binding (GO:0003682);; Cellular Component: nucleus (GO:0005634);; Molecular Function: zinc ion binding (GO:0008270);;	--	--	--	--	R	General function prediction only	hypothetical protein POPTR_0016s05370g [Populus trichocarpa]	133.758	0.383	51.7742	0.1442	100.329	0.2561	9.16656	0.0215	55.5001	0.1159	130.358	0.2811	--	--	--	--	--	--	1.36e-06	-4.06088	down	--	--	--	--	--	--	--	--	--	--	--
Potri.001G182600.1.v3.0	AT1G79890	--	PB.2051.1	PB.1059.1	NA	NA	Potri.001G182600.v3.0	[KL]	--	Molecular Function: DNA binding (GO:0003677);; Molecular Function: ATP-dependent DNA helicase activity (GO:0004003);; Molecular Function: ATP binding (GO:0005524);; Cellular Component: nucleus (GO:0005634);; Biological Process: DNA-dependent DNA replication (GO:0006261);; Biological Process: chromosome segregation (GO:0007059);; Biological Process: synapsis (GO:0007129);; Biological Process: reci…	K11273|0|pop:POPTR_0001s18290g|POPTRDRAFT_797535; hypothetical protein; K11273 chromosome transmission fidelity protein 1 [EC:3.6.4.13] (A)	[L]	Replication, recombination and repair	Probable ATP-dependent RNA helicase DDX11 OS=Mus musculus GN=Ddx11 PE=2 SV=1	L	Replication, recombination and repair	hypothetical protein POPTR_0001s18290g [Populus trichocarpa]	153.058	1	55.566	0.759	33.3828	0.7378	22.0566	0.6884	26.7616	0.8244	25.3341	0.8237	--	--	--	0.00254901	-2.31352	down	9.15e-05	-2.92524	down	0.000261901	-2.65013	down	0.000293585	-2.7006	down	--	--	--	--	--
Potri.013G159200.4.v3.0	AT1G06840	--	--	--	--	--	Potri.013G159200.v3.0	[RTKL]	--	--	--	--	--	Probable LRR receptor-like serine/threonine-protein kinase At1g06840 OS=Arabidopsis thaliana GN=At1g06840 PE=2 SV=2	T	Signal transduction mechanisms	hypothetical protein POPTR_0013s15520g [Populus trichocarpa]	1.4e-11	0	10.8574	0.1244	20.4624	0.1488	88.4273	0.3008	175.801	0.401	160.161	0.3103	--	--	--	--	--	--	1.45e-09	Inf	up	2.13e-16	Inf	up	1.47e-06	Inf	up	--	--	--	0.00307124	3.01736
Potri.018G009200.1.v3.0	AT2G24610	ATCNGC14	PB.22996.2	NA	NA	PB.18489.2	Potri.018G009200.v3.0	--	--	Molecular Function: voltage-gated potassium channel activity (GO:0005249);; Molecular Function: calmodulin binding (GO:0005516);; Biological Process: potassium ion transport (GO:0006813);; Cellular Component: integral component of membrane (GO:0016021);; Molecular Function: cyclic nucleotide binding (GO:0030551);; Biological Process: transmembrane transport (GO:0055085);;	K05391|0|pop:POPTR_0018s03380g|POPTRDRAFT_779207; cyclic nucleotide-regulated ion channel family protein; K05391 cyclic nucleotide gated channel, other eukaryote (A)	[PT]	--	Probable cyclic nucleotide-gated ion channel 14 OS=Arabidopsis thaliana GN=CNGC14 PE=2 SV=2	P	Inorganic ion transport and metabolism	cyclic nucleotide-regulated ion channel family protein [Populus trichocarpa]	188.339	0.7506	267.89	0.7161	264.229	0.8243	136.525	0.8005	88.5729	0.9077	54.227	0.8085	--	--	--	--	--	--	--	--	--	--	--	--	0.00477496	-1.8991	down	--	--	--	--	--
PB.23911.2	--	--	PB.23911.2	PB.20811.8	NA	NA	Potri.019G024400.v3.0	--	--	Biological Process: lipid metabolic process (GO:0006629);; Molecular Function: hydrolase activity, acting on ester bonds (GO:0016788);;	--	--	--	GDSL esterase/lipase LTL1 OS=Arabidopsis thaliana GN=LTL1 PE=2 SV=1	R	General function prediction only	hypothetical protein POPTR_2251s00200g [Populus trichocarpa]	34.6812	0.009	28.7871	0.0126	7.96416	0.0115	0.042278	0.0003	1.92475	0.0348	2.51e-17	0	--	--	--	--	--	--	5.25e-06	#NAME?	down	0.00066182	-4.49023	down	8.49e-06	#NAME?	down	--	--	--	--	--
PB.15476.9	--	--	PB.15476.9	PB.14225.2	NA	NA	Potri.010G250100.v3.0	--	--	--	--	--	--	--	S	Function unknown	PREDICTED: uncharacterized protein LOC105141106 [Populus euphratica]	5.3566	0.0147	43.2892	0.1525	28.6892	0.1061	0.0116255	0	15.2553	0.0513	25.4094	0.0784	--	--	--	--	--	--	--	--	--	--	--	--	--	--	--	--	--	--	6.43e-06	#NAME?
PB.12671.1	--	--	PB.12671.1	PB.11569.1	PB.11289.1	PB.10716.1	PB.12671	--	--	--	--	--	--	--	--	--	unknown [Populus trichocarpa]	200.306	1	1736.6	1	4712.42	1	7091.44	1	7346.49	1	7503.43	1	1.41e-11	3.05847	up	1.93e-45	4.46292	up	1.4e-69	5.03905	up	2.81e-73	5.08259	up	8.74e-71	5.13311	up	1.19e-06	1.42693	up	8.42e-14	2.00338
Potri.001G389200.1.v3.0	--	--	PB.1230.1	PB.2179.1	PB.2123.1	PB.2008.1	Potri.001G389200.v3.0	[GC]	--	Biological Process: metabolic process (GO:0008152);; Biological Process: response to inorganic substance (GO:0010035);; Biological Process: cellular response to stress (GO:0033554);; Molecular Function: indole-3-acetate beta-glucosyltransferase activity (GO:0047215);; Biological Process: cellular response to abiotic stimulus (GO:0071214);; Biological Process: cellular response to oxygen-containin…	--	[GC]	--	UDP-glycosyltransferase 74E2 OS=Arabidopsis thaliana GN=UGT74E2 PE=1 SV=1	2527	UDP-Glycosyltransferase	UDP-glucoronosyl/UDP-glucosyl transferase family protein [Populus trichocarpa]	330.217	1	56.919	1	26.8825	1	16.9442	1	17.6973	1	23.9114	1	2.52e-06	-2.60859	down	6.81e-11	-3.74592	down	4.21e-14	-4.44478	down	1.75e-14	-4.36621	down	5.57e-12	-3.89936	down	--	--	--	--	--
Potri.008G180700.2.v3.0	AT2G02710	PLP	PB.13392.1	PB.11522.3	NA	PB.10677.1	Potri.008G180700.v3.0	[T]	Signal transduction mechanisms	Molecular Function: phosphorelay sensor kinase activity (GO:0000155);; Biological Process: phosphorelay signal transduction system (GO:0000160);; Biological Process: protein phosphorylation (GO:0006468);; Biological Process: signal transduction by phosphorylation (GO:0023014);;	--	--	--	Protein TWIN LOV 1 OS=Arabidopsis thaliana GN=TLP1 PE=1 SV=2	T	Signal transduction mechanisms	PAC motif-containing family protein [Populus trichocarpa]	8.96109	0.019	39.8113	0.0567	48.6037	0.0468	79.8351	0.0555	91.2501	0.0557	101.48	0.0608	--	--	--	--	--	--	0.00197571	3.1459	up	0.000475109	3.32887	up	0.000204298	3.50453	up	--	--	--	--	--
PB.13331.3	--	--	PB.13331.3	PB.11414.3	PB.11136.3	NA	Potri.008G162800.v3.0	--	--	--	--	--	--	Protein WAVE-DAMPENED 2 OS=Arabidopsis thaliana GN=WVD2 PE=2 SV=1	S	Function unknown	hypothetical protein POPTR_0008s16270g [Populus trichocarpa]	43.1201	0.0797	18.9487	0.0721	19.0804	0.0871	66.0323	0.1181	104.595	0.1166	91.7979	0.1061	--	--	--	--	--	--	--	--	--	--	--	--	--	--	--	--	--	--	--	--
Potri.015G046700.v3.0.new2	--	--	--	--	--	--	Potri.015G046700.v3.0	--	--	--	--	[R]	General function prediction only	Synaptotagmin-5 OS=Arabidopsis thaliana GN=SYT5 PE=2 SV=1	R	General function prediction only	C2 domain-containing family protein [Populus trichocarpa]	0.000262831	0	74.2285	0.1224	25.6746	0.0453	38.3106	0.0695	45.1317	0.0845	69.876	0.15	--	--	--	--	--	--	6.63e-06	Inf	up	--	--	--	2.91e-08	Inf	up	--	--	--	--	--
PB.3657.15	AT2G40940	ERS1	PB.3657.15	NA	NA	PB.3507.15	Potri.002G201500.v3.0	[T]	Signal transduction mechanisms	Molecular Function: phosphorelay sensor kinase activity (GO:0000155);; Molecular Function: ATP binding (GO:0005524);; Cellular Component: endoplasmic reticulum (GO:0005783);; Biological Process: negative regulation of ethylene-activated signaling pathway (GO:0010105);; Cellular Component: membrane (GO:0016020);; Biological Process: peptidyl-histidine phosphorylation (GO:0018106);; Biological Proc…	K14509|0|pop:POPTR_0002s20260g|POPTRDRAFT_830447; ethylene receptor family protein; K14509 ethylene receptor [EC:2.7.13.-] (A)	[T]	Signal transduction mechanisms	Ethylene receptor OS=Prunus persica GN=ETR1 PE=2 SV=1	T	Signal transduction mechanisms	ethylene receptor family protein [Populus trichocarpa]	89.6818	0.0381	268.7	0.0409	365.67	0.0445	372.849	0.0457	306.714	0.0401	292.797	0.0413	--	--	--	0.000190907	1.94184	up	0.000102646	1.95552	up	0.00184072	1.66687	up	0.00386537	1.61985	up	--	--	--	--	--
PB.18381.1	AT5G17160	--	PB.18381.1	PB.16225.1	PB.15788.1	PB.15022.1	Potri.013G081600.v3.0	--	--	--	--	--	--	--	S	Function unknown	hypothetical protein POPTR_0013s07980g [Populus trichocarpa]	1800.1	0.9454	984.09	0.9768	464.423	0.9738	282.884	0.9749	295.159	0.9191	359.286	0.9512	--	--	--	1.17e-12	-2.05166	down	7.61e-22	-2.77999	down	7.55e-23	-2.72359	down	4.83e-18	-2.41852	down	0.00732568	-1.0982	down	2.02e-08	-1.82597
PB.6011.9	AT4G13590	--	PB.6011.9	PB.5070.6	NA	NA	Potri.003G174600.v3.0	[S]	Function unknown	Cellular Component: chloroplast inner membrane (GO:0009706);; Cellular Component: integral component of membrane (GO:0016021);;	--	[S]	Function unknown	GDT1-like protein 2, chloroplastic OS=Arabidopsis thaliana GN=At4g13590 PE=1 SV=2	S	Function unknown	PREDICTED: GDT1-like protein 2, chloroplastic [Populus euphratica]	6.48e-06	0	17.3815	0.0347	26.6164	0.0577	24.236	0.0505	14.6237	0.0295	17.393	0.0367	--	--	--	9.91e-05	Inf	up	--	--	--	--	--	--	--	--	--	--	--	--	--	--
Potri.009G067100.1.v3.0	AT5G12250	TUB6	PB.13763.10	PB.12140.1	PB.11852.1	NA	Potri.009G067100.v3.0	[Z]	Cytoskeleton	Molecular Function: GTPase activity (GO:0003924);; Molecular Function: structural constituent of cytoskeleton (GO:0005200);; Molecular Function: GTP binding (GO:0005525);; Cellular Component: microtubule (GO:0005874);; Cellular Component: plasma membrane (GO:0005886);; Biological Process: GTP catabolic process (GO:0006184);; Biological Process: microtubule-based movement (GO:0007018);; Biological…	K07375|0|pop:POPTR_0009s07150g|POPTRDRAFT_833179; hypothetical protein; K07375 tubulin beta (A)	[Z]	Cytoskeleton	Tubulin beta-1 chain OS=Oryza sativa subsp. japonica GN=TUBB1 PE=2 SV=2	Z	Cytoskeleton	PREDICTED: tubulin beta-1 chain-like [Populus euphratica]	1588.55	0.7828	960.96	0.6977	744.691	0.6656	554.733	0.5517	511.78	0.5367	535.871	0.5393	--	--	--	8.14e-05	-1.19031	down	1.66e-08	-1.62779	down	2.1e-10	-1.75218	down	3.49e-09	-1.66408	down	--	--	--	--	--
Potri.006G192400.1.v3.0	AT2G42120	POLD2	PB.9835.1	PB.9069.1	NA	PB.8405.1	Potri.006G192400.v3.0	[L]	Replication, recombination and repair	Molecular Function: DNA binding (GO:0003677);; Molecular Function: DNA-directed DNA polymerase activity (GO:0003887);; Biological Process: DNA-dependent DNA replication (GO:0006261);; Biological Process: DNA methylation (GO:0006306);; Biological Process: methylation-dependent chromatin silencing (GO:0006346);; Biological Process: microtubule nucleation (GO:0007020);; Biological Process: cell prol…	K02328|0|pop:POPTR_0006s20680g|POPTRDRAFT_561255; DNA polymerase delta small subunit-related family protein; K02328 DNA polymerase delta subunit 2 (A)	[L]	Replication, recombination and repair	DNA polymerase delta small subunit OS=Arabidopsis thaliana GN=POLD2 PE=2 SV=2	L	Replication, recombination and repair	DNA polymerase delta small subunit-related family protein [Populus trichocarpa]	256.629	0.6755	86.3691	0.5852	68.7564	0.5982	61.3584	0.5088	57.1545	0.4969	83.5222	0.6202	--	--	--	0.00093606	-2.00382	down	0.000195444	-2.18036	down	5.59e-05	-2.29445	down	0.00288104	-1.72213	down	--	--	--	--	--
PB.3971.4	--	--	PB.3971.4	PB.2737.2	PB.2641.1	PB.2541.5	Potri.002G034500.v3.0	--	--	--	--	--	--	--	S	Function unknown	hypothetical protein POPTR_2015s00200g [Populus trichocarpa]	8.36826	0.0689	32.863	0.0979	62.6419	0.1057	100.098	0.1299	123.089	0.1326	64.831	0.0663	--	--	--	0.00983006	2.86795	up	0.000764745	3.53115	up	1.16e-05	3.82232	up	0.00692962	2.91236	up	--	--	--	--	--
PB.10214.1	--	--	PB.10214.1	PB.8111.5	NA	NA	Potri.006G030000.v3.0	--	--	Cellular Component: endoplasmic reticulum (GO:0005783);; Molecular Function: hydrolase activity (GO:0016787);;	--	--	--	Ricin OS=Ricinus communis PE=1 SV=1	O	Posttranslational modification, protein turnover, chaperones	hypothetical protein POPTR_0006s02855g [Populus trichocarpa]	615.536	0.0703	428.287	0.0807	92.2287	0.0598	20.4836	0.0728	0.000127143	0	0.00145577	0.0001	--	--	--	4.51e-12	-2.8432	down	7.67e-28	-5.0744	down	2.96e-53	#NAME?	down	1.58e-51	#NAME?	down	3.74e-06	-2.23679	down	1.2e-18	-4.46733
Potri.007G078700.v3.0.new1	AT4G39420	--	--	--	--	--	Potri.007G078700.v3.0	--	--	--	--	[S]	Function unknown	Protein DDB_G0268328 OS=Dictyostelium discoideum GN=DDB_G0268328 PE=4 SV=1	S	Function unknown	hypothetical protein POPTR_0007s06840g [Populus trichocarpa]	219.269	0.5159	180.656	0.3316	87.7928	0.1214	335.83	0.3737	429.033	0.4446	467.681	0.4915	--	--	--	--	--	--	--	--	--	--	--	--	--	--	--	--	--	--	--	--
Potri.002G101200.1.v3.0	--	--	--	--	--	--	Potri.002G101200.v3.0	--	--	Molecular Function: copper ion binding (GO:0005507);; Molecular Function: electron carrier activity (GO:0009055);;	--	--	--	Blue copper protein OS=Pisum sativum PE=2 SV=1	R	General function prediction only	unknown [Populus trichocarpa]	7.46865	1	67.345	1	123.261	1	272.473	1	174.607	1	351.833	1	0.0083151	3.18857	up	9.72e-06	4.02828	up	1.15e-05	5.16878	up	9.71e-05	4.5107	up	2.3e-18	5.54858	up	--	--	--	--	--
PB.23736.2	AT4G30690	--	PB.23736.2	NA	NA	PB.18967.2	Potri.018G104000.v3.0	[J]	Translation, ribosomal structure and biogenesis	Molecular Function: translation initiation factor activity (GO:0003743);; Cellular Component: cell wall (GO:0005618);; Biological Process: translational initiation (GO:0006413);; Cellular Component: chloroplast (GO:0009507);;	K02520|1.09432e-62|pop:POPTR_0018s11300g|POPTRDRAFT_825945; translation initiation factor 3 family protein; K02520 translation initiation factor IF-3 (A)	--	--	Translation initiation factor IF-3 OS=Synechococcus sp. (strain CC9605) GN=infC PE=3 SV=1	J	Translation, ribosomal structure and biogenesis	translation initiation factor 3 family protein [Populus trichocarpa]	8.35835	0.0126	0.000294025	0	2.28436	0.0038	21.8655	0.0312	47.2026	0.0576	41.8038	0.0484	--	--	--	--	--	--	--	--	--	--	--	--	--	--	--	--	--	--	--	--
PB.9618.4	AT2G36830	GAMMA-TIP	PB.9618.4	NA	PB.8464.3	NA	Potri.006G121700.v3.0	[G]	Carbohydrate transport and metabolism	Cellular Component: protein storage vacuole (GO:0000326);; Cellular Component: endoplasmic reticulum (GO:0005783);; Cellular Component: plasma membrane (GO:0005886);; Biological Process: water transport (GO:0006833);; Cellular Component: plant-type vacuole membrane (GO:0009705);; Cellular Component: chloroplast envelope (GO:0009941);; Molecular Function: urea transmembrane transporter activity (G…	K09873|9.0629e-109|pop:POPTR_0006s12350g|gamma-tonoplast intrinsic protein 2; K09873 aquaporin TIP (A)	[G]	Carbohydrate transport and metabolism	Aquaporin TIP1-1 OS=Arabidopsis thaliana GN=TIP1-1 PE=1 SV=1	G	Carbohydrate transport and metabolism	gamma-tonoplast intrinsic protein 2 [Populus trichocarpa]	1383.26	0.0403	1722.6	0.0642	999.244	0.0598	336.931	0.046	358.454	0.0604	251.779	0.0374	--	--	--	--	--	--	--	--	--	--	--	--	--	--	--	--	--	--	9.95e-15	-2.38721
Potri.018G127800.2.v3.0	--	--	--	--	--	--	Potri.018G127800.v3.0	--	--	Cellular Component: nucleus (GO:0005634);; Biological Process: regulation of transcription, DNA-templated (GO:0006355);; Biological Process: auxin-activated signaling pathway (GO:0009734);; Molecular Function: protein dimerization activity (GO:0046983);;	K14484|1.07778e-154|pop:POPTR_0018s12790g|POPTRDRAFT_578920; hypothetical protein; K14484 auxin-responsive protein IAA (A)	--	--	Auxin-responsive protein IAA29 OS=Arabidopsis thaliana GN=IAA29 PE=2 SV=2	S	Function unknown	hypothetical protein POPTR_0018s12790g [Populus trichocarpa]	0.00058283	0	4.32222	0.0796	5.72663	0.1018	1.91685	0.0198	7.17833	0.0358	37.0146	0.106	--	--	--	--	--	--	--	--	--	--	--	--	1.23e-05	Inf	up	--	--	--	--	--
PB.10575.3	AT3G53260	PAL2	PB.10575.3	NA	PB.8501.3	NA	Potri.006G126800.v3.0	[E]	Amino acid transport and metabolism	Cellular Component: cytoplasm (GO:0005737);; Biological Process: L-phenylalanine catabolic process (GO:0006559);; Biological Process: response to oxidative stress (GO:0006979);; Biological Process: pollen development (GO:0009555);; Biological Process: cinnamic acid biosynthetic process (GO:0009800);; Biological Process: drought recovery (GO:0009819);; Biological Process: response to UV-B (GO:0010…	K10775|0|pop:POPTR_0006s12870g|phenylalanine ammonia-lyase family protein; K10775 phenylalanine ammonia-lyase [EC:4.3.1.24] (A)	[Q]	Secondary metabolites biosynthesis, transport and catabolism	Phenylalanine ammonia-lyase OS=Populus trichocarpa GN=PAL PE=2 SV=1	Q	Secondary metabolites biosynthesis, transport and catabolism	phenylalanine ammonia-lyase family protein [Populus trichocarpa]	165.093	0.0064	106.837	0.0068	78.1777	0.0086	61.6725	0.0076	62.6759	0.0069	43.1885	0.0048	--	--	--	--	--	--	--	--	--	--	--	--	0.00419355	-2.04345	down	--	--	--	--	--
PB.23305.28	AT2G24280	--	PB.23305.28	NA	PB.19983.24	PB.19004.29	Potri.018G111000.v3.0	--	--	Molecular Function: serine-type carboxypeptidase activity (GO:0004185);; Cellular Component: lysosome (GO:0005764);; Biological Process: proteolysis (GO:0006508);; Biological Process: glucosinolate biosynthetic process (GO:0019761);;	K01285|2.01584e-116|pop:POPTR_0018s11930g|POPTRDRAFT_262770; serine carboxypeptidase S28 family protein; K01285 lysosomal Pro-X carboxypeptidase [EC:3.4.16.2] (A)	[OR]	--	Lysosomal Pro-X carboxypeptidase OS=Homo sapiens GN=PRCP PE=1 SV=1	O	Posttranslational modification, protein turnover, chaperones	serine carboxypeptidase S28 family protein [Populus trichocarpa]	42.8146	0.0119	11.2754	0.0032	111.029	0.0164	160.117	0.0175	111.677	0.0111	217.358	0.0217	--	--	--	--	--	--	--	--	--	--	--	--	0.00172106	2.24631	up	--	--	--	--	--
Potri.012G120400.1.v3.0	--	--	PB.17613.1	PB.15649.2	PB.15213.1	PB.14470.1	Potri.012G120400.v3.0	--	--	Biological Process: response to insect (GO:0009625);; Molecular Function: proteoglycan binding (GO:0043394);;	--	--	--	Protein PHLOEM PROTEIN 2-LIKE A1 OS=Arabidopsis thaliana GN=PP2A1 PE=2 SV=1	R	General function prediction only	hypothetical protein POPTR_0012s12110g [Populus trichocarpa]	70.9833	0.9606	186.365	0.9583	246.583	0.9659	268.14	0.9635	191.201	0.958	154.686	0.9782	--	--	--	0.00802685	1.70179	up	0.00226621	1.80925	up	--	--	--	--	--	--	--	--	--	--	--
Potri.019G015100.2.v3.0	--	--	PB.23891.4	NA	PB.20195.1	NA	Potri.019G015100.v3.0	[R]	General function prediction only	--	--	[I]	Lipid transport and metabolism	Patatin-like protein 2 OS=Arabidopsis thaliana GN=PLP2 PE=1 SV=1	R	General function prediction only	hypothetical protein POPTR_0102s00250g [Populus trichocarpa]	7.4e-28	0	93.9087	0.6539	369.368	0.709	711.102	0.7051	969.001	0.6861	1061.52	0.669	6.2e-07	Inf	up	3.06e-29	Inf	up	1.05e-52	Inf	up	1.19e-70	Inf	up	1.43e-74	Inf	up	0.000262819	1.96827	up	1.21e-14	2.90052
PB.3331.5	AT1G10070	ATBCAT-2	PB.3331.5	NA	NA	PB.3001.5	Potri.002G113600.v3.0	[EH]	--	Biological Process: branched-chain amino acid metabolic process (GO:0009081);; Molecular Function: L-leucine transaminase activity (GO:0052654);; Molecular Function: L-valine transaminase activity (GO:0052655);; Molecular Function: L-isoleucine transaminase activity (GO:0052656);;	K00826|2.07344e-177|pop:POPTR_0002s11430g|POPTRDRAFT_710535; hypothetical protein; K00826 branched-chain amino acid aminotransferase [EC:2.6.1.42] (A)	[E]	Amino acid transport and metabolism	Branched-chain-amino-acid aminotransferase 2, chloroplastic OS=Arabidopsis thaliana GN=BCAT2 PE=1 SV=1	E	Amino acid transport and metabolism	hypothetical protein POPTR_0002s11430g [Populus trichocarpa]	2.8815	0.1314	15.6062	0.1825	30.0383	0.1644	63.0498	0.1984	75.1788	0.2049	86.9207	0.2159	--	--	--	--	--	--	0.000136806	4.43679	up	--	--	--	5.24e-06	4.91185	up	--	--	--	--	--
Potri.001G015300.1.v3.0	--	--	PB.48.1	PB.77.2	NA	NA	Potri.001G015300.v3.0	--	--	Molecular Function: iron ion binding (GO:0005506);; Cellular Component: chloroplast thylakoid membrane (GO:0009535);; Cellular Component: chloroplast stroma (GO:0009570);; Biological Process: response to wounding (GO:0009611);; Biological Process: response to fungus (GO:0009620);; Biological Process: jasmonic acid biosynthetic process (GO:0009695);; Biological Process: response to jasmonic acid (…	K00454|0|pop:POPTR_0001s05310g|POPTRDRAFT_1065943; CPRD46 family protein; K00454 lipoxygenase [EC:1.13.11.12] (A)	--	--	Linoleate 13S-lipoxygenase 2-1, chloroplastic OS=Solanum tuberosum GN=LOX2.1 PE=1 SV=1	E	Amino acid transport and metabolism	CPRD46 family protein [Populus trichocarpa]	246.307	0.7182	172.686	0.7737	71.2585	0.8052	34.6994	0.6548	35.3964	0.8374	11.7097	0.5485	--	--	--	0.00229159	-1.8902	down	1.6e-06	-2.94751	down	9.55e-07	-2.92884	down	1.45e-11	-4.54589	down	--	--	--	0.00113921	-2.35501
Potri.001G055300.1.v3.0	--	--	--	--	--	--	Potri.001G055300.v3.0	--	--	--	--	--	--	REF/SRPP-like protein At1g67360 OS=Arabidopsis thaliana GN=At1g67360 PE=2 SV=1	S	Function unknown	hypothetical protein POPTR_0001s13940g [Populus trichocarpa]	981.665	0.8337	1484.25	0.945	1863.7	0.9742	1911.91	0.9118	2281.01	1	2275.11	1	--	--	--	--	--	--	--	--	--	0.000118007	1.09972	up	5.16e-05	1.11424	up	--	--	--	--	--
PB.6719.1	AT3G44050	--	PB.6719.1	PB.6255.1	PB.6116.1	PB.5803.1	Potri.004G193700.v3.0	[Z]	Cytoskeleton	Molecular Function: microtubule motor activity (GO:0003777);; Molecular Function: ATP binding (GO:0005524);; Cellular Component: kinesin complex (GO:0005871);; Cellular Component: microtubule (GO:0005874);; Biological Process: microtubule-based movement (GO:0007018);; Molecular Function: microtubule binding (GO:0008017);;	K10400|0|pop:POPTR_0004s20470g|kinesin motor family protein; K10400 kinesin family member 15 (A)	[Z]	Cytoskeleton	Phragmoplast orienting kinesin 2 OS=Arabidopsis thaliana GN=POK2 PE=2 SV=1	Z	Cytoskeleton	PREDICTED: phragmoplast orienting kinesin 2-like [Populus euphratica]	834.327	0.9804	361.416	0.9762	169.258	0.9876	116.886	0.9848	126.844	0.9836	157.209	0.9707	0.000412651	-1.26917	down	2e-11	-2.40292	down	3.59e-16	-2.94983	down	2.41e-16	-2.83684	down	4.84e-13	-2.50311	down	--	--	--	0.000960972	-1.65922
Potri.007G016400.1.v3.0	AT4G36220	FAH1	PB.11586.1	PB.9706.1	NA	PB.9013.1	Potri.007G016400.v3.0	[Q]	Secondary metabolites biosynthesis, transport and catabolism	Molecular Function: iron ion binding (GO:0005506);; Cellular Component: endoplasmic reticulum (GO:0005783);; Molecular Function: electron carrier activity (GO:0009055);; Biological Process: response to UV-B (GO:0010224);; Molecular Function: oxidoreductase activity, acting on paired donors, with incorporation or reduction of molecular oxygen (GO:0016705);; Molecular Function: heme binding (GO:002…	K09755|0|pop:POPTR_0007s13720g|POPTRDRAFT_563244; cytochrome P450 family protein; K09755 ferulate-5-hydroxylase [EC:1.14.-.-] (A)	[Q]	Secondary metabolites biosynthesis, transport and catabolism	Cytochrome P450 84A1 OS=Arabidopsis thaliana GN=CYP84A1 PE=1 SV=1	Q	Secondary metabolites biosynthesis, transport and catabolism	cytochrome P450 family protein [Populus trichocarpa]	30.3165	1	131.261	1	556.072	1	2157.23	1	2930.84	1	3234.83	1	--	--	--	--	--	--	3.86e-25	6.07547	up	2.84e-67	6.51007	up	1.44e-45	6.67265	up	--	--	--	2.24e-14	4.01978
PB.16574.10	AT1G30330	ARF6	PB.16574.10	PB.14619.4	NA	NA	Potri.011G091900.v3.0	--	--	Molecular Function: DNA binding (GO:0003677);; Cellular Component: nucleus (GO:0005634);; Biological Process: regulation of transcription, DNA-templated (GO:0006355);; Biological Process: auxin-activated signaling pathway (GO:0009734);; Biological Process: flower development (GO:0009908);; Molecular Function: protein dimerization activity (GO:0046983);;	--	--	--	Auxin response factor 6 OS=Arabidopsis thaliana GN=ARF6 PE=1 SV=2	K	Transcription	auxin response factor 6 family protein [Populus trichocarpa]	24.6051	0.0044	1.24e-07	0	29.4842	0.0049	29.6616	0.006	49.0316	0.0122	37.6323	0.0111	--	--	--	--	--	--	--	--	--	--	--	--	--	--	--	0.00153065	Inf	up	--	--
Potri.012G074400.2.v3.0	--	--	PB.17893.2	PB.15381.3	PB.14959.1	PB.14217.2	Potri.012G074400.v3.0	--	--	--	--	--	--	Microtubule-associated protein TORTIFOLIA1 OS=Arabidopsis thaliana GN=TOR1 PE=1 SV=2	S	Function unknown	hypothetical protein POPTR_0012s07610g [Populus trichocarpa]	336.613	0.7236	236.219	0.6303	44.7431	0.1506	117.094	0.7038	81.9756	0.5646	79.4077	0.4912	--	--	--	3.64e-08	-3.03128	down	0.0012403	-1.63752	down	1.29e-05	-2.15449	down	1.71e-05	-2.18036	down	0.000410812	-2.42599	down	--	--
Potri.008G097200.2.v3.0	AT1G13700	PGL1	PB.12336.3	PB.10989.3	PB.10729.3	PB.10206.3	Potri.008G097200.v3.0	[G]	Carbohydrate transport and metabolism	Biological Process: pentose-phosphate shunt (GO:0006098);; Molecular Function: 6-phosphogluconolactonase activity (GO:0017057);;	K01057|0|pop:POPTR_0008s09680g|POPTRDRAFT_820525; hypothetical protein; K01057 6-phosphogluconolactonase [EC:3.1.1.31] (A)	[G]	Carbohydrate transport and metabolism	Probable 6-phosphogluconolactonase 1 OS=Arabidopsis thaliana GN=At1g13700 PE=2 SV=1	G	Carbohydrate transport and metabolism	hypothetical protein POPTR_0008s09680g [Populus trichocarpa]	124.855	0.1035	209.917	0.0696	277.693	0.0617	294.666	0.0546	375.357	0.0703	304.86	0.0634	--	--	--	--	--	--	--	--	--	0.0020981	1.47569	up	--	--	--	--	--	--	--	--
PB.18455.5	AT1G22640	ATMYB3	PB.18455.5	NA	PB.15915.3	NA	Potri.013G109300.v3.0	[KAD]	--	Molecular Function: DNA binding (GO:0003677);; Molecular Function: chromatin binding (GO:0003682);; Biological Process: response to wounding (GO:0009611);; Biological Process: cold acclimation (GO:0009631);; Biological Process: response to salt stress (GO:0009651);; Biological Process: response to abscisic acid (GO:0009737);; Biological Process: response to gibberellin (GO:0009739);; Biological P…	K09422|4.36858e-168|pop:POPTR_0013s11360g|hypothetical protein; K09422 myb proto-oncogene protein, plant (A)	[K]	Transcription	Transcription repressor MYB6 OS=Arabidopsis thaliana GN=MYB6 PE=1 SV=1	K	Transcription	hypothetical protein POPTR_0013s11360g [Populus trichocarpa]	66.9373	0.0849	243.115	0.1137	349.379	0.1299	289.001	0.1252	268.878	0.1396	192.795	0.1091	--	--	--	1.95e-05	2.30118	up	--	--	--	0.00808419	1.8986	up	--	--	--	--	--	--	--	--
PB.3024.1	AT1G04940	TIC20	PB.3024.1	PB.2717.4	PB.2624.2	PB.2524.1	Potri.002G031800.v3.0	--	--	--	--	--	--	Protein TIC 20-I, chloroplastic OS=Arabidopsis thaliana GN=TIC20-I PE=1 SV=1	S	Function unknown	Tic20 family protein [Populus trichocarpa]	1128.09	0.8363	700.202	0.8121	535.46	0.7769	429.425	0.7842	433.528	0.7355	462.758	0.736	--	--	--	0.000337678	-1.17368	down	1.47e-06	-1.5044	down	5.13e-07	-1.49501	down	5.79e-06	-1.38129	down	--	--	--	--	--
PB.24676.1	AT5G63640	--	PB.24676.1	NA	PB.20812.1	PB.19764.1	Potri.T010700.v3.0	--	--	Cellular Component: Golgi stack (GO:0005795);; Cellular Component: plasma membrane (GO:0005886);; Biological Process: intracellular protein transport (GO:0006886);; Biological Process: intra-Golgi vesicle-mediated transport (GO:0006891);; Molecular Function: protein transporter activity (GO:0008565);; Molecular Function: kinase activity (GO:0016301);; Biological Process: phosphorylation (GO:00163…	--	[U]	Intracellular trafficking, secretion, and vesicular transport	Hepatocyte growth factor-regulated tyrosine kinase substrate OS=Rattus norvegicus GN=Hgs PE=1 SV=1	U	Intracellular trafficking, secretion, and vesicular transport	hypothetical protein POPTR_0019s00820g [Populus trichocarpa]	61.0781	0.0609	155.592	0.1067	179.015	0.113	192.579	0.1175	237.931	0.1329	240.099	0.1399	--	--	--	--	--	--	--	--	--	0.00217897	1.85902	up	0.00228468	1.88796	up	--	--	--	--	--
PB.23496.5	AT4G32410	CESA1	PB.23496.5	PB.20113.4	NA	NA	Potri.018G029400.v3.0	[M]	Cell wall/membrane/envelope biogenesis	Cellular Component: Golgi apparatus (GO:0005794);; Cellular Component: plasma membrane (GO:0005886);; Molecular Function: zinc ion binding (GO:0008270);; Biological Process: plant-type primary cell wall biogenesis (GO:0009833);; Cellular Component: integral component of membrane (GO:0016021);; Molecular Function: cellulose synthase (UDP-forming) activity (GO:0016760);; Biological Process: cellulo…	K10999|0|pop:POPTR_0018s01540g|POPTRDRAFT_835809; TGACG-motif binding family protein; K10999 cellulose synthase A [EC:2.4.1.12] (A)	--	--	Probable cellulose synthase A catalytic subunit 1 [UDP-forming] OS=Oryza sativa subsp. japonica GN=CESA1 PE=2 SV=1	O	Posttranslational modification, protein turnover, chaperones	TGACG-motif binding family protein [Populus trichocarpa]	554.468	0.1017	624.73	0.1108	557.649	0.1154	363.776	0.1171	300.981	0.1142	273.925	0.099	--	--	--	--	--	--	--	--	--	--	--	--	0.00828094	-1.11214	down	--	--	--	--	--
PB.15325.2	AT3G55380	UBC14	PB.15325.2	PB.13987.2	PB.13605.1	PB.12930.2	Potri.010G206800.v3.0	[O]	Posttranslational modification, protein turnover, chaperones	Molecular Function: ubiquitin-protein transferase activity (GO:0004842);; Biological Process: protein ubiquitination (GO:0016567);;	K10575|2.59883e-68|pop:POPTR_0010s21370g|POPTRDRAFT_659697; Ubiquitin-conjugating enzyme E2 7 family protein; K10575 ubiquitin-conjugating enzyme E2 G1 [EC:6.3.2.19] (A)	[O]	Posttranslational modification, protein turnover, chaperones	Ubiquitin-conjugating enzyme E2 7 OS=Arabidopsis thaliana GN=UBC7 PE=2 SV=1	O	Posttranslational modification, protein turnover, chaperones	Ubiquitin-conjugating enzyme E2 7 family protein [Populus trichocarpa]	47.355	0.0497	104.33	0.1224	139.112	0.1384	139.75	0.1239	180.135	0.1481	200.667	0.1619	--	--	--	--	--	--	--	--	--	0.00869298	1.81672	up	0.00315165	1.99155	up	--	--	--	--	--
Potri.002G025300.1.v3.0	--	--	PB.3943.2	PB.2680.1	NA	NA	Potri.002G025300.v3.0	[Q]	Secondary metabolites biosynthesis, transport and catabolism	Biological Process: tryptophan biosynthetic process (GO:0000162);; Molecular Function: iron ion binding (GO:0005506);; Cellular Component: mitochondrion (GO:0005739);; Cellular Component: endoplasmic reticulum (GO:0005783);; Cellular Component: plasma membrane (GO:0005886);; Molecular Function: electron carrier activity (GO:0009055);; Biological Process: shade avoidance (GO:0009641);; Biological …	--	[Q]	Secondary metabolites biosynthesis, transport and catabolism	Cytochrome P450 83B1 OS=Arabidopsis thaliana GN=CYP83B1 PE=1 SV=1	Q	Secondary metabolites biosynthesis, transport and catabolism	hypothetical protein POPTR_0002s02690g [Populus trichocarpa]	0.774682	0.2202	11.1349	0.8864	44.277	1	146.864	0.9993	287.518	1	327.651	0.9999	--	--	--	5.2e-05	5.94498	up	3.99e-12	7.67313	up	1.55e-22	8.64111	up	2.33e-23	8.84875	up	--	--	--	3.63e-06	3.74843
Potri.T159900.1.v3.0	AT3G09630	RPL4A	PB.24931.1	PB.21605.4	PB.21000.1	PB.19951.1	Potri.T159900.v3.0	[J]	Translation, ribosomal structure and biogenesis	Molecular Function: structural constituent of ribosome (GO:0003735);; Cellular Component: cell wall (GO:0005618);; Cellular Component: nucleolus (GO:0005730);; Cellular Component: vacuole (GO:0005773);; Cellular Component: plasma membrane (GO:0005886);; Biological Process: translation (GO:0006412);; Cellular Component: chloroplast (GO:0009507);; Cellular Component: cytosolic large ribosomal subun…	K02930|0|pop:POPTR_0006s13480g|hypothetical protein; K02930 large subunit ribosomal protein L4e (A)	[A]	RNA processing and modification	60S ribosomal protein L4 OS=Prunus armeniaca GN=RPL4 PE=2 SV=1	J	Translation, ribosomal structure and biogenesis	hypothetical protein POPTR_0006s13480g [Populus trichocarpa]	2012.35	0.9347	916.015	0.8748	842.938	0.9298	745.636	0.9586	724.993	0.9286	832.95	0.9632	2.28e-05	-1.1954	down	2.36e-06	-1.35246	down	2.63e-08	-1.54283	down	1.91e-09	-1.5889	down	5.22e-07	-1.36751	down	--	--	--	--	--
Potri.012G117600.2.v3.0	AT1G72370	P40	--	--	--	--	Potri.012G117600.v3.0	[J]	Translation, ribosomal structure and biogenesis	Biological Process: ribosomal small subunit assembly (GO:0000028);; Molecular Function: structural constituent of ribosome (GO:0003735);; Cellular Component: nucleus (GO:0005634);; Cellular Component: plasma membrane (GO:0005886);; Biological Process: translation (GO:0006412);; Cellular Component: chloroplast (GO:0009507);; Biological Process: response to salt stress (GO:0009651);; Cellular Compo…	K02998|0|pop:POPTR_0012s11830g|hypothetical protein; K02998 small subunit ribosomal protein SAe (A)	[J]	Translation, ribosomal structure and biogenesis	40S ribosomal protein SA OS=Cicer arietinum GN=RAP40 PE=2 SV=1	J	Translation, ribosomal structure and biogenesis	hypothetical protein POPTR_0012s11830g [Populus trichocarpa]	1316.58	0.2792	636.979	0.272	518.957	0.2524	579.585	0.3017	509.383	0.2814	559.475	0.28	0.000437916	-1.10685	down	3.29e-06	-1.4412	down	1.83e-05	-1.29223	down	2.15e-07	-1.48593	down	5.9e-06	-1.3317	down	--	--	--	--	--
Potri.001G352100.1.v3.0	--	--	PB.2594.1	PB.1988.1	PB.1927.1	PB.1829.1	Potri.001G352100.v3.0	--	--	--	--	--	--	Probable purine permease 9 OS=Arabidopsis thaliana GN=PUP9 PE=2 SV=2	G	Carbohydrate transport and metabolism	hypothetical protein POPTR_0001s34550g [Populus trichocarpa]	574.884	1	538.45	1	398.657	1	350.393	1	290.939	1	289.536	1	--	--	--	--	--	--	--	--	--	0.00410031	-1.10107	down	0.00571218	-1.09003	down	--	--	--	--	--
PB.13583.3	AT5G60580	--	PB.13583.3	NA	PB.11557.6	PB.10968.2	Potri.009G013300.v3.0	--	--	Molecular Function: zinc ion binding (GO:0008270);;	--	[A]	RNA processing and modification	--	A	RNA processing and modification	hypothetical protein POPTR_0009s01890g [Populus trichocarpa]	62.5343	0.3354	151.14	0.3383	309.823	0.4541	294.83	0.3381	378.721	0.3738	360.528	0.3881	--	--	--	0.000105732	2.21226	up	0.000179688	2.12608	up	5.09e-07	2.48267	up	2.44e-06	2.42664	up	--	--	--	--	--
Potri.003G056200.1.v3.0	AT3G15990	SULTR34	PB.5585.1	PB.4335.1	PB.4229.1	PB.4057.2	Potri.003G056200.v3.0	[P]	Inorganic ion transport and metabolism	Molecular Function: secondary active sulfate transmembrane transporter activity (GO:0008271);; Biological Process: sulfate transport (GO:0008272);; Cellular Component: integral component of membrane (GO:0016021);; Biological Process: transmembrane transport (GO:0055085);;	K17471|0|pop:POPTR_0003s05490g|POPTRDRAFT_817096; sulfate transporter 3.4 family protein; K17471 sulfate transporter 3 (A)	[P]	Inorganic ion transport and metabolism	Probable sulfate transporter 3.4 OS=Arabidopsis thaliana GN=SULTR3;4 PE=2 SV=1	P	Inorganic ion transport and metabolism	PREDICTED: probable sulfate transporter 3.4 [Populus euphratica]	288.826	0.9831	991.855	0.9909	1104.56	0.9827	1003.43	0.9931	669.602	0.9946	382.978	0.9584	1.41e-06	1.72221	up	1.98e-05	1.83807	up	0.00221964	1.6857	up	--	--	--	--	--	--	--	--	--	--	--
Potri.010G197700.1.v3.0	AT5G05970	NEDD1	--	--	--	--	Potri.010G197700.v3.0	[R]	General function prediction only	--	K16547|0|pop:POPTR_0010s20520g|POPTRDRAFT_833791; transducin family protein; K16547 protein NEDD1 (A)	[T]	Signal transduction mechanisms	Protein NEDD1 OS=Bos taurus GN=NEDD1 PE=2 SV=1	T	Signal transduction mechanisms	transducin family protein [Populus trichocarpa]	80.2359	0.3014	132.295	0.2527	130.765	0.323	34.5822	0.1481	49.6004	0.2615	30.6792	0.1935	--	--	--	--	--	--	--	--	--	--	--	--	--	--	--	--	--	--	--	--
Potri.010G237500.3.v3.0	--	--	PB.15440.1	NA	NA	PB.13112.1	Potri.010G237500.v3.0	--	--	Molecular Function: nucleic acid binding (GO:0003676);;	--	[A]	RNA processing and modification	R3H domain-containing protein 2 OS=Bos taurus GN=R3HDM2 PE=2 SV=1	A	RNA processing and modification	hypothetical protein POPTR_0010s24400g [Populus trichocarpa]	174.141	0.1499	351.386	0.2494	357.555	0.2423	412.761	0.2708	414.423	0.2549	484.792	0.3057	--	--	--	--	--	--	--	--	--	--	--	--	0.00235565	1.38053	up	--	--	--	--	--
PB.2098.5	AT4G19160	--	PB.2098.5	NA	NA	PB.1035.6	Potri.001G193400.v3.0	--	--	--	--	--	--	--	S	Function unknown	hypothetical protein POPTR_0001s19410g [Populus trichocarpa]	46.102	0.0611	130.062	0.0953	184.552	0.1039	271.069	0.1212	296.069	0.1174	282.352	0.1166	--	--	--	--	--	--	0.00318187	2.45219	up	0.00443141	2.57303	up	0.000559016	2.52367	up	--	--	--	--	--
PB.3096.4	--	--	PB.3096.4	PB.2848.5	PB.2753.2	NA	Potri.002G053100.v3.0	--	--	Biological Process: organelle organization (GO:0006996);;	--	--	--	--	S	Function unknown	PREDICTED: uncharacterized protein LOC105126861 [Populus euphratica]	125.314	0.1485	37.8981	0.1202	18.3447	0.1406	17.5669	0.1745	12.5897	0.1283	22.411	0.1785	--	--	--	0.000502533	-2.91855	down	0.000268722	-2.98803	down	2.35e-05	-3.4454	down	0.00139048	-2.6189	down	--	--	--	--	--
Potri.001G472800.4.v3.0	AT5G56270	WRKY2	PB.2909.9	NA	PB.2434.2	NA	Potri.001G472800.v3.0	--	--	Molecular Function: sequence-specific DNA binding transcription factor activity (GO:0003700);; Biological Process: regulation of transcription, DNA-templated (GO:0006355);; Molecular Function: sequence-specific DNA binding (GO:0043565);;	K18835|0|pop:POPTR_0001s47670g|POPTRDRAFT_177701; WRKY transcription factor 34 family protein; K18835 WRKY transcription factor 2 (A)	--	--	Probable WRKY transcription factor 2 OS=Arabidopsis thaliana GN=WRKY2 PE=2 SV=1	K	Transcription	hypothetical protein POPTR_0001s47670g [Populus trichocarpa]	73.8711	0.1186	146.495	0.1534	234.967	0.1484	482.553	0.2069	471.109	0.1874	457.48	0.2172	--	--	--	--	--	--	0.000168714	2.59864	up	4.53e-07	2.5606	up	1.74e-07	2.53395	up	--	--	--	0.00116905	1.6973
Potri.001G175200.2.v3.0	AT1G15500	ATNTT2	PB.586.2	PB.1025.1	PB.987.2	PB.940.2	Potri.001G175200.v3.0	[C]	Energy production and conversion	Molecular Function: ATP:ADP antiporter activity (GO:0005471);; Molecular Function: ATP binding (GO:0005524);; Biological Process: transport (GO:0006810);; Cellular Component: chloroplast envelope (GO:0009941);; Cellular Component: integral component of membrane (GO:0016021);;	K03301|0|pop:POPTR_0001s17520g|POPTRDRAFT_180906; Chloroplast ADP family protein; K03301 ATP:ADP antiporter, AAA family (A)	--	--	Plastidic ATP/ADP-transporter OS=Solanum tuberosum PE=2 SV=2	P	Inorganic ion transport and metabolism	Chloroplast ADP family protein [Populus trichocarpa]	993.172	0.5573	417.564	0.4073	333.279	0.3765	518.219	0.5899	472.558	0.5239	382.75	0.3847	8.98e-05	-1.31045	down	4.88e-07	-1.67775	down	0.00151903	-1.05153	down	0.000132673	-1.18773	down	3.13e-06	-1.47495	down	--	--	--	--	--
Potri.008G129300.4.v3.0	AT1G70950	--	PB.13214.1	PB.11194.1	PB.10925.1	PB.10381.1	Potri.008G129300.v3.0	--	--	--	--	--	--	Protein WVD2-like 1 OS=Arabidopsis thaliana GN=WDL1 PE=1 SV=1	S	Function unknown	hypothetical protein POPTR_0008s12820g [Populus trichocarpa]	556.811	0.5427	956.911	0.5521	943.412	0.5271	654.711	0.5225	480.26	0.5062	445.529	0.5136	--	--	--	--	--	--	--	--	--	--	--	--	--	--	--	--	--	--	--	--
PB.3893.1	AT5G42250	--	PB.3893.1	NA	PB.2506.1	NA	Potri.002G013400.v3.0	[C]	Energy production and conversion	Molecular Function: zinc ion binding (GO:0008270);; Molecular Function: S-(hydroxymethyl)glutathione dehydrogenase activity (GO:0051903);; Biological Process: oxidation-reduction process (GO:0055114);;	K00121|0|pop:POPTR_0002s01480g|POPTRDRAFT_815974; alcohol dehydrogenase family protein; K00121 S-(hydroxymethyl)glutathione dehydrogenase / alcohol dehydrogenase [EC:1.1.1.284 1.1.1.1] (A)	[Q]	Secondary metabolites biosynthesis, transport and catabolism	Alcohol dehydrogenase-like 7 OS=Arabidopsis thaliana GN=At5g42250 PE=2 SV=1	Q	Secondary metabolites biosynthesis, transport and catabolism	alcohol dehydrogenase family protein [Populus trichocarpa]	0.119754	0.0031	35.5888	0.2215	188.517	0.9211	64.1439	0.5582	38.0267	0.9278	0.105412	0.0052	--	--	--	8.94e-17	Inf	up	--	--	--	6.37e-06	Inf	up	--	--	--	0.00261329	2.39371	up	--	--
PB.14797.1	--	--	PB.14797.1	PB.13063.1	NA	NA	PB.14797	--	--	--	--	--	--	--	--	--	hypothetical protein MTR_4g035030 [Medicago truncatula]	1091.71	1	589.826	1	339.239	1	271.428	1	307.671	1	332.02	1	--	--	--	0.000753157	-1.78296	down	0.000101132	-2.11854	down	0.0002243	-1.94364	down	0.000391554	-1.81483	down	--	--	--	0.00620622	-1.14916
Potri.008G136200.1.v3.0	--	--	--	--	--	--	Potri.008G136200.v3.0	--	--	Molecular Function: jasmonate O-methyltransferase activity (GO:0030795);; Biological Process: methylation (GO:0032259);;	--	--	--	Probable S-adenosylmethionine-dependent methyltransferase At5g37970 OS=Arabidopsis thaliana GN=At5g37970 PE=3 SV=1	R	General function prediction only	hypothetical protein POPTR_0008s13560g [Populus trichocarpa]	0	0	1.98903	1	8.78616	1	36.8661	1	87.1464	1	108.157	1	--	--	--	--	--	--	8.4e-06	Inf	up	9.4e-10	Inf	up	5.12e-11	Inf	up	--	--	--	0.0036626	4.41666
Potri.010G249600.1.v3.0	AT4G34200	EDA9	PB.15473.1	PB.14220.1	PB.13856.1	PB.13169.1	Potri.010G249600.v3.0	[HE]	--	Molecular Function: phosphoglycerate dehydrogenase activity (GO:0004617);; Cellular Component: nucleus (GO:0005634);; Cellular Component: cytosol (GO:0005829);; Biological Process: L-serine biosynthetic process (GO:0006564);; Biological Process: tryptophan catabolic process (GO:0006569);; Biological Process: protein targeting to membrane (GO:0006612);; Cellular Component: chloroplast stroma (GO:0…	K00058|0|pop:POPTR_0010s25600g|POPTRDRAFT_1092826; hypothetical protein; K00058 D-3-phosphoglycerate dehydrogenase [EC:1.1.1.95] (A)	[E]	Amino acid transport and metabolism	D-3-phosphoglycerate dehydrogenase 2, chloroplastic OS=Arabidopsis thaliana GN=PGDH2 PE=1 SV=2	E	Amino acid transport and metabolism	hypothetical protein POPTR_0010s25600g [Populus trichocarpa]	156.137	1	207.278	0.9677	425.159	0.9823	616.151	0.9297	743.411	0.9242	783.791	0.9637	--	--	--	0.00545561	1.35192	up	2.69e-06	1.8758	up	2.91e-09	2.14001	up	3.2e-07	2.23602	up	--	--	--	7.76e-05	1.54916
Potri.006G052400.1.v3.0	AT1G58380	XW6	PB.10288.2	PB.8239.1	PB.8046.1	PB.7642.2	Potri.006G052400.v3.0	[J]	Translation, ribosomal structure and biogenesis	Molecular Function: RNA binding (GO:0003723);; Molecular Function: structural constituent of ribosome (GO:0003735);; Cellular Component: cell wall (GO:0005618);; Cellular Component: nucleolus (GO:0005730);; Cellular Component: plasma membrane (GO:0005886);; Biological Process: translation (GO:0006412);; Cellular Component: chloroplast (GO:0009507);; Cellular Component: cytosolic small ribosomal s…	K02981|3.09973e-167|pop:POPTR_0006s05090g|POPTRDRAFT_560518; 40S ribosomal protein S2; K02981 small subunit ribosomal protein S2e (A)	[J]	Translation, ribosomal structure and biogenesis	40S ribosomal protein S2-4 OS=Arabidopsis thaliana GN=RPS2D PE=2 SV=1	J	Translation, ribosomal structure and biogenesis	40S ribosomal protein S2 [Populus trichocarpa]	8776.19	0.9372	5191.58	0.9694	4712.63	0.969	4597.41	0.9608	4938	0.968	5544.47	0.9701	--	--	--	--	--	--	0.000281984	-1.04162	down	--	--	--	--	--	--	--	--	--	--	--
PB.9260.1	AT3G22110	PAC1	PB.9260.1	PB.8014.1	PB.7825.1	PB.7437.1	Potri.006G008800.v3.0	[O]	Posttranslational modification, protein turnover, chaperones	Molecular Function: nucleic acid binding (GO:0003676);; Molecular Function: threonine-type endopeptidase activity (GO:0004298);; Cellular Component: nucleus (GO:0005634);; Cellular Component: vacuole (GO:0005773);; Biological Process: ubiquitin-dependent protein catabolic process (GO:0006511);; Cellular Component: proteasome core complex, alpha-subunit complex (GO:0019773);; Cellular Component: c…	K02728|8.37508e-172|pop:POPTR_0006s01040g|POPTRDRAFT_818935; Proteasome subunit alpha type 4 family protein; K02728 20S proteasome subunit alpha 3 [EC:3.4.25.1] (A)	[O]	Posttranslational modification, protein turnover, chaperones	Proteasome subunit alpha type-4 OS=Spinacia oleracea GN=PAC1 PE=2 SV=1	O	Posttranslational modification, protein turnover, chaperones	Proteasome subunit alpha type 4 family protein [Populus trichocarpa]	2230.29	0.8926	1582.05	0.8414	1418.57	0.8303	1369.96	0.8604	1185.21	0.7989	1290.88	0.8485	--	--	--	--	--	--	--	--	--	0.000128454	-1.02885	down	--	--	--	--	--	--	--	--
PB.16286.7	AT2G39130	--	PB.16286.7	NA	PB.13726.4	PB.13049.7	Potri.010G226000.v3.0	--	--	Cellular Component: integral component of membrane (GO:0016021);;	K15015|5.9916e-157|crb:CARUB_v10022989mg|hypothetical protein; K15015 solute carrier family 32 (vesicular inhibitory amino acid transporter) (A)	[E]	Amino acid transport and metabolism	Vacuolar amino acid transporter 1 OS=Saccharomyces cerevisiae (strain ATCC 204508 / S288c) GN=AVT1 PE=1 SV=1	E	Amino acid transport and metabolism	hypothetical protein CARUB_v10022989mg [Capsella rubella]	13.7414	0.0093	137.941	0.0316	95.8703	0.019	45.7054	0.0103	51.3621	0.0133	72.3434	0.0199	--	--	--	0.00442551	2.73929	up	--	--	--	--	--	--	--	--	--	--	--	--	--	--
PB.10976.1	AT5G25380	CYCA21	PB.10976.1	NA	PB.9177.1	NA	Potri.006G247200.v3.0	[D]	Cell cycle control, cell division, chromosome partitioning	Biological Process: regulation of cell cycle (GO:0051726);;	K06627|0|pop:POPTR_0006s26340g|POPTRDRAFT_561823; hypothetical protein; K06627 cyclin A (A)	[D]	Cell cycle control, cell division, chromosome partitioning	Cyclin-A2-2 OS=Arabidopsis thaliana GN=CYCA2-2 PE=2 SV=1	D	Cell cycle control, cell division, chromosome partitioning	hypothetical protein POPTR_0006s26340g [Populus trichocarpa]	315.243	0.9992	199.738	0.9999	82.2967	0.7619	28.331	0.6585	28.9956	0.6758	29.2651	0.6398	--	--	--	0.00017374	-2.04558	down	2.44e-10	-3.62277	down	9.3e-11	-3.58345	down	3.53e-10	-3.55111	down	--	--	--	1.85e-05	-2.87866
PB.2840.2	--	--	PB.2840.2	PB.2393.2	NA	NA	Potri.001G449100.v3.0	--	--	Biological Process: carbohydrate metabolic process (GO:0005975);; Molecular Function: glucan endo-1,3-beta-D-glucosidase activity (GO:0042973);;	--	--	--	Glucan endo-1,3-beta-glucosidase 11 OS=Arabidopsis thaliana GN=At1g32860 PE=1 SV=1	R	General function prediction only	hypothetical protein POPTR_0001s45320g [Populus trichocarpa]	63.8985	0.0371	188.013	0.0721	230.298	0.0785	142.356	0.0638	151.209	0.0837	143.791	0.0815	--	--	--	0.00784939	1.76348	up	--	--	--	--	--	--	--	--	--	--	--	--	--	--
Potri.007G008200.1.v3.0	AT2G22800	HAT9	PB.11113.1	PB.9651.2	PB.9407.1	PB.8964.1	Potri.007G008200.v3.0	[K]	Transcription	Molecular Function: sequence-specific DNA binding transcription factor activity (GO:0003700);; Cellular Component: nucleus (GO:0005634);; Biological Process: regulation of transcription, DNA-templated (GO:0006355);; Molecular Function: sequence-specific DNA binding (GO:0043565);;	K09338|1.12989e-177|pop:POPTR_0007s14590g|POPTRDRAFT_718007; hypothetical protein; K09338 homeobox-leucine zipper protein (A)	[K]	Transcription	Homeobox-leucine zipper protein HAT22 OS=Arabidopsis thaliana GN=HAT22 PE=1 SV=1	K	Transcription	hypothetical protein POPTR_0007s14590g [Populus trichocarpa]	591.841	0.8652	932.915	0.8178	1070.36	0.8589	1315.45	0.8553	1506.37	0.8663	1527.88	0.8505	--	--	--	--	--	--	0.000867445	1.04413	up	0.000703719	1.23103	up	0.00246208	1.27001	up	--	--	--	--	--
Potri.009G143500.1.v3.0	--	--	PB.14580.1	PB.12623.1	PB.12290.1	PB.11689.1	Potri.009G143500.v3.0	[P]	Inorganic ion transport and metabolism	Molecular Function: N,N-dimethylaniline monooxygenase activity (GO:0004499);; Molecular Function: flavin adenine dinucleotide binding (GO:0050660);; Molecular Function: NADP binding (GO:0050661);; Biological Process: oxidation-reduction process (GO:0055114);;	K00485|0|pop:POPTR_0009s14570g|POPTRDRAFT_200388; hypothetical protein; K00485 dimethylaniline monooxygenase (N-oxide forming) [EC:1.14.13.8] (A)	[Q]	Secondary metabolites biosynthesis, transport and catabolism	Probable flavin-containing monooxygenase 1 OS=Arabidopsis thaliana GN=FMO1 PE=2 SV=1	Q	Secondary metabolites biosynthesis, transport and catabolism	hypothetical protein POPTR_0009s14570g [Populus trichocarpa]	205.676	0.9665	287.552	0.9621	199.239	0.9729	272.201	0.9852	465.297	1	641.762	0.9911	--	--	--	--	--	--	--	--	--	--	--	--	0.000905326	1.54635	up	--	--	--	--	--
PB.12375.12	AT5G49360	BXL1	PB.12375.12	PB.11061.1	NA	NA	Potri.008G108100.v3.0	[G]	Carbohydrate transport and metabolism	Biological Process: carbohydrate metabolic process (GO:0005975);; Molecular Function: beta-glucosidase activity (GO:0008422);;	--	--	--	Beta-D-xylosidase 1 OS=Arabidopsis thaliana GN=BXL1 PE=1 SV=1	G	Carbohydrate transport and metabolism	beta-D-xylosidase family protein [Populus trichocarpa]	50.6244	0.1902	7.35459	0.2447	7.162	0.0977	4.36071	0.0407	3.23235	0.0708	8.87734	0.2064	--	--	--	0.00962364	-2.99828	down	0.00120833	-3.75583	down	0.000204781	-4.33776	down	--	--	--	--	--	--	--	--
Potri.016G069700.v3.0.new1	AT2G35940	BLH1	--	--	--	--	Potri.016G069700.v3.0	--	--	Molecular Function: sequence-specific DNA binding transcription factor activity (GO:0003700);; Cellular Component: nucleus (GO:0005634);; Biological Process: regulation of transcription, DNA-templated (GO:0006355);; Molecular Function: sequence-specific DNA binding (GO:0043565);;	--	[K]	Transcription	BEL1-like homeodomain protein 1 OS=Arabidopsis thaliana GN=BLH1 PE=1 SV=1	K	Transcription	hypothetical protein POPTR_0016s07040g [Populus trichocarpa]	0.000940168	0	24.5377	0.0087	1.02e-05	0	12.287	0.0029	0.000329776	0	0.000141261	0	0.000608628	Inf	up	--	--	--	--	--	--	--	--	--	--	--	--	0.00505225	#NAME?	down	--	--
PB.2520.1	--	--	PB.2520.1	NA	PB.1775.1	PB.1691.1	Potri.001G329000.v3.0	--	--	--	--	--	--	--	S	Function unknown	hypothetical protein POPTR_0001s33660g [Populus trichocarpa]	135.262	0.9916	280.235	0.9908	363.807	1	380.175	0.9964	386.594	0.9743	412.694	0.9972	--	--	--	--	--	--	0.0053154	1.38693	up	0.00299915	1.40505	up	0.00116653	1.5183	up	--	--	--	--	--
Potri.010G109200.2.v3.0	AT1G70710	ATGH9B1	--	--	--	--	Potri.010G109200.v3.0	--	--	Biological Process: carbohydrate metabolic process (GO:0005975);; Molecular Function: cellulase activity (GO:0008810);; Cellular Component: chloroplast (GO:0009507);; Biological Process: cell wall modification involved in multidimensional cell growth (GO:0042547);;	--	--	--	Endoglucanase 8 OS=Arabidopsis thaliana GN=CEL1 PE=2 SV=1	G	Carbohydrate transport and metabolism	endo-1,4-beta-glucanase [Populus trichocarpa]	359.767	0.1963	164.559	0.2117	107.518	0.3424	27.8732	0.2074	34.414	0.2538	26.7579	0.1821	--	--	--	0.000261888	-1.84405	down	2.01e-12	-3.82759	down	9.37e-12	-3.53231	down	7.63e-13	-3.88174	down	--	--	--	0.000404604	-2.61332
Potri.019G038200.5.v3.0	AT5G17920	ATCIMS	--	--	--	--	Potri.019G038200.v3.0	[E]	Amino acid transport and metabolism	Molecular Function: 5-methyltetrahydropteroyltriglutamate-homocysteine S-methyltransferase activity (GO:0003871);; Molecular Function: copper ion binding (GO:0005507);; Cellular Component: peroxisome (GO:0005777);; Cellular Component: cytosol (GO:0005829);; Cellular Component: plasma membrane (GO:0005886);; Molecular Function: zinc ion binding (GO:0008270);; Molecular Function: methionine synthas…	K00549|0|pop:POPTR_0019s05430g|POPTRDRAFT_573959; 5-methyltetrahydropteroyltriglutamate--homocysteine methyltransferase family protein; K00549 5-methyltetrahydropteroyltriglutamate--homocysteine methyltransferase [EC:2.1.1.14] (A)	[E]	Amino acid transport and metabolism	5-methyltetrahydropteroyltriglutamate--homocysteine methyltransferase 1 OS=Arabidopsis thaliana GN=MS1 PE=1 SV=1	E	Amino acid transport and metabolism	PREDICTED: 5-methyltetrahydropteroyltriglutamate--homocysteine methyltransferase 1 isoform X1 [Populus euphratica]	84.2091	0.2435	47.4693	0.0964	119.048	0.1427	207.496	0.112	218.27	0.1115	192.891	0.1007	--	--	--	--	--	--	--	--	--	--	--	--	--	--	--	--	--	--	0.00163787	2.11138
Potri.001G319100.1.v3.0	--	--	PB.1019.1	NA	PB.1723.1	PB.1635.1	Potri.001G319100.v3.0	[O]	Posttranslational modification, protein turnover, chaperones	--	--	[O]	Posttranslational modification, protein turnover, chaperones	Chaperone protein dnaJ 20, chloroplastic OS=Arabidopsis thaliana GN=ATJ20 PE=1 SV=2	O	Posttranslational modification, protein turnover, chaperones	heat shock protein DnaJ [Populus trichocarpa]	29.7472	1	84.0827	1	151.492	1	272.394	1	387.778	1	489.168	1	--	--	--	0.00416064	2.26974	up	4.31e-07	3.10275	up	5.55e-12	3.60746	up	3.86e-16	3.96113	up	--	--	--	0.0052526	1.67323
Potri.001G334200.3.v3.0	AT5G14250	COP13	--	--	--	--	Potri.001G334200.v3.0	--	--	Biological Process: mitotic G2 phase (GO:0000085);; Cellular Component: proteasome complex (GO:0000502);; Cellular Component: cytosol (GO:0005829);; Biological Process: mitotic recombination (GO:0006312);; Biological Process: RNA processing (GO:0006396);; Cellular Component: COP9 signalosome (GO:0008180);; Biological Process: embryo sac egg cell differentiation (GO:0009560);; Biological Process: …	K12177|0|pop:POPTR_0001s34180g|POPTRDRAFT_752684; hypothetical protein; K12177 COP9 signalosome complex subunit 3 (A)	[OT]	--	COP9 signalosome complex subunit 3 OS=Arabidopsis thaliana GN=CSN3 PE=1 SV=2	2108	Cop9 signalosome complex subunit	hypothetical protein POPTR_0001s34180g [Populus trichocarpa]	98.7874	0.1529	29.3548	0.0415	32.1124	0.0397	0.0868636	0.0001	65.2534	0.0682	10.9297	0.0123	--	--	--	--	--	--	5.13e-05	#NAME?	down	--	--	--	--	--	--	--	--	--	--	--
Potri.004G054900.1.v3.0	AT4G18570	--	PB.6296.1	PB.5560.1	NA	NA	Potri.004G054900.v3.0	--	--	--	--	--	--	Protein CHUP1, chloroplastic OS=Arabidopsis thaliana GN=CHUP1 PE=1 SV=1	S	Function unknown	hypothetical protein POPTR_0004s05410g [Populus trichocarpa]	233.644	0.8213	21.8757	0.9413	8.23739	0.8542	10.1055	0.8785	7.4812	0.6603	10.7309	0.7451	2.61e-07	-3.5105	down	3.48e-12	-5.0201	down	8.22e-12	-4.75159	down	2.51e-13	-5.10138	down	1.96e-11	-4.635	down	--	--	--	--	--
Potri.016G065400.1.v3.0	AT5G06550	--	PB.21474.2	PB.18853.1	PB.18326.1	NA	Potri.016G065400.v3.0	--	--	Biological Process: regulation of transcription, DNA-templated (GO:0006355);; Biological Process: protein targeting to mitochondrion (GO:0006626);; Biological Process: cell surface receptor signaling pathway (GO:0007166);; Biological Process: regulation of flower development (GO:0009909);; Molecular Function: transferase activity (GO:0016740);;	--	[BT]	--	F-box protein At5g06550 OS=Arabidopsis thaliana GN=At5g06550 PE=2 SV=1	2494	F-Box protein	hypothetical protein POPTR_0016s06550g [Populus trichocarpa]	515.395	0.9513	324.599	0.9184	310.987	0.9168	240.167	0.92	239.873	0.9043	253.982	0.9171	--	--	--	--	--	--	0.00377445	-1.2131	down	0.00222369	-1.22203	down	0.00666587	-1.11802	down	--	--	--	--	--
PB.24793.3	AT1G11950	--	PB.24793.3	NA	PB.20886.1	NA	Potri.T037200.v3.0	--	--	Molecular Function: zinc ion binding (GO:0008270);;	K15601|0|pop:POPTR_0011s01440g|POPTRDRAFT_890067; hypothetical protein; K15601 lysine-specific demethylase 3 [EC:1.14.11.-] (A)	[K]	Transcription	Lysine-specific demethylase JMJ25 OS=Arabidopsis thaliana GN=JMJ25 PE=1 SV=1	K	Transcription	PREDICTED: lysine-specific demethylase JMJ25-like [Populus euphratica]	1.96639	0.0138	7.60246	0.0405	22.2429	0.0981	39.8688	0.1752	23.9686	0.107	35.1632	0.1638	--	--	--	--	--	--	--	--	--	--	--	--	0.00203368	4.26934	up	--	--	--	--	--
Potri.011G096500.v3.0.new1	AT3G15050	IQD10	--	--	--	--	Potri.011G096500.v3.0	--	--	--	--	--	--	Protein IQ-DOMAIN 1 OS=Arabidopsis thaliana GN=IQD1 PE=1 SV=1	S	Function unknown	hypothetical protein POPTR_0011s09880g [Populus trichocarpa]	3.84583	0.0612	13.7472	0.2331	14.7681	0.095	59.3881	0.1241	55.5698	0.0951	89.4059	0.1562	--	--	--	--	--	--	0.000652212	3.89588	up	0.000857548	3.79076	up	0.00206051	4.50916	up	--	--	--	--	--
PB.7892.1	AT3G51160	MUR1	PB.7892.1	PB.7101.1	PB.6923.1	PB.6597.1	Potri.005G116200.v3.0	[M]	Cell wall/membrane/envelope biogenesis	Cellular Component: cytosol (GO:0005829);; Molecular Function: GDP-mannose 4,6-dehydratase activity (GO:0008446);; Biological Process: unidimensional cell growth (GO:0009826);; Biological Process: GDP-mannose metabolic process (GO:0019673);; Biological Process: 'de novo' GDP-L-fucose biosynthetic process (GO:0042351);; Molecular Function: coenzyme binding (GO:0050662);;	K01711|0|pop:POPTR_0005s11830g|GDP-mannose 4 family protein; K01711 GDPmannose 4,6-dehydratase [EC:4.2.1.47] (A)	[G]	Carbohydrate transport and metabolism	GDP-mannose 4,6 dehydratase 2 OS=Arabidopsis thaliana GN=MUR1 PE=1 SV=3	G	Carbohydrate transport and metabolism	GDP-mannose 4 family protein [Populus trichocarpa]	985.059	1	256.184	1	98.9067	0.9929	37.3711	0.9999	31.5953	0.9724	18.9405	0.8282	1.1e-09	-2.00525	down	6.22e-22	-3.42164	down	7.31e-37	-4.85521	down	5.31e-42	-5.10451	down	1.84e-47	-5.81906	down	--	--	--	1.93e-06	-2.82928
Potri.008G110300.1.v3.0	AT3G25560	NIK2	PB.12381.1	PB.11074.1	PB.10802.1	PB.10271.1	Potri.008G110300.v3.0	[RTKL]	--	Molecular Function: protein serine/threonine kinase activity (GO:0004674);; Molecular Function: ATP binding (GO:0005524);; Biological Process: protein phosphorylation (GO:0006468);; Cellular Component: integral component of membrane (GO:0016021);;	--	--	--	Protein NSP-INTERACTING KINASE 2 OS=Arabidopsis thaliana GN=NIK2 PE=1 SV=1	T	Signal transduction mechanisms	hypothetical protein POPTR_0008s10970g [Populus trichocarpa]	411.061	0.4421	761.348	0.6224	1141.33	0.6574	1732.25	0.6279	2080.39	0.573	2293.56	0.5945	--	--	--	2.67e-05	1.37886	up	9.97e-12	1.96609	up	5.56e-14	2.22481	up	1.83e-18	2.38471	up	--	--	--	0.000124227	1.1593
PB.9507.3	AT4G31180	--	PB.9507.3	NA	PB.8247.2	NA	Potri.006G085400.v3.0	[J]	Translation, ribosomal structure and biogenesis	Molecular Function: nucleic acid binding (GO:0003676);; Molecular Function: aspartate-tRNA ligase activity (GO:0004815);; Molecular Function: ATP binding (GO:0005524);; Cellular Component: cytoplasm (GO:0005737);; Biological Process: aspartyl-tRNA aminoacylation (GO:0006422);;	K01876|0|pop:POPTR_0006s08550g|POPTRDRAFT_652970; aspartyl-tRNA synthetase family protein; K01876 aspartyl-tRNA synthetase [EC:6.1.1.12] (A)	[J]	Translation, ribosomal structure and biogenesis	Aspartate--tRNA ligase, cytoplasmic OS=Mus musculus GN=Dars PE=2 SV=2	J	Translation, ribosomal structure and biogenesis	aspartyl-tRNA synthetase family protein [Populus trichocarpa]	984.834	0.2421	684.958	0.2217	593.98	0.2042	656.098	0.2268	442.041	0.157	675.183	0.2325	--	--	--	--	--	--	--	--	--	4.16e-05	-1.27403	down	--	--	--	--	--	--	--	--
PB.14359.1	--	--	PB.14359.1	NA	NA	PB.11336.1	Potri.009G078200.v3.0	--	--	--	--	[F]	Nucleotide transport and metabolism	--	F	Nucleotide transport and metabolism	hypothetical protein POPTR_0009s08190g [Populus trichocarpa]	6.41606	0.0194	38.6579	0.0357	94.8443	0.0496	127.917	0.06	95.7953	0.0468	73.3794	0.0392	--	--	--	0.000105201	3.8731	up	1.89e-06	4.29417	up	5.22e-05	3.87607	up	0.000908757	3.49815	up	--	--	--	--	--
PB.10262.1	--	--	PB.10262.1	NA	NA	PB.7602.1	Potri.006G045300.v3.0	--	--	--	K02977|2.233e-45|pop:POPTR_0006s04380g|POPTRDRAFT_560446; hypothetical protein; K02977 small subunit ribosomal protein S27Ae (A)	[OR]	--	Polyubiquitin 9 OS=Arabidopsis thaliana GN=UBQ9 PE=3 SV=1	O	Posttranslational modification, protein turnover, chaperones	hypothetical protein POPTR_0006s04380g [Populus trichocarpa]	1.5313	0.21	17.9006	0.4121	33.8037	0.3781	35.2471	0.3146	45.2232	0.3608	33.7302	0.2519	--	--	--	--	--	--	0.000808399	4.60095	up	0.000147288	4.94544	up	0.00137203	4.5424	up	--	--	--	--	--
Potri.003G159700.3.v3.0	AT5G13870	EXGT-A4	PB.5953.1	PB.4978.1	PB.4860.1	PB.4657.1	Potri.003G159700.v3.0	[G]	Carbohydrate transport and metabolism	Molecular Function: hydrolase activity, hydrolyzing O-glycosyl compounds (GO:0004553);; Biological Process: cellular glucan metabolic process (GO:0006073);; Cellular Component: plant-type cell wall (GO:0009505);; Cellular Component: chloroplast (GO:0009507);; Biological Process: response to mechanical stimulus (GO:0009612);; Biological Process: response to low light intensity stimulus (GO:0009645…	K08235|0|pop:POPTR_0003s15800g|POPTRDRAFT_712150; EXGT1 family protein; K08235 xyloglucan:xyloglucosyl transferase [EC:2.4.1.207] (A)	--	--	Probable xyloglucan endotransglucosylase/hydrolase protein B OS=Phaseolus angularis GN=XTHB PE=2 SV=1	R	General function prediction only	hypothetical protein POPTR_0003s15800g [Populus trichocarpa]	1424.89	0.8681	3496.04	0.87	8235.84	0.8728	4046.09	0.8622	1377.05	0.8058	1200.59	0.8483	8.68e-06	1.23628	up	2.07e-20	2.43481	up	--	--	--	--	--	--	--	--	--	0.000159156	1.22119	up	--	--
PB.1790.6	AT4G11740	SAY1	PB.1790.6	PB.606.4	NA	NA	Potri.001G109500.v3.0	--	--	--	--	[T]	Signal transduction mechanisms	--	O	Posttranslational modification, protein turnover, chaperones	UBX domain-containing family protein [Populus trichocarpa]	7.28507	0.0089	53.7896	0.0582	72.1452	0.0751	46.8229	0.0468	9.20376	0.009	58.382	0.0587	--	--	--	0.00231947	3.25966	up	--	--	--	--	--	--	--	--	--	--	--	--	--	--
PB.6709.4	--	--	PB.6709.4	NA	PB.6091.3	NA	Potri.004G188600.v3.0	--	--	--	--	[R]	General function prediction only	Uncharacterized protein At4g22758 OS=Arabidopsis thaliana GN=At4g22758 PE=2 SV=1	S	Function unknown	hypothetical protein POPTR_0004s20000g [Populus trichocarpa]	4.25498	0.0027	206.248	0.0914	191.382	0.0714	247.776	0.0694	180.748	0.0475	223.823	0.0588	--	--	--	2.56e-11	5.6026	up	7.12e-05	5.96085	up	5.58e-08	5.50433	up	0.00568356	5.83382	up	--	--	--	--	--
PB.20198.1	AT2G32390	GLR3.5	PB.20198.1	PB.17467.1	NA	PB.16137.1	Potri.014G152200.v3.0	--	--	Molecular Function: G-protein coupled GABA receptor activity (GO:0004965);; Molecular Function: ionotropic glutamate receptor activity (GO:0004970);; Molecular Function: extracellular-glutamate-gated ion channel activity (GO:0005234);; Cellular Component: plasma membrane (GO:0005886);; Biological Process: ion transport (GO:0006811);; Biological Process: G-protein coupled receptor signaling pathwa…	K05387|0|pop:POPTR_0014s15030g|POPTRDRAFT_775020; hypothetical protein; K05387 glutamate receptor, ionotropic, plant (A)	[PET]	--	Glutamate receptor 3.4 OS=Arabidopsis thaliana GN=GLR3.4 PE=2 SV=2	P	Inorganic ion transport and metabolism	hypothetical protein POPTR_0014s15030g [Populus trichocarpa]	41.6831	0.1102	34.4263	0.0869	29.4841	0.0854	3.11635	0.0127	36.3591	0.1636	21.9165	0.1048	--	--	--	--	--	--	0.00152334	-3.88255	down	--	--	--	--	--	--	--	--	--	--	--
Potri.018G015800.1.v3.0	--	--	--	--	--	--	Potri.018G015800.v3.0	--	--	--	--	--	--	F-box protein At2g02240 OS=Arabidopsis thaliana GN=At2g02240 PE=2 SV=1	R	General function prediction only	F-box family protein [Populus trichocarpa]	1.51e-05	0	8.06626	0.1232	20.8461	0.1831	28.5941	0.1832	42.1787	0.2353	58.3055	0.3486	--	--	--	--	--	--	--	--	--	0.000519071	Inf	up	1.19e-06	Inf	up	--	--	--	--	--
Potri.016G099200.1.v3.0	AT2G36890	RAX2	--	--	--	--	Potri.016G099200.v3.0	[KAD]	--	--	K09422|7.78906e-170|pop:POPTR_0006s12530g|hypothetical protein; K09422 myb proto-oncogene protein, plant (A)	[K]	Transcription	Transcription factor RAX3 OS=Arabidopsis thaliana GN=RAX3 PE=2 SV=1	K	Transcription	PREDICTED: transcription factor RAX2 [Populus euphratica]	3.42677	0.6789	10.276	0.6108	26.0502	0.946	30.504	0.7219	39.9851	0.8669	42.7405	0.7226	--	--	--	--	--	--	--	--	--	0.00381277	3.59378	up	0.00316534	3.71979	up	--	--	--	--	--
PB.16694.2	--	--	PB.16694.2	NA	PB.14426.1	NA	Potri.011G135400.v3.0	--	--	--	--	--	--	Early nodulin-like protein 1 OS=Arabidopsis thaliana GN=At2g25060 PE=1 SV=2	R	General function prediction only	plastocyanin-like domain-containing family protein [Populus trichocarpa]	119.432	0.2307	352.655	0.2616	436.065	0.2873	323.28	0.273	178.372	0.2059	275.142	0.3207	0.00706806	1.50645	up	0.000185067	1.77752	up	--	--	--	--	--	--	--	--	--	--	--	--	--	--
PB.14211.6	AT1G07540	TRFL2	PB.14211.6	NA	NA	PB.11082.6	Potri.009G032000.v3.0	--	--	Molecular Function: DNA binding (GO:0003677);; Molecular Function: chromatin binding (GO:0003682);;	--	--	--	Telomere repeat-binding protein 5 OS=Arabidopsis thaliana GN=TRP5 PE=1 SV=2	R	General function prediction only	telomere-binding family protein [Populus trichocarpa]	3.4555	0.0023	68.8129	0.0303	132.942	0.0495	200.122	0.0658	51.2255	0.0154	84.9669	0.0267	--	--	--	0.00574066	5.21395	up	0.00781794	5.78576	up	--	--	--	0.00366625	4.56511	up	--	--	--	--	--
PB.8183.9	AT1G06690	--	PB.8183.9	NA	PB.7426.1	NA	Potri.005G207000.v3.0	[C]	Energy production and conversion	Cellular Component: chloroplast thylakoid membrane (GO:0009535);; Cellular Component: chloroplast envelope (GO:0009941);; Cellular Component: plastoglobule (GO:0010287);; Molecular Function: oxidoreductase activity (GO:0016491);; Biological Process: oxidation-reduction process (GO:0055114);;	--	[C]	Energy production and conversion	Uncharacterized oxidoreductase At1g06690, chloroplastic OS=Arabidopsis thaliana GN=At1g06690 PE=2 SV=1	C	Energy production and conversion	aldo/keto reductase family protein [Populus trichocarpa]	0.0201858	0.0001	22.0543	0.0464	16.7791	0.0301	43.109	0.0584	8.618	0.0098	1.40052	0.0017	--	--	--	--	--	--	2.73e-06	Inf	up	--	--	--	--	--	--	--	--	--	--	--
Potri.008G026400.1.v3.0	AT5G03760	ATCSLA09	PB.12847.1	NA	PB.10286.1	PB.9784.1	Potri.008G026400.v3.0	[M]	Cell wall/membrane/envelope biogenesis	Molecular Function: mannan synthase activity (GO:0051753);;	K13680|0|pop:POPTR_0008s02650g|POPTRDRAFT_832480; 4-mannan synthase family protein; K13680 beta-mannan synthase [EC:2.4.1.32] (A)	--	--	Glucomannan 4-beta-mannosyltransferase 9 OS=Arabidopsis thaliana GN=CSLA9 PE=2 SV=1	R	General function prediction only	4-mannan synthase family protein [Populus trichocarpa]	33.5368	1	43.381	1	224.022	1	1007.62	1	1519.19	1	1623.94	1	--	--	--	--	--	--	5.56e-12	4.82236	up	2.8e-32	5.40734	up	1.94e-41	5.52362	up	--	--	--	1.48e-10	4.52457
Potri.009G114300.1.v3.0	--	--	PB.14479.1	PB.12434.1	PB.12110.1	PB.11523.1	Potri.009G114300.v3.0	--	--	--	--	--	--	BURP domain-containing protein 3 OS=Oryza sativa subsp. japonica GN=BURP3 PE=2 SV=1	R	General function prediction only	hypothetical protein POPTR_0009s11720g [Populus trichocarpa]	189.735	1	746.902	1	1175.41	1	1651.41	1	1483.65	1	1278.74	1	2.67e-07	1.92126	up	1.19e-14	2.54055	up	2.47e-23	3.01556	up	1.94e-13	2.85352	up	5.77e-12	2.65726	up	--	--	--	0.000274738	1.11689
Potri.003G048100.1.v3.0	AT3G16500	PAP1	PB.5558.1	PB.4286.1	PB.4183.1	PB.4013.1	Potri.003G048100.v3.0	--	--	Biological Process: transcription, DNA-templated (GO:0006351);; Biological Process: regulation of cellular process (GO:0050794);;	K14484|0|pop:POPTR_0003s04650g|POPTRDRAFT_817134A; hypothetical protein; K14484 auxin-responsive protein IAA (A)	--	--	Auxin-responsive protein IAA26 OS=Arabidopsis thaliana GN=IAA26 PE=1 SV=2	K	Transcription	hypothetical protein POPTR_0003s04650g [Populus trichocarpa]	974.457	0.9519	418.17	0.9318	420.922	0.9209	499.28	0.8638	502.895	0.9105	466.58	0.8999	0.000153467	-1.27995	down	0.000108141	-1.30496	down	0.00121504	-1.07411	down	0.000677004	-1.06941	down	0.000296361	-1.16067	down	--	--	--	--	--
Potri.008G064200.1.v3.0	--	--	PB.12228.2	NA	PB.10528.2	NA	Potri.008G064200.v3.0	--	--	Molecular Function: DNA binding (GO:0003677);; Molecular Function: chromatin binding (GO:0003682);; Cellular Component: nucleus (GO:0005634);; Biological Process: response to gibberellin (GO:0009739);; Biological Process: response to salicylic acid (GO:0009751);;	--	[O]	Posttranslational modification, protein turnover, chaperones	Transcription factor DIVARICATA OS=Antirrhinum majus GN=DIVARICATA PE=2 SV=1	K	Transcription	hypothetical protein POPTR_0008s06450g [Populus trichocarpa]	106.321	0.6202	196.823	0.5059	283.296	0.4765	404.121	0.478	531.254	0.5455	571.058	0.5167	--	--	--	--	--	--	0.000151334	1.82368	up	1.1e-07	2.21254	up	1.52e-08	2.336	up	--	--	--	--	--
Potri.001G251200.3.v3.0	AT3G51860	CAX3	PB.2276.1	PB.1419.1	PB.1374.1	NA	Potri.001G251200.v3.0	--	--	Biological Process: calcium ion transport (GO:0006816);; Molecular Function: calcium:proton antiporter activity (GO:0015369);; Cellular Component: integral component of membrane (GO:0016021);; Biological Process: transmembrane transport (GO:0055085);;	K07300|0|pop:POPTR_0001s25830g|POPTRDRAFT_172311; hypothetical protein; K07300 Ca2+:H+ antiporter (A)	[P]	Inorganic ion transport and metabolism	Vacuolar cation/proton exchanger 3 OS=Arabidopsis thaliana GN=CAX3 PE=1 SV=1	P	Inorganic ion transport and metabolism	hypothetical protein POPTR_0001s25830g [Populus trichocarpa]	33.3133	0.5565	72.3152	0.2443	104.812	0.3825	23.0665	0.3782	3.68918	0.1886	1.19e-05	0	--	--	--	--	--	--	--	--	--	--	--	--	--	--	--	--	--	--	--	--
PB.6828.2	--	--	PB.6828.2	PB.6469.2	NA	NA	Potri.004G230100.v3.0	--	--	--	--	--	--	B3 domain-containing transcription factor VRN1 OS=Arabidopsis thaliana GN=VRN1 PE=1 SV=1	S	Function unknown	hypothetical protein POPTR_0004s23920g [Populus trichocarpa]	71.095	0.3512	17.1793	0.2497	17.5462	0.2641	12.2846	0.342	4.19501	0.1228	13.3664	0.3637	--	--	--	--	--	--	0.00878854	-2.67064	down	3.24e-05	-4.39296	down	--	--	--	--	--	--	--	--
Potri.002G023600.2.v3.0	--	--	PB.2995.1	PB.2663.1	PB.2575.1	PB.2477.1	Potri.002G023600.v3.0	--	--	Cellular Component: chloroplast thylakoid membrane (GO:0009535);; Cellular Component: chloroplast stroma (GO:0009570);; Molecular Function: heat shock protein binding (GO:0031072);; Molecular Function: unfolded protein binding (GO:0051082);;	--	--	--	Protein disulfide-isomerase LQY1 OS=Arabidopsis thaliana GN=LQY1 PE=1 SV=1	S	Function unknown	chaperone protein dnaJ [Populus trichocarpa]	548.273	0.9081	459.963	0.8185	315.912	0.8518	217.673	0.8349	229.932	0.8249	289.761	0.8641	--	--	--	--	--	--	0.00035447	-1.44375	down	0.000399193	-1.37059	down	--	--	--	--	--	--	--	--
PB.9843.3	AT5G06680	SPC98	PB.9843.3	PB.9083.3	NA	NA	Potri.006G194200.v3.0	--	--	Cellular Component: spindle pole (GO:0000922);; Cellular Component: gamma-tubulin complex (GO:0000930);; Cellular Component: nuclear envelope (GO:0005635);; Biological Process: microtubule nucleation (GO:0007020);; Cellular Component: cytoplasmic side of plasma membrane (GO:0009898);; Molecular Function: tubulin binding (GO:0015631);;	K16570|0|pop:POPTR_0016s05990g|POPTRDRAFT_808461; SPINDLE POLE BODY COMPONENT 98 family protein; K16570 gamma-tubulin complex component 3 (A)	[Z]	Cytoskeleton	Gamma-tubulin complex component 3 OS=Arabidopsis thaliana GN=GCP3 PE=1 SV=1	Z	Cytoskeleton	PREDICTED: gamma-tubulin complex component 3-like [Populus euphratica]	924.531	0.6635	549.961	0.5861	527.294	0.6044	476.268	0.5928	536.258	0.6739	592.128	0.6851	--	--	--	--	--	--	0.00156237	-1.06868	down	--	--	--	--	--	--	--	--	--	--	--
PB.17206.4	AT1G30600	--	PB.17206.4	NA	NA	PB.13821.4	Potri.011G155400.v3.0	[O]	Posttranslational modification, protein turnover, chaperones	Molecular Function: serine-type endopeptidase activity (GO:0004252);; Biological Process: proteolysis (GO:0006508);; Molecular Function: identical protein binding (GO:0042802);; Biological Process: negative regulation of catalytic activity (GO:0043086);;	--	--	--	CO(2)-response secreted protease OS=Arabidopsis thaliana GN=CRSP PE=2 SV=1	O	Posttranslational modification, protein turnover, chaperones	subtilase family protein [Populus trichocarpa]	26.3371	0.0279	39.7737	0.0194	101.091	0.0387	159.554	0.0557	153.328	0.0525	121.627	0.048	--	--	--	--	--	--	--	--	--	0.00114561	2.44191	up	--	--	--	--	--	--	--	--
Potri.001G108800.1.v3.0	--	--	PB.1787.3	PB.603.1	PB.584.1	NA	Potri.001G108800.v3.0	--	--	--	--	--	--	--	S	Function unknown	hypothetical protein POPTR_0001s08910g [Populus trichocarpa]	513.674	0.8938	135.563	0.8467	71.1677	0.9005	55.3703	0.8766	53.2878	0.7629	67.5922	0.9329	5.44e-06	-1.9875	down	3.1e-11	-2.95823	down	8.95e-14	-3.34091	down	6.5e-15	-3.39214	down	3.06e-12	-3.03941	down	--	--	--	--	--
PB.9670.1	--	--	PB.9670.1	PB.8768.1	PB.8563.1	PB.8140.1	Potri.006G136100.v3.0	--	--	--	--	--	--	--	--	--	hypothetical protein POPTR_0006s13840g [Populus trichocarpa]	117.575	0.4297	295.233	0.867	272.418	0.7251	282.873	0.7553	329.783	0.831	249.457	0.6734	--	--	--	--	--	--	--	--	--	0.0076917	1.37245	up	--	--	--	--	--	--	--	--
Potri.011G096500.v3.0.new2	AT3G15050	IQD10	--	--	--	--	Potri.011G096500.v3.0	--	--	--	--	--	--	Protein IQ-DOMAIN 1 OS=Arabidopsis thaliana GN=IQD1 PE=1 SV=1	S	Function unknown	hypothetical protein POPTR_0011s09880g [Populus trichocarpa]	0.000117082	0	3.88367	0.0659	6.90246	0.0444	63.5079	0.1327	76.2692	0.1306	67.3154	0.1176	--	--	--	--	--	--	8.35e-08	Inf	up	6e-09	Inf	up	4.34e-08	Inf	up	--	--	--	0.000553741	4.08023
Potri.003G167900.1.v3.0	AT3G27010	AT-TCP20	PB.5989.1	NA	PB.4915.1	PB.4705.1	Potri.003G167900.v3.0	--	--	--	--	--	--	Transcription factor TCP20 OS=Arabidopsis thaliana GN=TCP20 PE=1 SV=1	K	Transcription	hypothetical protein POPTR_0003s16630g [Populus trichocarpa]	8.05027	0.1351	12.2323	0.1643	30.8766	0.1852	91.7934	0.2889	47.6506	0.1336	119.859	0.3101	--	--	--	--	--	--	0.000401024	3.46162	up	--	--	--	1.8e-05	3.85716	up	--	--	--	0.00338983	2.94249
Potri.010G003000.1.v3.0	AT2G47000	MDR4	--	--	--	--	Potri.010G003000.v3.0	[V]	Defense mechanisms	Molecular Function: ATP binding (GO:0005524);; Biological Process: ATP catabolic process (GO:0006200);; Cellular Component: integral component of membrane (GO:0016021);; Molecular Function: ATPase activity, coupled to transmembrane movement of substances (GO:0042626);; Biological Process: transmembrane transport (GO:0055085);;	K05658|0|pop:POPTR_0010s00540g|POPTRDRAFT_228960; hypothetical protein; K05658 ATP-binding cassette, subfamily B (MDR/TAP), member 1 [EC:3.6.3.44] (A)	[Q]	Secondary metabolites biosynthesis, transport and catabolism	ABC transporter B family member 4 OS=Arabidopsis thaliana GN=ABCB4 PE=1 SV=1	V	Defense mechanisms	hypothetical protein POPTR_0010s00540g [Populus trichocarpa]	0.000406555	0	34.6562	0.3466	18.2942	0.2074	18.6276	0.2529	27.9743	0.3289	23.1669	0.2812	--	--	--	--	--	--	--	--	--	4.47e-05	Inf	up	--	--	--	--	--	--	--	--
Potri.019G102900.1.v3.0	--	--	PB.24125.1	NA	PB.20592.1	PB.19572.1	Potri.019G102900.v3.0	[QR]	--	Biological Process: methylation (GO:0032259);; Molecular Function: protein dimerization activity (GO:0046983);; Molecular Function: (iso)eugenol O-methyltransferase activity (GO:0050630);;	--	[R]	General function prediction only	(R,S)-reticuline 7-O-methyltransferase OS=Papaver somniferum GN=PSOMT1 PE=1 SV=1	R	General function prediction only	caffeic acid O-methyltransferase family protein [Populus trichocarpa]	10.7823	0.5831	99.8782	0.7592	280.241	0.834	533.205	0.7164	782.621	0.7432	908.491	0.7012	0.00198364	3.21164	up	4.57e-12	4.6675	up	6.13e-26	5.57982	up	7.39e-41	6.1258	up	1.71e-46	6.35995	up	--	--	--	7.77e-09	2.39075
Potri.009G007600.3.v3.0	--	--	--	--	--	--	Potri.009G007600.v3.0	--	--	--	--	[P]	Inorganic ion transport and metabolism	--	P	Inorganic ion transport and metabolism	PREDICTED: uncharacterized protein LOC105111195 [Populus euphratica]	14.753	0.0733	0.373734	0.002	14.1157	0.0423	41.2668	0.0871	34.5374	0.0573	44.0646	0.0629	--	--	--	--	--	--	--	--	--	--	--	--	--	--	--	--	--	--	6.65e-05	6.90202
PB.9094.1	--	--	PB.9094.1	PB.7745.1	NA	NA	PB.9094	--	--	Molecular Function: DNA binding (GO:0003677);;	--	--	--	Zinc-finger homeodomain protein 6 OS=Arabidopsis thaliana GN=ZHD6 PE=1 SV=1	K	Transcription	zinc finger family protein [Populus trichocarpa]	47.6314	1	37.0571	1	19.8593	1	13.5172	1	7.38868	1	4.55128	1	--	--	--	--	--	--	--	--	--	--	--	--	0.0020072	-3.66363	down	--	--	--	--	--
Potri.007G031800.1.v3.0	--	--	PB.11658.1	PB.9811.1	PB.9550.4	PB.9104.1	Potri.007G031800.v3.0	--	--	Cellular Component: membrane (GO:0016020);;	--	[S]	Function unknown	Probable vacuolar amino acid transporter YPQ3 OS=Saccharomyces cerevisiae (strain ATCC 204508 / S288c) GN=RTC2 PE=1 SV=1	S	Function unknown	hypothetical protein POPTR_0007s12260g [Populus trichocarpa]	385.33	0.5687	653.134	0.5185	665.316	0.4852	804.892	0.4718	1032.92	0.488	1060.33	0.4806	--	--	--	--	--	--	--	--	--	3.09e-05	1.30738	up	1.64e-05	1.36447	up	--	--	--	--	--
PB.4836.15	AT3G13750	BGAL1	PB.4836.15	NA	NA	PB.3971.15	Potri.003G038500.v3.0	--	--	Molecular Function: beta-galactosidase activity (GO:0004565);; Biological Process: carbohydrate metabolic process (GO:0005975);; Molecular Function: carbohydrate binding (GO:0030246);;	--	[G]	Carbohydrate transport and metabolism	Beta-galactosidase 1 OS=Arabidopsis thaliana GN=BGAL1 PE=1 SV=1	G	Carbohydrate transport and metabolism	unknown [Populus trichocarpa x Populus deltoides]	247.816	0.103	614.265	0.1195	865.673	0.0972	963.389	0.075	1445.04	0.0854	1870.17	0.0985	0.00795171	1.254	up	1.17e-05	1.71261	up	4.01e-08	1.8528	up	1.31e-08	2.43226	up	5.77e-08	2.82375	up	--	--	--	--	--
Potri.016G102200.1.v3.0	AT5G02050	--	PB.21585.3	NA	PB.18527.1	NA	Potri.016G102200.v3.0	--	--	Cellular Component: mitochondrial matrix (GO:0005759);;	K15414|7.10787e-159|pop:POPTR_0016s10380g|POPTRDRAFT_735606; succinate dehydrogenase subunit 4 family protein; K15414 complement component 1 Q subcomponent-binding protein, mitochondrial (A)	[C]	Energy production and conversion	Uncharacterized protein At2g39795, mitochondrial OS=Arabidopsis thaliana GN=At2g39795 PE=2 SV=1	C	Energy production and conversion	succinate dehydrogenase subunit 4 family protein [Populus trichocarpa]	321.044	0.7341	154.838	0.904	139.229	0.843	146.236	0.831	117.141	0.7904	143.926	0.8052	--	--	--	--	--	--	--	--	--	0.00159756	-1.57268	down	--	--	--	--	--	--	--	--
PB.14837.3	AT2G33370	--	PB.14837.3	PB.13139.2	NA	NA	Potri.010G066400.v3.0	[J]	Translation, ribosomal structure and biogenesis	Molecular Function: acid phosphatase activity (GO:0003993);;	--	--	--	60S ribosomal protein L23 OS=Arabidopsis thaliana GN=RPL23A PE=2 SV=3	R	General function prediction only	acid phosphatase class B family protein [Populus trichocarpa]	124.829	0.0205	85.4617	0.0253	36.1468	0.0123	19.8781	0.0071	17.2826	0.0062	11.4397	0.0038	--	--	--	--	--	--	0.00109969	-2.79911	down	0.000423027	-2.98446	down	5.6e-05	-3.59706	down	--	--	--	--	--
Potri.009G017400.1.v3.0	AT2G27220	BLH5	--	--	--	--	Potri.009G017400.v3.0	--	--	--	--	[K]	Transcription	BEL1-like homeodomain protein 1 OS=Arabidopsis thaliana GN=BLH1 PE=1 SV=1	K	Transcription	PREDICTED: BEL1-like homeodomain protein 1 [Populus euphratica]	16.2297	0.0323	257.195	0.1356	286.355	0.1112	300.018	0.0987	455.124	0.1379	444.772	0.1343	0.000449479	3.94277	up	3.12e-10	4.06013	up	--	--	--	1.11e-10	4.7102	up	8.95e-14	4.69338	up	--	--	--	--	--
Potri.001G114500.1.v3.0	AT1G12460	--	PB.1806.3	NA	PB.616.1	NA	Potri.001G114500.v3.0	[RTKL]	--	Molecular Function: protein kinase activity (GO:0004672);; Molecular Function: ATP binding (GO:0005524);; Cellular Component: plasma membrane (GO:0005886);; Biological Process: protein phosphorylation (GO:0006468);; Cellular Component: integral component of membrane (GO:0016021);; Molecular Function: 2-alkenal reductase [NAD(P)] activity (GO:0032440);; Biological Process: oxidation-reduction proc…	--	--	--	Probable LRR receptor-like serine/threonine-protein kinase At1g12460 OS=Arabidopsis thaliana GN=At1g12460 PE=2 SV=1	T	Signal transduction mechanisms	leucine-rich repeat transmembrane protein kinase [Populus trichocarpa]	255.966	0.6586	253.675	0.761	203.115	0.8632	120.764	0.9294	72.4029	0.5578	92.344	0.8788	--	--	--	--	--	--	--	--	--	0.000561811	-1.94566	down	0.006506	-1.57635	down	--	--	--	--	--
Potri.003G046100.1.v3.0	--	--	PB.4856.1	PB.4275.1	PB.4173.2	PB.4003.1	Potri.003G046100.v3.0	--	--	--	--	--	--	--	--	--	hypothetical protein POPTR_0003s03730g [Populus trichocarpa]	212.939	0.9009	510.823	0.9403	613.557	0.9308	676.742	0.9283	608.679	0.9201	529.662	0.9062	--	--	--	0.000483337	1.43013	up	4.53e-05	1.55918	up	0.000261723	1.39907	up	0.00359672	1.21693	up	--	--	--	--	--
PB.7522.14	AT4G19420	--	PB.7522.14	NA	PB.6337.11	NA	Potri.004G234100.v3.0	--	--	--	--	[M]	Cell wall/membrane/envelope biogenesis	--	M	Cell wall/membrane/envelope biogenesis	hypothetical protein POPTR_0004s24220g [Populus trichocarpa]	8.33797	0.0339	46.0841	0.0651	134.306	0.089	224.152	0.0868	134.608	0.0493	115.393	0.0488	--	--	--	6.13e-06	3.96406	up	1.27e-10	4.68748	up	0.000313326	3.94761	up	3.71e-05	3.74227	up	--	--	--	0.000879852	2.26204
PB.3434.6	AT4G00050	UNE10	PB.3434.6	NA	PB.3324.2	NA	Potri.002G143300.v3.0	--	--	Molecular Function: binding (GO:0005488);;	--	--	--	Transcription factor UNE10 OS=Arabidopsis thaliana GN=UNE10 PE=2 SV=1	K	Transcription	hypothetical protein POPTR_0002s14430g [Populus trichocarpa]	23.1005	0.0619	128.984	0.1467	100.747	0.0971	89.5731	0.096	101.795	0.1049	122.841	0.1311	0.00740775	2.4686	up	--	--	--	--	--	--	--	--	--	--	--	--	--	--	--	--	--
PB.2513.1	AT3G27010	AT-TCP20	PB.2513.1	NA	NA	PB.1684.1	Potri.001G327100.v3.0	--	--	--	--	--	--	Transcription factor TCP20 OS=Arabidopsis thaliana GN=TCP20 PE=1 SV=1	K	Transcription	TCP family transcription factor family protein [Populus trichocarpa]	81.7556	0.1061	190.949	0.1655	275.637	0.168	360.099	0.1728	386.242	0.1613	318.201	0.1294	--	--	--	0.00625801	1.66273	up	0.00155595	2.03456	up	0.000381537	2.12937	up	--	--	--	--	--	--	--	--
PB.8719.1	--	--	PB.8719.1	NA	PB.6907.1	PB.6581.1	Potri.005G113100.v3.0	[O]	Posttranslational modification, protein turnover, chaperones	--	--	[O]	Posttranslational modification, protein turnover, chaperones	Chaperone protein dnaJ 11, chloroplastic OS=Arabidopsis thaliana GN=ATJ11 PE=1 SV=2	O	Posttranslational modification, protein turnover, chaperones	DnaJ-like family protein [Populus trichocarpa]	32.7341	1	114.137	0.983	230.621	0.9552	371.77	0.9549	447.145	0.9716	560.453	0.9722	--	--	--	--	--	--	0.00420105	3.4094	up	0.00300821	3.66748	up	0.00012058	4.01263	up	--	--	--	--	--
Potri.009G090900.1.v3.0	--	--	PB.14398.1	PB.12284.1	NA	PB.11403.1	Potri.009G090900.v3.0	--	--	--	--	--	--	--	S	Function unknown	hypothetical protein POPTR_0009s09410g [Populus trichocarpa]	291.825	1	124.673	1	67.6147	1	48.4502	1	56.6293	1	56.9771	1	--	--	--	9.69e-05	-2.21685	down	1.5e-06	-2.71048	down	3.87e-06	-2.49414	down	8.98e-06	-2.45683	down	--	--	--	--	--
Potri.007G027500.v3.0.new1	AT3G50690	--	--	--	--	--	Potri.007G027400.v3.0	--	--	--	K18647|1.76064e-90|pop:POPTR_0007s12650g|POPTRDRAFT_563133; hypothetical protein; K18647 acidic leucine-rich nuclear phosphoprotein 32 family member B (A)	[DR]	--	Acidic leucine-rich nuclear phosphoprotein 32-related protein OS=Arabidopsis thaliana GN=At3g50690 PE=2 SV=1	D	Cell cycle control, cell division, chromosome partitioning	PREDICTED: acidic leucine-rich nuclear phosphoprotein 32-related protein-like isoform X2 [Populus euphratica]	1332.53	0.8101	820.788	0.7329	595.835	0.6631	615.579	0.6623	643.142	0.6566	844.931	0.8386	--	--	--	5.47e-05	-1.25725	down	5.09e-05	-1.22431	down	5.16e-05	-1.16931	down	--	--	--	--	--	--	--	--
Potri.002G231400.1.v3.0	--	--	PB.3741.2	PB.3896.1	NA	NA	Potri.002G231400.v3.0	--	--	--	--	--	--	--	R	General function prediction only	hypothetical protein POPTR_0002s23210g [Populus trichocarpa]	361.642	0.8197	81.8904	0.8637	17.9065	0.85	7.32512	0.7137	6.63759	0.8804	3.57386	0.6314	2.45e-05	-2.20915	down	5.84e-15	-4.48394	down	4.13e-21	-5.8709	down	1.75e-22	-5.94657	down	3.9e-25	-6.9978	down	--	--	--	0.000494255	-3.63746
PB.3968.6	AT1G19600	--	PB.3968.6	PB.2733.2	NA	PB.2537.6	Potri.002G034000.v3.0	[G]	Carbohydrate transport and metabolism	Molecular Function: kinase activity (GO:0016301);; Biological Process: phosphorylation (GO:0016310);;	--	[G]	Carbohydrate transport and metabolism	Uncharacterized sugar kinase YdjH OS=Escherichia coli (strain K12) GN=ydjH PE=1 SV=2	G	Carbohydrate transport and metabolism	pfkB-type carbohydrate kinase family protein [Populus trichocarpa]	32.5211	0.0496	80.9961	0.0999	87.5082	0.0602	136.827	0.055	175.395	0.0639	158.941	0.0578	--	--	--	--	--	--	--	--	--	0.00085051	2.3495	up	0.00305297	2.22611	up	--	--	--	--	--
Potri.011G068900.2.v3.0	AT5G45775	RPL11B	PB.16518.2	PB.14515.1	PB.14136.3	PB.13411.2	Potri.011G068900.v3.0	[J]	Translation, ribosomal structure and biogenesis	Biological Process: RNA methylation (GO:0001510);; Molecular Function: structural constituent of ribosome (GO:0003735);; Cellular Component: nucleolus (GO:0005730);; Cellular Component: vacuole (GO:0005773);; Cellular Component: Golgi apparatus (GO:0005794);; Biological Process: translation (GO:0006412);; Cellular Component: plasmodesma (GO:0009506);; Cellular Component: chloroplast (GO:0009507);…	K02868|5.09595e-111|pop:POPTR_0011s07080g|POPTRDRAFT_728158; ribosomal protein RL5; K02868 large subunit ribosomal protein L11e (A)	[J]	Translation, ribosomal structure and biogenesis	60S ribosomal protein L11-1 OS=Arabidopsis thaliana GN=RPL11A PE=2 SV=2	J	Translation, ribosomal structure and biogenesis	60S ribosomal protein L11 [Populus trichocarpa]	1014.3	0.2704	560.05	0.2722	471.44	0.2718	411.09	0.2621	412.277	0.2685	445.068	0.2643	--	--	--	0.000346725	-1.2027	down	1.14e-05	-1.41182	down	4.15e-06	-1.41406	down	4.46e-05	-1.2842	down	--	--	--	--	--
Potri.017G142500.1.v3.0	AT5G52520	OVA6	PB.22538.1	PB.19904.1	PB.19362.1	NA	Potri.017G142500.v3.0	[J]	Translation, ribosomal structure and biogenesis	Molecular Function: proline-tRNA ligase activity (GO:0004827);; Molecular Function: ATP binding (GO:0005524);; Cellular Component: cytoplasm (GO:0005737);; Biological Process: prolyl-tRNA aminoacylation (GO:0006433);;	K01881|0|pop:POPTR_0017s01720g|hypothetical protein; K01881 prolyl-tRNA synthetase [EC:6.1.1.15] (A)	[J]	Translation, ribosomal structure and biogenesis	Proline--tRNA ligase OS=Chloroherpeton thalassium (strain ATCC 35110 / GB-78) GN=proS PE=3 SV=1	J	Translation, ribosomal structure and biogenesis	hypothetical protein POPTR_0017s01720g [Populus trichocarpa]	622.153	0.9396	402.218	0.9125	329.53	0.92	256.873	0.8272	318.155	0.9073	323.575	0.9265	--	--	--	--	--	--	0.000299198	-1.3877	down	0.003447	-1.08349	down	0.0063682	-1.04121	down	--	--	--	--	--
PB.14935.12	AT1G60060	--	PB.14935.12	PB.13323.8	NA	NA	Potri.010G096400.v3.0	--	--	--	--	--	--	--	S	Function unknown	hypothetical protein POPTR_0010s10650g [Populus trichocarpa]	95.6123	0.059	249.534	0.0693	187.079	0.0825	79.7794	0.0947	64.1635	0.1243	46.4492	0.0912	--	--	--	--	--	--	--	--	--	--	--	--	--	--	--	--	--	--	--	--
Potri.016G083500.1.v3.0	AT5G02780	GSTL1	PB.21526.1	PB.18950.1	PB.18421.2	PB.17501.1	Potri.016G083500.v3.0	[O]	Posttranslational modification, protein turnover, chaperones	Molecular Function: glutathione transferase activity (GO:0004364);; Cellular Component: cytoplasm (GO:0005737);; Biological Process: protein glutathionylation (GO:0010731);; Biological Process: response to cadmium ion (GO:0046686);;	K00799|1.05085e-169|pop:POPTR_0016s08430g|POPTRDRAFT_256678; In2-1 family protein; K00799 glutathione S-transferase [EC:2.5.1.18] (A)	[O]	Posttranslational modification, protein turnover, chaperones	Glutathione S-transferase L3 OS=Arabidopsis thaliana GN=GSTL3 PE=2 SV=1	O	Posttranslational modification, protein turnover, chaperones	In2-1 family protein [Populus trichocarpa]	309.949	0.5961	267.259	0.5328	359.708	0.5547	546.967	0.5135	684.964	0.5293	835.648	0.5642	--	--	--	--	--	--	--	--	--	0.00554325	1.02763	up	0.000102664	1.33567	up	--	--	--	--	--
PB.16429.2	AT1G61660	BHLH112	PB.16429.2	NA	NA	PB.13289.2	Potri.011G033000.v3.0	--	--	Molecular Function: protein dimerization activity (GO:0046983);;	--	--	--	Transcription factor bHLH112 OS=Arabidopsis thaliana GN=BHLH112 PE=2 SV=1	K	Transcription	hypothetical protein POPTR_0011s03560g [Populus trichocarpa]	0.00020262	0	13.1202	0.1045	31.4771	0.108	48.3371	0.0962	39.8456	0.0648	36.3122	0.0586	--	--	--	--	--	--	1.09e-06	Inf	up	4.32e-06	Inf	up	1.4e-05	Inf	up	--	--	--	--	--
Potri.007G097500.4.v3.0	--	--	--	--	--	--	Potri.007G097500.v3.0	[O]	Posttranslational modification, protein turnover, chaperones	Molecular Function: zinc ion binding (GO:0008270);;	--	[O]	Posttranslational modification, protein turnover, chaperones	E3 ubiquitin-protein ligase RING1 OS=Arabidopsis thaliana GN=ATL55 PE=1 SV=1	O	Posttranslational modification, protein turnover, chaperones	hypothetical protein POPTR_0007s04960g [Populus trichocarpa]	0.0102235	0.0001	47.3281	0.289	43.9045	0.1359	68.8086	0.1477	67.3907	0.1568	59.1202	0.1193	6.57e-06	Inf	up	--	--	--	0.000450905	Inf	up	2.5e-08	Inf	up	--	--	--	--	--	--	--	--
PB.854.3	AT3G52120	--	PB.854.3	PB.1530.1	PB.1472.1	PB.1400.4	Potri.001G269900.v3.0	--	--	Molecular Function: RNA binding (GO:0003723);; Cellular Component: intracellular (GO:0005622);; Biological Process: RNA processing (GO:0006396);;	K13096|4.50299e-168|pop:POPTR_0001s27670g|POPTRDRAFT_844523; SWAP/surp domain-containing family protein; K13096 splicing factor 4 (A)	[R]	General function prediction only	SURP and G-patch domain-containing protein 1-like protein OS=Arabidopsis thaliana GN=At3g52120 PE=2 SV=1	R	General function prediction only	hypothetical protein POPTR_0001s27670g [Populus trichocarpa]	270.641	0.1175	469.977	0.1783	657.492	0.2233	692.063	0.2176	691.265	0.2036	588.593	0.1835	--	--	--	--	--	--	--	--	--	0.00261623	1.23446	up	--	--	--	--	--	--	--	--
Potri.011G165300.1.v3.0	--	--	PB.16788.1	PB.14983.1	PB.14579.1	NA	Potri.011G165300.v3.0	--	--	--	--	--	--	--	--	--	hypothetical protein POPTR_0011s16810g [Populus trichocarpa]	69.6552	1	179.499	1	253.607	1	316.305	1	286.365	1	258.481	1	--	--	--	0.00492648	1.77632	up	0.000143537	2.08333	up	0.000511346	1.93004	up	0.00249847	1.80301	up	--	--	--	--	--
Potri.001G017600.6.v3.0	--	--	PB.1484.5	PB.92.2	PB.91.3	NA	Potri.001G017600.v3.0	--	--	--	--	--	--	UPF0481 protein At3g47200 OS=Arabidopsis thaliana GN=At3g47200 PE=2 SV=1	S	Function unknown	hypothetical protein POPTR_0001s05530g [Populus trichocarpa]	113.378	0.0815	91.2373	0.0721	33.3575	0.0476	36.5383	0.108	23.6078	0.1026	17.103	0.0736	--	--	--	--	--	--	--	--	--	0.00974661	-2.41004	down	0.00588104	-2.81747	down	--	--	--	--	--
PB.4381.4	AT1G01910	--	PB.4381.4	PB.3456.4	PB.3378.1	NA	Potri.002G152500.v3.0	[P]	Inorganic ion transport and metabolism	Molecular Function: ATP binding (GO:0005524);; Cellular Component: endoplasmic reticulum (GO:0005783);; Biological Process: ATP catabolic process (GO:0006200);; Biological Process: transport (GO:0006810);; Molecular Function: ATPase activity (GO:0016887);; Biological Process: protein insertion into ER membrane (GO:0045048);; Molecular Function: metal ion binding (GO:0046872);;	K01551|4.81093e-153|pop:POPTR_0002s15390g|POPTRDRAFT_816573; anion-transporting ATPase family protein; K01551 arsenite-transporting ATPase [EC:3.6.3.16] (A)	[P]	Inorganic ion transport and metabolism	ATPase ASNA1 homolog OS=Aedes aegypti GN=AAEL011136 PE=3 SV=1	P	Inorganic ion transport and metabolism	anion-transporting ATPase family protein [Populus trichocarpa]	27.3285	0.034	71.2845	0.0721	78.3037	0.0853	76.3341	0.0902	133.315	0.1581	70.5346	0.0862	--	--	--	--	--	--	--	--	--	0.00604323	2.17572	up	--	--	--	--	--	--	--	--
Potri.008G029600.1.v3.0	--	--	PB.12101.1	NA	PB.10302.1	PB.9800.1	Potri.008G029600.v3.0	--	--	--	--	--	--	--	S	Function unknown	hypothetical protein POPTR_0008s02960g [Populus trichocarpa]	81.0734	1	174.806	1	266.527	1	258.255	1	252.143	1	238.068	1	--	--	--	0.00887675	1.61878	up	--	--	--	--	--	--	--	--	--	--	--	--	--	--
PB.4004.3	AT2G30620	--	PB.4004.3	PB.2783.4	PB.2689.2	PB.2584.3	Potri.002G043100.v3.0	--	--	Cellular Component: nucleosome (GO:0000786);; Molecular Function: DNA binding (GO:0003677);; Cellular Component: nucleolus (GO:0005730);; Biological Process: nucleosome assembly (GO:0006334);;	K11275|3.79401e-29|pop:POPTR_0002s04410g|Histone H1 family protein; K11275 histone H1/5 (A)	--	--	Histone H1 OS=Pisum sativum PE=2 SV=1	B	Chromatin structure and dynamics	Histone H1 family protein [Populus trichocarpa]	923.109	0.1392	731.387	0.1689	694.846	0.1876	536.478	0.1621	526.95	0.1691	407.856	0.1295	--	--	--	--	--	--	--	--	--	--	--	--	8.32e-05	-1.27878	down	--	--	--	--	--
PB.24725.1	--	--	PB.24725.1	NA	PB.20844.2	PB.19792.1	Potri.T134600.v3.0	[O]	Posttranslational modification, protein turnover, chaperones	Molecular Function: zinc ion binding (GO:0008270);;	--	[O]	Posttranslational modification, protein turnover, chaperones	RING-H2 finger protein ATL72 OS=Arabidopsis thaliana GN=ATL72 PE=2 SV=1	O	Posttranslational modification, protein turnover, chaperones	hypothetical protein POPTR_0019s08600g [Populus trichocarpa]	9.36131	0.1553	25.0513	0.1251	29.5606	0.0792	49.1602	0.0901	61.3215	0.0981	76.3478	0.1183	--	--	--	--	--	--	--	--	--	--	--	--	0.00354866	2.97604	up	--	--	--	--	--
Potri.007G044500.2.v3.0	--	--	PB.11696.2	PB.9881.1	PB.9613.1	NA	Potri.007G044500.v3.0	--	--	Molecular Function: triglyceride lipase activity (GO:0004806);; Biological Process: lipid metabolic process (GO:0006629);; Cellular Component: membrane (GO:0016020);;	--	[I]	Lipid transport and metabolism	Lipase OS=Rhizopus oryzae PE=1 SV=1	I	Lipid transport and metabolism	hypothetical protein POPTR_0007s10960g [Populus trichocarpa]	272.67	0.6145	696.907	0.5024	666.835	0.5399	330.618	0.5443	227.004	0.6161	198.842	0.5737	0.00105648	1.29455	up	0.00295047	1.191	up	--	--	--	--	--	--	--	--	--	--	--	--	0.00526929	-1.10361
Potri.018G143400.1.v3.0	AT2G19170	SLP3	PB.23388.1	PB.20704.1	PB.20128.1	PB.19128.1	Potri.018G143400.v3.0	[O]	Posttranslational modification, protein turnover, chaperones	Molecular Function: serine-type endopeptidase activity (GO:0004252);; Cellular Component: extracellular region (GO:0005576);; Cellular Component: cell wall (GO:0005618);; Biological Process: proteolysis (GO:0006508);; Cellular Component: membrane (GO:0016020);; Molecular Function: identical protein binding (GO:0042802);; Biological Process: negative regulation of catalytic activity (GO:0043086);;	--	--	--	Subtilisin-like protease OS=Arabidopsis thaliana GN=ARA12 PE=1 SV=1	O	Posttranslational modification, protein turnover, chaperones	hypothetical protein POPTR_0018s14020g [Populus trichocarpa]	878.533	0.4378	2150.71	0.5057	2281.18	0.4972	1211.44	0.5191	771.294	0.4595	655.534	0.4545	1.03e-05	1.23255	up	0.000333581	1.27673	up	--	--	--	--	--	--	--	--	--	--	--	--	--	--
Potri.009G095500.1.v3.0	--	--	--	--	--	--	Potri.009G095500.v3.0	--	--	Biological Process: metabolic process (GO:0008152);; Molecular Function: abscisic acid glucosyltransferase activity (GO:0010294);; Molecular Function: indole-3-acetate beta-glucosyltransferase activity (GO:0047215);; Molecular Function: limonoid glucosyltransferase activity (GO:0050645);; Molecular Function: quercetin 7-O-glucosyltransferase activity (GO:0080044);;	K13692|0|pop:POPTR_0009s09840g|POPTRDRAFT_767628; putative glucosyltransferase family protein; K13692 UDP-glucose:(indol-3-yl)acetate beta-D-glucosyltransferase [EC:2.4.1.121] (A)	[GC]	--	UDP-glycosyltransferase 84B1 OS=Arabidopsis thaliana GN=UGT84B1 PE=2 SV=1	2499	UDP-glucoronosyl and UDP-glucosyl transferase	putative glucosyltransferase family protein [Populus trichocarpa]	5.06541	1	0	0	1.47725	1	8.80503	1	22.5844	1	40.1392	1	--	--	--	--	--	--	--	--	--	--	--	--	--	--	--	--	--	--	--	--
Potri.T030900.v3.0.new1	--	--	--	--	--	--	Potri.T030800.v3.0	--	--	--	--	--	--	--	--	--	hypothetical protein POPTR_0010s01270g [Populus trichocarpa]	10.9255	1	23.9256	1	42.6089	1	71.3413	1	87.9579	1	84.2334	1	--	--	--	--	--	--	--	--	--	0.00416271	2.92202	up	0.00360775	2.87495	up	--	--	--	--	--
Potri.014G165500.1.v3.0	AT3G21100	--	--	--	--	--	Potri.014G165500.v3.0	--	--	Molecular Function: nucleotide binding (GO:0000166);; Molecular Function: RNA binding (GO:0003723);; Molecular Function: metal ion binding (GO:0046872);;	--	--	--	Zinc finger CCCH domain-containing protein 18 OS=Arabidopsis thaliana GN=At2g05160 PE=2 SV=1	R	General function prediction only	PREDICTED: zinc finger CCCH domain-containing protein 18-like isoform X2 [Populus euphratica]	150.643	0.5328	215.477	0.3741	369.637	0.3771	548.852	0.379	683.991	0.3819	667.045	0.3623	--	--	--	--	--	--	2.61e-05	1.7578	up	2.6e-08	2.0674	up	5.86e-05	2.04802	up	--	--	--	0.0017309	1.32352
Potri.016G062600.1.v3.0	AT3G11964	--	PB.21463.2	PB.18835.1	NA	NA	Potri.016G062600.v3.0	[J]	Translation, ribosomal structure and biogenesis	--	K14792|0|pop:POPTR_0016s06250g|POPTRDRAFT_256037; hypothetical protein; K14792 rRNA biogenesis protein RRP5 (A)	[A]	RNA processing and modification	Protein RRP5 homolog OS=Homo sapiens GN=PDCD11 PE=1 SV=3	A	RNA processing and modification	PREDICTED: protein RRP5 homolog [Populus euphratica]	1453.09	0.7138	711.349	0.7093	665.157	0.723	651.04	0.7068	709.505	0.7259	726.434	0.7554	0.000403195	-1.08984	down	6.69e-05	-1.22388	down	1.8e-05	-1.26743	down	4.99e-05	-1.14985	down	0.000172362	-1.09448	down	--	--	--	--	--
Potri.018G063900.v3.0.new1	--	--	--	--	--	--	Potri.018G063900.v3.0	--	--	Biological Process: lipid metabolic process (GO:0006629);; Molecular Function: hydrolase activity, acting on ester bonds (GO:0016788);;	--	--	--	GDSL esterase/lipase 5 OS=Arabidopsis thaliana GN=GLIP5 PE=2 SV=2	I	Lipid transport and metabolism	Zinc finger protein, putative [Theobroma cacao]	12.7952	0.1845	6.54224	0.0622	3.03476	0.0204	4.46e-67	0	14.8065	0.0626	36.7763	0.114	--	--	--	--	--	--	--	--	--	--	--	--	--	--	--	--	--	--	--	--
Potri.002G260000.1.v3.0	--	--	PB.4731.1	PB.4074.1	PB.3974.1	PB.3799.1	Potri.002G260000.v3.0	--	--	Molecular Function: DNA binding (GO:0003677);; Molecular Function: chromatin binding (GO:0003682);; Cellular Component: nucleus (GO:0005634);;	--	[O]	Posttranslational modification, protein turnover, chaperones	Protein RADIALIS-like 6 OS=Arabidopsis thaliana GN=RL6 PE=2 SV=1	K	Transcription	myb family transcription factor family protein [Populus trichocarpa]	2.64987	1	42.7006	1	120.799	1	147.079	1	155.32	1	161.694	1	0.00391664	4.13129	up	3.56e-08	5.58871	up	6.05e-10	5.86182	up	9.49e-11	5.93216	up	6.87e-11	6.00776	up	--	--	--	--	--
PB.10992.2	--	--	PB.10992.2	PB.9455.2	PB.9206.1	NA	Potri.006G251200.v3.0	--	--	--	--	[P]	Inorganic ion transport and metabolism	CRC domain-containing protein TSO1 OS=Arabidopsis thaliana GN=TSO1 PE=1 SV=1	P	Inorganic ion transport and metabolism	PREDICTED: CRC domain-containing protein TSO1-like isoform X1 [Populus euphratica]	363.347	0.6823	135.65	0.7094	60.7127	0.5701	53.9055	0.7153	60.2706	0.8764	64.0819	0.8874	0.00577344	-1.48067	down	2.09e-07	-2.6825	down	1.99e-08	-2.87391	down	3.33e-08	-2.70953	down	1.91e-07	-2.60632	down	--	--	--	--	--
Potri.011G118200.3.v3.0	AT5G53830	--	--	--	--	--	Potri.011G118200.v3.0	--	--	--	--	--	--	--	S	Function unknown	hypothetical protein POPTR_0011s11910g [Populus trichocarpa]	242.947	0.3171	369.501	0.3898	404.984	0.3372	436.188	0.2795	533.179	0.2942	639.733	0.3788	--	--	--	--	--	--	--	--	--	--	--	--	0.000675321	1.30377	up	--	--	--	--	--
PB.16648.6	AT1G53090	SPA4	PB.16648.6	NA	NA	PB.13627.6	Potri.011G119500.v3.0	[R]	General function prediction only	Molecular Function: protein kinase activity (GO:0004672);; Molecular Function: ATP binding (GO:0005524);; Biological Process: protein phosphorylation (GO:0006468);; Molecular Function: ligase activity (GO:0016874);; Molecular Function: 2-alkenal reductase [NAD(P)] activity (GO:0032440);; Biological Process: oxidation-reduction process (GO:0055114);;	--	--	--	Protein SPA1-RELATED 3 OS=Arabidopsis thaliana GN=SPA3 PE=1 SV=1	J	Translation, ribosomal structure and biogenesis	PREDICTED: protein SPA1-RELATED 3 isoform X2 [Populus euphratica]	135.823	0.1377	98.4041	0.0762	248.562	0.1665	293.414	0.1693	338.274	0.175	410.022	0.2254	--	--	--	--	--	--	--	--	--	--	--	--	--	--	--	--	--	--	--	--
PB.10472.3	AT3G51740	IMK2	PB.10472.3	PB.8552.2	NA	NA	Potri.006G104300.v3.0	[RTKL]	--	Molecular Function: protein kinase activity (GO:0004672);; Molecular Function: ATP binding (GO:0005524);; Biological Process: protein phosphorylation (GO:0006468);; Cellular Component: integral component of membrane (GO:0016021);; Molecular Function: 2-alkenal reductase [NAD(P)] activity (GO:0032440);; Biological Process: oxidation-reduction process (GO:0055114);;	--	--	--	Probably inactive leucine-rich repeat receptor-like protein kinase IMK2 OS=Arabidopsis thaliana GN=IMK2 PE=1 SV=1	T	Signal transduction mechanisms	LRR-kinase family protein [Populus trichocarpa]	337.337	0.3173	149.05	0.3912	37.9435	0.2157	2.27434	0.0176	19.3724	0.147	42.5695	0.3091	--	--	--	3.87e-09	-3.26313	down	9.19e-25	-7.50847	down	2.63e-14	-4.26081	down	6.32e-09	-3.09708	down	--	--	--	0.00231683	-6.24815
PB.21518.1	AT2G37400	--	PB.21518.1	PB.18931.1	PB.18404.1	PB.17486.1	Potri.016G080000.v3.0	--	--	Biological Process: protein targeting to mitochondrion (GO:0006626);; Cellular Component: chloroplast thylakoid lumen (GO:0009543);; Cellular Component: chloroplast envelope (GO:0009941);;	--	--	--	protein SLOW GREEN 1, chloroplastic OS=Arabidopsis thaliana GN=SG1 PE=1 SV=1	R	General function prediction only	chloroplast lumen common family protein [Populus trichocarpa]	502.815	1	229.018	1	176.708	1	148.579	1	154.932	1	183.846	1	--	--	--	0.000199104	-1.60753	down	8.89e-06	-1.86781	down	7.21e-06	-1.81509	down	0.000166296	-1.54932	down	--	--	--	--	--
Potri.018G092900.1.v3.0	AT1G07820	--	PB.23693.1	PB.20449.2	PB.19879.1	PB.18911.1	Potri.018G092900.v3.0	[B]	Chromatin structure and dynamics	Cellular Component: nucleosome (GO:0000786);; Molecular Function: DNA binding (GO:0003677);; Cellular Component: nucleolus (GO:0005730);; Cellular Component: mitochondrion (GO:0005739);; Cellular Component: vacuolar membrane (GO:0005774);; Cellular Component: Golgi apparatus (GO:0005794);; Cellular Component: cytosol (GO:0005829);; Cellular Component: plasma membrane (GO:0005886);; Biological Pro…	K14838|3.40148e-47|zma:100282268|pco082380(357); LOC100282268; K11254 histone H4 (A)	[B]	Chromatin structure and dynamics	Histone H4 OS=Glycine max PE=3 SV=1	R	General function prediction only	Histone H4 [Aegilops tauschii]	1620.76	1	509.702	1	423.877	1	393.696	1	371.074	1	375.091	1	1.31e-09	-1.72998	down	5.13e-12	-2.0347	down	1.02e-13	-2.15383	down	6.36e-16	-2.24641	down	6.23e-15	-2.2122	down	--	--	--	--	--
Potri.003G043700.4.v3.0	AT3G13920	EIF4A1	--	--	--	--	Potri.003G043700.v3.0	[LKJ]	--	Molecular Function: nucleic acid binding (GO:0003676);; Molecular Function: ATP binding (GO:0005524);; Cellular Component: nucleolus (GO:0005730);; Cellular Component: cytosol (GO:0005829);; Cellular Component: plasma membrane (GO:0005886);; Molecular Function: ATP-dependent helicase activity (GO:0008026);; Cellular Component: plant-type cell wall (GO:0009505);; Biological Process: response to ca…	K03257|0|pop:POPTR_0003s04150g|POPTRDRAFT_645764; hypothetical protein; K03257 translation initiation factor 4A (A)	[J]	Translation, ribosomal structure and biogenesis	Eukaryotic initiation factor 4A-8 OS=Nicotiana tabacum PE=2 SV=1	J	Translation, ribosomal structure and biogenesis	translation initiation factor 4A family protein [Populus trichocarpa]	1108.82	0.0679	456.311	0.0481	456.124	0.0492	456.137	0.0485	355.089	0.0364	474.371	0.0455	--	--	--	--	--	--	--	--	--	0.00322941	-1.76204	down	--	--	--	--	--	--	--	--
PB.15304.4	AT5G06050	--	PB.15304.4	NA	PB.13562.1	NA	Potri.010G199300.v3.0	--	--	Cellular Component: endosome (GO:0005768);; Cellular Component: Golgi apparatus (GO:0005794);; Cellular Component: trans-Golgi network (GO:0005802);; Molecular Function: methyltransferase activity (GO:0008168);; Biological Process: methylation (GO:0032259);;	--	--	--	Probable methyltransferase PMT11 OS=Arabidopsis thaliana GN=At2g39750 PE=2 SV=1	R	General function prediction only	dehydration-responsive family protein [Populus trichocarpa]	16.5832	0.019	47.3033	0.0464	43.9846	0.0398	39.5115	0.0363	134.682	0.1223	76.8572	0.0707	--	--	--	--	--	--	--	--	--	0.000285317	2.92221	up	--	--	--	--	--	--	--	--
Potri.014G160100.1.v3.0	--	--	PB.20225.2	PB.17519.2	PB.17039.1	PB.16182.2	Potri.014G160100.v3.0	[IR]	--	Molecular Function: carboxylic ester hydrolase activity (GO:0004091);; Biological Process: lipid metabolic process (GO:0006629);;	--	--	--	GDSL esterase/lipase At2g04570 OS=Arabidopsis thaliana GN=At2g04570 PE=2 SV=1	R	General function prediction only	GDSL-motif lipase/hydrolase family protein [Populus trichocarpa]	496.022	0.5895	1338.28	0.5256	1022.96	0.5146	303.443	0.2892	448.766	0.4921	454.187	0.4752	7.57e-06	1.37418	up	--	--	--	--	--	--	--	--	--	--	--	--	--	--	--	1.08e-12	-2.16679
Potri.006G106800.1.v3.0	AT3G08860	PYD4	PB.10485.1	NA	NA	PB.7957.1	Potri.006G106800.v3.0	[E]	Amino acid transport and metabolism	Biological Process: metabolic process (GO:0008152);; Molecular Function: alanine-glyoxylate transaminase activity (GO:0008453);; Molecular Function: pyridoxal phosphate binding (GO:0030170);;	K00827|0|pop:POPTR_0006s10740g|POPTRDRAFT_866890; alanine--glyoxylate aminotransferase family protein; K00827 alanine-glyoxylate transaminase / (R)-3-amino-2-methylpropionate-pyruvate transaminase [EC:2.6.1.44 2.6.1.40] (A)	[E]	Amino acid transport and metabolism	Alanine--glyoxylate aminotransferase 2 homolog 3, mitochondrial OS=Arabidopsis thaliana GN=At3g08860 PE=2 SV=1	E	Amino acid transport and metabolism	alanine--glyoxylate aminotransferase family protein [Populus trichocarpa]	58.4228	0.8486	424.764	0.9741	845.722	0.9184	1055.45	0.9083	1226.13	0.9312	1399.68	0.9138	1.82e-08	2.81932	up	6.64e-22	3.77623	up	7.78e-29	4.08163	up	2.41e-36	4.2918	up	6.6e-41	4.50354	up	--	--	--	0.000101486	1.28591
PB.16950.2	AT1G29200	--	PB.16950.2	NA	NA	PB.13409.2	Potri.011G068300.v3.0	--	--	--	--	--	--	Uncharacterized protein At1g04910 OS=Arabidopsis thaliana GN=At1g04910 PE=2 SV=1	S	Function unknown	hypothetical protein POPTR_0011s07160g [Populus trichocarpa]	6.75e-22	0	2.4e-55	0	9.77563	0.0554	43.6012	0.0694	44.6616	0.0589	41.3227	0.0635	--	--	--	--	--	--	2.44e-06	Inf	up	--	--	--	5.01e-06	Inf	up	--	--	--	7.22e-06	Inf
Potri.001G097600.2.v3.0	AT4G28000	--	PB.300.1	PB.530.1	PB.518.1	PB.495.1	Potri.001G097600.v3.0	[O]	Posttranslational modification, protein turnover, chaperones	Molecular Function: ATP binding (GO:0005524);; Biological Process: ATP catabolic process (GO:0006200);; Molecular Function: microtubule-severing ATPase activity (GO:0008568);;	--	[O]	Posttranslational modification, protein turnover, chaperones	Uncharacterized AAA domain-containing protein C24B10.10c OS=Schizosaccharomyces pombe (strain 972 / ATCC 24843) GN=SPCC24B10.10c PE=3 SV=1	O	Posttranslational modification, protein turnover, chaperones	hypothetical protein POPTR_0001s10050g [Populus trichocarpa]	1152.52	0.8196	2615.45	0.8592	1916.23	0.7838	1372.31	0.8329	1177.38	0.8216	944.33	0.7497	4.53e-05	1.12328	up	--	--	--	--	--	--	--	--	--	--	--	--	--	--	--	--	--
Potri.008G200200.2.v3.0	--	--	--	--	--	--	Potri.008G200200.v3.0	--	--	--	--	--	--	--	S	Function unknown	hypothetical protein POPTR_0017s02590g [Populus trichocarpa]	171.261	0.5783	355.346	0.611	485.834	0.6038	640.718	0.6183	667.906	0.6319	592.058	0.6362	--	--	--	0.00192739	1.41155	up	4.64e-06	1.79688	up	6.58e-07	1.84957	up	1.87e-05	1.6948	up	--	--	--	--	--
Potri.006G085300.1.v3.0	AT5G02370	--	PB.10400.1	PB.8438.2	PB.8246.1	PB.7843.1	Potri.006G085300.v3.0	[Z]	Cytoskeleton	Molecular Function: nucleotide binding (GO:0000166);; Cellular Component: microtubule cytoskeleton (GO:0015630);; Cellular Component: protein complex (GO:0043234);; Cellular Component: cytoskeletal part (GO:0044430);; Biological Process: single-organism cellular process (GO:0044763);;	K10403|0|pop:POPTR_0006s08540g|POPTRDRAFT_416754; hypothetical protein; K10403 kinesin family member 22 (A)	[Z]	Cytoskeleton	Kinesin-like protein KIF22 OS=Xenopus tropicalis GN=kif22 PE=2 SV=1	Z	Cytoskeleton	PREDICTED: kinesin-like protein KIF22 [Populus euphratica]	935.703	0.9959	287.185	1	123.313	0.9068	84.7171	0.932	109.848	0.9999	110.859	0.9559	1.37e-07	-1.7655	down	1.36e-17	-3.02241	down	3.26e-23	-3.57245	down	2.96e-21	-3.21032	down	3.15e-20	-3.17856	down	--	--	--	0.00165721	-1.78524
Potri.010G178200.1.v3.0	AT5G16290	VAT1	PB.16109.3	PB.13798.2	PB.13425.2	NA	Potri.010G178200.v3.0	[E]	Amino acid transport and metabolism	Molecular Function: acetolactate synthase activity (GO:0003984);; Cellular Component: cytosol (GO:0005829);; Biological Process: gluconeogenesis (GO:0006094);; Biological Process: leucine metabolic process (GO:0006551);; Biological Process: valine metabolic process (GO:0006573);; Biological Process: cytoskeleton organization (GO:0007010);; Biological Process: branched-chain amino acid biosyntheti…	K01653|0|pop:POPTR_0008s07820g|POPTRDRAFT_419949; hypothetical protein; K01653 acetolactate synthase I/III small subunit [EC:2.2.1.6] (A)	[E]	Amino acid transport and metabolism	Acetolactate synthase small subunit 1, chloroplastic OS=Arabidopsis thaliana GN=VAT1 PE=1 SV=1	E	Amino acid transport and metabolism	PREDICTED: acetolactate synthase small subunit 1, chloroplastic-like isoform X1 [Populus euphratica]	199.562	0.7659	83.7771	0.651	60.582	0.7517	29.8846	0.6706	25.7709	0.8186	23.8207	0.8366	--	--	--	0.0075316	-1.83167	down	1.68e-05	-2.87541	down	2.84e-06	-3.09458	down	2.4e-06	-3.21054	down	--	--	--	--	--
Potri.019G106000.v3.0.new2	--	--	--	--	--	--	Potri.019G105700.v3.0	--	--	--	--	[R]	General function prediction only	Ankyrin-3 OS=Mus musculus GN=Ank3 PE=1 SV=1	R	General function prediction only	PREDICTED: ankyrin repeat-containing protein At5g02620-like isoform X2 [Populus euphratica]	16.8055	0.0996	0.0120025	0.0001	22.7858	0.1982	19.851	0.1643	44.4058	0.3092	22.1876	0.1526	--	--	--	--	--	--	--	--	--	--	--	--	--	--	--	--	--	--	--	--
Potri.014G085500.1.v3.0	AT4G00400	GPAT8	PB.19353.1	PB.17046.1	PB.16573.1	PB.15738.1	Potri.014G085500.v3.0	--	--	Molecular Function: 1-acylglycerol-3-phosphate O-acyltransferase activity (GO:0003841);; Molecular Function: glycerol-3-phosphate O-acyltransferase activity (GO:0004366);; Cellular Component: endoplasmic reticulum (GO:0005783);; Biological Process: cutin biosynthetic process (GO:0010143);;	K13508|0|pop:POPTR_0014s08130g|POPTRDRAFT_834747; phospholipid/glycerol acyltransferase family protein; K13508 glycerol-3-phosphate acyltransferase [EC:2.3.1.15] (A)	--	--	Probable glycerol-3-phosphate acyltransferase 8 OS=Arabidopsis thaliana GN=GPAT8 PE=2 SV=1	I	Lipid transport and metabolism	phospholipid/glycerol acyltransferase family protein [Populus trichocarpa]	2918.84	0.9522	2896.25	0.9125	2316.66	0.9259	1098.7	0.9073	867.25	0.9151	874.263	0.9173	--	--	--	--	--	--	1.08e-08	-1.52084	down	2.06e-13	-1.87001	down	1.83e-12	-1.8391	down	--	--	--	2.09e-07	-1.42653
PB.1145.3	AT5G55100	--	PB.1145.3	NA	PB.1956.4	PB.1857.3	Potri.001G356800.v3.0	--	--	--	--	[A]	RNA processing and modification	Splicing factor, suppressor of white-apricot homolog OS=Rattus norvegicus GN=Sfswap PE=2 SV=1	A	RNA processing and modification	hypothetical protein POPTR_0001s36690g [Populus trichocarpa]	103.684	0.0756	17.6612	0.0097	173.608	0.0807	236.105	0.0967	312.636	0.1286	172.801	0.0791	--	--	--	--	--	--	--	--	--	--	--	--	--	--	--	--	--	--	--	--
Potri.008G039000.1.v3.0	AT4G30080	ARF16	PB.12134.5	PB.10621.1	NA	NA	Potri.008G039000.v3.0	--	--	Molecular Function: DNA binding (GO:0003677);; Molecular Function: sequence-specific DNA binding transcription factor activity (GO:0003700);; Cellular Component: nucleus (GO:0005634);; Biological Process: regulation of transcription, DNA-templated (GO:0006355);; Biological Process: pattern specification process (GO:0007389);; Biological Process: response to hormone (GO:0009725);; Molecular Functi…	--	--	--	Auxin response factor 18 OS=Oryza sativa subsp. japonica GN=ARF18 PE=2 SV=1	K	Transcription	hypothetical protein POPTR_0008s03890g [Populus trichocarpa]	313.279	0.6188	399.179	0.5241	585.216	0.5714	860.97	0.6283	925.026	0.5781	1015.41	0.6215	--	--	--	--	--	--	0.000110079	1.34959	up	0.000129118	1.44529	up	0.00836451	1.59962	up	--	--	--	--	--
Potri.001G403700.4.v3.0	--	--	--	--	--	--	Potri.001G403700.v3.0	--	--	--	--	--	--	--	S	Function unknown	PREDICTED: uncharacterized protein LOC105138171 [Populus euphratica]	264.288	0.4144	620.245	0.4592	1019.06	0.4556	1147.62	0.4156	1138.14	0.3997	1148.98	0.4336	0.00599359	1.17359	up	1.29e-05	1.85451	up	3.37e-10	2.01259	up	9.52e-11	1.9933	up	8.54e-11	2.02592	up	--	--	--	--	--
PB.20178.11	--	--	PB.20178.11	NA	PB.16961.6	NA	Potri.014G147400.v3.0	[R]	General function prediction only	--	--	--	--	Uncharacterized WD repeat-containing protein C2A9.03 OS=Schizosaccharomyces pombe (strain 972 / ATCC 24843) GN=SPBC2A9.03 PE=3 SV=2	R	General function prediction only	hypothetical protein POPTR_0014s14450g [Populus trichocarpa]	4.57913	0.0076	4.0744	0.0033	18.0246	0.008	27.9116	0.0082	55.6833	0.0149	37.0899	0.0101	--	--	--	--	--	--	--	--	--	0.00153669	3.54963	up	--	--	--	--	--	--	--	--
PB.14105.4	AT4G35290	GLUR2	PB.14105.4	PB.12764.1	NA	NA	Potri.009G168300.v3.0	--	--	Molecular Function: ionotropic glutamate receptor activity (GO:0004970);; Molecular Function: extracellular-glutamate-gated ion channel activity (GO:0005234);; Biological Process: ion transport (GO:0006811);; Cellular Component: integral component of membrane (GO:0016021);; Biological Process: ionotropic glutamate receptor signaling pathway (GO:0035235);;	K05387|0|pop:POPTR_0009s16950g|POPTRDRAFT_803968; Glutamate receptor 3.1 precursor family protein; K05387 glutamate receptor, ionotropic, plant (A)	[PET]	--	Glutamate receptor 3.2 OS=Arabidopsis thaliana GN=GLR3.2 PE=1 SV=2	P	Inorganic ion transport and metabolism	PREDICTED: glutamate receptor 3.2 [Populus euphratica]	270.772	0.3282	413.356	0.3644	465.821	0.3747	735.987	0.5495	596.704	0.4164	818.795	0.5618	--	--	--	--	--	--	0.000317907	1.33281	up	--	--	--	1.44e-05	1.49808	up	--	--	--	--	--
PB.663.1	AT4G33520	PAA1	PB.663.1	PB.1178.1	PB.1137.4	PB.1083.1	Potri.001G205400.v3.0	[P]	Inorganic ion transport and metabolism	Molecular Function: copper-exporting ATPase activity (GO:0004008);; Molecular Function: ATP binding (GO:0005524);; Cellular Component: integral component of membrane (GO:0016021);; Molecular Function: metal ion binding (GO:0046872);; Biological Process: copper ion export (GO:0060003);;	K01533|0|rcu:RCOM_0460580|copper-transporting atpase paa1, putative (EC:3.6.3.4); K01533 Cu2+-exporting ATPase [EC:3.6.3.4] (A)	[P]	Inorganic ion transport and metabolism	Copper-transporting ATPase PAA1, chloroplastic OS=Arabidopsis thaliana GN=PAA1 PE=2 SV=1	P	Inorganic ion transport and metabolism	PREDICTED: copper-transporting ATPase PAA1, chloroplastic-like [Populus euphratica]	382.029	0.4999	251.753	0.4009	163.933	0.341	116.322	0.3971	116.844	0.527	125.256	0.5676	--	--	--	0.00796827	-1.31593	down	0.0001267	-1.82707	down	6.79e-05	-1.82928	down	0.000281396	-1.70635	down	--	--	--	--	--
Potri.T058000.v3.0.new2	AT1G50240	FU	--	--	--	--	Potri.T058000.v3.0	[RTKL]	--	--	K06228|0|pop:POPTR_0019s07960g|POPTRDRAFT_780405; hypothetical protein; K06228 fused [EC:2.7.11.1] (A)	--	--	Serine/threonine-protein kinase TIO OS=Arabidopsis thaliana GN=TIO PE=1 SV=1	T	Signal transduction mechanisms	PREDICTED: serine/threonine-protein kinase TIO isoform X2 [Populus euphratica]	439.373	0.8029	151.31	0.6824	46.6635	0.4615	24.1075	0.2603	24.7488	0.268	54.7969	0.5064	0.000794919	-1.60238	down	5.99e-12	-3.35461	down	2.5e-17	-4.32289	down	3.93e-18	-4.28392	down	3.24e-11	-3.09964	down	--	--	--	0.000474646	-2.70129
Potri.010G002200.3.v3.0	--	--	--	--	--	--	Potri.010G002200.v3.0	--	--	Molecular Function: zinc ion binding (GO:0008270);;	--	--	--	--	R	General function prediction only	hypothetical protein POPTR_0010s00460g [Populus trichocarpa]	41.1605	0.3093	20.3199	0.2886	8.8911	0.1411	4.78722	0.0851	7.32877	0.1396	9.11704	0.1777	--	--	--	--	--	--	0.00568655	-3.32908	down	--	--	--	--	--	--	--	--	--	--	--
PB.6160.4	AT1G62360	ARK1b	PB.6160.4	NA	NA	PB.4982.4	Potri.004G004700.v3.0	--	--	Molecular Function: sequence-specific DNA binding transcription factor activity (GO:0003700);; Cellular Component: nucleus (GO:0005634);; Biological Process: regulation of transcription, DNA-templated (GO:0006355);; Molecular Function: sequence-specific DNA binding (GO:0043565);;	--	[K]	Transcription	Homeobox protein knotted-1-like LET6 OS=Solanum lycopersicum GN=LET6 PE=2 SV=1	K	Transcription	Knox protein 1 [Populus trichocarpa]	37.9126	0.1111	242.219	0.1732	365.425	0.176	439.514	0.1755	501.987	0.1968	465.758	0.1845	8.38e-05	2.62314	up	6.57e-09	3.1787	up	7.75e-12	3.43171	up	5.51e-15	3.61764	up	3.08e-13	3.52989	up	--	--	--	--	--
Potri.018G129500.1.v3.0	AT2G26600	--	PB.23800.2	NA	PB.20064.3	NA	Potri.018G129500.v3.0	--	--	Molecular Function: hydrolase activity, hydrolyzing O-glycosyl compounds (GO:0004553);; Biological Process: carbohydrate metabolic process (GO:0005975);;	--	--	--	Glucan endo-1,3-beta-glucosidase 14 OS=Arabidopsis thaliana GN=At2g27500 PE=1 SV=2	R	General function prediction only	hypothetical protein POPTR_0018s12960g [Populus trichocarpa]	17.5586	0.0665	15.1993	0.0333	31.0365	0.0461	54.6193	0.057	127.857	0.1091	57.5882	0.0537	--	--	--	--	--	--	--	--	--	0.000600873	2.81494	up	--	--	--	--	--	--	--	--
Potri.012G134900.4.v3.0	AT5G51970	--	PB.18076.1	NA	NA	PB.14531.1	Potri.012G134900.v3.0	[ER]	--	Molecular Function: nucleotide binding (GO:0000166);; Molecular Function: L-iditol 2-dehydrogenase activity (GO:0003939);; Cellular Component: cytosol (GO:0005829);; Molecular Function: zinc ion binding (GO:0008270);; Cellular Component: plasmodesma (GO:0009506);; Biological Process: oxidation-reduction process (GO:0055114);;	K00008|0|pop:POPTR_0012s13790g|POPTRDRAFT_823499; Sorbitol Dehydrogenase family protein; K00008 L-iditol 2-dehydrogenase [EC:1.1.1.14] (A)	[Q]	Secondary metabolites biosynthesis, transport and catabolism	Sorbitol dehydrogenase OS=Arabidopsis thaliana GN=SDH PE=1 SV=1	Q	Secondary metabolites biosynthesis, transport and catabolism	Sorbitol Dehydrogenase family protein [Populus trichocarpa]	677.389	0.6849	1245.05	0.743	1798.2	0.6859	2561.27	0.7451	2625.13	0.7402	2556.32	0.7351	--	--	--	9.57e-06	1.31195	up	6.14e-11	1.80874	up	7.78e-07	1.83667	up	1.28e-07	1.81787	up	--	--	--	0.000669677	1.01301
PB.18099.4	--	--	PB.18099.4	PB.15747.5	NA	NA	Potri.012G144000.v3.0	--	--	Molecular Function: transporter activity (GO:0005215);; Biological Process: single-organism transport (GO:0044765);;	--	[P]	Inorganic ion transport and metabolism	Putative transporter arsB OS=Dictyostelium discoideum GN=arsB PE=2 SV=1	P	Inorganic ion transport and metabolism	hypothetical protein POPTR_0012s12940g [Populus trichocarpa]	83.8219	0.1701	113.97	0.1504	69.5322	0.1388	18.6251	0.1196	8.50527	0.1037	7.7077	0.1191	--	--	--	--	--	--	--	--	--	0.000251654	-3.49575	down	0.000258861	-3.60623	down	--	--	--	0.00279815	-2.69082
PB.13663.5	--	--	PB.13663.5	NA	NA	PB.11107.5	Potri.009G038300.v3.0	--	--	Biological Process: response to oxidative stress (GO:0006979);;	--	--	--	--	S	Function unknown	hypothetical protein POPTR_0009s04320g [Populus trichocarpa]	242.804	0.2626	917.471	0.3655	1241.6	0.3641	1601.6	0.3757	1601.34	0.3362	1701.95	0.3548	3.3e-05	1.86516	up	1.79e-12	2.26241	up	2.61e-18	2.61711	up	1.18e-19	2.60946	up	8.05e-21	2.71569	up	--	--	--	--	--
Potri.009G068100.1.v3.0	AT2G26850	--	PB.13767.1	PB.12147.1	PB.11859.1	PB.11279.1	Potri.009G068100.v3.0	--	--	--	--	--	--	F-box protein At2g32560 OS=Arabidopsis thaliana GN=At2g32560 PE=2 SV=1	R	General function prediction only	F-box family protein [Populus trichocarpa]	253.426	0.9071	499.736	0.7613	710.065	0.8133	866.654	0.8414	863.673	0.846	848.099	0.8332	--	--	--	0.000319224	1.39085	up	1.75e-06	1.66667	up	7.56e-07	1.65436	up	1.48e-06	1.64739	up	--	--	--	--	--
PB.21801.3	AT2G40890	CYP98A3	PB.21801.3	PB.18663.2	NA	NA	Potri.016G031100.v3.0	[Q]	Secondary metabolites biosynthesis, transport and catabolism	Molecular Function: iron ion binding (GO:0005506);; Molecular Function: electron carrier activity (GO:0009055);; Molecular Function: flavonoid 3'-monooxygenase activity (GO:0016711);; Molecular Function: heme binding (GO:0020037);; Biological Process: oxidation-reduction process (GO:0055114);;	K09754|0|pop:POPTR_0016s03090g|POPTRDRAFT_576112; hypothetical protein; K09754 coumaroylquinate(coumaroylshikimate) 3'-monooxygenase [EC:1.14.13.36] (A)	[Q]	Secondary metabolites biosynthesis, transport and catabolism	Cytochrome P450 98A2 OS=Glycine max GN=CYP98A2 PE=2 SV=1	Q	Secondary metabolites biosynthesis, transport and catabolism	hypothetical protein POPTR_0016s03090g [Populus trichocarpa]	165.928	0.0985	56.293	0.1344	7.07496	0.0645	2.18355	0.0377	7.27892	0.1388	2.19978	0.0452	--	--	--	6.28e-09	-4.73466	down	9.08e-13	-6.48688	down	2.27e-09	-4.6802	down	1.32e-12	-6.46526	down	--	--	--	0.00014261	-4.8363
Potri.013G115000.1.v3.0	AT1G34340	--	PB.18952.2	PB.16394.1	PB.15944.1	NA	Potri.013G115000.v3.0	[R]	General function prediction only	--	K13696|0|pop:POPTR_0013s11940g|esterase/lipase/thioesterase family protein; K13696 abhydrolase domain-containing protein 1/3 (A)	[R]	General function prediction only	Embryogenesis-associated protein EMB8 OS=Picea glauca GN=EMB8 PE=2 SV=1	R	General function prediction only	PREDICTED: embryogenesis-associated protein EMB8 [Populus euphratica]	326.33	0.8936	244.047	0.8119	198.312	0.8133	168.086	0.8576	128.376	0.7634	134.676	0.8289	--	--	--	--	--	--	--	--	--	0.00311427	-1.46248	down	0.0069346	-1.37489	down	--	--	--	--	--
Potri.003G209800.v3.0.new1	AT5G10400	HTR2	--	--	--	--	Potri.003G207700.v3.0	[B]	Chromatin structure and dynamics	Cellular Component: nucleosome (GO:0000786);; Molecular Function: DNA binding (GO:0003677);; Cellular Component: nucleus (GO:0005634);; Biological Process: nucleosome assembly (GO:0006334);; Biological Process: cell proliferation (GO:0008283);; Cellular Component: plastid (GO:0009536);; Molecular Function: protein heterodimerization activity (GO:0046982);;	K11253|1.50542e-79|nve:NEMVE_v1g231526|hypothetical protein; K11253 histone H3 (A)	[B]	Chromatin structure and dynamics	Histone H3.2 OS=Triticum aestivum PE=1 SV=2	B	Chromatin structure and dynamics	hypothetical protein NEMVEDRAFT_v1g231526 [Nematostella vectensis]	337.962	0.8859	58.3136	0.8433	14.7982	0.8097	8.24863	0.8935	10.7985	0.786	10.5049	0.9053	2.05e-06	-2.59777	down	5.93e-15	-4.6867	down	1.29e-18	-5.5059	down	4.36e-18	-5.13756	down	1.84e-17	-5.17721	down	--	--	--	--	--
PB.14935.3	AT1G60060	--	PB.14935.3	NA	PB.12958.5	NA	Potri.010G096400.v3.0	--	--	--	--	--	--	--	S	Function unknown	hypothetical protein POPTR_0010s10650g [Populus trichocarpa]	119.653	0.0738	404.982	0.1125	279.202	0.1231	127.615	0.1515	61.4309	0.119	46.4304	0.0911	--	--	--	--	--	--	--	--	--	--	--	--	--	--	--	--	--	--	0.00384901	-1.69553
PB.23082.4	AT2G25640	--	PB.23082.4	NA	PB.19588.3	PB.18623.4	Potri.018G034500.v3.0	[K]	Transcription	--	--	[K]	Transcription	PHD finger protein 3 OS=Homo sapiens GN=PHF3 PE=1 SV=3	K	Transcription	hypothetical protein POPTR_0018s01080g [Populus trichocarpa]	6.01498	0.0091	60.5772	0.0845	73.5687	0.0902	89.218	0.1002	63.1507	0.0704	68.4109	0.0673	0.00759901	3.34535	up	0.000820781	3.58949	up	0.000126944	3.85642	up	--	--	--	0.00125166	3.48253	up	--	--	--	--	--
Potri.017G026000.2.v3.0	AT2G43460	RPL38A	PB.22229.1	PB.19349.1	PB.18820.1	PB.17895.1	Potri.017G026000.v3.0	--	--	Molecular Function: structural constituent of ribosome (GO:0003735);; Biological Process: translation (GO:0006412);; Cellular Component: cytosolic large ribosomal subunit (GO:0022625);;	K02923|1.51393e-54|pop:POPTR_0017s05460g|hypothetical protein; K02923 large subunit ribosomal protein L38e (A)	[J]	Translation, ribosomal structure and biogenesis	60S ribosomal protein L38 OS=Arabidopsis thaliana GN=RPL38A PE=3 SV=1	J	Translation, ribosomal structure and biogenesis	hypothetical protein POPTR_0017s05460g [Populus trichocarpa]	1981.49	0.9937	1202.52	0.9876	1060.13	0.9969	1071.09	0.9945	1042.76	0.993	1084.1	0.9919	--	--	--	--	--	--	--	--	--	0.000125122	-1.04124	down	--	--	--	--	--	--	--	--
PB.14998.5	AT2G35040	--	PB.14998.5	NA	NA	PB.12409.5	Potri.010G114400.v3.0	[F]	Nucleotide transport and metabolism	Molecular Function: IMP cyclohydrolase activity (GO:0003937);; Molecular Function: phosphoribosylaminoimidazolecarboxamide formyltransferase activity (GO:0004643);; Biological Process: purine nucleotide biosynthetic process (GO:0006164);; Biological Process: response to cold (GO:0009409);; Cellular Component: chloroplast stroma (GO:0009570);; Cellular Component: stromule (GO:0010319);;	K00602|0|pop:POPTR_0010s12460g|POPTRDRAFT_833594; AICARFT/IMPCHase bienzyme family protein; K00602 phosphoribosylaminoimidazolecarboxamide formyltransferase / IMP cyclohydrolase [EC:2.1.2.3 3.5.4.10] (A)	[F]	Nucleotide transport and metabolism	Bifunctional purine biosynthesis protein PurH OS=Burkholderia xenovorans (strain LB400) GN=purH PE=3 SV=1	F	Nucleotide transport and metabolism	AICARFT/IMPCHase bienzyme family protein [Populus trichocarpa]	19.2765	0.0112	31.653	0.0264	5.2115	0.0046	14.9522	0.0128	0.0417248	0	3.81229	0.0032	--	--	--	--	--	--	--	--	--	--	--	--	--	--	--	--	--	--	--	--
PB.19461.4	--	--	PB.19461.4	PB.17239.2	PB.16764.3	NA	Potri.014G117100.v3.0	--	--	Cellular Component: cell wall (GO:0005618);; Molecular Function: pectinesterase activity (GO:0030599);; Biological Process: cell wall modification (GO:0042545);; Molecular Function: aspartyl esterase activity (GO:0045330);;	K01051|2.25318e-122|pop:POPTR_0014s11240g|POPTRDRAFT_245492; hypothetical protein; K01051 pectinesterase [EC:3.1.1.11] (A)	--	--	Probable pectinesterase 53 OS=Arabidopsis thaliana GN=PME53 PE=2 SV=1	G	Carbohydrate transport and metabolism	hypothetical protein POPTR_0014s11240g [Populus trichocarpa]	27.5597	0.0192	75.5919	0.0274	61.5298	0.035	9.54482	0.0221	5.78526	0.0387	5.13781	0.0523	--	--	--	--	--	--	--	--	--	--	--	--	--	--	--	--	--	--	0.00414702	-3.0944
Potri.017G054000.1.v3.0	--	--	PB.22307.1	PB.19465.1	PB.18931.1	PB.17997.1	Potri.017G054000.v3.0	--	--	Molecular Function: cyclin-dependent protein serine/threonine kinase inhibitor activity (GO:0004861);; Cellular Component: nucleus (GO:0005634);; Biological Process: cell cycle arrest (GO:0007050);; Molecular Function: kinase activity (GO:0016301);; Biological Process: phosphorylation (GO:0016310);;	--	--	--	Cyclin-dependent kinase inhibitor 3 OS=Arabidopsis thaliana GN=KRP3 PE=1 SV=1	T	Signal transduction mechanisms	hypothetical protein POPTR_0017s08120g [Populus trichocarpa]	312.047	1	296.179	1	413.208	1	582.935	1	655.322	1	655.943	1	--	--	--	--	--	--	--	--	--	--	--	--	--	--	--	--	--	--	--	--
PB.15264.2	--	--	PB.15264.2	NA	NA	PB.12823.2	Potri.010G189700.v3.0	--	--	Biological Process: microtubule cytoskeleton organization (GO:0000226);; Biological Process: cytokinesis by cell plate formation (GO:0000911);; Cellular Component: nuclear pore (GO:0005643);; Biological Process: protein export from nucleus (GO:0006611);; Biological Process: systemic acquired resistance (GO:0009627);;	K14318|0|pop:POPTR_0010s19700g|hypothetical protein; K14318 nuclear pore complex protein Nup88 (A)	[YU]	--	Nuclear pore complex protein NUP88 OS=Arabidopsis thaliana GN=NUP88 PE=1 SV=1	3017	Nuclear pore component	hypothetical protein POPTR_0010s19700g [Populus trichocarpa]	0.00211058	0	13.0062	0.0224	42.0388	0.0685	45.7263	0.0771	55.1886	0.0837	40.8869	0.064	--	--	--	4.51e-06	Inf	up	--	--	--	2.29e-07	Inf	up	5.34e-06	Inf	up	--	--	--	--	--
PB.23311.2	--	--	PB.23311.2	PB.20566.3	PB.19991.1	NA	Potri.018G112500.v3.0	[R]	General function prediction only	Molecular Function: nucleotide binding (GO:0000166);; Biological Process: response to water deprivation (GO:0009414);; Biological Process: response to abscisic acid (GO:0009737);; Cellular Component: Cul4-RING E3 ubiquitin ligase complex (GO:0080008);;	--	[S]	Function unknown	WD repeat-containing protein 76 OS=Xenopus laevis GN=wdr76 PE=2 SV=1	R	General function prediction only	PREDICTED: WD repeat-containing protein 76 [Populus euphratica]	117.292	0.1928	27.9669	0.1171	10.7482	0.0908	7.51956	0.1179	3.02024	0.0385	10.3905	0.1168	--	--	--	3.95e-05	-3.64227	down	3.22e-06	-4.16606	down	1.27e-08	-5.40547	down	2.94e-05	-3.63755	down	--	--	--	--	--
PB.13822.5	--	--	PB.13822.5	PB.12248.4	NA	NA	Potri.009G084700.v3.0	[G]	Carbohydrate transport and metabolism	Molecular Function: magnesium ion binding (GO:0000287);; Molecular Function: pyruvate kinase activity (GO:0004743);; Biological Process: glycolytic process (GO:0006096);; Biological Process: phosphorylation (GO:0016310);; Molecular Function: potassium ion binding (GO:0030955);;	K00873|0|pop:POPTR_0009s08810g|POPTRDRAFT_1087400; hypothetical protein; K00873 pyruvate kinase [EC:2.7.1.40] (A)	[G]	Carbohydrate transport and metabolism	Pyruvate kinase isozyme A, chloroplastic OS=Ricinus communis PE=1 SV=1	G	Carbohydrate transport and metabolism	PREDICTED: pyruvate kinase isozyme A, chloroplastic-like [Populus euphratica]	225.383	0.1415	211.057	0.1825	150.486	0.1976	41.8952	0.0848	53.9602	0.1386	58.583	0.1466	--	--	--	--	--	--	4.77e-05	-2.55109	down	0.000280162	-2.18519	down	0.000924919	-2.05254	down	--	--	--	--	--
Potri.010G029200.1.v3.0	AT4G14290	--	PB.14731.1	PB.12917.1	PB.12566.1	PB.11942.1	Potri.010G029200.v3.0	[R]	General function prediction only	Molecular Function: GTP binding (GO:0005525);;	--	[R]	General function prediction only	Uncharacterized protein YqkD OS=Bacillus subtilis (strain 168) GN=yqkD PE=4 SV=1	R	General function prediction only	PREDICTED: uncharacterized protein LOC105118291 [Populus euphratica]	133.994	0.6791	211.675	0.6479	334.236	0.7071	482.258	0.7515	466.19	0.7592	382.026	0.6926	--	--	--	--	--	--	8.1e-05	1.74402	up	9.7e-05	1.6874	up	0.00355211	1.41897	up	--	--	--	--	--
Potri.009G159700.2.v3.0	AT5G21100	--	PB.14623.2	NA	NA	PB.11750.2	Potri.009G159700.v3.0	[Q]	Secondary metabolites biosynthesis, transport and catabolism	Molecular Function: copper ion binding (GO:0005507);; Cellular Component: extracellular region (GO:0005576);; Cellular Component: plant-type cell wall (GO:0009505);; Molecular Function: oxidoreductase activity (GO:0016491);; Biological Process: oxidation-reduction process (GO:0055114);;	K00423|0|pop:POPTR_0009s16130g|POPTRDRAFT_1086023; ascorbate oxidase precursor family protein; K00423 L-ascorbate oxidase [EC:1.10.3.3] (A)	[Q]	Secondary metabolites biosynthesis, transport and catabolism	L-ascorbate oxidase OS=Nicotiana tabacum GN=AAO PE=2 SV=1	Q	Secondary metabolites biosynthesis, transport and catabolism	ascorbate oxidase precursor family protein [Populus trichocarpa]	208.956	0.2479	490.957	0.2557	527.397	0.2238	497.631	0.2142	586.049	0.2452	578.113	0.2431	--	--	--	0.00509972	1.24117	up	0.00997857	1.14108	up	0.00187897	1.37199	up	--	--	--	--	--	--	--	--
Potri.T099700.7.v3.0	AT1G18070	--	--	--	--	--	Potri.T099700.v3.0	[J]	Translation, ribosomal structure and biogenesis	Molecular Function: GTPase activity (GO:0003924);; Molecular Function: sulfate adenylyltransferase (ATP) activity (GO:0004781);; Molecular Function: GTP binding (GO:0005525);; Biological Process: GTP catabolic process (GO:0006184);;	K03267|0|pop:POPTR_0019s09060g|hypothetical protein; K03267 peptide chain release factor subunit 3 (A)	[J]	Translation, ribosomal structure and biogenesis	Eukaryotic peptide chain release factor GTP-binding subunit ERF3A OS=Homo sapiens GN=GSPT1 PE=1 SV=1	J	Translation, ribosomal structure and biogenesis	hypothetical protein POPTR_0019s09060g [Populus trichocarpa]	3.26244	0.0033	123.504	0.1537	22.4747	0.0256	23.9411	0.0257	0.151367	0.0002	0.0296137	0	2.43e-07	5.29381	up	--	--	--	--	--	--	--	--	--	--	--	--	--	--	--	0.00778926	-2.4046
PB.1254.7	--	--	PB.1254.7	PB.2225.2	PB.2164.2	PB.2046.7	Potri.001G398600.v3.0	[I]	Lipid transport and metabolism	Molecular Function: 3-hydroxyacyl-CoA dehydrogenase activity (GO:0003857);; Biological Process: fatty acid metabolic process (GO:0006631);; Molecular Function: 3-hydroxybutyryl-CoA dehydrogenase activity (GO:0008691);; Biological Process: oxidation-reduction process (GO:0055114);; Molecular Function: NAD+ binding (GO:0070403);;	K00074|1.86117e-78|pop:POPTR_0001s40920g|hypothetical protein; K00074 3-hydroxybutyryl-CoA dehydrogenase [EC:1.1.1.157] (A)	[I]	Lipid transport and metabolism	3-hydroxybutyryl-CoA dehydrogenase OS=Bradyrhizobium diazoefficiens (strain JCM 10833 / IAM 13628 / NBRC 14792 / USDA 110) GN=hbdA PE=3 SV=1	I	Lipid transport and metabolism	PREDICTED: probable 3-hydroxyacyl-CoA dehydrogenase B0272.3 isoform X1 [Populus euphratica]	44.9213	0.0807	108.871	0.1331	181.117	0.1867	148.094	0.1693	160.228	0.1815	158.47	0.1777	--	--	--	0.00874786	1.93181	up	--	--	--	--	--	--	--	--	--	--	--	--	--	--
PB.20031.1	AT3G61880	CYP78A9	PB.20031.1	NA	PB.16684.1	PB.15840.1	Potri.014G102700.v3.0	[Q]	Secondary metabolites biosynthesis, transport and catabolism	Molecular Function: monooxygenase activity (GO:0004497);; Molecular Function: iron ion binding (GO:0005506);; Molecular Function: electron carrier activity (GO:0009055);; Biological Process: fruit development (GO:0010154);; Molecular Function: oxidoreductase activity, acting on paired donors, with incorporation or reduction of molecular oxygen (GO:0016705);; Molecular Function: heme binding (GO:0…	--	[Q]	Secondary metabolites biosynthesis, transport and catabolism	Cytochrome P450 78A3 OS=Glycine max GN=CYP78A3 PE=2 SV=1	Q	Secondary metabolites biosynthesis, transport and catabolism	cytochrome P450 78A3p family protein [Populus trichocarpa]	4.52452	0.0709	19.1153	0.0967	13.5385	0.0413	42.0372	0.0705	53.6086	0.0713	27.2617	0.0403	--	--	--	--	--	--	--	--	--	0.00665495	3.50528	up	--	--	--	--	--	--	--	--
Potri.007G070400.v3.0.new1	AT3G19780	--	--	--	--	--	Potri.007G070400.v3.0	--	--	--	--	--	--	--	R	General function prediction only	hypothetical protein POPTR_0007s07880g [Populus trichocarpa]	271.681	0.2635	471.407	0.3449	553.189	0.3702	632.659	0.3948	644.729	0.3987	611.801	0.3858	--	--	--	--	--	--	0.00543882	1.11161	up	0.00272751	1.13165	up	0.00652294	1.07691	up	--	--	--	--	--
Potri.002G112300.2.v3.0	--	--	PB.3325.1	PB.3239.1	PB.3130.1	PB.2994.1	Potri.002G112300.v3.0	--	--	Molecular Function: NAD+ ADP-ribosyltransferase activity (GO:0003950);;	--	--	--	Probable inactive poly [ADP-ribose] polymerase SRO1 OS=Arabidopsis thaliana GN=SRO1 PE=1 SV=2	S	Function unknown	hypothetical protein POPTR_0002s11300g [Populus trichocarpa]	25.9565	0.0685	131.51	0.2118	162.651	0.2015	202.717	0.1981	209.463	0.1804	156.625	0.1427	--	--	--	0.000855577	2.56141	up	2.99e-05	2.86647	up	1.24e-05	2.90743	up	0.000964913	2.50743	up	--	--	--	--	--
Potri.010G148900.1.v3.0	AT5G49580	--	--	--	--	--	Potri.010G148900.v3.0	[O]	Posttranslational modification, protein turnover, chaperones	--	K09534|0|pop:POPTR_0010s15880g|POPTRDRAFT_225975; hypothetical protein; K09534 DnaJ homolog subfamily C member 14 (A)	[O]	Posttranslational modification, protein turnover, chaperones	DnaJ homolog subfamily C member 14 OS=Homo sapiens GN=DNAJC14 PE=2 SV=2	O	Posttranslational modification, protein turnover, chaperones	hypothetical protein POPTR_0010s15880g [Populus trichocarpa]	176.961	0.1785	85.1246	0.0843	167.971	0.1681	229.403	0.2191	34.5173	0.032	264.917	0.2534	--	--	--	--	--	--	--	--	--	--	--	--	--	--	--	--	--	--	--	--
Potri.T119500.1.v3.0	--	--	PB.24635.1	NA	PB.20784.1	PB.19739.1	Potri.T119500.v3.0	--	--	--	--	--	--	--	S	Function unknown	hypothetical protein POPTR_0019s14980g [Populus trichocarpa]	2.72535	1	13.235	1	33.4544	1	80.3866	1	94.9546	1	103.437	1	--	--	--	0.00640121	3.73059	up	7.35e-06	4.99209	up	6.47e-07	5.22695	up	3.07e-07	5.36882	up	--	--	--	--	--
Potri.010G252000.1.v3.0	AT1G78880	--	PB.15481.2	PB.14236.3	NA	PB.13182.2	Potri.010G252000.v3.0	--	--	Cellular Component: plasma membrane (GO:0005886);;	--	--	--	Uncharacterized membrane protein At1g16860 OS=Arabidopsis thaliana GN=At1g16860 PE=1 SV=1	S	Function unknown	hypothetical protein POPTR_0010s25850g [Populus trichocarpa]	139.866	0.1697	124.333	0.1261	26.2417	0.0303	48.3537	0.0737	18.8986	0.0292	33.3882	0.0527	--	--	--	0.00138006	-2.53672	down	--	--	--	7.06e-05	-3.04878	down	0.0046418	-2.17985	down	--	--	--	--	--
PB.8210.6	AT4G02680	EOL1	PB.8210.6	NA	NA	PB.7109.6	Potri.005G214400.v3.0	--	--	--	--	--	--	ETO1-like protein 1 OS=Arabidopsis thaliana GN=EOL1 PE=1 SV=1	R	General function prediction only	hypothetical protein POPTR_0005s23610g [Populus trichocarpa]	58.8148	0.0289	57.3076	0.0176	175.078	0.0443	270.179	0.061	294.149	0.0624	205.125	0.0467	--	--	--	--	--	--	0.000393615	2.09567	up	0.000744725	2.21396	up	--	--	--	--	--	--	0.000134416	2.22138
Potri.008G038800.1.v3.0	AT2G28320	--	PB.12132.1	NA	NA	PB.9855.1	Potri.008G038800.v3.0	--	--	Cellular Component: plasma membrane (GO:0005886);; Biological Process: signal transduction (GO:0007165);; Molecular Function: phosphatidylinositol binding (GO:0035091);;	--	--	--	Protein ENHANCED DISEASE RESISTANCE 2 OS=Arabidopsis thaliana GN=EDR2 PE=2 SV=1	I	Lipid transport and metabolism	pleckstrin homology domain-containing family protein [Populus trichocarpa]	14.2578	0.1726	7.62568	0.0919	32.3997	0.2815	50.6977	0.2998	45.38	0.2571	76.4428	0.4649	--	--	--	--	--	--	--	--	--	--	--	--	--	--	--	--	--	--	--	--
PB.17007.8	AT5G55070	--	PB.17007.8	PB.14608.2	NA	NA	Potri.011G089200.v3.0	[C]	Energy production and conversion	Molecular Function: dihydrolipoyllysine-residue succinyltransferase activity (GO:0004149);; Cellular Component: mitochondrion (GO:0005739);; Biological Process: tricarboxylic acid cycle (GO:0006099);; Biological Process: response to oxidative stress (GO:0006979);; Molecular Function: zinc ion binding (GO:0008270);; Cellular Component: membrane (GO:0016020);; Cellular Component: cytosolic ribosome…	K00658|0|pop:POPTR_0011s09160g|POPTRDRAFT_727965; 2-oxoacid dehydrogenase family protein; K00658 2-oxoglutarate dehydrogenase E2 component (dihydrolipoamide succinyltransferase) [EC:2.3.1.61] (A)	[C]	Energy production and conversion	Dihydrolipoyllysine-residue succinyltransferase component of 2-oxoglutarate dehydrogenase complex 2, mitochondrial OS=Arabidopsis thaliana GN=At4g26910 PE=2 SV=2	C	Energy production and conversion	2-oxoacid dehydrogenase family protein [Populus trichocarpa]	14.3797	0.0157	1.65134	0.0019	5.32997	0.0063	28.3983	0.0328	12.9355	0.0152	0.0749339	0.0001	--	--	--	--	--	--	--	--	--	--	--	--	--	--	--	--	--	--	--	--
Potri.016G041200.1.v3.0	AT3G57150	NAP57	PB.21843.3	PB.18719.1	PB.18206.1	NA	Potri.016G041200.v3.0	[J]	Translation, ribosomal structure and biogenesis	Biological Process: RNA methylation (GO:0001510);; Biological Process: pseudouridine synthesis (GO:0001522);; Molecular Function: RNA binding (GO:0003723);; Cellular Component: nucleolus (GO:0005730);; Cellular Component: cytosol (GO:0005829);; Biological Process: purine nucleotide biosynthetic process (GO:0006164);; Biological Process: RNA processing (GO:0006396);; Cellular Component: plasmodesm…	K11131|0|pop:POPTR_0016s04070g|POPTRDRAFT_255463; dyskerin family protein; K11131 H/ACA ribonucleoprotein complex subunit 4 [EC:5.4.99.-] (A)	[J]	Translation, ribosomal structure and biogenesis	H/ACA ribonucleoprotein complex subunit 4 OS=Arabidopsis thaliana GN=CBF5 PE=1 SV=1	J	Translation, ribosomal structure and biogenesis	PREDICTED: H/ACA ribonucleoprotein complex subunit 4-like [Populus euphratica]	905.454	0.3419	540.019	0.3819	420.204	0.3565	465.03	0.4054	505.729	0.4273	520.413	0.4303	--	--	--	0.000536777	-1.20559	down	0.00159185	-1.07081	down	--	--	--	--	--	--	--	--	--	--	--
PB.21132.3	AT5G63470	NF-YC4	PB.21132.3	PB.18254.1	PB.17750.1	PB.16872.3	Potri.015G097400.v3.0	--	--	Molecular Function: sequence-specific DNA binding transcription factor activity (GO:0003700);; Biological Process: regulation of transcription, DNA-templated (GO:0006355);; Cellular Component: CCAAT-binding factor complex (GO:0016602);; Molecular Function: sequence-specific DNA binding (GO:0043565);; Molecular Function: protein heterodimerization activity (GO:0046982);;	--	[K]	Transcription	Nuclear transcription factor Y subunit C-1 OS=Arabidopsis thaliana GN=NFYC1 PE=1 SV=1	K	Transcription	PREDICTED: nuclear transcription factor Y subunit C-1-like [Populus euphratica]	841.437	0.6843	576.994	0.6466	492.809	0.643	416.2	0.6389	430.769	0.6789	404.748	0.619	--	--	--	--	--	--	0.00115065	-1.12601	down	0.00102537	-1.08224	down	0.0005994	-1.1556	down	--	--	--	--	--
PB.781.11	--	--	PB.781.11	PB.1397.19	NA	NA	Potri.001G248100.v3.0	[R]	General function prediction only	Molecular Function: nucleotide binding (GO:0000166);; Molecular Function: nucleic acid binding (GO:0003676);;	--	[K]	Transcription	Serine/arginine-rich splicing factor SR45a OS=Arabidopsis thaliana GN=SR45A PE=1 SV=1	K	Transcription	hypothetical protein POPTR_0001s25520g [Populus trichocarpa]	0.00177338	0	19.8394	0.0096	34.2896	0.0146	60.2812	0.0212	33.3077	0.0114	41.6197	0.0142	--	--	--	2.12e-05	Inf	up	--	--	--	--	--	--	--	--	--	--	--	--	--	--
PB.19924.3	AT4G11880	AGL14	PB.19924.3	PB.16974.2	NA	NA	Potri.014G074200.v3.0	--	--	Molecular Function: DNA binding (GO:0003677);; Molecular Function: sequence-specific DNA binding transcription factor activity (GO:0003700);; Cellular Component: nucleus (GO:0005634);; Biological Process: regulation of transcription, DNA-templated (GO:0006355);; Molecular Function: protein dimerization activity (GO:0046983);;	--	[K]	Transcription	MADS-box protein SOC1 OS=Arabidopsis thaliana GN=SOC1 PE=1 SV=1	K	Transcription	hypothetical protein POPTR_0014s07010g, partial [Populus trichocarpa]	151.402	0.3554	59.3847	0.2553	57.0716	0.2973	46.75	0.3347	43.3998	0.4085	31.4738	0.3632	--	--	--	--	--	--	--	--	--	0.00749494	-1.92355	down	0.00131972	-2.40242	down	--	--	--	--	--
Potri.015G083900.1.v3.0	--	--	PB.20616.1	PB.18163.1	PB.17661.1	NA	Potri.015G083900.v3.0	--	--	--	--	--	--	--	S	Function unknown	hypothetical protein POPTR_0015s09550g [Populus trichocarpa]	44.4759	1	89.2569	1	88.4159	1	30.6537	1	9.0867	1	10.8292	1	--	--	--	--	--	--	--	--	--	--	--	--	--	--	--	--	--	--	--	--
PB.14302.1	--	--	PB.14302.1	PB.12098.1	PB.11813.2	NA	Potri.009G060300.v3.0	[R]	General function prediction only	--	K06966|4.8166e-151|pop:POPTR_0009s06510g|POPTRDRAFT_878386; hypothetical protein; K06966 (A)	--	--	Cytokinin riboside 5&apos;-monophosphate phosphoribohydrolase LOG1 OS=Arabidopsis thaliana GN=LOG1 PE=1 SV=1	S	Function unknown	PREDICTED: cytokinin riboside 5&apos;-monophosphate phosphoribohydrolase LOG1-like isoform X2 [Populus euphratica]	128.021	0.4506	17.4854	0.4752	8.58349	0.483	10.4195	0.7507	5.4421	0.5048	0.61437	0.0679	0.00108464	-2.93687	down	2.82e-06	-4.08774	down	7.4e-06	-3.78322	down	7.59e-08	-4.70017	down	1.98e-12	-8.69199	down	--	--	--	--	--
PB.11917.3	--	--	PB.11917.3	PB.10278.2	PB.10001.1	NA	Potri.007G119700.v3.0	--	--	Molecular Function: magnesium ion binding (GO:0000287);; Biological Process: metabolic process (GO:0008152);; Molecular Function: terpene synthase activity (GO:0010333);;	--	--	--	Probable terpene synthase 9 OS=Ricinus communis GN=TPS9 PE=3 SV=1	R	General function prediction only	PREDICTED: probable terpene synthase 9 isoform X1 [Populus euphratica]	94.6942	0.2583	155.177	0.4458	89.8234	0.3577	53.1571	0.2787	47.208	0.2734	19.6561	0.1256	--	--	--	--	--	--	--	--	--	--	--	--	--	--	--	--	--	--	--	--
PB.21143.3	--	--	PB.21143.3	NA	PB.17767.1	NA	Potri.015G100400.v3.0	[BK]	--	Molecular Function: DNA binding (GO:0003677);; Molecular Function: chromatin binding (GO:0003682);; Biological Process: chromatin remodeling (GO:0006338);; Biological Process: embryo sac egg cell differentiation (GO:0009560);; Cellular Component: SWI/SNF complex (GO:0016514);; Biological Process: regulation of gene expression, epigenetic (GO:0040029);;	K11649|0|pop:POPTR_0015s11250g|POPTRDRAFT_575397; hypothetical protein; K11649 SWI/SNF related-matrix-associated actin-dependent regulator of chromatin subfamily C (A)	[B]	Chromatin structure and dynamics	SWI/SNF complex subunit SWI3A OS=Arabidopsis thaliana GN=SWI3A PE=1 SV=1	B	Chromatin structure and dynamics	PREDICTED: SWI/SNF complex subunit SWI3A [Populus euphratica]	24.6422	0.0428	1.82799	0.004	12.2325	0.0277	28.8214	0.0658	38.5302	0.085	16.324	0.0358	--	--	--	--	--	--	--	--	--	--	--	--	--	--	--	--	--	--	--	--
Potri.007G014200.4.v3.0	--	--	--	--	--	--	Potri.007G014200.v3.0	--	--	Cellular Component: nucleosome (GO:0000786);; Molecular Function: DNA binding (GO:0003677);; Cellular Component: nucleus (GO:0005634);; Biological Process: nucleosome assembly (GO:0006334);;	K11275|9.43898e-58|pop:POPTR_0007s13930g|HISTONE H1-3 family protein; K11275 histone H1/5 (A)	--	--	Histone H1 OS=Solanum pennellii PE=2 SV=1	B	Chromatin structure and dynamics	HISTONE H1-3 family protein [Populus trichocarpa]	191.518	0.0977	339.028	0.0873	510.752	0.092	629.076	0.0917	605.876	0.0856	594.408	0.0819	--	--	--	0.00312981	1.32163	up	4.39e-05	1.6079	up	5.71e-05	1.54553	up	--	--	--	--	--	--	--	--
Potri.002G136400.2.v3.0	AT2G44910	ATHB4	PB.3406.1	NA	PB.3277.1	NA	Potri.002G136400.v3.0	[K]	Transcription	Molecular Function: sequence-specific DNA binding transcription factor activity (GO:0003700);; Cellular Component: nucleus (GO:0005634);; Biological Process: regulation of transcription, DNA-templated (GO:0006355);; Biological Process: shade avoidance (GO:0009641);; Biological Process: response to hormone (GO:0009725);; Biological Process: response to far red light (GO:0010218);; Molecular Functi…	K09338|0|pop:POPTR_0002s13720g|POPTRDRAFT_830322; HD-ZIP family protein; K09338 homeobox-leucine zipper protein (A)	[K]	Transcription	Homeobox-leucine zipper protein HAT3 OS=Arabidopsis thaliana GN=HAT3 PE=2 SV=2	K	Transcription	HD-ZIP family protein [Populus trichocarpa]	10.1271	0.4064	38.8288	0.6505	25.0949	0.5054	21.9312	0.7111	3.30269	0.1674	10.1876	0.6091	--	--	--	--	--	--	--	--	--	--	--	--	--	--	--	--	--	--	--	--
PB.2535.3	AT3G27350	--	PB.2535.3	PB.1881.2	NA	NA	Potri.001G336300.v3.0	--	--	--	--	--	--	Protein WAVE-DAMPENED 2 OS=Arabidopsis thaliana GN=WVD2 PE=2 SV=1	S	Function unknown	hypothetical protein POPTR_0001s36260g [Populus trichocarpa]	101.01	0.0827	48.2358	0.0937	35.2356	0.1292	29.6929	0.1499	34.6389	0.1594	13.5872	0.0606	--	--	--	--	--	--	--	--	--	--	--	--	0.00137072	-3.03881	down	--	--	--	--	--
PB.10605.1	--	--	PB.10605.1	NA	NA	PB.8130.1	Potri.006G133500.v3.0	[O]	Posttranslational modification, protein turnover, chaperones	Molecular Function: glutathione transferase activity (GO:0004364);; Cellular Component: cytoplasm (GO:0005737);; Biological Process: protein glutathionylation (GO:0010731);; Biological Process: response to cadmium ion (GO:0046686);;	K00799|6.22565e-168|pop:POPTR_0006s13580g|In2-1 family protein; K00799 glutathione S-transferase [EC:2.5.1.18] (A)	[O]	Posttranslational modification, protein turnover, chaperones	Glutathione S-transferase L3 OS=Arabidopsis thaliana GN=GSTL3 PE=2 SV=1	O	Posttranslational modification, protein turnover, chaperones	In2-1 family protein [Populus trichocarpa]	173.12	0.2422	232.351	0.2748	321.614	0.291	456.484	0.2917	534.754	0.3043	624.343	0.3032	--	--	--	--	--	--	0.00466714	1.29231	up	0.00165	1.51142	up	6.06e-06	1.75413	up	--	--	--	--	--
Potri.018G029400.1.v3.0	AT4G32410	CESA1	PB.23496.3	PB.20113.1	PB.19560.1	PB.18596.3	Potri.018G029400.v3.0	[M]	Cell wall/membrane/envelope biogenesis	Cellular Component: Golgi apparatus (GO:0005794);; Cellular Component: plasma membrane (GO:0005886);; Molecular Function: zinc ion binding (GO:0008270);; Biological Process: plant-type primary cell wall biogenesis (GO:0009833);; Cellular Component: integral component of membrane (GO:0016021);; Molecular Function: cellulose synthase (UDP-forming) activity (GO:0016760);; Biological Process: cellulo…	K10999|0|pop:POPTR_0018s01540g|POPTRDRAFT_835809; TGACG-motif binding family protein; K10999 cellulose synthase A [EC:2.4.1.12] (A)	--	--	Cellulose synthase A catalytic subunit 1 [UDP-forming] OS=Arabidopsis thaliana GN=CESA1 PE=1 SV=1	O	Posttranslational modification, protein turnover, chaperones	TGACG-motif binding family protein [Populus trichocarpa]	4113.05	0.7542	4032.45	0.7151	3431.5	0.71	2170.53	0.6985	1843.07	0.6992	2055.82	0.7433	--	--	--	--	--	--	0.000145441	-1.03218	down	6.7e-07	-1.274	down	4.31e-05	-1.0961	down	--	--	--	--	--
PB.18502.1	--	--	PB.18502.1	NA	NA	PB.15222.1	Potri.013G128100.v3.0	[P]	Inorganic ion transport and metabolism	--	--	--	--	Ion channel CASTOR OS=Lotus japonicus GN=CASTOR PE=1 SV=1	S	Function unknown	hypothetical protein POPTR_0013s13180g [Populus trichocarpa]	216.107	0.1822	345.903	0.2128	517.376	0.2574	473.273	0.2207	529.011	0.2418	401.992	0.1955	--	--	--	0.00960418	1.16409	up	--	--	--	--	--	--	--	--	--	--	--	--	--	--
PB.21367.3	--	--	PB.21367.3	NA	NA	PB.17234.3	Potri.016G030100.v3.0	--	--	Cellular Component: vacuole (GO:0005773);;	K08503|3.22293e-49|pop:POPTR_0016s02990g|hypothetical protein; K08503 syntaxin of plants SYP5 (A)	[U]	Intracellular trafficking, secretion, and vesicular transport	Syntaxin-52 OS=Arabidopsis thaliana GN=SYP52 PE=1 SV=1	U	Intracellular trafficking, secretion, and vesicular transport	hypothetical protein POPTR_0016s02990g [Populus trichocarpa]	4.48e-09	0	14.4751	0.0656	20.0415	0.0623	21.713	0.0521	46.7353	0.0925	28.7322	0.0576	--	--	--	--	--	--	--	--	--	1.21e-06	Inf	up	6.64e-05	Inf	up	--	--	--	--	--
Potri.T115100.1.v3.0	--	--	PB.24611.1	NA	PB.20766.2	PB.19726.1	Potri.T115100.v3.0	[RTKL]	--	Molecular Function: transmembrane receptor protein tyrosine kinase activity (GO:0004714);; Molecular Function: ATP binding (GO:0005524);; Biological Process: protein phosphorylation (GO:0006468);; Biological Process: cell wall macromolecule catabolic process (GO:0016998);;	--	[T]	Signal transduction mechanisms	Protein LYK2 OS=Arabidopsis thaliana GN=LYK2 PE=2 SV=1	T	Signal transduction mechanisms	kinase family protein [Populus trichocarpa]	0.77537	0.2006	18.3716	0.6343	21.4099	0.3135	7.09219	0.0832	38.5398	0.3525	42.8472	0.4186	--	--	--	--	--	--	--	--	--	0.00115616	5.72167	up	5.88e-05	5.90327	up	--	--	--	--	--
Potri.005G180100.1.v3.0	AT1G77460	--	PB.8927.3	PB.7443.1	NA	NA	Potri.005G180100.v3.0	--	--	Molecular Function: ligase activity (GO:0016874);;	--	[S]	Function unknown	U-box domain-containing protein 12 OS=Arabidopsis thaliana GN=PUB12 PE=2 SV=1	R	General function prediction only	C2 domain-containing family protein [Populus trichocarpa]	366.998	0.1266	726.327	0.1679	954.106	0.1744	919.624	0.1603	720.862	0.1271	864.448	0.1642	--	--	--	0.00133929	1.28399	up	0.000393615	1.21556	up	--	--	--	0.00149248	1.13887	up	--	--	--	--	--
Potri.006G230800.8.v3.0	AT5G11790	NDL2	--	--	--	--	Potri.006G230800.v3.0	--	--	--	--	[S]	Function unknown	Pollen-specific protein SF21 OS=Helianthus annuus GN=SF21 PE=2 SV=1	R	General function prediction only	hypothetical protein POPTR_0006s24690g [Populus trichocarpa]	73.5738	0.1556	104.855	0.2583	65.2662	0.2763	3.09014	0.0156	28.9106	0.1475	41.1414	0.2125	--	--	--	--	--	--	0.00188068	-4.70058	down	--	--	--	--	--	--	--	--	--	3.3e-07	-5.13668
PB.15413.1	--	--	PB.15413.1	NA	PB.13746.2	NA	Potri.010G229200.v3.0	--	--	--	--	--	--	--	S	Function unknown	hypothetical protein POPTR_0010s23590g [Populus trichocarpa]	2.04486	0.0479	2.15258	0.013	23.7455	0.1224	24.3901	0.1441	14.7177	0.0728	39.8381	0.1617	--	--	--	--	--	--	--	--	--	--	--	--	0.00149156	4.21085	up	--	--	--	--	--
PB.554.5	AT3G14172	--	PB.554.5	PB.963.1	NA	NA	Potri.001G164900.v3.0	--	--	--	--	--	--	--	S	Function unknown	PREDICTED: uncharacterized protein LOC105142591 isoform X2 [Populus euphratica]	520.667	0.9195	522.789	0.8341	164.353	0.6669	131.484	0.2956	301.51	0.5103	201.7	0.3585	--	--	--	--	--	--	--	--	--	--	--	--	--	--	--	--	--	--	0.009318	-2.02204
Potri.007G068000.1.v3.0	--	--	PB.11765.1	PB.10019.1	PB.9744.1	NA	Potri.007G068000.v3.0	--	--	--	--	--	--	--	--	--	hypothetical protein POPTR_0007s08150g [Populus trichocarpa]	490.342	1	406.309	1	187.787	1	76.2714	1	65.7762	1	46.4303	1	--	--	--	0.000714347	-1.4874	down	2.61e-10	-2.8031	down	3.21e-12	-3.02796	down	1.41e-14	-3.52092	down	--	--	--	1.66e-07	-2.44937
PB.18380.2	AT1G15750	WSIP1	PB.18380.2	NA	NA	PB.15020.2	Potri.013G081300.v3.0	[R]	General function prediction only	Biological Process: regulation of transcription, DNA-templated (GO:0006355);;	--	[R]	General function prediction only	Protein TOPLESS OS=Arabidopsis thaliana GN=TPL PE=1 SV=1	R	General function prediction only	hypothetical protein POPTR_0013s08030g [Populus trichocarpa]	737.619	0.3485	366.393	0.2217	392.231	0.2568	332.351	0.2198	390.446	0.2564	465.302	0.3095	--	--	--	--	--	--	0.00261432	-1.26066	down	0.00857054	-1.03612	down	--	--	--	--	--	--	--	--
Potri.T076500.2.v3.0	AT5G16980	--	--	--	--	--	Potri.T076500.v3.0	[R]	General function prediction only	Molecular Function: oxidoreductase activity (GO:0016491);; Cellular Component: intracellular part (GO:0044424);; Biological Process: response to stimulus (GO:0050896);;	--	[R]	General function prediction only	2-alkenal reductase (NADP(+)-dependent) OS=Nicotiana tabacum GN=DBR PE=1 SV=1	R	General function prediction only	hypothetical protein POPTR_0017s00280g [Populus trichocarpa]	1.99162	0.1044	8.65767	0.2595	28.0149	0.4687	36.991	0.2716	52.7373	0.2463	86.2688	0.3528	--	--	--	0.00633511	3.95961	up	--	--	--	8.86e-05	4.85053	up	8.45e-07	5.5965	up	--	--	--	--	--
Potri.015G069800.1.v3.0	--	--	--	--	--	--	Potri.015G069800.v3.0	--	--	--	--	[TZ]	--	Formin-like protein 8 OS=Arabidopsis thaliana GN=FH8 PE=1 SV=1	2678	Formin-like protein	hypothetical protein POPTR_0015s08120g [Populus trichocarpa]	77.9543	0.29	43.665	0.2589	22.2591	0.2325	11.8612	0.2441	5.58202	0.1918	9.50282	0.308	--	--	--	--	--	--	0.00361909	-2.88217	down	5.37e-05	-4.06605	down	0.00132924	-3.20109	down	--	--	--	--	--
PB.3502.3	AT3G61440	ATCYSC1	PB.3502.3	NA	PB.3427.3	PB.3272.3	Potri.002G160800.v3.0	[E]	Amino acid transport and metabolism	Molecular Function: cysteine synthase activity (GO:0004124);; Molecular Function: copper ion binding (GO:0005507);; Cellular Component: mitochondrion (GO:0005739);; Biological Process: glycolytic process (GO:0006096);; Biological Process: cysteine biosynthetic process from serine (GO:0006535);; Biological Process: water transport (GO:0006833);; Biological Process: hyperosmotic response (GO:000697…	K13034|0|pop:POPTR_0002s16220g|POPTRDRAFT_552184, POPTRDRAFT_644475; beta-cyanoalanine synthase family protein; K13034 L-3-cyanoalanine synthase/ cysteine synthase [EC:2.5.1.47 4.4.1.9] (A)	[E]	Amino acid transport and metabolism	Bifunctional L-3-cyanoalanine synthase/cysteine synthase 2, mitochondrial OS=Solanum tuberosum GN=PCAS-2 PE=1 SV=1	E	Amino acid transport and metabolism	beta-cyanoalanine synthase family protein [Populus trichocarpa]	146.117	0.1374	22.7703	0.0213	34.1455	0.0346	37.6278	0.0472	69.3294	0.0939	0.0127293	0	--	--	--	--	--	--	--	--	--	--	--	--	0.00210129	#NAME?	down	--	--	--	--	--
Potri.012G124400.4.v3.0	AT2G35110	GRL	PB.18045.6	PB.15657.1	NA	NA	Potri.012G124400.v3.0	--	--	Biological Process: mitotic cell cycle (GO:0000278);; Biological Process: regionalization (GO:0003002);; Biological Process: cell adhesion (GO:0007155);; Biological Process: multidimensional cell growth (GO:0009825);; Biological Process: meristem initiation (GO:0010014);; Biological Process: trichome morphogenesis (GO:0010090);; Cellular Component: SCAR complex (GO:0031209);; Biological Process: …	K05750|0|pop:POPTR_0012s14890g|POPTRDRAFT_662489; hypothetical protein; K05750 NCK-associated protein 1 (A)	[R]	General function prediction only	Protein NAP1 OS=Arabidopsis thaliana GN=NAP1 PE=1 SV=2	R	General function prediction only	PREDICTED: protein NAP1-like isoform X3 [Populus euphratica]	31.2374	0.0125	19.2142	0.0074	104.822	0.0388	108.938	0.0363	65.5574	0.0204	139.848	0.0459	--	--	--	--	--	--	--	--	--	--	--	--	--	--	--	--	--	--	0.00826342	2.48442
Potri.015G086900.1.v3.0	--	--	PB.21093.1	PB.18183.1	NA	NA	Potri.015G086900.v3.0	[Q]	Secondary metabolites biosynthesis, transport and catabolism	Molecular Function: monooxygenase activity (GO:0004497);; Molecular Function: iron ion binding (GO:0005506);; Molecular Function: electron carrier activity (GO:0009055);; Molecular Function: oxidoreductase activity, acting on paired donors, with incorporation or reduction of molecular oxygen (GO:0016705);; Molecular Function: heme binding (GO:0020037);; Biological Process: oxidation-reduction pro…	--	[QI]	--	Alkane hydroxylase MAH1 OS=Arabidopsis thaliana GN=CYP96A15 PE=2 SV=1	Q	Secondary metabolites biosynthesis, transport and catabolism	hypothetical protein POPTR_0015s09840g [Populus trichocarpa]	87.7407	1	18.9018	1	0.839281	1	0.365637	1	0.573147	1	0	0	--	--	--	3.05e-09	-8.15101	down	2.28e-09	-8.15099	down	1.05e-09	-8.1355	down	3.34e-10	#NAME?	down	--	--	--	--	--
Potri.005G211500.5.v3.0	--	--	--	--	--	--	Potri.005G211500.v3.0	--	--	--	--	--	--	--	S	Function unknown	PREDICTED: uncharacterized protein LOC105131415 [Populus euphratica]	102.875	0.0411	267.715	0.0901	315.956	0.1068	243.537	0.0712	300.654	0.081	345.736	0.0942	--	--	--	0.00721611	1.53312	up	--	--	--	--	--	--	--	--	--	--	--	--	--	--
Potri.013G117200.1.v3.0	AT1G34210	SERK2	PB.18964.3	PB.16410.2	PB.15956.2	PB.15181.3	Potri.013G117200.v3.0	[RTKL]	--	Molecular Function: transmembrane receptor protein serine/threonine kinase activity (GO:0004675);; Molecular Function: non-membrane spanning protein tyrosine kinase activity (GO:0004715);; Molecular Function: ATP binding (GO:0005524);; Cellular Component: plasma membrane (GO:0005886);; Biological Process: protein phosphorylation (GO:0006468);; Biological Process: Golgi organization (GO:0007030);;…	K13418|0|pop:POPTR_0013s12150g|somatic embryogenesis receptor-like kinase 2 family protein; K13418 somatic embryogenesis receptor kinase 1 [EC:2.7.10.1 2.7.11.1] (A)	--	--	Somatic embryogenesis receptor kinase 2 OS=Arabidopsis thaliana GN=SERK2 PE=1 SV=1	T	Signal transduction mechanisms	somatic embryogenesis receptor-like kinase 2 family protein [Populus trichocarpa]	109.48	0.094	71.1328	0.0918	43.0012	0.0617	17.5625	0.0284	17.3344	0.0272	36.8608	0.0547	--	--	--	--	--	--	0.00128071	-2.79069	down	0.000803189	-2.83119	down	--	--	--	--	--	--	--	--
Potri.015G057800.v3.0.new2	--	--	--	--	--	--	Potri.015G057800.v3.0	--	--	Molecular Function: hydrolase activity (GO:0016787);;	--	--	--	PLASMODESMATA CALLOSE-BINDING PROTEIN 3 OS=Arabidopsis thaliana GN=PDCB3 PE=1 SV=1	R	General function prediction only	hypothetical protein POPTR_0015s06880g [Populus trichocarpa]	1143.13	0.119	813.682	0.1501	572.065	0.15	289.145	0.1314	346.739	0.1691	347.485	0.1524	--	--	--	--	--	--	0.000549959	-2.0942	down	0.00165155	-1.83808	down	0.00191392	-1.81515	down	--	--	--	1.36e-05	-1.52126
PB.19929.8	AT4G00720	ATSK32	PB.19929.8	PB.16981.4	NA	NA	Potri.014G075100.v3.0	[RTKL]	--	Molecular Function: protein serine/threonine kinase activity (GO:0004674);; Molecular Function: ATP binding (GO:0005524);; Biological Process: protein phosphorylation (GO:0006468);; Molecular Function: tau-protein kinase activity (GO:0050321);;	--	[G]	Carbohydrate transport and metabolism	Shaggy-related protein kinase theta OS=Arabidopsis thaliana GN=ASK8 PE=2 SV=3	T	Signal transduction mechanisms	hypothetical protein POPTR_0014s07120g [Populus trichocarpa]	73.6474	0.0672	38.0646	0.0363	119.378	0.098	103.467	0.0648	128.289	0.0726	222.314	0.1251	--	--	--	--	--	--	--	--	--	--	--	--	--	--	--	--	--	--	--	--
Potri.016G129900.1.v3.0	--	--	PB.22118.1	PB.19179.1	PB.18662.1	PB.17731.1	Potri.016G129900.v3.0	--	--	Cellular Component: vacuole (GO:0005773);; Cellular Component: plasma membrane (GO:0005886);; Biological Process: intracellular protein transport (GO:0006886);;	K15296|0|pop:POPTR_0016s13760g|POPTRDRAFT_835601; soluble NSF attachment family protein; K15296 alpha-soluble NSF attachment protein (A)	[U]	Intracellular trafficking, secretion, and vesicular transport	Alpha-soluble NSF attachment protein OS=Vitis vinifera PE=2 SV=1	U	Intracellular trafficking, secretion, and vesicular transport	soluble NSF attachment family protein [Populus trichocarpa]	220.375	0.9615	357.885	0.9835	407.796	0.9612	518.099	0.9602	592.176	0.9768	612.573	0.9528	--	--	--	--	--	--	0.00968996	1.12764	up	0.000725149	1.31334	up	0.000392422	1.38153	up	--	--	--	--	--
PB.17372.1	AT1G48600	PMEAMT	PB.17372.1	PB.15232.1	NA	NA	Potri.012G047400.v3.0	[QR]	--	Biological Process: maltose metabolic process (GO:0000023);; Molecular Function: phosphoethanolamine N-methyltransferase activity (GO:0000234);; Biological Process: polyamine catabolic process (GO:0006598);; Biological Process: phosphatidylcholine biosynthetic process (GO:0006656);; Biological Process: phenylpropanoid metabolic process (GO:0009698);; Biological Process: starch biosynthetic proces…	K05929|0|pop:POPTR_0015s04540g|POPTRDRAFT_1101018; hypothetical protein; K05929 phosphoethanolamine N-methyltransferase [EC:2.1.1.103] (A)	[IR]	--	Phosphomethylethanolamine N-methyltransferase OS=Arabidopsis thaliana GN=NMT2 PE=2 SV=2	I	Lipid transport and metabolism	PREDICTED: phosphomethylethanolamine N-methyltransferase [Populus euphratica]	400.421	0.4834	163.126	0.4181	163.349	0.495	94.1248	0.3354	110.243	0.4312	134.491	0.5455	0.00828493	-1.36036	down	0.00387082	-1.3961	down	3.03e-06	-2.20541	down	1.1e-05	-1.98143	down	0.000260753	-1.67424	down	--	--	--	--	--
PB.18315.9	AT3G03770	--	PB.18315.9	NA	NA	PB.14923.9	Potri.013G064300.v3.0	--	--	Molecular Function: protein serine/threonine kinase activity (GO:0004674);; Molecular Function: ATP binding (GO:0005524);; Biological Process: protein phosphorylation (GO:0006468);; Biological Process: transmembrane receptor protein tyrosine kinase signaling pathway (GO:0007169);; Biological Process: anthocyanin-containing compound biosynthetic process (GO:0009718);; Biological Process: response …	--	--	--	Probable inactive leucine-rich repeat receptor-like protein kinase At3g03770 OS=Arabidopsis thaliana GN=At3g03770 PE=2 SV=1	T	Signal transduction mechanisms	hypothetical protein POPTR_0013s06050g [Populus trichocarpa]	2.06214	0.0022	29.0475	0.0257	47.2636	0.0296	37.6175	0.0124	112.73	0.0285	179.879	0.0422	--	--	--	0.00696954	4.44713	up	0.0017873	4.09167	up	2.61e-08	5.68718	up	1.81e-12	6.38395	up	--	--	--	--	--
PB.21030.1	--	--	PB.21030.1	NA	PB.17575.1	NA	Potri.015G069800.v3.0	--	--	--	--	[TZ]	--	Formin-like protein 8 OS=Arabidopsis thaliana GN=FH8 PE=1 SV=1	3373	Formin-like protein	hypothetical protein POPTR_0015s08120g [Populus trichocarpa]	190.895	0.71	124.973	0.7411	73.4717	0.7675	36.7373	0.7559	23.516	0.8082	21.3518	0.692	--	--	--	--	--	--	0.000202991	-2.49661	down	2.88e-06	-3.16203	down	2.61e-06	-3.2746	down	--	--	--	--	--
PB.20581.2	AT1G23800	ALDH2B7	PB.20581.2	NA	PB.17604.7	PB.16723.1	Potri.015G074100.v3.0	[C]	Energy production and conversion	Molecular Function: retinal dehydrogenase activity (GO:0001758);; Molecular Function: aldehyde dehydrogenase (NAD) activity (GO:0004029);; Molecular Function: ATP binding (GO:0005524);; Cellular Component: mitochondrion (GO:0005739);; Cellular Component: chloroplast (GO:0009507);; Biological Process: response to cadmium ion (GO:0046686);; Biological Process: oxidation-reduction process (GO:005511…	K00128|0|pop:POPTR_0015s08540g|POPTRDRAFT_666446; aldehyde dehydrogenase 1 precursor family protein; K00128 aldehyde dehydrogenase (NAD+) [EC:1.2.1.3] (A)	[C]	Energy production and conversion	Aldehyde dehydrogenase family 2 member B4, mitochondrial OS=Arabidopsis thaliana GN=ALDH2B4 PE=2 SV=1	C	Energy production and conversion	aldehyde dehydrogenase 1 precursor family protein [Populus trichocarpa]	3.17813	0.0036	10.6871	0.0097	23.3431	0.0171	20.9723	0.0117	42.8709	0.0209	21.0151	0.0092	--	--	--	--	--	--	--	--	--	0.00247825	3.70673	up	--	--	--	--	--	--	--	--
Potri.007G025300.1.v3.0	AT5G49555	--	PB.11168.5	NA	PB.9514.2	NA	Potri.007G025300.v3.0	[Q]	Secondary metabolites biosynthesis, transport and catabolism	Molecular Function: oxidoreductase activity (GO:0016491);; Biological Process: oxidation-reduction process (GO:0055114);;	--	[H]	Coenzyme transport and metabolism	Pyridine nucleotide-disulfide oxidoreductase domain-containing protein 2 OS=Rattus norvegicus GN=Pyroxd2 PE=2 SV=1	H	Coenzyme transport and metabolism	hypothetical protein POPTR_0007s12850g [Populus trichocarpa]	61.4707	0.3671	16.7676	0.164	12.8396	0.123	18.0944	0.1585	14.7318	0.1176	9.23148	0.0725	--	--	--	--	--	--	--	--	--	--	--	--	0.0074512	-2.84164	down	--	--	--	--	--
Potri.006G131400.4.v3.0	--	--	--	--	--	--	Potri.006G131400.v3.0	--	--	--	--	--	--	Interactor of constitutive active ROPs 2, chloroplastic OS=Arabidopsis thaliana GN=ICR2 PE=1 SV=1	S	Function unknown	myosin heavy chain-related family protein [Populus trichocarpa]	201.156	0.1272	97.3639	0.1906	45.9979	0.118	31.0237	0.0762	12.0539	0.0291	22.1263	0.0543	--	--	--	--	--	--	--	--	--	0.00673103	-4.16696	down	--	--	--	--	--	--	--	--
Potri.003G033200.1.v3.0	AT4G29840	MTO2	PB.4823.1	PB.4219.1	NA	PB.3948.1	Potri.003G033200.v3.0	[E]	Amino acid transport and metabolism	Molecular Function: threonine synthase activity (GO:0004795);; Biological Process: threonine biosynthetic process (GO:0009088);; Molecular Function: pyridoxal phosphate binding (GO:0030170);;	K01733|0|pop:POPTR_0003s02770g|hypothetical protein; K01733 threonine synthase [EC:4.2.3.1] (A)	--	--	Threonine synthase, chloroplastic OS=Solanum tuberosum PE=2 SV=1	E	Amino acid transport and metabolism	hypothetical protein POPTR_0003s02770g [Populus trichocarpa]	1219.49	1	679.832	1	560.34	1	408.508	1	466.747	1	530.382	1	--	--	--	0.000134037	-1.2202	down	3.47e-08	-1.68787	down	2.67e-07	-1.50281	down	1.48e-05	-1.29763	down	--	--	--	--	--
Potri.T031100.1.v3.0	--	--	PB.24760.1	NA	PB.20868.1	PB.19822.1	Potri.T031100.v3.0	--	--	--	--	--	--	--	--	--	hypothetical protein POPTR_0036s00230g [Populus trichocarpa]	1.21562	1	3.77341	1	6.01068	1	22.539	1	30.4807	1	34.0322	1	--	--	--	--	--	--	--	--	--	0.000910021	4.79469	up	0.000673064	4.97968	up	--	--	--	--	--
Potri.012G055700.1.v3.0	AT1G73830	BEE3	PB.17393.5	NA	PB.14855.2	NA	Potri.012G055700.v3.0	--	--	Molecular Function: protein dimerization activity (GO:0046983);;	--	--	--	Transcription factor BEE 3 OS=Arabidopsis thaliana GN=BEE3 PE=2 SV=1	K	Transcription	basic helix-loop-helix family protein [Populus trichocarpa]	57.5601	0.362	388.745	0.4032	513.644	0.4335	395.842	0.4246	311.196	0.3674	252.798	0.3985	3.46e-06	2.7073	up	0.000272252	3.0702	up	--	--	--	--	--	--	0.00137832	2.04578	up	--	--	--	--	--
Potri.013G105500.v3.0.new2	--	--	--	--	--	--	Potri.013G105500.v3.0	--	--	Molecular Function: ATP-dependent peptidase activity (GO:0004176);; Biological Process: proteolysis (GO:0006508);;	--	--	--	--	R	General function prediction only	PREDICTED: uncharacterized protein LOC105110574 isoform X2 [Populus euphratica]	3.68393	0.0264	27.5775	0.148	15.2437	0.0778	24.24	0.1198	21.7523	0.1014	41.3959	0.1963	--	--	--	--	--	--	--	--	--	--	--	--	0.00701028	3.3804	up	--	--	--	--	--
PB.6308.4	AT4G18710	BIN2	PB.6308.4	NA	PB.5451.6	PB.5184.4	Potri.004G059000.v3.0	[RTKL]	--	Molecular Function: protein serine/threonine kinase activity (GO:0004674);; Molecular Function: protein tyrosine kinase activity (GO:0004713);; Molecular Function: ATP binding (GO:0005524);; Cellular Component: plasma membrane (GO:0005886);; Biological Process: glycolytic process (GO:0006096);; Biological Process: water transport (GO:0006833);; Biological Process: hyperosmotic response (GO:000697…	K14502|0|pop:POPTR_0004s05770g|POPTRDRAFT_831095; GSK3/SHAGGY-LIKE protein KINASE 1; K14502 protein brassinosteroid insensitive 2 [EC:2.7.11.1] (A)	[G]	Carbohydrate transport and metabolism	Shaggy-related protein kinase eta OS=Arabidopsis thaliana GN=ASK7 PE=1 SV=2	T	Signal transduction mechanisms	hypothetical protein POPTR_0004s05770g [Populus trichocarpa]	10.5409	0.0016	43.9688	0.0059	8.63312	0.0011	41.6174	0.0056	136.815	0.0184	58.3328	0.008	--	--	--	--	--	--	--	--	--	4.6e-05	3.60845	up	--	--	--	--	--	--	--	--
Potri.015G071500.3.v3.0	--	--	PB.20569.1	PB.18084.2	PB.17587.2	PB.16703.1	Potri.015G071500.v3.0	--	--	--	--	--	--	Snakin-2 OS=Solanum tuberosum GN=SN2 PE=1 SV=1	R	General function prediction only	hypothetical protein POPTR_0015s08290g [Populus trichocarpa]	184.081	0.0311	81.6667	0.0345	19.7536	0.0182	20.7733	0.036	21.8	0.0408	26.7647	0.0438	--	--	--	4.04e-06	-3.35112	down	3.05e-06	-3.28439	down	2.86e-06	-3.22017	down	3.06e-05	-2.89574	down	--	--	--	--	--
PB.16703.5	AT5G54860	--	PB.16703.5	NA	NA	PB.13713.6	Potri.011G137400.v3.0	[GEPR]	--	--	--	--	--	Probable folate-biopterin transporter 4 OS=Arabidopsis thaliana GN=At5g54860 PE=2 SV=1	R	General function prediction only	hypothetical protein POPTR_0011s14050g [Populus trichocarpa]	2.96258	0.0583	13.3511	0.0806	35.6044	0.1028	46.0204	0.0908	46.9862	0.0793	54.746	0.0996	--	--	--	0.00473635	3.80957	up	0.000847299	4.16547	up	0.000583005	4.1985	up	0.000255988	4.43981	up	--	--	--	--	--
Potri.018G047700.7.v3.0	AT2G26280	CID7	--	--	--	--	Potri.018G047700.v3.0	--	--	--	--	[L]	Replication, recombination and repair	Polyadenylate-binding protein-interacting protein 7 OS=Arabidopsis thaliana GN=CID7 PE=1 SV=1	L	Replication, recombination and repair	small MutS related domain-containing family protein [Populus trichocarpa]	72.8572	0.0316	225.103	0.0749	346.433	0.1041	217.586	0.063	341.307	0.0972	207.843	0.0663	--	--	--	--	--	--	--	--	--	0.00335409	2.11704	up	--	--	--	--	--	--	--	--
Potri.012G027800.6.v3.0	--	--	--	--	--	--	Potri.012G027800.v3.0	--	--	Biological Process: developmental process involved in reproduction (GO:0003006);; Molecular Function: transporter activity (GO:0005215);; Biological Process: single-organism transport (GO:0044765);;	--	--	--	Metal-nicotianamine transporter YSL3 OS=Arabidopsis thaliana GN=YSL3 PE=2 SV=1	P	Inorganic ion transport and metabolism	PREDICTED: metal-nicotianamine transporter YSL3-like isoform X1 [Populus euphratica]	19.1319	0.462	107.527	0.6098	210.083	0.6331	281.912	0.6123	332.626	0.5829	320.09	0.6359	--	--	--	3.24e-05	3.39529	up	0.000155379	3.80511	up	3.09e-12	4.03658	up	2.14e-11	4.00072	up	--	--	--	--	--
Potri.004G064400.1.v3.0	AT4G18950	--	PB.7003.1	PB.5607.1	PB.5479.3	PB.5206.1	Potri.004G064400.v3.0	[RTKL]	--	Molecular Function: protein serine/threonine kinase activity (GO:0004674);; Molecular Function: non-membrane spanning protein tyrosine kinase activity (GO:0004715);; Molecular Function: ATP binding (GO:0005524);; Biological Process: protein phosphorylation (GO:0006468);; Biological Process: regulation of signal transduction (GO:0009966);;	--	[T]	Signal transduction mechanisms	Probable serine/threonine-protein kinase DDB_G0267514 OS=Dictyostelium discoideum GN=DDB_G0267514 PE=3 SV=1	T	Signal transduction mechanisms	ankyrin protein kinase [Populus trichocarpa]	495.207	0.4282	412.966	0.312	361.913	0.2709	353.093	0.2617	255.638	0.1967	320.65	0.2412	--	--	--	--	--	--	--	--	--	0.00900218	-1.07128	down	--	--	--	--	--	--	--	--
PB.4473.2	--	--	PB.4473.2	PB.3615.2	PB.3530.2	NA	Potri.002G178300.v3.0	[C]	Energy production and conversion	Molecular Function: D-arabinono-1,4-lactone oxidase activity (GO:0003885);; Cellular Component: cell wall (GO:0005618);; Molecular Function: UDP-N-acetylmuramate dehydrogenase activity (GO:0008762);; Cellular Component: membrane (GO:0016020);; Molecular Function: L-gulonolactone oxidase activity (GO:0050105);; Molecular Function: flavin adenine dinucleotide binding (GO:0050660);; Biological Proce…	--	[V]	Defense mechanisms	L-gulono-1,4-lactone dehydrogenase OS=Mycobacterium tuberculosis (strain ATCC 25618 / H37Rv) GN=Rv1771 PE=1 SV=1	V	Defense mechanisms	FAD-binding domain-containing family protein [Populus trichocarpa]	226.464	0.5233	174.479	0.4656	60.4932	0.201	16.538	0.0953	5.12227	0.0375	2.64856	0.0231	--	--	--	0.00189909	-1.9972	down	4.52e-09	-3.92743	down	1.05e-14	-5.71762	down	1.93e-16	-6.69394	down	--	--	--	1.92e-06	-3.46784
Potri.001G400100.1.v3.0	AT3G15353	MT3	--	--	--	--	Potri.001G400100.v3.0	--	--	Molecular Function: copper ion binding (GO:0005507);; Biological Process: protein targeting to membrane (GO:0006612);; Biological Process: water transport (GO:0006833);; Biological Process: cellular copper ion homeostasis (GO:0006878);; Biological Process: pattern specification process (GO:0007389);; Biological Process: regulation of cell size (GO:0008361);; Biological Process: response to salt s…	--	--	--	Metallothionein-like protein type 3 OS=Carica papaya PE=3 SV=1	R	General function prediction only	hypothetical protein POPTR_0001s41080g [Populus trichocarpa]	759.9	0.8437	2833.23	0.7444	6542.31	0.7454	9488.13	0.8492	7215.22	0.8099	5809.96	0.8318	0.000326537	1.84136	up	3.91e-30	3.01087	up	9.61e-39	3.53411	up	1.68e-18	3.13205	up	9.29e-10	2.83651	up	0.000179519	1.19152	up	1.18e-09	1.71561
PB.9489.4	AT5G58100	--	PB.9489.4	PB.8409.3	NA	PB.7812.6	Potri.006G080700.v3.0	--	--	Biological Process: pollen exine formation (GO:0010584);;	--	--	--	--	S	Function unknown	hypothetical protein POPTR_0006s08060g [Populus trichocarpa]	53.8757	0.0422	52.9767	0.0406	1.17129	0.0008	56.3621	0.0376	47.6484	0.0306	34.2356	0.022	--	--	--	--	--	--	--	--	--	--	--	--	--	--	--	9.36e-05	-6.322	down	--	--
PB.2082.1	--	--	PB.2082.1	NA	PB.1071.1	PB.1018.1	Potri.001G190500.v3.0	--	--	--	--	--	--	--	S	Function unknown	hypothetical protein POPTR_0001s19140g [Populus trichocarpa]	218.758	0.5063	71.5164	0.5536	56.6337	0.5147	51.8088	0.5032	64.6001	0.5482	66.3636	0.5404	--	--	--	0.00170043	-2.04826	down	0.000478934	-2.20094	down	0.00198595	-1.88071	down	0.00343166	-1.82685	down	--	--	--	--	--
Potri.001G013400.1.v3.0	--	--	PB.1469.2	PB.66.3	PB.69.1	PB.58.2	Potri.001G013400.v3.0	[E]	Amino acid transport and metabolism	Molecular Function: transporter activity (GO:0005215);; Biological Process: transport (GO:0006810);; Cellular Component: membrane (GO:0016020);;	--	[E]	Amino acid transport and metabolism	Protein NRT1/ PTR FAMILY 7.1 OS=Arabidopsis thaliana GN=NPF7.1 PE=2 SV=1	P	Inorganic ion transport and metabolism	PREDICTED: protein NRT1/ PTR FAMILY 7.1-like [Populus euphratica]	1297.88	0.8882	7757.51	0.8439	8379.98	0.815	6440.66	0.785	4059.33	0.7538	2988.45	0.7766	8.3e-21	2.51872	up	2.6e-10	2.59577	up	7.26e-06	2.2026	up	0.000905227	1.52943	up	--	--	--	--	--	--	--	--
Potri.009G013400.7.v3.0	AT5G60600	GCPE	PB.13584.16	PB.11826.4	PB.11558.1	NA	Potri.009G013400.v3.0	[I]	Lipid transport and metabolism	Biological Process: sulfur amino acid metabolic process (GO:0000096);; Biological Process: MAPK cascade (GO:0000165);; Molecular Function: iron ion binding (GO:0005506);; Biological Process: pentose-phosphate shunt (GO:0006098);; Biological Process: regulation of translation (GO:0006417);; Biological Process: glycine catabolic process (GO:0006546);; Biological Process: protein targeting to membra…	K03526|0|pop:POPTR_0009s01900g|POPTRDRAFT_821630; hypothetical protein; K03526 (E)-4-hydroxy-3-methylbut-2-enyl-diphosphate synthase [EC:1.17.7.1 1.17.7.3] (A)	--	--	4-hydroxy-3-methylbut-2-en-1-yl diphosphate synthase, chloroplastic OS=Arabidopsis thaliana GN=ISPG PE=1 SV=1	H	Coenzyme transport and metabolism	hypothetical protein POPTR_0009s01900g [Populus trichocarpa]	33.8354	0.018	5.48e-06	0	5.66567	0.0035	25.3513	0.0146	30.3504	0.0168	6.23937	0.0034	5.46e-05	#NAME?	down	--	--	--	--	--	--	--	--	--	--	--	--	--	--	--	--	--
Potri.016G112000.2.v3.0	AT5G01190	LAC10	PB.21608.6	NA	PB.18564.1	NA	Potri.016G112000.v3.0	[Q]	Secondary metabolites biosynthesis, transport and catabolism	Molecular Function: copper ion binding (GO:0005507);; Biological Process: plant-type secondary cell wall biogenesis (GO:0009834);; Biological Process: lignin catabolic process (GO:0046274);; Cellular Component: apoplast (GO:0048046);; Molecular Function: hydroquinone:oxygen oxidoreductase activity (GO:0052716);; Biological Process: oxidation-reduction process (GO:0055114);;	--	[Q]	Secondary metabolites biosynthesis, transport and catabolism	Laccase-4 OS=Arabidopsis thaliana GN=IRX12 PE=2 SV=2	Q	Secondary metabolites biosynthesis, transport and catabolism	hypothetical protein POPTR_0016s11950g [Populus trichocarpa]	6.62426	0.0872	71.4867	0.2712	99.1901	0.1295	255.199	0.1674	254.332	0.1623	342.661	0.2174	--	--	--	--	--	--	3.35e-13	5.22632	up	2.17e-11	5.2169	up	4.65e-17	5.66682	up	--	--	--	0.00299129	1.81435
Potri.016G006800.1.v3.0	AT4G16390	SVR7	PB.21302.1	PB.18559.1	PB.18044.1	PB.17143.1	Potri.016G006800.v3.0	--	--	Cellular Component: chloroplast (GO:0009507);;	--	[R]	General function prediction only	Pentatricopeptide repeat-containing protein At4g16390, chloroplastic OS=Arabidopsis thaliana GN=P67 PE=1 SV=3	R	General function prediction only	chloroplastic RNA-binding protein P67 [Populus trichocarpa]	1054.25	1	636.781	1	569.517	1	554.143	1	610.462	1	694.477	1	--	--	--	--	--	--	0.0014249	-1.03902	down	--	--	--	--	--	--	--	--	--	--	--
PB.12702.8	--	--	PB.12702.8	NA	PB.11346.4	PB.10772.9	Potri.008G197200.v3.0	[R]	General function prediction only	--	K11801|0|pop:POPTR_0010s02760g|POPTRDRAFT_1089316; LEC14B family protein; K11801 WD repeat-containing protein 23 (A)	[R]	General function prediction only	LEC14B homolog OS=Prunus armeniaca PE=2 SV=1	R	General function prediction only	PREDICTED: LEC14B homolog [Populus euphratica]	2.61303	0.0188	5.11019	0.0228	1.69733	0.0052	7.62495	0.0181	25.1895	0.0608	55.4044	0.1373	--	--	--	--	--	--	--	--	--	--	--	--	0.000232754	4.46275	up	--	--	--	--	--
Potri.015G135800.1.v3.0	AT5G52040	ATRSP41	--	--	--	--	Potri.015G135800.v3.0	[R]	General function prediction only	--	K12893|1.44942e-175|pop:POPTR_0012s13920g|POPTRDRAFT_423171; hypothetical protein; K12893 splicing factor, arginine/serine-rich 4/5/6 (A)	[A]	RNA processing and modification	Serine/arginine-rich splicing factor RS40 OS=Arabidopsis thaliana GN=RS40 PE=1 SV=2	A	RNA processing and modification	hypothetical protein POPTR_0015s13880g [Populus trichocarpa]	423.807	0.1539	39.3316	0.0186	99.6033	0.0468	42.7477	0.0205	19.3798	0.009	43.0772	0.0204	0.00904861	-3.50419	down	--	--	--	0.00435331	-3.4099	down	0.000159629	-4.59167	down	0.00314423	-3.43435	down	--	--	--	--	--
Potri.010G247500.3.v3.0	AT3G20770	EIN3	PB.16345.2	PB.14208.2	PB.13845.3	PB.13159.2	Potri.010G247500.v3.0	--	--	Molecular Function: sequence-specific DNA binding transcription factor activity (GO:0003700);; Cellular Component: nucleus (GO:0005634);; Biological Process: regulation of transcription, DNA-templated (GO:0006355);;	K14514|0|pop:POPTR_0010s25370g|POPTRDRAFT_770723; EIN3-like family protein; K14514 ethylene-insensitive protein 3 (A)	--	--	Protein ETHYLENE INSENSITIVE 3 OS=Arabidopsis thaliana GN=EIN3 PE=1 SV=1	K	Transcription	PREDICTED: ETHYLENE INSENSITIVE 3-like 1 protein [Populus euphratica]	2017.09	0.9295	3778.82	0.93	5225.79	0.9205	6701.65	0.9173	7322.86	0.9309	7147.97	0.9297	--	--	--	2.28e-06	1.27719	up	6.17e-10	1.62284	up	1.35e-11	1.74286	up	6.55e-11	1.7281	up	--	--	--	--	--
Potri.006G186800.2.v3.0	AT2G24270	ALDH11A3	PB.10763.1	PB.9032.1	PB.8806.1	NA	Potri.006G186800.v3.0	[C]	Energy production and conversion	Cellular Component: cytoplasm (GO:0005737);; Molecular Function: glyceraldehyde-3-phosphate dehydrogenase (NADP+) (non-phosphorylating) activity (GO:0008886);; Biological Process: oxidation-reduction process (GO:0055114);;	K00131|0|pop:POPTR_0006s20090g|POPTRDRAFT_717030; hypothetical protein; K00131 glyceraldehyde-3-phosphate dehydrogenase (NADP+) [EC:1.2.1.9] (A)	[C]	Energy production and conversion	NADP-dependent glyceraldehyde-3-phosphate dehydrogenase OS=Nicotiana plumbaginifolia GN=GAPN PE=2 SV=1	C	Energy production and conversion	hypothetical protein POPTR_0006s20090g [Populus trichocarpa]	687.916	1	647.05	1	386.809	1	274.604	1	266.111	1	288.155	1	--	--	--	--	--	--	9.76e-05	-1.43619	down	2.34e-05	-1.49003	down	0.000171708	-1.35446	down	--	--	--	0.00132588	-1.26373
Potri.001G200800.v3.0.new2	--	--	--	--	--	--	Potri.001G200800.v3.0	[E]	Amino acid transport and metabolism	Biological Process: alcohol metabolic process (GO:0006066);; Biological Process: cell-cell signaling (GO:0007267);; Molecular Function: choline dehydrogenase activity (GO:0008812);; Biological Process: embryo sac development (GO:0009553);; Biological Process: fatty acid omega-oxidation (GO:0010430);; Molecular Function: flavin adenine dinucleotide binding (GO:0050660);;	K15403|0|pop:POPTR_0001s20800g|adhesion of calyx edges family protein; K15403 fatty acid omega-hydroxy dehydrogenase [EC:1.1.-.-] (A)	[R]	General function prediction only	Protein HOTHEAD OS=Arabidopsis thaliana GN=HTH PE=1 SV=1	R	General function prediction only	adhesion of calyx edges family protein [Populus trichocarpa]	34.8101	0.008	2.25e-55	0	3.01e-86	0	7.63e-87	0	1.29e-72	0	6.55723	0.1897	6.19e-05	#NAME?	down	2.51e-05	#NAME?	down	1.58e-05	#NAME?	down	1.29e-05	#NAME?	down	--	--	--	--	--	--	--	--
PB.6931.14	AT1G11180	SCAMP5	PB.6931.14	NA	PB.5339.10	NA	Potri.004G036600.v3.0	--	--	Biological Process: protein transport (GO:0015031);; Cellular Component: integral component of membrane (GO:0016021);;	--	[U]	Intracellular trafficking, secretion, and vesicular transport	Secretory carrier-associated membrane protein 1 OS=Arabidopsis thaliana GN=SCAMP1 PE=2 SV=1	U	Intracellular trafficking, secretion, and vesicular transport	hypothetical protein POPTR_0004s03680g [Populus trichocarpa]	1.01308	0.0092	2.8e-05	0	14.7868	0.0507	44.0567	0.1203	37.2541	0.0963	1.68911	0.005	--	--	--	--	--	--	3.96e-05	5.92932	up	--	--	--	--	--	--	--	--	--	6.8e-06	Inf
PB.15097.5	--	--	PB.15097.5	PB.13602.6	NA	NA	Potri.010G144700.v3.0	--	--	Molecular Function: N-acetyltransferase activity (GO:0008080);;	--	--	--	Probable N-acetyltransferase HLS1-like OS=Arabidopsis thaliana GN=At2g23060 PE=2 SV=1	R	General function prediction only	hypothetical protein POPTR_0010s15480g [Populus trichocarpa]	367.989	0.2216	4.53283	0.3461	0.879615	0.2748	0.617576	0.3689	0.0841457	0.0716	0.0551467	0.0504	9.04e-23	-6.46538	down	2.71e-30	-10.1944	down	6.17e-31	-10.204	down	1.28e-33	#NAME?	down	2.06e-32	#NAME?	down	--	--	--	--	--
PB.705.1	--	--	PB.705.1	PB.1261.1	NA	NA	PB.705	--	--	--	--	--	--	Glucan endo-1,3-beta-glucosidase OS=Prunus avium PE=1 SV=1	R	General function prediction only	hypothetical protein POPTR_0001s22930g [Populus trichocarpa]	183.632	1	83.6898	1	15.1715	1	6.71195	1	1.74854	1	0.705907	1	--	--	--	--	--	--	0.0019388	-4.95224	down	5.91e-05	-7.20071	down	2.01e-05	-8.17677	down	--	--	--	--	--
PB.21752.85	--	--	PB.21752.85	NA	NA	PB.17161.86	Potri.016G011600.v3.0	--	--	--	--	--	--	Probable LRR receptor-like serine/threonine-protein kinase RFK1 OS=Arabidopsis thaliana GN=RKF1 PE=1 SV=1	T	Signal transduction mechanisms	hypothetical protein POPTR_0067s00260g [Populus trichocarpa]	64.6331	0.5646	333.632	0.6808	572.124	0.7102	712.697	0.6961	596.957	0.6507	516.044	0.6454	3.45e-05	2.3192	up	3.81e-12	3.06062	up	1.06e-16	3.36424	up	9.69e-05	3.09837	up	2.7e-07	2.90882	up	--	--	--	0.00734518	1.0673
Potri.005G255900.1.v3.0	--	--	PB.9212.1	PB.7943.1	NA	NA	Potri.005G255900.v3.0	--	--	Molecular Function: DNA binding (GO:0003677);; Biological Process: regulation of transcription, DNA-templated (GO:0006355);;	--	--	--	Protein CUP-SHAPED COTYLEDON 3 OS=Arabidopsis thaliana GN=NAC031 PE=1 SV=1	K	Transcription	hypothetical protein POPTR_0005s27720g [Populus trichocarpa]	76.7455	1	6.61746	1	0.816971	1	4.7621	1	3.26549	1	4.17925	1	0.00102668	-3.72704	down	1.97e-08	-7.95753	down	6.87e-05	-4.13294	down	3.57e-06	-4.94728	down	2.52e-05	-4.47229	down	--	--	--	--	--
Potri.005G146500.1.v3.0	AT1G10120	BHLH74	PB.7976.6	NA	PB.7089.3	NA	Potri.005G146500.v3.0	--	--	Molecular Function: protein dimerization activity (GO:0046983);;	--	--	--	Transcription factor bHLH74 OS=Arabidopsis thaliana GN=BHLH74 PE=1 SV=1	K	Transcription	basic helix-loop-helix family protein [Populus trichocarpa]	532.37	0.7139	598.061	0.7234	532.966	0.7004	464.038	0.6826	351.837	0.6651	281.759	0.5809	--	--	--	--	--	--	--	--	--	--	--	--	--	--	--	--	--	--	--	--
Potri.003G018800.1.v3.0	AT4G22200	AKT2/3	PB.5499.1	PB.4160.1	PB.4056.1	PB.3880.1	Potri.003G018800.v3.0	[R]	General function prediction only	Molecular Function: voltage-gated potassium channel activity (GO:0005249);; Biological Process: potassium ion transport (GO:0006813);; Cellular Component: integral component of membrane (GO:0016021);; Biological Process: transmembrane transport (GO:0055085);;	--	[PT]	--	Potassium channel AKT2/3 OS=Arabidopsis thaliana GN=AKT2 PE=1 SV=1	P	Inorganic ion transport and metabolism	potassium channel family protein [Populus trichocarpa]	285.191	0.4383	471.383	0.3236	489.24	0.2833	498.709	0.2455	643.603	0.3189	655.958	0.3364	--	--	--	--	--	--	--	--	--	0.00520573	1.06085	up	--	--	--	--	--	--	--	--
Potri.008G194800.1.v3.0	AT1G07040	--	PB.13442.1	PB.11608.1	PB.11329.1	PB.10756.1	Potri.008G194800.v3.0	--	--	--	--	--	--	Probable receptor-like protein kinase At5g15080 OS=Arabidopsis thaliana GN=At5g15080 PE=2 SV=1	S	Function unknown	hypothetical protein POPTR_0008s19930g [Populus trichocarpa]	64.9974	0.2922	143.721	0.2713	134.714	0.1618	186.034	0.1683	234.949	0.2166	218.682	0.1877	--	--	--	--	--	--	--	--	--	0.00423783	1.74831	up	--	--	--	--	--	--	--	--
Potri.016G068900.v3.0.new1	AT2G35920	--	--	--	--	--	Potri.016G068900.v3.0	[L]	Replication, recombination and repair	Molecular Function: nucleic acid binding (GO:0003676);; Molecular Function: ATP binding (GO:0005524);; Biological Process: N-terminal protein myristoylation (GO:0006499);; Molecular Function: ATP-dependent helicase activity (GO:0008026);;	K14442|0|pop:POPTR_0016s06940g|POPTRDRAFT_576491; helicase domain-containing family protein; K14442 ATP-dependent RNA helicase DHX36 [EC:3.6.4.13] (A)	[A]	RNA processing and modification	ATP-dependent RNA helicase DHX36 OS=Homo sapiens GN=DHX36 PE=1 SV=2	A	RNA processing and modification	PREDICTED: ATP-dependent RNA helicase DHX36 isoform X1 [Populus euphratica]	639.611	0.7635	476.888	0.7266	323.628	0.4966	469.841	0.6757	500.166	0.7029	540.335	0.7316	--	--	--	0.00709474	-1.08214	down	--	--	--	--	--	--	--	--	--	--	--	--	--	--
PB.9675.4	AT3G26060	ATPRX Q	PB.9675.4	PB.8778.2	NA	NA	Potri.006G137500.v3.0	[O]	Posttranslational modification, protein turnover, chaperones	Molecular Function: peroxidase activity (GO:0004601);; Biological Process: rRNA processing (GO:0006364);; Cellular Component: chloroplast stromal thylakoid (GO:0009533);; Cellular Component: chloroplast thylakoid membrane (GO:0009535);; Cellular Component: chloroplast envelope (GO:0009941);; Cellular Component: plastoglobule (GO:0010287);; Biological Process: chlorophyll biosynthetic process (GO:…	K03564|5.18155e-91|pop:POPTR_0006s13980g|peroxiredoxin Q family protein; K03564 peroxiredoxin Q/BCP [EC:1.11.1.15] (A)	[O]	Posttranslational modification, protein turnover, chaperones	Peroxiredoxin Q, chloroplastic OS=Populus jackii GN=PRXQ PE=1 SV=1	O	Posttranslational modification, protein turnover, chaperones	peroxiredoxin Q family protein [Populus trichocarpa]	148.698	0.0907	194.111	0.1416	98.6354	0.1307	50.6321	0.1057	70.1287	0.1462	77.8206	0.1346	--	--	--	--	--	--	--	--	--	--	--	--	--	--	--	--	--	--	0.00434198	-1.98122
PB.8555.3	AT5G09220	AAP2	PB.8555.3	NA	NA	PB.6314.3	Potri.005G068900.v3.0	--	--	Molecular Function: acidic amino acid transmembrane transporter activity (GO:0015172);; Molecular Function: neutral amino acid transmembrane transporter activity (GO:0015175);; Molecular Function: primary active transmembrane transporter activity (GO:0015399);; Biological Process: acidic amino acid transport (GO:0015800);; Biological Process: neutral amino acid transport (GO:0015804);; Cellular C…	--	[E]	Amino acid transport and metabolism	Amino acid permease 2 OS=Arabidopsis thaliana GN=AAP2 PE=1 SV=1	E	Amino acid transport and metabolism	hypothetical protein POPTR_0005s06990g [Populus trichocarpa]	79.2233	0.0314	459.075	0.0651	586.685	0.0747	807.504	0.1021	595.791	0.1061	336.698	0.1014	1.8e-07	2.48507	up	1.78e-06	2.80534	up	2.57e-17	3.25113	up	7.4e-12	2.8053	up	0.000137433	1.99975	up	--	--	--	--	--
Potri.015G070500.1.v3.0	AT1G74910	--	PB.21032.7	PB.18076.2	NA	NA	Potri.015G070500.v3.0	[MJ]	--	Molecular Function: mannose-1-phosphate guanylyltransferase activity (GO:0004475);; Cellular Component: peroxisome (GO:0005777);; Cellular Component: cytosol (GO:0005829);; Biological Process: biosynthetic process (GO:0009058);; Biological Process: response to cadmium ion (GO:0046686);;	K00966|0|pop:POPTR_0015s08180g|POPTRDRAFT_835143; ADP-glucose pyrophosphorylase family protein; K00966 mannose-1-phosphate guanylyltransferase [EC:2.7.7.13] (A)	[GMO]	--	Mannose-1-phosphate guanyltransferase alpha OS=Dictyostelium discoideum GN=gmppA PE=2 SV=1	M	Cell wall/membrane/envelope biogenesis	ADP-glucose pyrophosphorylase family protein [Populus trichocarpa]	52.6226	0.0516	59.6505	0.0532	31.7843	0.0312	25.0413	0.0297	5.81843	0.0075	24.2031	0.0315	--	--	--	--	--	--	--	--	--	0.00258564	-3.29912	down	--	--	--	--	--	--	--	--
PB.6451.4	AT5G16050	GRF5	PB.6451.4	PB.5792.3	NA	PB.5398.4	Potri.004G101700.v3.0	--	--	Biological Process: DNA damage checkpoint (GO:0000077);; Molecular Function: phospholipase A2 activity (GO:0004623);; Molecular Function: ATP binding (GO:0005524);; Cellular Component: cell wall (GO:0005618);; Cellular Component: nuclear envelope (GO:0005635);; Cellular Component: mitochondrion (GO:0005739);; Cellular Component: plasma membrane (GO:0005886);; Biological Process: activation of try…	K06630|5.12734e-16|rcu:RCOM_1727270|14-3-3 protein, putative; K06630 14-3-3 protein epsilon (A)	[O]	Posttranslational modification, protein turnover, chaperones	14-3-3-like protein A OS=Glycine max GN=GF14A PE=1 SV=1	O	Posttranslational modification, protein turnover, chaperones	14-3-3 Protein [Glycine max]	1.29e-05	0	5.0642	0.0011	19.3713	0.0037	3.7359	0.0006	34.91	0.0052	47.2698	0.0071	--	--	--	--	--	--	--	--	--	1.08e-05	Inf	up	--	--	--	--	--	--	--	--
Potri.003G039400.1.v3.0	--	--	PB.4839.1	PB.4248.1	PB.4146.1	PB.3979.1	Potri.003G039400.v3.0	--	--	--	--	--	--	--	S	Function unknown	hypothetical protein POPTR_0003s04560g [Populus trichocarpa]	63.8238	1	100.583	1	141.228	1	208.456	1	231.171	1	284.058	1	--	--	--	--	--	--	--	--	--	0.00446305	1.75032	up	0.000298431	2.0697	up	--	--	--	--	--
Potri.015G014800.2.v3.0	AT5G53440	--	--	--	--	--	Potri.015G014800.v3.0	--	--	--	--	--	--	--	S	Function unknown	hypothetical protein POPTR_0015s01720g [Populus trichocarpa]	125.408	0.0935	380.336	0.2851	171.098	0.1262	282.608	0.2144	331.503	0.2359	505.171	0.3492	--	--	--	--	--	--	--	--	--	--	--	--	7.45e-06	1.91724	up	--	--	--	--	--
PB.24292.11	AT5G36290	--	PB.24292.11	PB.20952.1	NA	NA	Potri.019G053400.v3.0	[S]	Function unknown	Cellular Component: Golgi apparatus (GO:0005794);; Biological Process: glucose catabolic process (GO:0006007);; Cellular Component: membrane (GO:0016020);; Biological Process: cellulose biosynthetic process (GO:0030244);; Biological Process: Golgi vesicle transport (GO:0048193);;	--	[S]	Function unknown	GDT1-like protein 4 OS=Oryza sativa subsp. indica GN=OsI_29993 PE=3 SV=1	S	Function unknown	hypothetical protein POPTR_0013s08460g [Populus trichocarpa]	8.38265	0.0255	16.4243	0.0354	56.5419	0.1102	46.9981	0.0839	84.4194	0.151	36.7881	0.0697	--	--	--	--	--	--	--	--	--	0.000799299	3.27092	up	--	--	--	--	--	--	--	--
Potri.004G212600.5.v3.0	--	--	--	--	--	--	Potri.004G212600.v3.0	[RTKL]	--	Molecular Function: protein serine/threonine kinase activity (GO:0004674);; Molecular Function: ATP binding (GO:0005524);; Biological Process: protein phosphorylation (GO:0006468);; Biological Process: cell adhesion (GO:0007155);; Cellular Component: endosome membrane (GO:0010008);; Biological Process: meristem initiation (GO:0010014);; Biological Process: xylem development (GO:0010089);; Biologi…	--	[T]	Signal transduction mechanisms	Receptor-like serine/threonine-protein kinase NCRK OS=Arabidopsis thaliana GN=NCRK PE=1 SV=1	T	Signal transduction mechanisms	hypothetical protein POPTR_0004s22260g [Populus trichocarpa]	7.80994	0.0343	1.75441	0.0081	0.00611641	0	14.0979	0.0506	49.7591	0.1739	41.5257	0.1544	--	--	--	--	--	--	--	--	--	--	--	--	--	--	--	--	--	--	--	--
PB.24428.1	--	--	PB.24428.1	NA	PB.20564.1	PB.19549.1	Potri.019G095300.v3.0	--	--	--	--	--	--	--	S	Function unknown	hypothetical protein POPTR_0019s12480g, partial [Populus trichocarpa]	8.47701	0.2369	51.4642	0.9997	68.077	0.9919	50.0949	0.8197	48.5935	0.9883	29.2643	0.6661	--	--	--	0.00689592	2.91867	up	--	--	--	--	--	--	--	--	--	--	--	--	--	--
PB.15094.1	--	--	PB.15094.1	PB.13594.1	PB.13240.1	PB.12567.1	Potri.010G142900.v3.0	--	--	Molecular Function: sequence-specific DNA binding transcription factor activity (GO:0003700);; Biological Process: regulation of transcription, DNA-templated (GO:0006355);; Molecular Function: sequence-specific DNA binding (GO:0043565);;	--	--	--	Basic leucine zipper 1 OS=Arabidopsis thaliana GN=BZIP1 PE=1 SV=1	K	Transcription	bZIP family transcription factor family protein [Populus trichocarpa]	133.586	0.9311	338.71	0.9942	640.404	0.9863	1037.1	0.9984	1175.15	0.9984	1297.59	0.9854	--	--	--	0.00612577	2.1675	up	0.000189346	2.85233	up	0.0015327	3.02317	up	0.000274246	3.18515	up	--	--	--	--	--
Potri.001G235300.1.v3.0	--	--	--	--	--	--	Potri.001G235300.v3.0	[G]	Carbohydrate transport and metabolism	Biological Process: water transport (GO:0006833);; Molecular Function: urea transmembrane transporter activity (GO:0015204);; Cellular Component: integral component of membrane (GO:0016021);; Biological Process: urea transmembrane transport (GO:0071918);;	K09873|4.22238e-160|pop:POPTR_0001s24200g|POPTRDRAFT_549212; nodulin-26 family protein; K09873 aquaporin TIP (A)	[G]	Carbohydrate transport and metabolism	Aquaporin TIP1-3 OS=Arabidopsis thaliana GN=TIP1-3 PE=1 SV=1	G	Carbohydrate transport and metabolism	nodulin-26 family protein [Populus trichocarpa]	5.85379	1	26.9033	1	44.0508	1	61.8865	1	49.1327	1	38.3554	1	--	--	--	--	--	--	0.00400689	3.42039	up	0.00771018	3.06177	up	--	--	--	--	--	--	--	--
PB.11630.8	--	--	PB.11630.8	PB.9774.6	NA	PB.9071.8	Potri.007G026100.v3.0	--	--	--	--	--	--	--	--	--	unknown [Populus trichocarpa]	0.244161	0	34.3481	0.0018	90.9998	0.0036	150.714	0.0051	0.390273	0	132.511	0.0043	--	--	--	--	--	--	5.17e-08	Inf	up	--	--	--	--	--	--	--	--	--	--	--
Potri.013G058700.1.v3.0	AT1G54385	--	PB.18793.1	PB.16090.2	PB.15660.1	NA	Potri.013G058700.v3.0	--	--	Biological Process: spliceosomal complex assembly (GO:0000245);;	--	--	--	--	S	Function unknown	hypothetical protein POPTR_0013s05520g [Populus trichocarpa]	744.937	1	192.546	1	89.1686	1	53.7268	1	47.8008	1	55.7311	1	4.19e-08	-2.01721	down	2.91e-16	-3.1674	down	1.15e-22	-3.91297	down	1.01e-25	-4.08705	down	8.47e-23	-3.83903	down	--	--	--	0.00799375	-1.8716
Potri.T059900.1.v3.0	AT5G37478	--	PB.24897.1	NA	PB.20971.1	PB.19924.1	Potri.T059900.v3.0	--	--	Cellular Component: spindle (GO:0005819);; Cellular Component: microtubule (GO:0005874);; Biological Process: mitotic nuclear division (GO:0007067);;	--	--	--	Protein TPX2 OS=Arabidopsis thaliana GN=TPX2 PE=1 SV=1	S	Function unknown	hypothetical protein POPTR_0017s01510g [Populus trichocarpa]	4.06e-08	0	1.3e-08	0	174.643	0.7672	633.44	0.7908	599.769	0.8103	496.278	0.7608	--	--	--	0.000494944	Inf	up	7.01e-48	Inf	up	1.27e-47	Inf	up	1.79e-39	Inf	up	0.00527698	Inf	up	2.04e-53	Inf
Potri.019G038200.12.v3.0	AT5G17920	ATCIMS	PB.24248.1	NA	NA	PB.19282.1	Potri.019G038200.v3.0	[E]	Amino acid transport and metabolism	Molecular Function: 5-methyltetrahydropteroyltriglutamate-homocysteine S-methyltransferase activity (GO:0003871);; Molecular Function: copper ion binding (GO:0005507);; Cellular Component: peroxisome (GO:0005777);; Cellular Component: cytosol (GO:0005829);; Cellular Component: plasma membrane (GO:0005886);; Molecular Function: zinc ion binding (GO:0008270);; Molecular Function: methionine synthas…	K00549|0|pop:POPTR_0019s05430g|POPTRDRAFT_573959; 5-methyltetrahydropteroyltriglutamate--homocysteine methyltransferase family protein; K00549 5-methyltetrahydropteroyltriglutamate--homocysteine methyltransferase [EC:2.1.1.14] (A)	[E]	Amino acid transport and metabolism	5-methyltetrahydropteroyltriglutamate--homocysteine methyltransferase 1 OS=Arabidopsis thaliana GN=MS1 PE=1 SV=1	E	Amino acid transport and metabolism	PREDICTED: 5-methyltetrahydropteroyltriglutamate--homocysteine methyltransferase 1 isoform X1 [Populus euphratica]	15.2103	0.044	45.7448	0.0929	33.7438	0.0404	135.072	0.0729	127.894	0.0654	147.87	0.0772	--	--	--	--	--	--	0.0017968	3.12408	up	0.000238732	3.03412	up	0.000194688	3.26208	up	--	--	--	--	--
PB.21603.2	AT2G38040	CAC3	PB.21603.2	NA	NA	PB.17636.2	Potri.016G110500.v3.0	[I]	Lipid transport and metabolism	Molecular Function: acetyl-CoA carboxylase activity (GO:0003989);; Biological Process: fatty acid biosynthetic process (GO:0006633);; Cellular Component: acetyl-CoA carboxylase complex (GO:0009317);; Cellular Component: chloroplast stroma (GO:0009570);; Cellular Component: chloroplast envelope (GO:0009941);; Cellular Component: membrane (GO:0016020);; Molecular Function: transferase activity (GO:…	K01962|0|pop:POPTR_0016s11790g|POPTRDRAFT_576915; acetyl co-enzyme A carboxylase carboxyltransferase alpha subunit family protein; K01962 acetyl-CoA carboxylase carboxyl transferase subunit alpha [EC:6.4.1.2] (A)	--	--	Acetyl-coenzyme A carboxylase carboxyl transferase subunit alpha, chloroplastic OS=Arabidopsis thaliana GN=CAC3 PE=1 SV=1	I	Lipid transport and metabolism	acetyl co-enzyme A carboxylase carboxyltransferase alpha subunit family protein [Populus trichocarpa]	48.2304	0.0235	6.83917	0.0037	60.9287	0.0403	6.29254	0.0051	50.0776	0.0417	11.9481	0.0097	--	--	--	--	--	--	0.00707381	-3.08658	down	--	--	--	--	--	--	--	--	--	--	--
PB.12375.9	--	--	PB.12375.9	NA	PB.10791.3	NA	Potri.008G108000.v3.0	[IQ]	--	Biological Process: metabolic process (GO:0008152);; Molecular Function: o-succinylbenzoate-CoA ligase activity (GO:0008756);;	--	[I]	Lipid transport and metabolism	Acetate/butyrate--CoA ligase AAE7, peroxisomal OS=Arabidopsis thaliana GN=AAE7 PE=1 SV=1	I	Lipid transport and metabolism	hypothetical protein POPTR_0008s10740g [Populus trichocarpa]	2389.37	0.7794	3400.95	0.7438	4114.87	0.7571	4340.56	0.7343	4949.45	0.7634	5389.76	0.7852	--	--	--	--	--	--	--	--	--	--	--	--	7.53e-05	1.07614	up	--	--	--	--	--
Potri.001G094900.1.v3.0	AT5G41700	UBC8	PB.1743.1	PB.515.1	PB.501.1	PB.481.1	Potri.001G094900.v3.0	[O]	Posttranslational modification, protein turnover, chaperones	Molecular Function: ubiquitin-protein transferase activity (GO:0004842);; Cellular Component: nucleus (GO:0005634);; Cellular Component: cytoplasm (GO:0005737);; Cellular Component: plasma membrane (GO:0005886);; Biological Process: ubiquitin-dependent protein catabolic process (GO:0006511);; Biological Process: protein ubiquitination (GO:0016567);;	K06689|8.15498e-103|vvi:100248397|ubiquitin-conjugating enzyme E2-17 kDa; K06689 ubiquitin-conjugating enzyme E2 D/E [EC:6.3.2.19] (A)	[O]	Posttranslational modification, protein turnover, chaperones	Ubiquitin-conjugating enzyme E2-17 kDa OS=Solanum lycopersicum PE=2 SV=1	O	Posttranslational modification, protein turnover, chaperones	uncharacterized protein LOC100305945 [Glycine max]	3563.65	0.9419	5095.51	0.928	6884.16	0.9271	9182.27	0.9422	9561.44	0.9405	9838.73	0.9449	--	--	--	--	--	--	5.81e-06	1.2557	up	2.01e-06	1.30714	up	1.41e-06	1.36745	up	--	--	--	--	--
Potri.001G127600.1.v3.0	--	--	--	--	--	--	Potri.001G127600.v3.0	--	--	Molecular Function: O-acetyltransferase activity (GO:0016413);;	--	--	--	Methanol O-anthraniloyltransferase OS=Vitis labrusca GN=AMAT PE=1 SV=1	S	Function unknown	hypothetical protein POPTR_0001s00970g [Populus trichocarpa]	108.123	1	45.228	1	23.2813	1	18.6343	1	22.4744	1	32.0197	1	--	--	--	0.00837203	-2.34269	down	0.00215476	-2.66293	down	0.0041471	-2.40862	down	--	--	--	--	--	--	--	--
PB.9997.3	--	--	PB.9997.3	PB.9348.6	NA	NA	Potri.006G234800.v3.0	--	--	--	--	--	--	--	S	Function unknown	hypothetical protein POPTR_0006s25140g [Populus trichocarpa]	0.00912282	0	55.1536	0.1973	22.517	0.0766	25.5259	0.079	31.4814	0.095	35.8298	0.1029	1.55e-06	Inf	up	--	--	--	--	--	--	--	--	--	--	--	--	--	--	--	--	--
Potri.018G006000.1.v3.0	AT4G30190	AHA2	PB.23426.19	NA	NA	PB.18471.19	Potri.018G006000.v3.0	--	--	Molecular Function: ATP binding (GO:0005524);; Cellular Component: plasma membrane (GO:0005886);; Biological Process: ATP catabolic process (GO:0006200);; Biological Process: ATP biosynthetic process (GO:0006754);; Biological Process: cation transport (GO:0006812);; Molecular Function: ATPase activity, coupled to transmembrane movement of ions, phosphorylative mechanism (GO:0015662);; Cellular Co…	K01535|0|pop:POPTR_0018s03700g|POPTRDRAFT_737523; H+-ATPase family protein; K01535 H+-transporting ATPase [EC:3.6.3.6] (A)	[P]	Inorganic ion transport and metabolism	Plasma membrane ATPase 4 OS=Nicotiana plumbaginifolia GN=PMA4 PE=2 SV=1	P	Inorganic ion transport and metabolism	H+-ATPase family protein [Populus trichocarpa]	0.298306	0.0001	217.41	0.02	192.957	0.0137	663.868	0.0377	149.798	0.0099	440.295	0.0338	--	--	--	--	--	--	7.45e-21	Inf	up	--	--	--	--	--	--	--	--	--	--	--
Potri.014G075800.1.v3.0	--	--	PB.19314.1	PB.16987.1	PB.16517.1	PB.15682.1	Potri.014G075800.v3.0	--	--	--	--	--	--	F-box protein PP2-A13 OS=Arabidopsis thaliana GN=PP2A13 PE=1 SV=1	R	General function prediction only	F-box family protein [Populus trichocarpa]	137.318	0.9406	238.796	0.9196	365.859	0.8993	438.427	0.9317	577.583	0.9662	618.053	0.9376	--	--	--	--	--	--	0.000678728	1.56926	up	7.99e-07	1.96025	up	1.33e-07	2.07864	up	--	--	--	--	--
PB.14280.7	AT1G51350	--	PB.14280.7	NA	PB.11771.1	NA	Potri.009G053400.v3.0	--	--	--	--	[R]	General function prediction only	Uncharacterized protein C26H5.04 OS=Schizosaccharomyces pombe (strain 972 / ATCC 24843) GN=SPAC26H5.04 PE=4 SV=3	S	Function unknown	PREDICTED: armadillo repeat-containing protein 8 [Populus euphratica]	234.651	0.2919	208.126	0.2636	302.399	0.315	418.067	0.3205	481.139	0.342	321.33	0.2409	--	--	--	--	--	--	--	--	--	--	--	--	--	--	--	--	--	--	--	--
Potri.015G056100.1.v3.0	AT5G61170	RPS19C	PB.20519.1	PB.17993.1	PB.17500.1	PB.16617.1	Potri.015G056100.v3.0	[J]	Translation, ribosomal structure and biogenesis	Molecular Function: structural constituent of ribosome (GO:0003735);; Cellular Component: cell wall (GO:0005618);; Cellular Component: nucleolus (GO:0005730);; Cellular Component: vacuole (GO:0005773);; Biological Process: translation (GO:0006412);; Cellular Component: membrane (GO:0016020);; Cellular Component: cytosolic small ribosomal subunit (GO:0022627);;	K02966|5.90557e-98|pop:POPTR_0015s06660g|hypothetical protein; K02966 small subunit ribosomal protein S19e (A)	[J]	Translation, ribosomal structure and biogenesis	40S ribosomal protein S19-3 OS=Arabidopsis thaliana GN=RPS19C PE=2 SV=1	J	Translation, ribosomal structure and biogenesis	hypothetical protein POPTR_0015s06660g [Populus trichocarpa]	859.212	1	404.87	1	375.173	1	362.183	1	401.152	1	388.511	1	0.00150616	-1.14543	down	0.000241967	-1.29437	down	6.46e-05	-1.35742	down	0.000185894	-1.21561	down	0.000185814	-1.24157	down	--	--	--	--	--
PB.1414.3	AT5G56150	UBC30	PB.1414.3	PB.2504.3	PB.2421.6	PB.2331.3	Potri.001G471200.v3.0	[O]	Posttranslational modification, protein turnover, chaperones	Molecular Function: ubiquitin-protein transferase activity (GO:0004842);; Molecular Function: ATP binding (GO:0005524);; Cellular Component: nucleus (GO:0005634);; Cellular Component: cytoplasm (GO:0005737);; Cellular Component: plasma membrane (GO:0005886);; Biological Process: ubiquitin-dependent protein catabolic process (GO:0006511);; Biological Process: protein ubiquitination (GO:0016567);;	K06689|1.30397e-45|pop:POPTR_0001s47520g|POPTRDRAFT_829971; hypothetical protein; K06689 ubiquitin-conjugating enzyme E2 D/E [EC:6.3.2.19] (A)	[O]	Posttranslational modification, protein turnover, chaperones	Ubiquitin-conjugating enzyme E2-17 kDa OS=Solanum lycopersicum PE=2 SV=1	O	Posttranslational modification, protein turnover, chaperones	hypothetical protein POPTR_0001s47520g [Populus trichocarpa]	58.9563	0.0998	76.7196	0.118	153.953	0.166	207.026	0.1642	276.045	0.1972	226.998	0.1544	--	--	--	--	--	--	--	--	--	0.000189214	2.12253	up	0.00349499	1.8577	up	--	--	--	--	--
Potri.005G045600.2.v3.0	AT5G27120	NOP5-1	PB.8485.2	PB.6684.2	PB.6524.1	PB.6204.2	Potri.005G045600.v3.0	[J]	Translation, ribosomal structure and biogenesis	Cellular Component: nucleolus (GO:0005730);; Cellular Component: membrane (GO:0016020);;	K14565|0|pop:POPTR_0005s04710g|hypothetical protein; K14565 nucleolar protein 58 (A)	[AJ]	--	Probable nucleolar protein 5-1 OS=Arabidopsis thaliana GN=NOP5-1 PE=2 SV=2	2533	nucleolar protein	hypothetical protein POPTR_0005s04710g [Populus trichocarpa]	2489.82	0.8072	1363.76	0.7661	1293.43	0.7482	1350.49	0.7968	1469.62	0.8277	1565.57	0.8665	--	--	--	0.000287962	-1.04207	down	--	--	--	--	--	--	--	--	--	--	--	--	--	--
Potri.003G059800.v3.0.new1	--	--	--	--	--	--	Potri.003G059800.v3.0	--	--	Cellular Component: plant-type cell wall (GO:0009505);;	--	--	--	--	R	General function prediction only	PREDICTED: uncharacterized protein LOC105136392 [Populus euphratica]	24.0725	0.0912	91.0208	0.0697	82.0749	0.0661	53.995	0.1068	10.4367	0.074	1.23e-44	0	--	--	--	--	--	--	--	--	--	--	--	--	--	--	--	--	--	--	--	--
PB.20491.7	--	--	PB.20491.7	PB.17951.4	PB.17458.2	NA	Potri.015G047100.v3.0	--	--	--	--	--	--	--	S	Function unknown	hypothetical protein POPTR_0015s03670g [Populus trichocarpa]	34.9355	0.0101	132.653	0.0242	90.0883	0.0129	92.6014	0.0106	124.042	0.0123	150.005	0.0139	--	--	--	--	--	--	--	--	--	--	--	--	0.0086699	2.02335	up	--	--	--	--	--
Potri.016G093200.v3.0.new2	AT5G03415	DPB	--	--	--	--	Potri.016G093200.v3.0	--	--	Molecular Function: DNA binding (GO:0003677);; Molecular Function: sequence-specific DNA binding transcription factor activity (GO:0003700);; Cellular Component: nucleus (GO:0005634);; Cellular Component: transcription factor complex (GO:0005667);; Cellular Component: cytoplasm (GO:0005737);; Biological Process: regulation of transcription, DNA-templated (GO:0006355);; Biological Process: DNA end…	K04683|0|pop:POPTR_0016s09640g|POPTRDRAFT_576733; hypothetical protein; K04683 transcription factor Dp-1 (A)	[K]	Transcription	Transcription factor-like protein DPB OS=Arabidopsis thaliana GN=DPB PE=1 SV=1	K	Transcription	hypothetical protein POPTR_0016s09640g [Populus trichocarpa]	91.0971	0.5161	71.7081	0.4695	87.4415	0.4496	41.9024	0.209	15.9387	0.0819	107.537	0.5306	--	--	--	--	--	--	--	--	--	0.00334928	-2.65841	down	--	--	--	--	--	--	--	--
Potri.002G108400.1.v3.0	AT5G10570	BHLH61	PB.4244.1	PB.3209.1	PB.3098.1	PB.2963.1	Potri.002G108400.v3.0	--	--	Molecular Function: protein dimerization activity (GO:0046983);;	--	--	--	Transcription factor bHLH93 OS=Arabidopsis thaliana GN=BHLH93 PE=1 SV=1	K	Transcription	hypothetical protein POPTR_0002s10910g [Populus trichocarpa]	941.994	1	602.344	1	491.729	1	392.053	1	348.509	1	263.89	1	--	--	--	0.00313325	-1.03355	down	3.06e-05	-1.37327	down	8.02e-07	-1.55216	down	2.38e-09	-1.93254	down	--	--	--	--	--
Potri.001G092800.2.v3.0	AT5G41850	--	PB.283.2	PB.500.1	NA	NA	Potri.001G092800.v3.0	[R]	General function prediction only	Biological Process: metabolic process (GO:0008152);; Molecular Function: hydrolase activity (GO:0016787);;	K07020|6.88516e-163|pop:POPTR_0001s10500g|POPTRDRAFT_709188; hypothetical protein; K07020 (A)	[R]	General function prediction only	KAT8 regulatory NSL complex subunit 3 OS=Danio rerio GN=kansl3 PE=2 SV=1	R	General function prediction only	hypothetical protein POPTR_0001s10500g [Populus trichocarpa]	250.651	0.8771	111.735	0.9112	61.0235	0.784	48.132	0.7612	55.9202	0.7938	53.6648	0.686	--	--	--	0.000489993	-2.14134	down	2.89e-05	-2.49898	down	6.9e-05	-2.29166	down	8.59e-05	-2.32367	down	--	--	--	--	--
Potri.011G078000.v3.0.new3	--	--	--	--	--	--	Potri.011G078000.v3.0	--	--	Molecular Function: DNA binding (GO:0003677);; Cellular Component: nucleus (GO:0005634);; Biological Process: DNA-templated transcription, initiation (GO:0006352);; Biological Process: histone modification (GO:0016570);;	--	[K]	Transcription	Uncharacterized protein At5g08430 OS=Arabidopsis thaliana GN=At5g08430 PE=1 SV=2	K	Transcription	PREDICTED: uncharacterized protein At5g08430-like isoform X1 [Populus euphratica]	42.342	0.8643	9.12732	0.3864	14.4052	0.4914	20.3062	0.5564	9.23603	0.33	1.58125	0.228	--	--	--	--	--	--	--	--	--	--	--	--	0.000148653	-5.09294	down	--	--	--	--	--
PB.12459.8	AT2G01460	--	PB.12459.8	NA	NA	PB.10387.8	Potri.008G130200.v3.0	--	--	--	--	[TZ]	--	Uridine-cytidine kinase C OS=Dictyostelium discoideum GN=udkC PE=3 SV=1	1904	Phosphoribulokinase / Uridine kinase family	hypothetical protein POPTR_0008s12920g [Populus trichocarpa]	67.306	0.1487	115.828	0.1517	129.027	0.1291	219.158	0.1862	235.461	0.2026	173.619	0.1673	--	--	--	--	--	--	--	--	--	0.00533079	1.70344	up	--	--	--	--	--	--	--	--
Potri.001G110200.1.v3.0	AT4G20360	ATRAB8D	PB.347.1	PB.612.1	PB.593.1	PB.566.1	Potri.001G110200.v3.0	[J]	Translation, ribosomal structure and biogenesis	Biological Process: very long-chain fatty acid metabolic process (GO:0000038);; Molecular Function: translation elongation factor activity (GO:0003746);; Molecular Function: GTPase activity (GO:0003924);; Molecular Function: GTP binding (GO:0005525);; Cellular Component: nucleolus (GO:0005730);; Biological Process: GTP catabolic process (GO:0006184);; Biological Process: translational elongation …	K02358|0|pop:POPTR_0003s12160g|POPTRDRAFT_414537; hypothetical protein; K02358 elongation factor Tu (A)	[J]	Translation, ribosomal structure and biogenesis	Elongation factor Tu, chloroplastic OS=Glycine max GN=TUFB1 PE=3 SV=1	J	Translation, ribosomal structure and biogenesis	PREDICTED: elongation factor Tu, chloroplastic [Populus euphratica]	3900.71	1	2226.78	1	1512.35	1	1342.78	1	1534.61	1	1841.31	1	--	--	--	4.3e-08	-1.46391	down	2.51e-10	-1.64822	down	7.9e-09	-1.46129	down	8.89e-06	-1.17916	down	--	--	--	--	--
Potri.001G154300.2.v3.0	AT5G47240	atnudt8	--	--	--	--	Potri.001G154300.v3.0	--	--	Molecular Function: NAD+ diphosphatase activity (GO:0000210);;	--	[T]	Signal transduction mechanisms	Nudix hydrolase 8 OS=Arabidopsis thaliana GN=NUDT8 PE=2 SV=2	L	Replication, recombination and repair	hypothetical protein POPTR_0001s15410g [Populus trichocarpa]	27.7413	0.0264	68.6424	0.0216	58.7644	0.0164	58.3721	0.0214	6.70922	0.0029	23.707	0.0102	--	--	--	--	--	--	--	--	--	--	--	--	--	--	--	--	--	--	--	--
Potri.006G236200.1.v3.0	--	--	PB.10935.1	PB.9356.2	PB.9110.1	PB.8664.1	Potri.006G236200.v3.0	--	--	Biological Process: cellular process (GO:0009987);;	K14484|0|pop:POPTR_0006s25250g|POPTRDRAFT_865840; hypothetical protein; K14484 auxin-responsive protein IAA (A)	--	--	Auxin-responsive protein IAA26 OS=Arabidopsis thaliana GN=IAA26 PE=1 SV=2	K	Transcription	hypothetical protein POPTR_0006s25250g [Populus trichocarpa]	240.727	0.4907	684.293	0.6284	675.155	0.5782	638.347	0.5096	580.036	0.5039	585.379	0.5346	0.000228958	1.44985	up	0.000410394	1.39494	up	0.000962143	1.30008	up	--	--	--	0.00574506	1.18944	up	--	--	--	--	--
Potri.010G174100.3.v3.0	AT1G79430	APL	PB.15208.6	PB.13779.4	NA	NA	Potri.010G174100.v3.0	--	--	Molecular Function: DNA binding (GO:0003677);; Molecular Function: chromatin binding (GO:0003682);;	--	--	--	Myb family transcription factor APL OS=Arabidopsis thaliana GN=APL PE=2 SV=2	K	Transcription	hypothetical protein POPTR_0010s18130g [Populus trichocarpa]	15.6459	0.05	43.5852	0.0498	124.657	0.119	90.097	0.0833	69.4749	0.0679	44.5537	0.0467	--	--	--	0.00137052	2.90995	up	--	--	--	--	--	--	--	--	--	--	--	--	--	--
PB.12701.5	--	--	PB.12701.5	NA	NA	PB.10771.5	Potri.008G197000.v3.0	--	--	Molecular Function: DNA binding (GO:0003677);; Cellular Component: nucleus (GO:0005634);; Biological Process: anatomical structure morphogenesis (GO:0009653);; Biological Process: tissue development (GO:0009888);; Biological Process: regulation of organelle organization (GO:0033043);; Biological Process: cellular component biogenesis (GO:0044085);; Biological Process: primary metabolic process (G…	--	--	--	Squamosa promoter-binding-like protein 7 OS=Arabidopsis thaliana GN=SPL7 PE=1 SV=2	S	Function unknown	SQUAMOSA PROMOTER BINDING protein-LIKE 7 [Populus trichocarpa]	19.4456	0.0298	85.824	0.0631	133.284	0.0675	191.87	0.078	181.534	0.076	177.789	0.0803	--	--	--	0.00136502	2.69055	up	7.2e-06	3.20133	up	1.35e-05	3.11449	up	2.46e-05	3.10421	up	--	--	--	--	--
Potri.010G116400.1.v3.0	AT1G15130	--	PB.15912.1	PB.13447.1	NA	PB.12422.1	Potri.010G116400.v3.0	--	--	Cellular Component: cytosol (GO:0005829);; Cellular Component: plasmodesma (GO:0009506);;	K12200|0|pop:POPTR_0010s12660g|POPTRDRAFT_805147; hydroxyproline-rich glycoprotein; K12200 programmed cell death 6-interacting protein (A)	[R]	General function prediction only	ALG-2 interacting protein X OS=Dictyostelium discoideum GN=alxA PE=1 SV=1	R	General function prediction only	hydroxyproline-rich glycoprotein [Populus trichocarpa]	179.42	0.5418	390.882	0.8082	343.743	0.6713	408.034	0.7264	446.044	0.7337	448.172	0.78	--	--	--	--	--	--	--	--	--	0.00680442	1.20267	up	0.00662542	1.228	up	--	--	--	--	--
Potri.T094200.v3.0.new2	--	--	--	--	--	--	Potri.T094100.v3.0	--	--	Cellular Component: extracellular region (GO:0005576);; Biological Process: killing of cells of other organism (GO:0031640);; Biological Process: defense response to fungus (GO:0050832);;	--	--	--	Thaumatin-like protein OS=Actinidia deliciosa GN=tlp PE=1 SV=2	R	General function prediction only	pathogenesis related protein-5 [Populus tomentosa]	668.132	0.0861	189.745	0.0884	63.8087	0.0967	30.906	0.1148	22.7973	0.3699	3.75707	0.3769	0.000677259	-1.88196	down	1.41e-14	-3.49807	down	1.57e-19	-4.55809	down	6.82e-23	-4.98311	down	1.34e-36	-7.74297	down	--	--	--	--	--
PB.23069.6	--	--	PB.23069.6	NA	NA	PB.18601.6	Potri.018G030500.v3.0	--	--	--	--	--	--	--	R	General function prediction only	hypothetical protein POPTR_0018s01440g [Populus trichocarpa]	5.66718	0.0268	61.521	0.1762	53.7396	0.1188	113.76	0.1884	135.319	0.1983	104.935	0.1718	--	--	--	0.00583731	3.22303	up	5.53e-06	4.29224	up	2.14e-07	4.54043	up	1.4e-05	4.18842	up	--	--	--	--	--
Potri.011G138400.1.v3.0	AT5G54900	ATRBP45A	--	--	--	--	Potri.011G138400.v3.0	[R]	General function prediction only	Molecular Function: nucleotide binding (GO:0000166);; Molecular Function: nucleic acid binding (GO:0003676);;	--	[R]	General function prediction only	Polyadenylate-binding protein RBP45C OS=Arabidopsis thaliana GN=RBP45C PE=2 SV=1	A	RNA processing and modification	RNA-binding protein 45 [Populus trichocarpa]	211.074	0.0255	36.4939	0.0049	143.903	0.0186	66.3887	0.0088	134.649	0.0163	187.217	0.021	--	--	--	--	--	--	--	--	--	--	--	--	--	--	--	--	--	--	--	--
PB.19954.9	--	--	PB.19954.9	NA	PB.16552.6	NA	Potri.014G081300.v3.0	--	--	Cellular Component: vacuole (GO:0005773);; Cellular Component: plasma membrane (GO:0005886);;	--	--	--	Uncharacterized protein At3g61260 OS=Arabidopsis thaliana GN=At3g61260 PE=1 SV=1	S	Function unknown	DNA-binding family protein [Populus trichocarpa]	2.0897	0.0015	18.5654	0.0064	25.9194	0.0073	22.5221	0.0062	28.3972	0.0081	21.2353	0.0063	--	--	--	--	--	--	--	--	--	0.00691356	3.68348	up	--	--	--	--	--	--	--	--
PB.17981.3	AT5G63490	CBSCBSPB1	PB.17981.3	PB.15543.5	NA	PB.14370.4	Potri.012G099600.v3.0	[R]	General function prediction only	--	--	--	--	CBS domain-containing protein CBSCBSPB1 OS=Arabidopsis thaliana GN=CBSCBSPB1 PE=1 SV=1	S	Function unknown	hypothetical protein POPTR_0012s10140g [Populus trichocarpa]	11.5763	0.0313	13.5774	0.0304	8.96027	0.0159	28.4523	0.0443	86.3708	0.123	36.4648	0.0514	--	--	--	--	--	--	--	--	--	0.00282126	2.85369	up	--	--	--	--	--	--	--	--
PB.23499.4	AT1G52700	--	PB.23499.4	PB.20118.2	NA	NA	Potri.018G030200.v3.0	[R]	General function prediction only	Molecular Function: hydrolase activity (GO:0016787);;	K06130|4.5962e-172|pop:POPTR_0018s01470g|POPTRDRAFT_809106; hypothetical protein; K06130 lysophospholipase II [EC:3.1.1.5] (A)	[I]	Lipid transport and metabolism	Acyl-protein thioesterase 2 OS=Homo sapiens GN=LYPLA2 PE=1 SV=1	I	Lipid transport and metabolism	hypothetical protein POPTR_0018s01470g [Populus trichocarpa]	56.3916	0.2569	8.73507	0.03	1.16e-27	0	2.21176	0.0143	13.188	0.106	5.51517	0.0382	--	--	--	1.15e-07	#NAME?	down	4.05e-05	-4.92147	down	--	--	--	0.00177378	-3.49201	down	--	--	--	--	--
Potri.001G331900.1.v3.0	AT3G27180	--	PB.2520.15	NA	NA	PB.1711.1	Potri.001G331900.v3.0	[J]	Translation, ribosomal structure and biogenesis	Molecular Function: methyltransferase activity (GO:0008168);; Biological Process: rRNA methylation (GO:0031167);;	--	--	--	Uncharacterized RNA methyltransferase pc1998 OS=Protochlamydia amoebophila (strain UWE25) GN=pc1998 PE=3 SV=1	R	General function prediction only	hypothetical protein POPTR_0001s33940g [Populus trichocarpa]	270.645	0.8881	135.802	0.7631	115.927	0.8236	87.9014	0.5829	106.963	0.5953	109.292	0.5894	--	--	--	--	--	--	0.00210799	-1.74529	down	0.00747072	-1.4622	down	--	--	--	--	--	--	--	--
Potri.014G096300.2.v3.0	--	--	--	--	--	--	Potri.014G096300.v3.0	--	--	Molecular Function: DNA binding (GO:0003677);; Molecular Function: chromatin binding (GO:0003682);; Biological Process: response to salt stress (GO:0009651);; Biological Process: response to abscisic acid (GO:0009737);; Biological Process: response to salicylic acid (GO:0009751);; Biological Process: response to jasmonic acid (GO:0009753);; Biological Process: trichome differentiation (GO:0010026…	K09422|3.08468e-56|pop:POPTR_0014s09200g|POPTRDRAFT_807368; caprice family protein; K09422 myb proto-oncogene protein, plant (A)	--	--	Transcription factor CPC OS=Arabidopsis thaliana GN=CPC PE=1 SV=1	K	Transcription	caprice family protein [Populus trichocarpa]	52.0401	0.8539	3.11397	0.4561	1.0232	1	0.982653	0.9994	0.286574	1	0	0	0.0015151	-4.17023	down	1.39e-05	-5.80902	down	3.82e-06	-6.38387	down	1.22e-07	#NAME?	down	2.48e-07	#NAME?	down	--	--	--	--	--
Potri.004G143700.1.v3.0	AT3G50530	CRK	PB.7222.1	PB.5996.2	PB.5868.2	PB.5573.1	Potri.004G143700.v3.0	[RTKL]	--	Molecular Function: calmodulin-dependent protein kinase activity (GO:0004683);; Molecular Function: calcium ion binding (GO:0005509);; Molecular Function: ATP binding (GO:0005524);; Cellular Component: plasma membrane (GO:0005886);; Biological Process: protein phosphorylation (GO:0006468);;	--	[T]	Signal transduction mechanisms	CDPK-related kinase 5 OS=Arabidopsis thaliana GN=CRK5 PE=2 SV=1	T	Signal transduction mechanisms	hypothetical protein POPTR_0004s15110g [Populus trichocarpa]	1764.9	0.9078	1060.54	0.8537	904.337	0.82	802.625	0.82	699.108	0.7856	647.845	0.7876	--	--	--	0.000412803	-1.06167	down	1.27e-05	-1.24607	down	7.92e-08	-1.45282	down	2.52e-08	-1.54197	down	--	--	--	--	--
Potri.011G140600.1.v3.0	--	--	PB.17155.8	PB.14864.4	NA	NA	Potri.011G140600.v3.0	[O]	Posttranslational modification, protein turnover, chaperones	Cellular Component: plasma membrane (GO:0005886);; Biological Process: response to oxidative stress (GO:0006979);; Biological Process: response to cold (GO:0009409);; Cellular Component: chloroplast stroma (GO:0009570);; Biological Process: response to herbicide (GO:0009635);; Molecular Function: transferase activity (GO:0016740);; Biological Process: cellular response to water deprivation (GO:00…	K00799|2.97439e-151|pop:POPTR_0011s14380g|hypothetical protein; K00799 glutathione S-transferase [EC:2.5.1.18] (A)	[O]	Posttranslational modification, protein turnover, chaperones	Probable glutathione S-transferase parC OS=Nicotiana tabacum GN=PARC PE=2 SV=1	O	Posttranslational modification, protein turnover, chaperones	tau class glutathione transferase GSTU32 [Populus trichocarpa]	8232.35	1	497.112	1	78.216	1	34.851	1	14.1411	1	14.3409	1	1.76e-57	-4.11094	down	8.61e-105	-6.81906	down	8.61e-126	-8.0016	down	1.18e-149	-9.35022	down	1.14e-142	-9.29505	down	1.76e-09	-2.68708	down	2.02e-17	-3.86797
Potri.T136500.1.v3.0	--	--	PB.24747.4	NA	PB.20853.1	NA	Potri.T136500.v3.0	[RTKL]	--	Molecular Function: nucleotide binding (GO:0000166);; Molecular Function: protein kinase activity (GO:0004672);; Biological Process: phosphorylation (GO:0016310);;	--	[T]	Signal transduction mechanisms	Glycerophosphodiester phosphodiesterase protein kinase domain-containing GDPDL2 OS=Arabidopsis thaliana GN=GDPDL2 PE=1 SV=1	T	Signal transduction mechanisms	PREDICTED: glycerophosphodiester phosphodiesterase protein kinase domain-containing GDPDL2-like [Populus euphratica]	64.5707	0.9207	66.6745	0.6896	37.7568	0.3914	33.7852	0.4045	4.09381	0.0775	17.1199	0.273	--	--	--	--	--	--	--	--	--	8.09e-05	-4.24656	down	--	--	--	--	--	--	--	--
Potri.007G054500.v3.0.new3	--	--	--	--	--	--	Potri.007G054500.v3.0	[L]	Replication, recombination and repair	Molecular Function: nucleotide binding (GO:0000166);; Biological Process: DNA metabolic process (GO:0006259);; Molecular Function: nucleoside-triphosphatase activity (GO:0017111);; Biological Process: single-organism cellular process (GO:0044763);;	K15255|0|pop:POPTR_0007s09900g|hypothetical protein; K15255 ATP-dependent DNA helicase PIF1 [EC:3.6.4.12] (A)	[D]	Cell cycle control, cell division, chromosome partitioning	ATP-dependent DNA helicase pfh1 OS=Schizosaccharomyces pombe (strain 972 / ATCC 24843) GN=pfh1 PE=1 SV=1	D	Cell cycle control, cell division, chromosome partitioning	hypothetical protein POPTR_0007s09900g [Populus trichocarpa]	0.704837	0.0027	29.8381	0.1533	9.51051	0.0447	41.8212	0.1886	5.07517	0.0237	63.4312	0.2829	--	--	--	--	--	--	8.91e-05	5.8559	up	--	--	--	0.000147008	6.45974	up	--	--	--	--	--
PB.11899.1	--	--	PB.11899.1	PB.10251.2	PB.9974.2	PB.9500.4	Potri.007G112700.v3.0	[Q]	Secondary metabolites biosynthesis, transport and catabolism	Molecular Function: carboxymethylenebutenolidase activity (GO:0008806);;	--	[R]	General function prediction only	Endo-1,3;1,4-beta-D-glucanase OS=Zea mays PE=1 SV=1	R	General function prediction only	dienelactone hydrolase family protein [Populus trichocarpa]	100.609	0.4771	88.7036	0.5472	155.84	0.4194	296.381	0.4	334.485	0.4307	314.945	0.4666	--	--	--	--	--	--	--	--	--	0.0014819	1.62113	up	0.00388672	1.55428	up	--	--	--	0.00251489	1.71511
PB.2402.3	--	--	PB.2402.3	NA	PB.1598.2	NA	Potri.001G292900.v3.0	--	--	Cellular Component: plasma membrane (GO:0005886);; Molecular Function: zinc ion binding (GO:0008270);; Molecular Function: actin filament binding (GO:0051015);; Biological Process: actin filament bundle assembly (GO:0051017);;	K09377|5.52342e-100|pop:POPTR_0001s30020g|POPTRDRAFT_798080; hypothetical protein; K09377 cysteine and glycine-rich protein (A)	[TZ]	--	LIM domain-containing protein WLIM1 OS=Arabidopsis thaliana GN=WLIM1 PE=1 SV=1	777	Pollen-specific protein	hypothetical protein POPTR_0001s30020g [Populus trichocarpa]	17.8712	0.3606	26.7	0.1489	58.7345	0.1411	130.46	0.1511	193.43	0.1497	201.266	0.1523	--	--	--	--	--	--	0.000673592	2.82553	up	0.000352342	3.38647	up	1.84e-06	3.46564	up	--	--	--	0.0074855	2.29673
PB.8062.4	--	--	PB.8062.4	PB.7410.2	NA	NA	Potri.005G174600.v3.0	[D]	Cell cycle control, cell division, chromosome partitioning	Cellular Component: membrane (GO:0016020);;	--	--	--	UPF0695 membrane protein C977.11/PB8B6.06c OS=Schizosaccharomyces pombe (strain 972 / ATCC 24843) GN=SPAC977.11 PE=3 SV=1	S	Function unknown	camphor resistance CrcB family protein [Populus trichocarpa]	6.55437	0.0527	30.1871	0.163	23.2038	0.1154	53.2111	0.2348	51.638	0.2826	34.2467	0.2243	--	--	--	--	--	--	--	--	--	0.0081092	2.98099	up	--	--	--	--	--	--	--	--
PB.4255.2	--	--	PB.4255.2	PB.3233.6	NA	NA	Potri.002G111600.v3.0	--	--	--	--	--	--	VIN3-like protein 3 OS=Arabidopsis thaliana GN=VIL3 PE=2 SV=1	S	Function unknown	hypothetical protein POPTR_0002s11220g [Populus trichocarpa]	54.0253	0.0984	35.4938	0.1104	34.0708	0.1559	4.94986	0.0354	26.1038	0.1886	27.5352	0.1759	--	--	--	--	--	--	0.0013084	-3.63526	down	--	--	--	--	--	--	--	--	--	--	--
Potri.013G076400.1.v3.0	--	--	PB.18845.1	PB.16193.1	PB.15759.1	PB.14995.1	Potri.013G076400.v3.0	--	--	Molecular Function: DNA-directed DNA polymerase activity (GO:0003887);; Cellular Component: nucleus (GO:0005634);; Biological Process: DNA replication (GO:0006260);;	K03505|1.61156e-84|pop:POPTR_0013s07370g|POPTRDRAFT_571392; DNA polymerase delta subunit 4 family protein; K03505 DNA polymerase delta subunit 4 (A)	--	--	DNA polymerase delta subunit 4 OS=Mus musculus GN=Pold4 PE=2 SV=1	L	Replication, recombination and repair	DNA polymerase delta subunit 4 family protein [Populus trichocarpa]	579.588	0.9698	233.628	0.9873	187.08	0.9921	169.639	0.9813	163.92	0.9942	164.788	0.9608	0.00110947	-1.3726	down	2.06e-05	-1.72901	down	2.04e-06	-1.88526	down	3.7e-07	-1.94391	down	9.55e-07	-1.91282	down	--	--	--	--	--
Potri.003G033000.1.v3.0	AT1G15360	SHN1	--	--	--	--	Potri.003G033000.v3.0	--	--	Biological Process: transcription, DNA-templated (GO:0006351);;	--	--	--	Ethylene-responsive transcription factor WIN1 OS=Arabidopsis thaliana GN=WIN1 PE=2 SV=1	K	Transcription	hypothetical protein POPTR_0003s02750g [Populus trichocarpa]	30.9005	1	8.7262	1	9.6013	1	6.45639	1	3.43687	1	2.87734	1	--	--	--	--	--	--	--	--	--	0.00686833	-3.47371	down	0.00486916	-3.81443	down	--	--	--	--	--
PB.5269.7	--	--	PB.5269.7	PB.4989.4	NA	NA	Potri.003G161600.v3.0	--	--	Molecular Function: zinc ion binding (GO:0008270);;	--	[O]	Posttranslational modification, protein turnover, chaperones	E3 ubiquitin-protein ligase At3g02290 OS=Arabidopsis thaliana GN=At3g02290 PE=2 SV=1	O	Posttranslational modification, protein turnover, chaperones	hypothetical protein POPTR_0003s16000g [Populus trichocarpa]	7.83503	0.0212	13.9437	0.0233	32.617	0.0468	25.8696	0.0336	66.9114	0.0911	43.6184	0.0594	--	--	--	--	--	--	--	--	--	0.00446491	2.99679	up	--	--	--	--	--	--	--	--
Potri.006G131100.1.v3.0	AT3G52290	IQD3	PB.9653.4	PB.8734.2	PB.8530.2	NA	Potri.006G131100.v3.0	--	--	--	--	--	--	Protein IQ-DOMAIN 1 OS=Arabidopsis thaliana GN=IQD1 PE=1 SV=1	S	Function unknown	hypothetical protein POPTR_0006s13330g [Populus trichocarpa]	734.063	0.6105	724.579	0.5827	623.833	0.5857	328.326	0.5136	231.284	0.4396	273.934	0.51	--	--	--	--	--	--	0.000425841	-1.2703	down	2.52e-07	-1.78145	down	1.53e-05	-1.51621	down	--	--	--	0.00302086	-1.17116
Potri.002G261000.3.v3.0	AT1G75170	--	PB.4734.2	PB.4080.2	PB.3979.1	PB.3805.2	Potri.002G261000.v3.0	--	--	--	--	[I]	Lipid transport and metabolism	Random slug protein 5 OS=Dictyostelium discoideum GN=rsc5 PE=2 SV=1	I	Lipid transport and metabolism	SEC14 cytosolic factor family protein [Populus trichocarpa]	167.679	0.5367	204.708	0.5738	114.396	0.4384	60.1771	0.402	51.4678	0.4246	55.0376	0.4697	--	--	--	--	--	--	--	--	--	0.00752871	-1.84363	down	--	--	--	--	--	--	0.00878875	-1.80234
Potri.009G151500.2.v3.0	AT3G44850	--	--	--	--	--	Potri.009G151500.v3.0	[RTKL]	--	Molecular Function: protein serine/threonine kinase activity (GO:0004674);; Molecular Function: protein serine/threonine/tyrosine kinase activity (GO:0004712);; Molecular Function: ATP binding (GO:0005524);; Biological Process: protein phosphorylation (GO:0006468);;	K08832|0|pop:POPTR_0009s15360g|POPTRDRAFT_556921; kinase family protein; K08832 serine/threonine-protein kinase SRPK3 [EC:2.7.11.1] (A)	[T]	Signal transduction mechanisms	SRSF protein kinase 1 OS=Homo sapiens GN=SRPK1 PE=1 SV=2	T	Signal transduction mechanisms	kinase family protein [Populus trichocarpa]	12.0687	0.0268	38.8991	0.1226	24.3699	0.0737	28.3359	0.0759	24.4475	0.0623	0.282991	0.0007	--	--	--	--	--	--	--	--	--	--	--	--	--	--	--	--	--	--	--	--
Potri.004G156000.3.v3.0	AT4G34530	CIB1	PB.6600.1	PB.6059.1	PB.5922.3	PB.5621.1	Potri.004G156000.v3.0	--	--	Molecular Function: protein dimerization activity (GO:0046983);;	--	--	--	Transcription factor bHLH63 OS=Arabidopsis thaliana GN=BHLH63 PE=1 SV=1	K	Transcription	PREDICTED: transcription factor bHLH63 isoform X2 [Populus euphratica]	236.335	0.4464	533.576	0.3543	918.32	0.3473	607.41	0.3425	286.157	0.3061	222.666	0.3329	--	--	--	1.01e-07	1.86363	up	0.00184515	1.25314	up	--	--	--	--	--	--	--	--	--	--	--
Potri.005G181600.v3.0.new1	AT1G77380	AAP3	--	--	--	--	Potri.005G181500.v3.0	--	--	Biological Process: basic amino acid transport (GO:0015802);; Cellular Component: integral component of membrane (GO:0016021);;	--	[E]	Amino acid transport and metabolism	Amino acid permease 3 OS=Arabidopsis thaliana GN=AAP3 PE=1 SV=2	E	Amino acid transport and metabolism	hypothetical protein POPTR_0005s20400g [Populus trichocarpa]	51.1031	0.95	187.521	0.9858	228.043	0.9887	195.921	0.9374	128.206	0.908	76.6265	0.8471	--	--	--	0.00177077	2.07122	up	0.00716542	1.84185	up	--	--	--	--	--	--	--	--	--	--	--
Potri.001G048200.1.v3.0	AT5G25190	ERF003	PB.136.1	NA	NA	PB.217.1	Potri.001G048200.v3.0	--	--	Molecular Function: DNA binding (GO:0003677);; Molecular Function: sequence-specific DNA binding transcription factor activity (GO:0003700);; Cellular Component: nucleus (GO:0005634);; Biological Process: regulation of transcription, DNA-templated (GO:0006355);;	--	--	--	Ethylene-responsive transcription factor ERF003 OS=Arabidopsis thaliana GN=ERF003 PE=2 SV=1	K	Transcription	hypothetical protein POPTR_0001s14720g [Populus trichocarpa]	1.93486	1	14.3301	1	35.1887	1	42.4933	1	45.5823	1	53.2532	1	--	--	--	0.00201791	4.28215	up	0.00052341	4.53305	up	0.000265341	4.63826	up	0.00010776	4.88971	up	--	--	--	--	--
Potri.004G100000.2.v3.0	AT1G67090	RBCS1A	PB.7104.1	PB.5787.1	PB.5668.1	PB.5389.1	Potri.004G100000.v3.0	--	--	Molecular Function: monooxygenase activity (GO:0004497);; Molecular Function: copper ion binding (GO:0005507);; Cellular Component: cell wall (GO:0005618);; Biological Process: response to cold (GO:0009409);; Cellular Component: chloroplast thylakoid membrane (GO:0009535);; Cellular Component: chloroplast stroma (GO:0009570);; Biological Process: response to blue light (GO:0009637);; Biological P…	K01602|1.15093e-119|pop:POPTR_0004s09910g|POPTRDRAFT_813777; Ribulose bisphosphate carboxylase small chain 1A family protein; K01602 ribulose-bisphosphate carboxylase small chain [EC:4.1.1.39] (A)	--	--	Ribulose bisphosphate carboxylase small chain, chloroplastic OS=Pyrus pyrifolia GN=RBCS PE=2 SV=1	G	Carbohydrate transport and metabolism	unknown [Populus trichocarpa]	6495.22	1	5627.31	1	3103.13	1	2213.48	1	2579.87	1	3165.34	1	--	--	--	2.61e-05	-1.16419	down	2.41e-10	-1.66441	down	2.67e-08	-1.44896	down	4.06e-05	-1.1349	down	--	--	--	7.11e-07	-1.3741
Potri.019G077500.v3.0.new2	--	--	--	--	--	--	Potri.019G077500.v3.0	--	--	--	K14328|0|pop:POPTR_0019s10620g|POPTRDRAFT_780566; hypothetical protein; K14328 regulator of nonsense transcripts 3 (A)	[A]	RNA processing and modification	Regulator of nonsense transcripts UPF3 OS=Arabidopsis thaliana GN=UPF3 PE=1 SV=1	A	RNA processing and modification	hypothetical protein POPTR_0019s10620g [Populus trichocarpa]	0.0342387	0.0001	0.0443157	0.0001	21.3518	0.0533	21.2794	0.0439	64.9202	0.1465	31.9405	0.0764	--	--	--	--	--	--	--	--	--	4.25e-08	Inf	up	--	--	--	--	--	--	--	--
Potri.017G014300.1.v3.0	--	--	PB.22201.1	PB.19312.1	NA	NA	Potri.017G014300.v3.0	--	--	--	--	--	--	Reticulon-like protein B17 OS=Arabidopsis thaliana GN=RTNLB17 PE=2 SV=1	S	Function unknown	reticulon family protein [Populus trichocarpa]	532.849	0.9505	190.809	0.876	95.0892	0.9848	66.5915	1	63.3341	0.9181	62.7834	0.828	0.000380954	-1.54177	down	1.95e-09	-2.58707	down	7.96e-13	-3.11985	down	4.01e-14	-3.19981	down	1.73e-13	-3.18221	down	--	--	--	--	--
PB.23911.4	--	--	PB.23911.4	PB.20811.6	NA	NA	Potri.019G024400.v3.0	--	--	Biological Process: lipid metabolic process (GO:0006629);; Molecular Function: hydrolase activity, acting on ester bonds (GO:0016788);;	--	--	--	GDSL esterase/lipase LTL1 OS=Arabidopsis thaliana GN=LTL1 PE=2 SV=1	R	General function prediction only	hypothetical protein POPTR_0019s04110g [Populus trichocarpa]	30.6428	0.008	27.7462	0.0121	1.18304	0.0017	1.15175	0.0079	1.63562	0.0296	1.3828	0.0328	--	--	--	0.000699589	-5.02451	down	0.000453597	-5.01938	down	0.000824681	-4.59389	down	0.00131512	-4.58992	down	--	--	--	0.00548615	-4.82538
PB.4696.2	--	--	PB.4696.2	PB.4008.1	PB.3914.1	NA	Potri.002G249700.v3.0	[J]	Translation, ribosomal structure and biogenesis	Molecular Function: nucleotide binding (GO:0000166);; Molecular Function: aminoacyl-tRNA ligase activity (GO:0004812);; Biological Process: tRNA aminoacylation for protein translation (GO:0006418);; Cellular Component: intracellular membrane-bounded organelle (GO:0043231);; Cellular Component: cytoplasmic part (GO:0044444);;	K01893|0|pop:POPTR_0002s25120g|POPTRDRAFT_830596; asparaginyl-tRNA synthetase family protein; K01893 asparaginyl-tRNA synthetase [EC:6.1.1.22] (A)	[J]	Translation, ribosomal structure and biogenesis	Asparagine--tRNA ligase, cytoplasmic 2 OS=Arabidopsis thaliana GN=SYNC2 PE=1 SV=2	J	Translation, ribosomal structure and biogenesis	asparaginyl-tRNA synthetase family protein [Populus trichocarpa]	25.4787	0.1831	145.192	0.387	116.6	0.2735	144.126	0.3972	102.825	0.3654	84.3474	0.3564	--	--	--	--	--	--	0.00230122	2.38789	up	--	--	--	--	--	--	--	--	--	--	--
Potri.018G112800.1.v3.0	AT2G07690	MCM5	PB.23761.1	PB.20568.1	PB.19993.1	PB.19011.1	Potri.018G112800.v3.0	[L]	Replication, recombination and repair	Biological Process: cytokinesis by cell plate formation (GO:0000911);; Molecular Function: DNA binding (GO:0003677);; Molecular Function: DNA helicase activity (GO:0003678);; Molecular Function: ATP binding (GO:0005524);; Cellular Component: nucleus (GO:0005634);; Cellular Component: cytoplasm (GO:0005737);; Biological Process: DNA unwinding involved in DNA replication (GO:0006268);; Biological P…	K02209|0|pop:POPTR_0018s12080g|POPTRDRAFT_262828; hypothetical protein; K02209 DNA replication licensing factor MCM5 [EC:3.6.4.12] (A)	[L]	Replication, recombination and repair	DNA replication licensing factor MCM5 OS=Arabidopsis thaliana GN=MCM5 PE=1 SV=1	L	Replication, recombination and repair	hypothetical protein POPTR_0018s12080g [Populus trichocarpa]	2127.09	0.9804	1023.99	0.954	537.28	0.9344	325.087	0.9641	349.894	0.9746	442.709	0.9561	8.23e-05	-1.11356	down	1.16e-13	-2.08451	down	1.21e-23	-2.82137	down	4.8e-24	-2.72014	down	3.63e-18	-2.35844	down	--	--	--	2.38e-06	-1.684
Potri.003G125700.1.v3.0	AT1G63440	HMA5	PB.5147.4	NA	PB.4663.1	NA	Potri.003G125700.v3.0	[P]	Inorganic ion transport and metabolism	Molecular Function: copper-exporting ATPase activity (GO:0004008);; Molecular Function: copper ion binding (GO:0005507);; Molecular Function: ATP binding (GO:0005524);; Biological Process: detoxification of copper ion (GO:0010273);; Cellular Component: integral component of membrane (GO:0016021);; Biological Process: copper ion export (GO:0060003);;	K17686|0|pop:POPTR_0003s12580g|POPTRDRAFT_712519; hypothetical protein; K17686 Cu+-exporting ATPase [EC:3.6.3.54] (A)	[P]	Inorganic ion transport and metabolism	Probable copper-transporting ATPase HMA5 OS=Arabidopsis thaliana GN=HMA5 PE=1 SV=2	P	Inorganic ion transport and metabolism	hypothetical protein POPTR_0003s12580g [Populus trichocarpa]	85.7011	0.8017	213.615	0.6135	304.843	0.635	391.716	0.6955	315.838	0.5511	398.911	0.6994	--	--	--	0.00246739	1.7371	up	2.3e-05	2.08739	up	0.000780552	1.77005	up	1.05e-05	2.12688	up	--	--	--	--	--
PB.6777.1	AT2G28000	CPN60A	PB.6777.1	PB.6369.1	PB.6227.1	PB.5911.1	Potri.004G213400.v3.0	[O]	Posttranslational modification, protein turnover, chaperones	Molecular Function: ATP binding (GO:0005524);; Cellular Component: mitochondrion (GO:0005739);; Cellular Component: chloroplast stroma (GO:0009570);; Cellular Component: thylakoid (GO:0009579);; Biological Process: chloroplast organization (GO:0009658);; Biological Process: embryo development (GO:0009790);; Cellular Component: chloroplast envelope (GO:0009941);; Cellular Component: membrane (GO:0…	--	[O]	Posttranslational modification, protein turnover, chaperones	RuBisCO large subunit-binding protein subunit alpha, chloroplastic OS=Pisum sativum PE=1 SV=2	O	Posttranslational modification, protein turnover, chaperones	RUBISCO SUBUNIT BINDING-protein ALPHA SUBUNIT [Populus trichocarpa]	2124.95	0.8133	834.553	0.7586	690.137	0.8462	605.663	0.7433	748.75	0.8934	751.744	0.8062	0.00203951	-1.40722	down	0.000228927	-1.72412	down	5.34e-06	-1.92009	down	0.000243697	-1.62001	down	0.000400038	-1.60032	down	--	--	--	--	--
Potri.008G046100.1.v3.0	AT2G39270	--	PB.12159.1	PB.10675.1	PB.10412.1	PB.9904.1	Potri.008G046100.v3.0	[F]	Nucleotide transport and metabolism	Molecular Function: adenylate kinase activity (GO:0004017);; Molecular Function: ATP binding (GO:0005524);; Biological Process: nucleotide phosphorylation (GO:0046939);;	K00939|0|pop:POPTR_0008s04590g|POPTRDRAFT_1084366; hypothetical protein; K00939 adenylate kinase [EC:2.7.4.3] (A)	[F]	Nucleotide transport and metabolism	Adenylate kinase 1, chloroplastic OS=Arabidopsis thaliana GN=ADK PE=2 SV=1	F	Nucleotide transport and metabolism	hypothetical protein POPTR_0008s04590g [Populus trichocarpa]	606.905	0.987	536.729	0.9932	471.967	0.9717	398.082	0.9665	298.104	0.9614	326.396	0.9796	--	--	--	--	--	--	--	--	--	0.00221148	-1.1416	down	--	--	--	--	--	--	--	--
PB.6951.2	AT4G17020	--	PB.6951.2	NA	NA	PB.5123.2	Potri.004G041600.v3.0	[KL]	--	Biological Process: RNA splicing, via endonucleolytic cleavage and ligation (GO:0000394);; Cellular Component: core TFIIH complex (GO:0000439);; Molecular Function: ATP-dependent DNA helicase activity (GO:0004003);; Biological Process: nucleotide-excision repair (GO:0006289);; Biological Process: regulation of transcription, DNA-templated (GO:0006355);; Biological Process: transcription from RNA …	K03144|1.51039e-164|pop:POPTR_0004s04170g|POPTRDRAFT_817868; transcription factor-related family protein; K03144 transcription initiation factor TFIIH subunit 4 (A)	[KL]	--	General transcription factor IIH subunit 4 OS=Pan troglodytes GN=GTF2H4 PE=3 SV=1	1271	general transcription factor IIH subunit	transcription factor-related family protein [Populus trichocarpa]	0.90828	0.0033	10.8249	0.0301	35.4676	0.0899	13.2355	0.0278	47.1098	0.1046	20.0127	0.0438	--	--	--	--	--	--	--	--	--	4.06e-05	6.01627	up	--	--	--	--	--	--	--	--
Potri.008G055400.1.v3.0	AT3G55360	CER10	PB.12195.1	PB.10734.1	PB.10470.1	PB.9962.1	Potri.008G055400.v3.0	--	--	Molecular Function: 3-oxo-5-alpha-steroid 4-dehydrogenase activity (GO:0003865);; Cellular Component: plasma membrane (GO:0005886);; Biological Process: calcium ion transport (GO:0006816);; Biological Process: Golgi organization (GO:0007030);; Biological Process: response to salt stress (GO:0009651);; Molecular Function: fatty acid elongase activity (GO:0009922);; Cellular Component: fatty acid e…	K10258|0|pop:POPTR_0008s05550g|POPTRDRAFT_720621; 3-oxo-5-alpha-steroid 4-dehydrogenase family protein; K10258 very-long-chain enoyl-CoA reductase [EC:1.3.1.93] (A)	[I]	Lipid transport and metabolism	Very-long-chain enoyl-CoA reductase OS=Arabidopsis thaliana GN=ECR PE=2 SV=1	I	Lipid transport and metabolism	3-oxo-5-alpha-steroid 4-dehydrogenase family protein [Populus trichocarpa]	1151.16	0.9449	828.039	0.8855	706.925	0.8966	565.526	0.8433	565.909	0.8693	610.223	0.8878	--	--	--	--	--	--	0.000304441	-1.13605	down	0.000132919	-1.14191	down	0.00108616	-1.0127	down	--	--	--	--	--
Potri.014G086500.3.v3.0	AT2G46020	CHR2	--	--	--	--	Potri.014G086500.v3.0	[KL]	--	Molecular Function: DNA binding (GO:0003677);; Molecular Function: chromatin binding (GO:0003682);; Molecular Function: helicase activity (GO:0004386);; Molecular Function: ATP binding (GO:0005524);; Cellular Component: nucleus (GO:0005634);; Cellular Component: cytosol (GO:0005829);; Biological Process: regulation of transcription, DNA-templated (GO:0006355);; Biological Process: organ boundary …	K11647|0|pop:POPTR_0014s08230g|POPTRDRAFT_244585; hypothetical protein; K11647 SWI/SNF-related matrix-associated actin-dependent regulator of chromatin subfamily A member 2/4 [EC:3.6.4.-] (A)	[BK]	--	ATP-dependent helicase BRM OS=Arabidopsis thaliana GN=BRM PE=1 SV=1	K	Transcription	hypothetical protein POPTR_0014s08230g [Populus trichocarpa]	1478.55	0.6202	882.343	0.372	1596.24	0.654	1018.28	0.3753	1920.26	0.6515	1651.46	0.5951	--	--	--	--	--	--	--	--	--	--	--	--	--	--	--	--	--	--	--	--
Potri.012G079200.1.v3.0	--	--	PB.17476.1	PB.15415.1	PB.14992.1	NA	Potri.012G079200.v3.0	--	--	--	--	--	--	Probable polygalacturonase non-catalytic subunit JP650 OS=Arabidopsis thaliana GN=JP650 PE=2 SV=2	R	General function prediction only	hypothetical protein POPTR_0012s08060g [Populus trichocarpa]	342.368	0.8881	472.635	0.9999	302.33	0.9055	179.41	0.9999	94.5046	0.7947	120.123	0.9765	--	--	--	--	--	--	--	--	--	4.65e-05	-1.98057	down	0.00117285	-1.60987	down	--	--	--	0.00129275	-1.4278
PB.324.5	--	--	PB.324.5	PB.570.2	PB.554.1	NA	Potri.001G103400.v3.0	--	--	--	--	--	--	--	S	Function unknown	hypothetical protein POPTR_0001s09470g [Populus trichocarpa]	71.7057	0.1464	72.3587	0.2143	16.8541	0.0544	11.0125	0.0447	41.2664	0.1931	25.4565	0.1428	--	--	--	--	--	--	0.00590523	-2.80406	down	--	--	--	--	--	--	--	--	--	--	--
PB.24338.4	AT1G33440	--	PB.24338.4	NA	NA	PB.19426.4	Potri.019G067500.v3.0	[E]	Amino acid transport and metabolism	Molecular Function: transporter activity (GO:0005215);; Biological Process: transport (GO:0006810);; Cellular Component: membrane (GO:0016020);;	--	[E]	Amino acid transport and metabolism	Protein NRT1/ PTR FAMILY 4.4 OS=Arabidopsis thaliana GN=NPF4.4 PE=2 SV=1	P	Inorganic ion transport and metabolism	proton-dependent oligopeptide transport family protein [Populus trichocarpa]	188.985	0.1054	586.494	0.2009	987.26	0.212	1427.83	0.2312	1798.87	0.2519	1583.08	0.2439	0.00064138	1.57999	up	0.000445712	2.2923	up	9.78e-10	2.8107	up	2.06e-06	3.13584	up	0.000234572	2.96906	up	--	--	--	0.00553886	1.25551
Potri.002G257900.1.v3.0	AT5G44030	CESA4	PB.3836.1	PB.4066.1	PB.3963.1	PB.3789.1	Potri.002G257900.v3.0	[M]	Cell wall/membrane/envelope biogenesis	Molecular Function: zinc ion binding (GO:0008270);; Biological Process: plant-type secondary cell wall biogenesis (GO:0009834);; Biological Process: glucuronoxylan metabolic process (GO:0010413);; Cellular Component: integral component of membrane (GO:0016021);; Molecular Function: cellulose synthase (UDP-forming) activity (GO:0016760);; Biological Process: cellulose biosynthetic process (GO:0030…	K10999|0|pop:POPTR_0002s25970g|POPTRDRAFT_553321; hypothetical protein; K10999 cellulose synthase A [EC:2.4.1.12] (A)	--	--	Cellulose synthase A catalytic subunit 4 [UDP-forming] OS=Arabidopsis thaliana GN=CESA4 PE=1 SV=1	O	Posttranslational modification, protein turnover, chaperones	cellulose synthase 4 [Populus alba x Populus glandulosa]	327.542	0.8807	591.024	0.9222	1930.29	0.7798	6623.64	0.7666	8459.52	0.7916	8558.88	0.7593	--	--	--	--	--	--	6.17e-18	4.23021	up	1.23e-38	4.5764	up	1.42e-32	4.61315	up	--	--	--	3.37e-13	3.46197
Potri.005G251000.2.v3.0	--	--	PB.9193.1	PB.7910.1	PB.7717.2	PB.7339.1	Potri.005G251000.v3.0	[G]	Carbohydrate transport and metabolism	Molecular Function: 1,4-alpha-glucan branching enzyme activity (GO:0003844);; Molecular Function: hydrolase activity, hydrolyzing O-glycosyl compounds (GO:0004553);; Biological Process: glycogen biosynthetic process (GO:0005978);; Molecular Function: cation binding (GO:0043169);;	K00700|0|pop:POPTR_0005s27240g|POPTRDRAFT_761599; hypothetical protein; K00700 1,4-alpha-glucan branching enzyme [EC:2.4.1.18] (A)	[G]	Carbohydrate transport and metabolism	1,4-alpha-glucan-branching enzyme 1, chloroplastic/amyloplastic (Fragment) OS=Pisum sativum GN=SBEII PE=1 SV=1	G	Carbohydrate transport and metabolism	hypothetical protein POPTR_0005s27240g [Populus trichocarpa]	1973.29	0.6164	2652.48	0.5004	3467.11	0.5338	4175.59	0.5259	5089.85	0.5265	5777.13	0.5248	--	--	--	--	--	--	--	--	--	1.25e-06	1.24974	up	3.58e-08	1.4509	up	--	--	--	--	--
Potri.005G209600.1.v3.0	AT3G63130	RANGAP1	PB.9029.1	PB.7630.1	NA	NA	Potri.005G209600.v3.0	--	--	Biological Process: cytokinesis (GO:0000910);; Cellular Component: nuclear envelope (GO:0005635);; Cellular Component: plasma membrane (GO:0005886);; Cellular Component: cell plate (GO:0009504);; Cellular Component: chloroplast (GO:0009507);; Cellular Component: cell division site (GO:0032153);;	K14319|0|pop:POPTR_0005s23120g|POPTRDRAFT_205443; RAN GTPASE ACTIVATING protein 1; K14319 Ran GTPase-activating protein 1 (A)	[AYT]	--	RAN GTPase-activating protein 1 OS=Arabidopsis thaliana GN=RANGAP1 PE=1 SV=1	2599	RAN GTPase-activating protein	RAN GTPASE ACTIVATING protein 1 [Populus trichocarpa]	483.803	1	107.806	1	68.073	1	49.3679	1	47.0761	1	56.8128	1	7.75e-07	-2.22985	down	1.28e-10	-2.93511	down	1.31e-13	-3.42069	down	7.13e-15	-3.4968	down	1.32e-12	-3.19603	down	--	--	--	--	--
Potri.004G236900.3.v3.0	AT4G19180	APY7	PB.7532.1	NA	NA	PB.6034.1	Potri.004G236900.v3.0	[GO]	--	Molecular Function: hydrolase activity (GO:0016787);;	--	[F]	Nucleotide transport and metabolism	Probable apyrase 7 OS=Arabidopsis thaliana GN=APY7 PE=2 SV=1	F	Nucleotide transport and metabolism	nucleoside phosphatase family protein [Populus trichocarpa]	28.0666	0.0512	31.0719	0.0462	67.2695	0.0938	103.14	0.14	118.942	0.1654	205.585	0.2951	--	--	--	--	--	--	--	--	--	--	--	--	4.15e-05	2.7916	up	--	--	--	--	--
Potri.005G110200.1.v3.0	AT4G35930	--	--	--	--	--	Potri.005G110200.v3.0	--	--	--	--	--	--	F-box protein At4g35930 OS=Arabidopsis thaliana GN=At4g35930 PE=2 SV=1	S	Function unknown	hypothetical protein POPTR_0005s11220g [Populus trichocarpa]	128.99	0.5963	43.748	0.4906	18.8593	0.3276	60.6443	0.9759	43.7254	0.581	49.2012	0.6191	--	--	--	0.00892214	-2.91114	down	--	--	--	--	--	--	--	--	--	--	--	--	--	--
PB.7611.3	--	--	PB.7611.3	NA	PB.6460.1	NA	Potri.005G028000.v3.0	--	--	Molecular Function: O-hydroxycinnamoyltransferase activity (GO:0050737);;	K13065|0|pop:POPTR_0005s02810g|hypothetical protein; K13065 shikimate O-hydroxycinnamoyltransferase [EC:2.3.1.133] (A)	--	--	Shikimate O-hydroxycinnamoyltransferase OS=Nicotiana tabacum GN=HST PE=1 SV=1	R	General function prediction only	hypothetical protein POPTR_0005s02810g [Populus trichocarpa]	275.434	0.1252	200.467	0.2505	108.297	0.3632	51.6925	0.3322	26.286	0.2801	14.5567	0.215	--	--	--	--	--	--	1.01e-05	-2.52951	down	1.69e-09	-3.53622	down	5.28e-12	-4.35457	down	--	--	--	--	--
PB.23988.49	AT5G16810	--	PB.23988.49	PB.20937.8	NA	NA	Potri.019G050500.v3.0	--	--	Molecular Function: transferase activity, transferring phosphorus-containing groups (GO:0016772);;	--	--	--	--	R	General function prediction only	hypothetical protein POPTR_0019s07720g [Populus trichocarpa]	100.21	0.1364	25.3306	0.0233	235.89	0.1913	197.668	0.1485	228.254	0.169	137.245	0.1057	--	--	--	--	--	--	--	--	--	--	--	--	--	--	--	0.000752418	3.22428	up	--	--
Potri.015G139400.2.v3.0	--	--	--	--	--	--	Potri.015G139400.v3.0	[V]	Defense mechanisms	Biological Process: drug transmembrane transport (GO:0006855);; Molecular Function: drug transmembrane transporter activity (GO:0015238);; Molecular Function: antiporter activity (GO:0015297);; Cellular Component: membrane (GO:0016020);;	K03327|0|pop:POPTR_0015s13550g|POPTRDRAFT_253795; MATE efflux family protein; K03327 multidrug resistance protein, MATE family (A)	[R]	General function prediction only	Protein TRANSPARENT TESTA 12 OS=Arabidopsis thaliana GN=TT12 PE=2 SV=1	R	General function prediction only	MATE efflux family protein [Populus trichocarpa]	8.1272	0.0451	52.7272	0.1149	53.8472	0.1045	75.4446	0.163	58.5872	0.1457	35.3814	0.0932	--	--	--	--	--	--	0.0021126	3.18142	up	0.00953026	2.80384	up	--	--	--	--	--	--	--	--
PB.18940.9	--	--	PB.18940.9	PB.16376.4	PB.15927.6	NA	Potri.013G112300.v3.0	--	--	Biological Process: response to stress (GO:0006950);;	--	--	--	--	S	Function unknown	hypothetical protein POPTR_0013s11670g [Populus trichocarpa]	6.76102	0.011	51.2465	0.0295	84.7295	0.0418	128.788	0.0653	153.381	0.081	136.845	0.067	--	--	--	0.000314709	3.71386	up	1.65e-06	4.31207	up	4.81e-08	4.55183	up	6e-07	4.40318	up	--	--	--	--	--
Potri.006G155500.1.v3.0	--	--	--	--	--	--	Potri.006G155500.v3.0	[R]	General function prediction only	Molecular Function: hydrolase activity (GO:0016787);;	--	--	--	Probable strigolactone esterase D14 OS=Oryza sativa subsp. japonica GN=D14 PE=1 SV=1	R	General function prediction only	unknown [Populus trichocarpa]	41.1457	1	12.8322	1	6.00316	1	2.94964	1	1.91346	1	3.15502	1	--	--	--	--	--	--	0.00115185	-4.03724	down	0.000111921	-5.04996	down	0.00142671	-4.03372	down	--	--	--	--	--
Potri.015G004100.1.v3.0	AT5G24590	ANAC091	PB.20849.1	PB.17730.1	PB.17240.1	PB.16383.1	Potri.015G004100.v3.0	--	--	Molecular Function: DNA binding (GO:0003677);; Biological Process: regulation of transcription, DNA-templated (GO:0006355);;	--	--	--	NAC domain-containing protein 86 OS=Arabidopsis thaliana GN=NAC086 PE=2 SV=1	S	Function unknown	hypothetical protein POPTR_0015s00640g [Populus trichocarpa]	274.685	0.8765	403.149	0.8749	498.226	0.8706	565.317	0.8516	654.794	0.8792	701.557	0.9057	--	--	--	--	--	--	--	--	--	0.00232677	1.13997	up	0.000654754	1.25724	up	--	--	--	--	--
PB.13504.1	--	--	PB.13504.1	PB.11701.4	NA	NA	Potri.008G211800.v3.0	[S]	Function unknown	Biological Process: metabolic process (GO:0008152);; Biological Process: post-embryonic development (GO:0009791);; Biological Process: cellular process (GO:0009987);; Molecular Function: oxidoreductase activity (GO:0016491);; Biological Process: shoot system development (GO:0048367);; Biological Process: organ development (GO:0048513);; Biological Process: response to stimulus (GO:0050896);;	--	[R]	General function prediction only	Protein TOO MANY MOUTHS OS=Arabidopsis thaliana GN=TMM PE=1 SV=1	R	General function prediction only	hypothetical protein POPTR_0008s23160g [Populus trichocarpa]	120.512	0.0821	78.9123	0.0976	24.7992	0.0999	19.081	0.2664	6.24008	0.1763	2.88208	0.0857	--	--	--	0.00457532	-2.40328	down	0.000739672	-2.79874	down	2.99e-07	-4.52435	down	9.15e-09	-5.57434	down	--	--	--	--	--
PB.5619.2	AT3G14075	--	PB.5619.2	NA	NA	PB.4124.2	Potri.003G067900.v3.0	--	--	--	--	[IOT]	--	Sn1-specific diacylglycerol lipase alpha OS=Homo sapiens GN=DAGLA PE=1 SV=3	1540	Lipase class 3 family protein	PREDICTED: uncharacterized protein LOC105133971 [Populus euphratica]	2.55e-07	0	22.0682	0.0385	34.8448	0.0549	82.2407	0.1104	11.9388	0.0144	23.3569	0.0282	--	--	--	--	--	--	4.5e-09	Inf	up	--	--	--	--	--	--	--	--	--	--	--
Potri.T172000.4.v3.0	--	--	--	--	--	--	Potri.T172000.v3.0	[O]	Posttranslational modification, protein turnover, chaperones	Molecular Function: ATP binding (GO:0005524);; Cellular Component: mitochondrion (GO:0005739);; Molecular Function: nucleoside-triphosphatase activity (GO:0017111);;	--	[O]	Posttranslational modification, protein turnover, chaperones	Probable mitochondrial chaperone bcs1 OS=Schizosaccharomyces pombe (strain 972 / ATCC 24843) GN=SPAC644.07 PE=2 SV=1	O	Posttranslational modification, protein turnover, chaperones	hypothetical protein POPTR_0009s12190g [Populus trichocarpa]	112.211	0.2651	87.4352	0.1595	4.35926	0.0099	29.5721	0.0843	37.2845	0.1698	30.1562	0.2164	--	--	--	1.89e-05	-4.89179	down	--	--	--	--	--	--	--	--	--	--	--	--	--	--
PB.4902.2	AT1G80280	--	PB.4902.2	NA	NA	PB.4074.2	Potri.003G059400.v3.0	[R]	General function prediction only	Molecular Function: catalytic activity (GO:0003824);; Biological Process: metabolic process (GO:0008152);;	--	[R]	General function prediction only	Bifunctional epoxide hydrolase 2 OS=Sus scrofa GN=EPHX2 PE=2 SV=1	R	General function prediction only	hydrolase family protein [Populus trichocarpa]	390.713	0.759	458.765	0.8449	732.076	0.8389	1373.87	0.8246	2043.76	0.8629	2115.74	0.8282	--	--	--	--	--	--	1.82e-08	1.70639	up	4.33e-17	2.27211	up	1.66e-17	2.34138	up	--	--	--	2.58e-07	1.55618
PB.20358.2	--	--	PB.20358.2	PB.17741.2	NA	NA	Potri.015G005900.v3.0	--	--	--	--	--	--	Protein IQ-DOMAIN 14 OS=Arabidopsis thaliana GN=IQD14 PE=1 SV=1	S	Function unknown	hypothetical protein POPTR_0015s00830g [Populus trichocarpa]	42.4225	0.2106	8.0552	0.1222	5.95393	0.3005	3.13334	0.6135	1.89908	0.2844	1.88936	0.5877	--	--	--	--	--	--	0.000988315	-4.07184	down	9.37e-05	-5.07337	down	0.000293986	-4.75093	down	--	--	--	--	--
Potri.016G140700.1.v3.0	--	--	--	--	--	--	Potri.016G140700.v3.0	--	--	Cellular Component: chloroplast envelope (GO:0009941);;	--	--	--	--	S	Function unknown	PREDICTED: uncharacterized protein LOC105112303 isoform X1 [Populus euphratica]	289.06	0.2902	184.752	0.2862	190.297	0.3518	168.285	0.4038	106.248	0.2415	162.154	0.3297	--	--	--	--	--	--	--	--	--	0.00715401	-1.56385	down	--	--	--	--	--	--	--	--
Potri.009G053700.3.v3.0	AT1G51340	MATE	--	--	--	--	Potri.009G053700.v3.0	[V]	Defense mechanisms	Biological Process: drug transmembrane transport (GO:0006855);; Molecular Function: drug transmembrane transporter activity (GO:0015238);; Molecular Function: antiporter activity (GO:0015297);; Cellular Component: membrane (GO:0016020);;	--	[R]	General function prediction only	MATE efflux family protein 1 OS=Arabidopsis thaliana GN=MATE PE=2 SV=2	R	General function prediction only	hypothetical protein POPTR_0009s05830g [Populus trichocarpa]	18.1312	0.0701	23.8517	0.0473	85.4816	0.1205	132.441	0.1447	118.097	0.1262	99.1493	0.112	--	--	--	--	--	--	0.000712899	2.79241	up	0.00192374	2.61572	up	--	--	--	--	--	--	0.0036626	2.45148
PB.16544.10	AT5G46410	SSP4	PB.16544.10	NA	NA	PB.13446.10	Potri.011G078300.v3.0	--	--	Biological Process: dephosphorylation (GO:0016311);; Molecular Function: phosphatase activity (GO:0016791);;	--	[K]	Transcription	CTD small phosphatase-like protein 2 OS=Dictyostelium discoideum GN=ctdspl2 PE=3 SV=1	K	Transcription	hypothetical protein POPTR_0011s02890g [Populus trichocarpa]	65.4223	0.087	16.4863	0.0171	101.157	0.0925	40.6434	0.0339	0.00714336	0	19.2685	0.0158	--	--	--	--	--	--	--	--	--	2.58e-06	#NAME?	down	--	--	--	--	--	--	--	--
Potri.009G097800.3.v3.0	--	--	PB.14420.2	NA	PB.12028.1	NA	Potri.009G097800.v3.0	[D]	Cell cycle control, cell division, chromosome partitioning	Biological Process: regulation of cyclin-dependent protein serine/threonine kinase activity (GO:0000079);; Cellular Component: nucleus (GO:0005634);; Biological Process: DNA replication (GO:0006260);; Biological Process: organelle organization (GO:0006996);; Biological Process: response to hormone (GO:0009725);; Biological Process: post-embryonic development (GO:0009791);; Biological Process: tis…	K14505|0|pop:POPTR_0009s10060g|POPTRDRAFT_722265; cyclin D3 family protein; K14505 cyclin D3, plant (A)	[D]	Cell cycle control, cell division, chromosome partitioning	Cyclin-D3-1 OS=Arabidopsis thaliana GN=CYCD3-1 PE=1 SV=3	D	Cell cycle control, cell division, chromosome partitioning	hypothetical protein POPTR_0009s10060g [Populus trichocarpa]	63.1162	0.0543	6.34489	0.0278	18.8641	0.0616	39.1466	0.0977	35.0669	0.0694	27.6046	0.0517	0.00553364	-3.35628	down	--	--	--	--	--	--	--	--	--	--	--	--	--	--	--	--	--
PB.12296.19	AT1G50300	TAF15	PB.12296.19	NA	PB.10654.1	NA	Potri.008G085400.v3.0	--	--	Molecular Function: nucleotide binding (GO:0000166);; Molecular Function: RNA binding (GO:0003723);; Cellular Component: intracellular (GO:0005622);; Molecular Function: zinc ion binding (GO:0008270);;	--	[R]	General function prediction only	Transcription initiation factor TFIID subunit 15 OS=Arabidopsis thaliana GN=TAF15 PE=1 SV=1	R	General function prediction only	zinc finger family protein [Populus trichocarpa]	210.624	0.4771	98.024	0.2277	63.5925	0.134	109.713	0.2092	104.676	0.204	107.725	0.2212	--	--	--	0.00603641	-1.83059	down	--	--	--	--	--	--	--	--	--	--	--	--	--	--
PB.6081.3	AT3G13080	ATMRP3	PB.6081.3	PB.5205.1	NA	NA	Potri.003G198400.v3.0	[V]	Defense mechanisms	Molecular Function: ATP binding (GO:0005524);; Biological Process: ATP catabolic process (GO:0006200);; Cellular Component: integral component of membrane (GO:0016021);; Molecular Function: 2-alkenal reductase [NAD(P)] activity (GO:0032440);; Molecular Function: ATPase activity, coupled to transmembrane movement of substances (GO:0042626);; Biological Process: transmembrane transport (GO:0055085)…	--	[Q]	Secondary metabolites biosynthesis, transport and catabolism	ABC transporter C family member 3 OS=Arabidopsis thaliana GN=ABCC3 PE=1 SV=1	Q	Secondary metabolites biosynthesis, transport and catabolism	hypothetical protein POPTR_0003s19800g [Populus trichocarpa]	12.7224	0.1339	46.9248	0.1865	40.5365	0.1119	22.4966	0.0712	22.8469	0.1197	4.15014	0.0376	--	--	--	--	--	--	--	--	--	--	--	--	--	--	--	--	--	--	--	--
Potri.015G066600.4.v3.0	AT1G74770	--	--	--	--	--	Potri.015G066600.v3.0	--	--	Molecular Function: zinc ion binding (GO:0008270);;	K16276|0|pop:POPTR_0015s07790g|POPTRDRAFT_1101141; hypothetical protein; K16276 zinc finger protein-like protein (A)	[R]	General function prediction only	Uncharacterized RING finger protein C2F3.16 OS=Schizosaccharomyces pombe (strain 972 / ATCC 24843) GN=SPAC2F3.16 PE=3 SV=1	O	Posttranslational modification, protein turnover, chaperones	PREDICTED: uncharacterized protein LOC105128632 isoform X1 [Populus euphratica]	3.56026	0.0193	41.6892	0.1596	42.8861	0.0746	75.9084	0.0645	83.9617	0.0563	125.232	0.0804	--	--	--	--	--	--	5.7e-05	4.38575	up	--	--	--	0.00532057	5.12038	up	--	--	--	--	--
Potri.012G017800.v3.0.new2	--	--	--	--	--	--	Potri.012G017800.v3.0	--	--	Biological Process: carbohydrate metabolic process (GO:0005975);; Molecular Function: glucan endo-1,3-beta-D-glucosidase activity (GO:0042973);; Molecular Function: cation binding (GO:0043169);;	--	--	--	Glucan endo-1,3-beta-glucosidase OS=Triticum aestivum GN=GLC1 PE=2 SV=1	R	General function prediction only	hypothetical protein POPTR_0012s02490g [Populus trichocarpa]	11.9816	0.0468	185.639	0.325	142.848	0.2248	153.884	0.2844	193.308	0.4112	51.9363	0.1187	--	--	--	2.26e-05	3.55539	up	5.27e-06	3.65183	up	1.48e-07	3.97418	up	--	--	--	--	--	--	--	--
Potri.001G010500.4.v3.0	--	--	PB.1459.3	NA	PB.58.2	PB.46.3	Potri.001G010500.v3.0	--	--	Molecular Function: ubiquitin-protein transferase activity (GO:0004842);; Cellular Component: nucleus (GO:0005634);; Biological Process: ubiquitin-dependent protein catabolic process (GO:0006511);; Biological Process: multicellular organismal development (GO:0007275);; Molecular Function: zinc ion binding (GO:0008270);; Biological Process: protein ubiquitination (GO:0016567);;	K04506|0|pop:POPTR_0001s04770g|POPTRDRAFT_750490; hypothetical protein; K04506 E3 ubiquitin-protein ligase SIAH1 [EC:6.3.2.19] (A)	[R]	General function prediction only	E3 ubiquitin-protein ligase SINAT2 OS=Arabidopsis thaliana GN=SINAT2 PE=1 SV=1	O	Posttranslational modification, protein turnover, chaperones	hypothetical protein POPTR_0001s04770g [Populus trichocarpa]	8.61792	0.0482	0.0620245	0.0002	9.41491	0.0291	36.1541	0.1041	39.9155	0.1054	16.2592	0.0435	--	--	--	--	--	--	--	--	--	--	--	--	--	--	--	--	--	--	--	--
Potri.013G060800.1.v3.0	AT1G69530	ATEXPA1	PB.18800.2	PB.16102.1	PB.15675.1	PB.14908.2	Potri.013G060800.v3.0	--	--	Cellular Component: extracellular region (GO:0005576);; Biological Process: plant-type cell wall organization (GO:0009664);; Cellular Component: membrane (GO:0016020);;	--	--	--	Expansin-A15 OS=Arabidopsis thaliana GN=EXPA15 PE=2 SV=2	R	General function prediction only	expansin S1 precursor family protein [Populus trichocarpa]	1381.5	0.895	5197.7	0.8931	5937.59	0.8944	3144.17	0.88	1732.01	0.8794	1384.04	0.9023	0.00488328	1.853	up	5.11e-05	2.0083	up	--	--	--	--	--	--	--	--	--	--	--	--	--	--
PB.12234.1	AT2G38120	AUX1	PB.12234.1	NA	PB.10543.1	PB.10027.1	Potri.008G066400.v3.0	--	--	Cellular Component: integral component of membrane (GO:0016021);;	K13946|0|pop:POPTR_0008s06630g|POPTRDRAFT_720590; hypothetical protein; K13946 auxin influx carrier (AUX1 LAX family) (A)	[E]	Amino acid transport and metabolism	Auxin transporter-like protein 1 OS=Oryza sativa subsp. japonica GN=Os01g0856500 PE=2 SV=2	E	Amino acid transport and metabolism	putative AUX1-like permease family protein [Populus trichocarpa]	48.5363	0.3111	1.4791	0.0056	43.2362	0.0677	85.5334	0.0807	28.028	0.0224	82.3732	0.0618	0.000222465	-5.24635	down	--	--	--	--	--	--	--	--	--	--	--	--	--	--	--	--	--
Potri.019G053300.1.v3.0	--	--	--	--	--	--	Potri.019G053300.v3.0	--	--	Biological Process: cell morphogenesis involved in differentiation (GO:0000904);; Cellular Component: plasma membrane (GO:0005886);; Biological Process: epidermal cell differentiation (GO:0009913);; Biological Process: regulation of actin filament polymerization (GO:0030833);; Biological Process: establishment of localization in cell (GO:0051649);; Biological Process: cell wall organization (GO:0…	--	--	--	CRIB domain-containing protein RIC4 OS=Arabidopsis thaliana GN=RIC4 PE=1 SV=1	R	General function prediction only	hypothetical protein POPTR_0019s08050g [Populus trichocarpa]	4.55016	0.6844	10.2301	0.7268	13.1449	0.355	42.1928	0.4199	58.0176	0.4908	50.6173	0.4273	--	--	--	--	--	--	0.00780548	3.26976	up	0.000834545	3.73543	up	0.00286474	3.5495	up	--	--	--	--	--
Potri.005G124200.1.v3.0	--	--	--	--	--	--	Potri.005G124200.v3.0	--	--	Cellular Component: integral component of membrane (GO:0016021);;	--	--	--	--	S	Function unknown	hypothetical protein POPTR_0005s12570g [Populus trichocarpa]	20.387	1	90.5173	1	74.4322	1	16.2403	1	3.23638	1	2.11772	1	--	--	--	--	--	--	--	--	--	--	--	--	--	--	--	--	--	--	--	--
Potri.T143400.1.v3.0	AT5G54960	PDC2	PB.24804.1	NA	NA	PB.19851.1	Potri.T143400.v3.0	[GHR]	--	Molecular Function: magnesium ion binding (GO:0000287);; Molecular Function: pyruvate decarboxylase activity (GO:0004737);; Biological Process: metabolic process (GO:0008152);; Molecular Function: thiamine pyrophosphate binding (GO:0030976);;	K01568|0|pop:POPTR_0004s05330g|POPTRDRAFT_817822; pyruvate decarboxylase family protein; K01568 pyruvate decarboxylase [EC:4.1.1.1] (A)	[EH]	--	Pyruvate decarboxylase 1 OS=Pisum sativum GN=PDC1 PE=2 SV=1	1906	Pyruvate decarboxylase	pyruvate decarboxylase family protein [Populus trichocarpa]	238.375	0.964	128.635	0.9924	83.3902	0.9479	78.0527	0.9783	70.4101	0.9792	63.1969	1	--	--	--	--	--	--	0.00437468	-1.72309	down	0.00121856	-1.88616	down	0.000828968	-2.01074	down	--	--	--	--	--
Potri.005G044400.7.v3.0	AT1G08830	CSD1	--	--	--	--	Potri.005G044400.v3.0	[P]	Inorganic ion transport and metabolism	Biological Process: response to superoxide (GO:0000303);; Molecular Function: superoxide dismutase activity (GO:0004784);; Cellular Component: endoplasmic reticulum (GO:0005783);; Cellular Component: cytosol (GO:0005829);; Biological Process: superoxide metabolic process (GO:0006801);; Biological Process: response to salt stress (GO:0009651);; Biological Process: response to iron ion (GO:0010039)…	K04565|3.47815e-98|pop:POPTR_0005s04590g|Cu/Zn superoxide dismutase family protein; K04565 superoxide dismutase, Cu-Zn family [EC:1.15.1.1] (A)	[P]	Inorganic ion transport and metabolism	Superoxide dismutase [Cu-Zn] 2 OS=Olea europaea GN=OLE5 PE=1 SV=2	P	Inorganic ion transport and metabolism	unknown [Populus trichocarpa]	663.095	0.1232	555.679	0.1472	288.01	0.0945	304.448	0.1139	269.331	0.1167	294.915	0.1281	--	--	--	0.00150372	-1.30338	down	0.00104449	-1.23346	down	0.000111477	-1.41939	down	0.00183037	-1.26422	down	--	--	--	--	--
Potri.002G095800.1.v3.0	AT5G64200	ATSC35	PB.4194.4	PB.3123.2	PB.3020.3	PB.2886.4	Potri.002G095800.v3.0	[R]	General function prediction only	Molecular Function: nucleotide binding (GO:0000166);; Biological Process: mRNA splicing, via spliceosome (GO:0000398);; Molecular Function: RNA binding (GO:0003723);; Cellular Component: cytosol (GO:0005829);; Cellular Component: membrane (GO:0016020);; Cellular Component: nuclear speck (GO:0016607);; Biological Process: production of siRNA involved in RNA interference (GO:0030422);; Biological P…	K12891|6.59232e-103|pop:POPTR_0002s09630g|POPTRDRAFT_709848; hypothetical protein; K12891 splicing factor, arginine/serine-rich 2 (A)	[A]	RNA processing and modification	Serine/arginine-rich splicing factor SC35 OS=Arabidopsis thaliana GN=SC35 PE=1 SV=1	A	RNA processing and modification	hypothetical protein POPTR_0002s09630g [Populus trichocarpa]	315.862	0.4573	114.648	0.24	99.6479	0.2192	138.985	0.2792	166.69	0.329	212.491	0.3742	0.00860174	-1.52527	down	0.00115361	-1.76788	down	--	--	--	--	--	--	--	--	--	--	--	--	--	--
Potri.003G079800.3.v3.0	AT4G16780	ATHB-2	PB.4974.1	PB.4479.1	PB.4368.1	PB.4193.1	Potri.003G079800.v3.0	[K]	Transcription	Molecular Function: transcription regulatory region sequence-specific DNA binding (GO:0000976);; Molecular Function: sequence-specific DNA binding transcription factor activity (GO:0003700);; Cellular Component: nucleus (GO:0005634);; Biological Process: cell proliferation (GO:0008283);; Biological Process: response to auxin (GO:0009733);; Biological Process: unidimensional cell growth (GO:000982…	K09338|0|pop:POPTR_0003s07760g|POPTRDRAFT_799722; homeobox-leucine zipper family protein; K09338 homeobox-leucine zipper protein (A)	[K]	Transcription	Homeobox-leucine zipper protein HAT4 OS=Arabidopsis thaliana GN=HAT4 PE=1 SV=1	K	Transcription	homeobox-leucine zipper family protein [Populus trichocarpa]	498.052	0.9883	579.708	0.9735	448.504	0.9738	301.387	0.9891	212.627	0.9876	187.721	0.9869	--	--	--	--	--	--	--	--	--	0.000884963	-1.34538	down	0.000268295	-1.50853	down	--	--	--	--	--
Potri.T046100.v3.0.new5	AT5G49160	MET1	--	--	--	--	Potri.T046100.v3.0	[L]	Replication, recombination and repair	Molecular Function: DNA binding (GO:0003677);; Molecular Function: DNA (cytosine-5-)-methyltransferase activity (GO:0003886);; Cellular Component: nucleus (GO:0005634);; Biological Process: regulation of gene expression by genetic imprinting (GO:0006349);; Biological Process: DNA mediated transformation (GO:0009294);; Biological Process: negative regulation of flower development (GO:0009910);; Bi…	K00558|0|pop:POPTR_0019s00240g|POPTRDRAFT_809445; DNA (cytosine-5)-methyltransferase AthI family protein; K00558 DNA (cytosine-5)-methyltransferase 1 [EC:2.1.1.37] (A)	--	--	DNA (cytosine-5)-methyltransferase 1B OS=Oryza sativa subsp. japonica GN=MET1B PE=2 SV=1	K	Transcription	PREDICTED: DNA (cytosine-5)-methyltransferase 1-like isoform X2 [Populus euphratica]	48.5499	0.2073	3.52327	0.0292	1.28166	0.0119	36.6536	0.3379	9.5764	0.103	4.3729	0.0424	0.00356514	-3.91283	down	2.62e-05	-5.67276	down	--	--	--	--	--	--	0.00239887	-3.5474	down	--	--	--	--	--
PB.6099.6	AT3G20870	ZTP29	PB.6099.6	NA	PB.5106.2	NA	Potri.003G205100.v3.0	[P]	Inorganic ion transport and metabolism	Cellular Component: membrane (GO:0016020);; Biological Process: metal ion transport (GO:0030001);; Molecular Function: metal ion transmembrane transporter activity (GO:0046873);; Biological Process: transmembrane transport (GO:0055085);;	K07238|1.67799e-152|pop:POPTR_0003s20410g|POPTRDRAFT_817600; hypothetical protein; K07238 zinc transporter, ZIP family (A)	[P]	Inorganic ion transport and metabolism	Zinc transporter ZTP29 OS=Arabidopsis thaliana GN=ZTP29 PE=2 SV=1	P	Inorganic ion transport and metabolism	hypothetical protein POPTR_0003s20410g [Populus trichocarpa]	12.0838	0.088	37.3793	0.1697	16.1467	0.0878	2.28298	0.0138	9.44904	0.0705	13.1719	0.1213	--	--	--	--	--	--	--	--	--	--	--	--	--	--	--	--	--	--	0.00427439	-4.23987
PB.17393.3	AT1G73830	BEE3	PB.17393.3	NA	PB.14855.1	NA	Potri.012G055700.v3.0	--	--	Molecular Function: protein dimerization activity (GO:0046983);;	--	--	--	Transcription factor BEE 1 OS=Arabidopsis thaliana GN=BEE1 PE=2 SV=1	K	Transcription	basic helix-loop-helix family protein [Populus trichocarpa]	13.7399	0.0864	78.8395	0.0818	116.019	0.0979	106.415	0.1141	108.647	0.1283	76.7488	0.121	--	--	--	0.00138855	3.00913	up	--	--	--	--	--	--	--	--	--	--	--	--	--	--
Potri.003G050100.v3.0.new5	AT1G52150	ATHB-15	--	--	--	--	Potri.003G050100.v3.0	--	--	Molecular Function: sequence-specific DNA binding transcription factor activity (GO:0003700);; Cellular Component: nucleus (GO:0005634);; Biological Process: regulation of transcription, DNA-templated (GO:0006355);; Biological Process: leaf morphogenesis (GO:0009965);; Biological Process: meristem initiation (GO:0010014);; Biological Process: regulation of meristem growth (GO:0010075);; Biologica…	K09338|0|pop:POPTR_0003s04860g|POPTRDRAFT_817127; homeobox-leucine zipper family protein; K09338 homeobox-leucine zipper protein (A)	--	--	Homeobox-leucine zipper protein ATHB-15 OS=Arabidopsis thaliana GN=ATHB-15 PE=1 SV=1	K	Transcription	homeobox-leucine zipper family protein [Populus trichocarpa]	4.40286	0.0024	26.6891	0.0096	211.613	0.0656	51.5326	0.0152	142.558	0.0386	113.906	0.0324	--	--	--	5.66e-05	5.63476	up	--	--	--	1.41e-08	5.04157	up	1.03e-06	4.73646	up	--	--	--	--	--
Potri.015G098400.1.v3.0	--	--	PB.20672.13	NA	NA	PB.16876.14	Potri.015G098400.v3.0	--	--	Molecular Function: DNA binding (GO:0003677);; Molecular Function: sequence-specific DNA binding transcription factor activity (GO:0003700);; Cellular Component: nucleus (GO:0005634);; Biological Process: regulation of transcription, DNA-templated (GO:0006355);; Molecular Function: protein dimerization activity (GO:0046983);;	--	[K]	Transcription	Agamous-like MADS-box protein AGL19 OS=Arabidopsis thaliana GN=AGL19 PE=1 SV=1	K	Transcription	putative transcription factor family protein [Populus trichocarpa]	388.813	0.8058	1138.97	0.7864	1622.56	0.8089	2359.33	0.7935	2694.73	0.753	2755.06	0.7384	2.95e-06	1.49179	up	4.64e-11	1.96542	up	2.4e-19	2.49294	up	2.48e-24	2.67709	up	2.98e-24	2.72893	up	--	--	--	0.000629801	1.02367
PB.16293.4	AT3G54880	--	PB.16293.4	NA	PB.13739.1	NA	Potri.010G227800.v3.0	--	--	--	--	--	--	--	S	Function unknown	hypothetical protein POPTR_0010s23450g [Populus trichocarpa]	5.13693	0.0437	51.7958	0.3419	61.3564	0.3779	41.4949	0.3692	37.5046	0.3772	37.6239	0.3864	--	--	--	0.00146793	3.61084	up	--	--	--	--	--	--	--	--	--	--	--	--	--	--
Potri.001G342100.1.v3.0	--	--	PB.2552.1	NA	NA	PB.1765.1	Potri.001G342100.v3.0	--	--	--	--	--	--	--	S	Function unknown	hypothetical protein POPTR_0001s35670g [Populus trichocarpa]	174.665	1	100.365	1	62.0714	1	45.2031	1	42.9319	1	46.9982	1	--	--	--	--	--	--	0.00280688	-2.07529	down	0.00152211	-2.1477	down	0.00408479	-1.9986	down	--	--	--	--	--
Potri.018G007100.1.v3.0	--	--	PB.23430.1	PB.19989.2	PB.19445.1	PB.18476.1	Potri.018G007100.v3.0	--	--	Biological Process: red or far-red light signaling pathway (GO:0010017);; Biological Process: organic substance biosynthetic process (GO:1901576);;	--	[R]	General function prediction only	F-box protein AFR OS=Arabidopsis thaliana GN=AFR PE=1 SV=2	R	General function prediction only	kelch repeat-containing F-box family protein [Populus trichocarpa]	1488.91	0.8621	2559.46	0.8859	2903.17	0.8788	3282.07	0.903	3704.3	0.9172	3769.11	0.9213	--	--	--	--	--	--	0.000168556	1.03003	up	3.36e-06	1.19784	up	2.55e-06	1.24139	up	--	--	--	--	--
Potri.014G140600.1.v3.0	--	--	PB.19557.1	PB.17390.1	PB.16912.1	NA	Potri.014G140600.v3.0	--	--	Biological Process: metal ion transport (GO:0030001);; Molecular Function: metal ion binding (GO:0046872);;	--	[P]	Inorganic ion transport and metabolism	Heavy metal-associated isoprenylated plant protein 26 OS=Arabidopsis thaliana GN=HIPP26 PE=1 SV=1	S	Function unknown	hypothetical protein POPTR_0014s13670g [Populus trichocarpa]	13.5911	1	91.3535	1	134.974	1	137.906	1	75.2538	1	39.8095	1	--	--	--	0.000116606	3.27113	up	6.59e-05	3.29358	up	--	--	--	--	--	--	--	--	--	--	--
Potri.004G004800.1.v3.0	AT2G20060	--	PB.6161.1	PB.5343.3	PB.5210.1	PB.4983.1	Potri.004G004800.v3.0	[J]	Translation, ribosomal structure and biogenesis	Molecular Function: structural constituent of ribosome (GO:0003735);; Biological Process: DNA-templated transcription, elongation (GO:0006354);; Biological Process: translation (GO:0006412);; Cellular Component: large ribosomal subunit (GO:0015934);;	K02926|0|pop:POPTR_0004s00660g|hypothetical protein; K02926 large subunit ribosomal protein L4 (A)	[J]	Translation, ribosomal structure and biogenesis	50S ribosomal protein L4 OS=Rhodospirillum centenum (strain ATCC 51521 / SW) GN=rplD PE=3 SV=1	J	Translation, ribosomal structure and biogenesis	hypothetical protein POPTR_0004s00660g [Populus trichocarpa]	605.226	0.7244	366.343	0.7001	388.972	0.8195	333.134	0.6958	376.527	0.7499	314.972	0.6267	--	--	--	--	--	--	--	--	--	--	--	--	0.00699299	-1.04157	down	--	--	--	--	--
PB.5792.2	AT2G45190	AFO	PB.5792.2	PB.4703.4	NA	NA	Potri.003G112800.v3.0	--	--	Molecular Function: sequence-specific DNA binding transcription factor activity (GO:0003700);; Biological Process: chromatin assembly or disassembly (GO:0006333);; Biological Process: regulation of transcription, DNA-templated (GO:0006355);; Biological Process: response to abscisic acid (GO:0009737);; Biological Process: embryo development ending in seed dormancy (GO:0009793);; Biological Process…	--	--	--	Axial regulator YABBY 1 OS=Arabidopsis thaliana GN=YAB1 PE=1 SV=1	R	General function prediction only	hypothetical protein POPTR_0003s11230g [Populus trichocarpa]	46.5148	0.0211	0.0221756	0.0003	1.55552	0.0403	1.48211	0.0421	3.64012	0.0814	0.00343223	0.0001	4.28e-06	#NAME?	down	8.03e-05	-5.22584	down	5.72e-05	-5.22062	down	0.000850421	-3.90793	down	7.64e-07	#NAME?	down	--	--	--	--	--
Potri.005G193300.2.v3.0	AT1G43580	--	PB.8133.1	PB.7526.1	PB.7349.1	PB.6984.1	Potri.005G193300.v3.0	--	--	Biological Process: RNA splicing, via endonucleolytic cleavage and ligation (GO:0000394);; Biological Process: methionine biosynthetic process (GO:0009086);; Cellular Component: plasmodesma (GO:0009506);;	--	[S]	Function unknown	--	S	Function unknown	hypothetical protein POPTR_0005s21540g [Populus trichocarpa]	1484.21	1	1057.47	1	839.608	1	741.589	1	739.585	1	732.36	1	--	--	--	--	--	--	0.000190156	-1.11163	down	7.43e-05	-1.1213	down	0.000122065	-1.11573	down	--	--	--	--	--
Potri.006G142600.1.v3.0	--	--	PB.10637.1	PB.8815.1	NA	NA	Potri.006G142600.v3.0	--	--	Cellular Component: cell wall (GO:0005618);; Biological Process: auxin-activated signaling pathway (GO:0009734);; Molecular Function: manganese ion binding (GO:0030145);; Molecular Function: nutrient reservoir activity (GO:0045735);; Cellular Component: apoplast (GO:0048046);;	--	--	--	Auxin-binding protein ABP20 OS=Prunus persica GN=ABP20 PE=2 SV=1	R	General function prediction only	hypothetical protein POPTR_0006s14510g [Populus trichocarpa]	1697.94	1	140.105	1	47.4711	1	7.00128	1	6.34909	1	7.46926	1	8.81e-10	-3.66307	down	3.03e-16	-5.26748	down	2.95e-27	-8.09922	down	5.45e-28	-8.26144	down	2.54e-27	-8.0853	down	--	--	--	8.24e-06	-4.41747
PB.5615.6	--	--	PB.5615.6	PB.4393.1	PB.4285.1	NA	Potri.003G066800.v3.0	[Q]	Secondary metabolites biosynthesis, transport and catabolism	Molecular Function: iron ion binding (GO:0005506);; Molecular Function: electron carrier activity (GO:0009055);; Molecular Function: heme binding (GO:0020037);; Molecular Function: flavonoid 3',5'-hydroxylase activity (GO:0033772);; Biological Process: oxidation-reduction process (GO:0055114);;	--	[Q]	Secondary metabolites biosynthesis, transport and catabolism	Flavonoid 3&apos;-monooxygenase OS=Arabidopsis thaliana GN=CYP75B1 PE=1 SV=1	Q	Secondary metabolites biosynthesis, transport and catabolism	hypothetical protein POPTR_0003s06510g [Populus trichocarpa]	1517.28	0.3992	479.323	0.3416	129.681	0.3165	26.3091	0.3931	18.6377	0.4234	26.6738	0.3798	2.77e-09	-1.72118	down	1.68e-30	-3.65479	down	9.19e-62	-5.99552	down	3.22e-72	-6.48398	down	2.21e-63	-5.94539	down	--	--	--	0.00010545	-4.24833
Potri.009G070800.3.v3.0	AT5G12330	LRP1	PB.14341.1	PB.12163.1	PB.11874.1	PB.11295.1	Potri.009G070800.v3.0	--	--	Biological Process: anatomical structure morphogenesis (GO:0009653);; Biological Process: epidermal cell differentiation (GO:0009913);; Biological Process: cellular component organization (GO:0016043);; Biological Process: root development (GO:0048364);; Biological Process: cell development (GO:0048468);;	--	--	--	Protein LATERAL ROOT PRIMORDIUM 1 OS=Arabidopsis thaliana GN=LRP1 PE=1 SV=1	S	Function unknown	hypothetical protein POPTR_0009s07510g [Populus trichocarpa]	808.208	1	490.585	0.9923	360.18	1	334.536	1	259.962	1	215.585	1	--	--	--	0.00045106	-1.26331	down	6.67e-05	-1.38383	down	1.41e-07	-1.75391	down	4.86e-09	-2.00835	down	--	--	--	--	--
PB.8551.6	AT1G77280	--	PB.8551.6	NA	PB.6620.1	NA	Potri.005G067000.v3.0	[RTKL]	--	--	--	--	--	Proline-rich receptor-like protein kinase PERK12 OS=Arabidopsis thaliana GN=PERK12 PE=2 SV=2	T	Signal transduction mechanisms	hypothetical protein POPTR_0005s06800g [Populus trichocarpa]	91.9509	0.058	222.626	0.117	182.418	0.1197	134.256	0.1535	74.4336	0.129	38.3014	0.0848	--	--	--	--	--	--	--	--	--	--	--	--	--	--	--	--	--	--	--	--
PB.13218.7	AT1G73670	ATMPK15	PB.13218.7	PB.11199.3	NA	NA	Potri.008G130000.v3.0	[RTKL]	--	Biological Process: MAPK cascade (GO:0000165);; Molecular Function: MAP kinase activity (GO:0004707);; Molecular Function: ATP binding (GO:0005524);; Biological Process: protein phosphorylation (GO:0006468);;	K04371|0|pop:POPTR_0008s12890g|POPTRDRAFT_1085137; hypothetical protein; K04371 mitogen-activated protein kinase 1/3 [EC:2.7.11.24] (A)	[T]	Signal transduction mechanisms	Mitogen-activated protein kinase 15 OS=Arabidopsis thaliana GN=MPK15 PE=1 SV=3	T	Signal transduction mechanisms	PREDICTED: mitogen-activated protein kinase 12-like [Populus euphratica]	9.91774	0.0134	68.0158	0.0924	45.0062	0.0622	142.995	0.1543	163.051	0.1626	123.105	0.1332	--	--	--	--	--	--	0.000585498	3.81799	up	3.36e-07	4.00648	up	4.11e-05	3.6109	up	--	--	--	--	--
PB.21613.6	AT2G38120	AUX1	PB.21613.6	NA	PB.18577.3	NA	Potri.016G113600.v3.0	--	--	Biological Process: establishment of planar polarity (GO:0001736);; Cellular Component: endosome (GO:0005768);; Cellular Component: Golgi apparatus (GO:0005794);; Cellular Component: plasma membrane (GO:0005886);; Biological Process: response to nematode (GO:0009624);; Biological Process: positive gravitropism (GO:0009958);; Cellular Component: cell surface (GO:0009986);; Molecular Function: auxi…	K13946|0|pop:POPTR_0016s12100g|POPTRDRAFT_576946; auxin resistant 1 family protein; K13946 auxin influx carrier (AUX1 LAX family) (A)	[E]	Amino acid transport and metabolism	Auxin transporter-like protein 2 OS=Medicago truncatula GN=LAX2 PE=2 SV=1	E	Amino acid transport and metabolism	auxin resistant 1 family protein [Populus trichocarpa]	40.9932	0.0113	86.1319	0.0144	149.046	0.0202	218.276	0.0255	201.252	0.0206	209.437	0.0209	--	--	--	--	--	--	0.000413447	2.31116	up	0.000934557	2.1858	up	0.000667339	2.26223	up	--	--	--	--	--
Potri.011G070000.1.v3.0	--	--	--	--	--	--	Potri.011G070000.v3.0	--	--	--	--	--	--	--	S	Function unknown	hypothetical protein POPTR_0011s07000g [Populus trichocarpa]	92.0995	0.9684	8.79602	0.9914	8.16232	0.8205	9.0778	1	5.57585	0.9989	1.33657	0.7752	0.000858614	-3.51963	down	0.000124118	-3.73638	down	0.000218407	-3.50945	down	1.09e-05	-4.21936	down	1.57e-08	-6.61084	down	--	--	--	--	--
Potri.006G043400.1.v3.0	AT2G41370	BOP2	PB.10252.2	PB.8181.1	PB.7992.3	PB.7590.2	Potri.006G043400.v3.0	--	--	Cellular Component: nucleus (GO:0005634);; Cellular Component: cytoplasm (GO:0005737);; Biological Process: induced systemic resistance, jasmonic acid mediated signaling pathway (GO:0009864);; Biological Process: polarity specification of adaxial/abaxial axis (GO:0009944);; Biological Process: proximal/distal pattern formation (GO:0009954);; Biological Process: floral organ abscission (GO:0010227…	K14508|0|pop:POPTR_0006s04190g|POPTRDRAFT_560428; ankyrin repeat family protein; K14508 regulatory protein NPR1 (A)	[R]	General function prediction only	Regulatory protein NPR5 OS=Arabidopsis thaliana GN=NPR5 PE=1 SV=1	R	General function prediction only	ankyrin repeat family protein [Populus trichocarpa]	710.768	0.6083	316.601	0.4603	289.914	0.4918	291.791	0.4952	381.159	0.5907	279.641	0.4648	0.00156525	-1.22615	down	0.000212189	-1.39099	down	0.000127084	-1.39482	down	0.00456206	-1.01797	down	4.86e-05	-1.44529	down	--	--	--	--	--
Potri.010G108500.1.v3.0	--	--	PB.14980.3	PB.13394.2	NA	NA	Potri.010G108500.v3.0	--	--	Biological Process: carbohydrate metabolic process (GO:0005975);; Molecular Function: glucan endo-1,3-beta-D-glucosidase activity (GO:0042973);;	--	--	--	Glucan endo-1,3-beta-glucosidase 3 OS=Arabidopsis thaliana GN=At2g01630 PE=1 SV=2	R	General function prediction only	hypothetical protein POPTR_0010s11880g [Populus trichocarpa]	455.453	0.7108	141.29	0.5104	178.404	0.7193	83.4941	0.4183	132.452	0.7083	107.98	0.5595	0.000176982	-1.74814	down	0.00136502	-1.4547	down	1.48e-08	-2.56196	down	7.42e-06	-1.90018	down	7.18e-07	-2.17147	down	--	--	--	--	--
PB.13412.4	--	--	PB.13412.4	NA	PB.11277.5	PB.10706.4	Potri.008G186500.v3.0	--	--	--	--	--	--	--	S	Function unknown	octicosapeptide/Phox/Bem1p domain-containing family protein [Populus trichocarpa]	4.23e-21	0	18.0988	0.0143	33.5425	0.0179	36.3393	0.0156	61.0844	0.0243	68.0813	0.0286	--	--	--	4.68e-05	Inf	up	9.46e-06	Inf	up	0.000190038	Inf	up	3.93e-08	Inf	up	--	--	--	--	--
PB.23600.3	AT2G06010	ORG4	PB.23600.3	PB.20290.3	NA	NA	Potri.018G065800.v3.0	--	--	Cellular Component: plastid (GO:0009536);;	--	--	--	--	S	Function unknown	hypothetical protein POPTR_0006s14430g [Populus trichocarpa]	63.513	0.4556	19.9085	0.1771	14.3615	0.1134	13.2807	0.0992	1.47584	0.0127	14.0209	0.112	--	--	--	--	--	--	--	--	--	2.24e-06	-5.68305	down	--	--	--	--	--	--	--	--
PB.3027.5	--	--	PB.3027.5	NA	PB.2628.1	NA	Potri.002G032400.v3.0	--	--	--	--	--	--	Transcription factor bHLH110 OS=Arabidopsis thaliana GN=BHLH110 PE=2 SV=2	K	Transcription	hypothetical protein POPTR_0002s03380g [Populus trichocarpa]	16.2477	0.0597	49.464	0.0799	66.6858	0.0699	108.942	0.0786	137.524	0.0887	121.06	0.0815	--	--	--	--	--	--	0.00313931	2.64969	up	0.000198752	2.97729	up	0.00102425	2.81839	up	--	--	--	--	--
Potri.001G153400.1.v3.0	AT3G27740	CARA	PB.1955.1	NA	NA	PB.823.1	Potri.001G153400.v3.0	[EF]	--	Biological Process: RNA methylation (GO:0001510);; Molecular Function: carbamoyl-phosphate synthase (glutamine-hydrolyzing) activity (GO:0004088);; Cellular Component: carbamoyl-phosphate synthase complex (GO:0005951);; Biological Process: purine nucleotide biosynthetic process (GO:0006164);; Biological Process: glutamine catabolic process (GO:0006543);; Biological Process: pyrimidine ribonucleot…	K01956|0|pop:POPTR_0003s07880g|POPTRDRAFT_553916; carbamoyl phosphate synthetase a family protein; K01956 carbamoyl-phosphate synthase small subunit [EC:6.3.5.5] (A)	[R]	General function prediction only	Carbamoyl-phosphate synthase small chain, chloroplastic OS=Arabidopsis thaliana GN=CARA PE=1 SV=1	F	Nucleotide transport and metabolism	hypothetical protein POPTR_0001s15330g [Populus trichocarpa]	6.99823	0.0126	49.2099	0.116	26.5593	0.0585	7.24265	0.0144	3.64617	0.0072	20.4678	0.0425	--	--	--	--	--	--	--	--	--	--	--	--	--	--	--	--	--	--	--	--
PB.18889.7	--	--	PB.18889.7	PB.16281.1	NA	NA	Potri.013G092100.v3.0	--	--	--	--	[U]	Intracellular trafficking, secretion, and vesicular transport	Vacuolar protein sorting-associated protein 9A OS=Arabidopsis thaliana GN=VPS9A PE=1 SV=1	U	Intracellular trafficking, secretion, and vesicular transport	hypothetical protein POPTR_0019s09420g, partial [Populus trichocarpa]	21.6808	0.1167	67.5394	0.1886	87.4037	0.2015	142.312	0.2937	144.834	0.2966	116.094	0.256	--	--	--	--	--	--	0.00096852	2.61709	up	0.00186609	2.63222	up	--	--	--	--	--	--	--	--
PB.13663.12	--	--	PB.13663.12	PB.11962.8	PB.11687.12	PB.11107.13	Potri.009G038300.v3.0	--	--	Biological Process: response to oxidative stress (GO:0006979);;	--	--	--	--	S	Function unknown	hypothetical protein POPTR_0009s04320g [Populus trichocarpa]	0.000122798	0	82.6509	0.0329	68.7711	0.0202	108.118	0.0254	109.376	0.023	102.19	0.0213	0.00086913	Inf	up	--	--	--	6.14e-11	Inf	up	--	--	--	1.31e-10	Inf	up	--	--	--	--	--
Potri.008G083300.9.v3.0	AT2G40980	--	--	--	--	--	Potri.008G083300.v3.0	--	--	Molecular Function: transferase activity, transferring phosphorus-containing groups (GO:0016772);;	--	--	--	Ubiquitin-conjugating enzyme E2 22 OS=Arabidopsis thaliana GN=UBC22 PE=1 SV=1	S	Function unknown	PREDICTED: uncharacterized protein LOC105118863 isoform X1 [Populus euphratica]	323.213	0.25	219.634	0.1583	198.954	0.1544	86.2881	0.0676	219.057	0.1728	163.218	0.1335	--	--	--	--	--	--	0.00140889	-2.00739	down	--	--	--	--	--	--	--	--	--	--	--
Potri.010G183400.1.v3.0	AT3G56100	MRLK	PB.15237.1	PB.13831.1	PB.13454.1	NA	Potri.010G183400.v3.0	[RTKL]	--	Molecular Function: protein kinase activity (GO:0004672);; Molecular Function: ATP binding (GO:0005524);; Biological Process: protein phosphorylation (GO:0006468);; Cellular Component: integral component of membrane (GO:0016021);;	--	--	--	Probable leucine-rich repeat receptor-like protein kinase IMK3 OS=Arabidopsis thaliana GN=IMK3 PE=1 SV=1	T	Signal transduction mechanisms	PREDICTED: probably inactive leucine-rich repeat receptor-like protein kinase IMK2 [Populus euphratica]	713.383	1	224.304	1	78.7568	1	42.5416	1	37.717	1	56.3806	1	3.77e-06	-1.73156	down	1.1e-16	-3.28865	down	4.28e-24	-4.1808	down	2.45e-27	-4.38191	down	1.73e-21	-3.76748	down	--	--	--	0.00012324	-2.42731
Potri.010G046800.5.v3.0	AT1G67900	--	PB.15649.2	NA	NA	PB.12032.4	Potri.010G046800.v3.0	--	--	Molecular Function: signal transducer activity (GO:0004871);; Cellular Component: plasma membrane (GO:0005886);; Biological Process: signal transduction (GO:0007165);; Biological Process: response to light stimulus (GO:0009416);;	--	--	--	BTB/POZ domain-containing protein At1g67900 OS=Arabidopsis thaliana GN=At1g67900 PE=1 SV=1	R	General function prediction only	hypothetical protein POPTR_0010s05690g [Populus trichocarpa]	140.888	0.163	52.5661	0.077	100.613	0.106	182.622	0.1331	267.479	0.1571	143.924	0.0855	--	--	--	--	--	--	--	--	--	--	--	--	--	--	--	--	--	--	--	--
PB.554.1	AT3G14172	--	PB.554.1	NA	NA	PB.890.1	Potri.001G164900.v3.0	--	--	--	--	--	--	--	S	Function unknown	hypothetical protein POPTR_0001s16550g [Populus trichocarpa]	0.0370507	0.0001	0.21697	0.0003	5.2564	0.0213	192.789	0.4334	112.495	0.1904	207.871	0.3694	--	--	--	--	--	--	2.39e-17	Inf	up	0.000895569	Inf	up	1.66e-15	Inf	up	--	--	--	9.9e-19	Inf
Potri.017G004900.1.v3.0	--	--	PB.22177.1	PB.19278.1	PB.18760.2	PB.17832.1	Potri.017G004900.v3.0	[RTKL]	--	--	K04730|0|pop:POPTR_0017s03790g|hypothetical protein; K04730 interleukin-1 receptor-associated kinase 1 [EC:2.7.11.1] (A)	--	--	Probably inactive leucine-rich repeat receptor-like protein kinase At5g48380 OS=Arabidopsis thaliana GN=At5g48380 PE=1 SV=1	--	--	hypothetical protein POPTR_0017s03790g [Populus trichocarpa]	119.929	0.9328	205.788	0.9911	217.156	0.9936	137.945	0.9915	68.8742	0.993	49.0132	1	--	--	--	--	--	--	--	--	--	--	--	--	--	--	--	--	--	--	--	--
PB.22470.3	AT1G67090	RBCS1A	PB.22470.3	NA	NA	PB.18280.3	Potri.017G114600.v3.0	--	--	Molecular Function: monooxygenase activity (GO:0004497);; Molecular Function: copper ion binding (GO:0005507);; Cellular Component: cell wall (GO:0005618);; Biological Process: response to cold (GO:0009409);; Cellular Component: chloroplast thylakoid membrane (GO:0009535);; Cellular Component: chloroplast stroma (GO:0009570);; Biological Process: response to blue light (GO:0009637);; Biological P…	K01602|5.48237e-86|pop:POPTR_0005s15660g|Ribulose bisphosphate carboxylase small chain 1A family protein; K01602 ribulose-bisphosphate carboxylase small chain [EC:4.1.1.39] (A)	--	--	Ribulose bisphosphate carboxylase small chain, chloroplastic OS=Malus sp. GN=RBCS PE=2 SV=1	G	Carbohydrate transport and metabolism	Ribulose bisphosphate carboxylase small chain 1A family protein [Populus trichocarpa]	4989.23	0.1992	4671.84	0.2082	2754.18	0.1988	2310.44	0.192	2825.89	0.1861	3606.98	0.1879	--	--	--	--	--	--	4.73e-06	-1.22099	down	--	--	--	--	--	--	--	--	--	0.000370453	-1.04314
Potri.008G014000.1.v3.0	--	--	PB.12046.1	PB.10479.1	PB.10214.2	PB.9722.1	Potri.008G014000.v3.0	--	--	--	--	[O]	Posttranslational modification, protein turnover, chaperones	Inactive protein RESTRICTED TEV MOVEMENT 2 OS=Arabidopsis thaliana GN=RTM2 PE=3 SV=1	S	Function unknown	heat shock family protein [Populus trichocarpa]	84.8405	0.856	259.994	0.9643	297.568	0.987	245.026	0.9487	175.661	0.9999	162.136	0.9999	--	--	--	0.00321003	1.71418	up	--	--	--	--	--	--	--	--	--	--	--	--	--	--
PB.9978.4	--	--	PB.9978.4	NA	PB.9073.3	NA	Potri.006G229900.v3.0	--	--	Cellular Component: endoplasmic reticulum (GO:0005783);; Cellular Component: Golgi apparatus (GO:0005794);; Biological Process: negative regulation of ethylene-activated signaling pathway (GO:0010105);;	--	[S]	Function unknown	Protein REVERSION-TO-ETHYLENE SENSITIVITY1 OS=Arabidopsis thaliana GN=RTE1 PE=1 SV=1	S	Function unknown	hypothetical protein POPTR_0006s24600g [Populus trichocarpa]	9.12515	0.0222	30.1537	0.0481	17.629	0.0258	10.7859	0.0198	1.11215	0.0025	0.144786	0.0003	--	--	--	--	--	--	--	--	--	--	--	--	--	--	--	--	--	--	--	--
Potri.016G053000.6.v3.0	--	--	--	--	--	--	Potri.016G053000.v3.0	--	--	Molecular Function: 1-acylglycerol-3-phosphate O-acyltransferase activity (GO:0003841);; Cellular Component: endoplasmic reticulum (GO:0005783);; Biological Process: phosphatidylglycerol biosynthetic process (GO:0006655);;	K13523|4.18951e-122|pop:POPTR_0016s05340g|POPTRDRAFT_1103181; hypothetical protein; K13523 lysophosphatidic acid acyltransferase / lysophosphatidylinositol acyltransferase [EC:2.3.1.51 2.3.1.-] (A)	[I]	Lipid transport and metabolism	1-acyl-sn-glycerol-3-phosphate acyltransferase 2 OS=Brassica napus GN=LPAT2 PE=2 SV=1	I	Lipid transport and metabolism	hypothetical protein POPTR_0016s05340g [Populus trichocarpa]	77.2257	0.0972	208.53	0.1674	161.379	0.1555	112.146	0.1389	57.8246	0.0756	84.0332	0.1054	--	--	--	--	--	--	--	--	--	--	--	--	--	--	--	--	--	--	--	--
PB.10358.10	AT3G21180	ACA9	PB.10358.10	PB.8359.2	NA	NA	Potri.006G072900.v3.0	[P]	Inorganic ion transport and metabolism	Molecular Function: calcium-transporting ATPase activity (GO:0005388);; Molecular Function: calmodulin binding (GO:0005516);; Molecular Function: ATP binding (GO:0005524);; Cellular Component: integral component of membrane (GO:0016021);; Molecular Function: metal ion binding (GO:0046872);; Biological Process: calcium ion transmembrane transport (GO:0070588);;	K01537|0|pop:POPTR_0006s07240g|POPTRDRAFT_652846; hypothetical protein; K01537 Ca2+-transporting ATPase [EC:3.6.3.8] (A)	[P]	Inorganic ion transport and metabolism	Calcium-transporting ATPase 10, plasma membrane-type OS=Arabidopsis thaliana GN=ACA10 PE=1 SV=2	P	Inorganic ion transport and metabolism	hypothetical protein POPTR_0006s07240g [Populus trichocarpa]	0.000150284	0	71.787	0.0445	60.988	0.0307	75.2492	0.0337	86.8665	0.0369	94.1444	0.0399	--	--	--	--	--	--	1.23e-08	Inf	up	0.000786504	Inf	up	--	--	--	--	--	--	--	--
Potri.011G128900.v3.0.new2	AT4G03230	--	--	--	--	--	Potri.011G128900.v3.0	[RTKL]	--	Molecular Function: protein serine/threonine kinase activity (GO:0004674);; Molecular Function: ATP binding (GO:0005524);; Biological Process: protein phosphorylation (GO:0006468);; Biological Process: recognition of pollen (GO:0048544);;	--	--	--	G-type lectin S-receptor-like serine/threonine-protein kinase At4g27290 OS=Arabidopsis thaliana GN=At4g27290 PE=3 SV=4	T	Signal transduction mechanisms	hypothetical protein POPTR_0011s13250g [Populus trichocarpa]	0.00316874	0.0001	11.1075	0.0892	33.784	0.1557	64.9196	0.1715	29.2591	0.0744	66.1265	0.1486	--	--	--	--	--	--	5.34e-06	Inf	up	--	--	--	--	--	--	--	--	--	--	--
Potri.018G083300.2.v3.0	AT4G28980	CDKF1	PB.23654.1	PB.20382.1	PB.19817.1	PB.18850.1	Potri.018G083300.v3.0	[RTKL]	--	Biological Process: mitotic cell cycle (GO:0000278);; Molecular Function: cyclin-dependent protein serine/threonine kinase activity (GO:0004693);; Molecular Function: protein tyrosine kinase activity (GO:0004713);; Molecular Function: ATP binding (GO:0005524);; Cellular Component: nucleus (GO:0005634);; Cellular Component: cytosol (GO:0005829);; Biological Process: maintenance of root meristem id…	--	[R]	General function prediction only	Cyclin-dependent kinase F-1 OS=Arabidopsis thaliana GN=CDKF-1 PE=1 SV=1	R	General function prediction only	CDK-activating kinase 1at family protein [Populus trichocarpa]	427.709	0.4412	351.063	0.3303	215.142	0.2125	206.782	0.2475	209.882	0.2738	162.194	0.2039	--	--	--	--	--	--	--	--	--	--	--	--	0.000738579	-1.50084	down	--	--	--	--	--
Potri.018G079600.2.v3.0	AT1G60770	--	--	--	--	--	Potri.018G079600.v3.0	--	--	--	--	[R]	General function prediction only	Pentatricopeptide repeat-containing protein At1g60770 OS=Arabidopsis thaliana GN=At1g60770 PE=2 SV=1	R	General function prediction only	hypothetical protein POPTR_0018s05820g [Populus trichocarpa]	65.6342	0.1192	6.06198	0.016	20.5873	0.0578	58.8552	0.144	37.7361	0.087	57.6203	0.1329	0.00618565	-3.50865	down	--	--	--	--	--	--	--	--	--	--	--	--	--	--	--	--	--
Potri.009G096700.1.v3.0	AT3G19490	ATNHD1	PB.14417.1	PB.12322.1	PB.12022.1	PB.11431.1	Potri.009G096700.v3.0	[P]	Inorganic ion transport and metabolism	Cellular Component: integral component of membrane (GO:0016021);; Biological Process: transmembrane transport (GO:0055085);;	--	--	--	Na(+)/H(+) antiporter NhaD OS=Vibrio cholerae serotype O1 (strain ATCC 39541 / Classical Ogawa 395 / O395) GN=nhaD PE=1 SV=1	P	Inorganic ion transport and metabolism	hypothetical protein POPTR_0009s09960g [Populus trichocarpa]	714.953	0.9654	461.273	0.9737	387.233	0.9443	379.487	0.9672	401.587	0.969	435.083	0.992	--	--	--	--	--	--	0.00584707	-1.02442	down	--	--	--	--	--	--	--	--	--	--	--
Potri.011G140200.1.v3.0	--	--	PB.17154.1	PB.14862.1	PB.14456.1	PB.13731.1	Potri.011G140200.v3.0	--	--	Cellular Component: plasma membrane (GO:0005886);; Biological Process: syncytium formation (GO:0006949);; Cellular Component: integral component of membrane (GO:0016021);; Biological Process: response to karrikin (GO:0080167);;	--	--	--	CASP-like protein 2A1 OS=Populus trichocarpa GN=POPTRDRAFT_834139 PE=3 SV=1	S	Function unknown	integral membrane family protein [Populus trichocarpa]	469.391	1	113.552	1	47.6103	1	37.9414	1	36.1217	1	29.551	1	4.08e-06	-2.10571	down	7.07e-13	-3.40629	down	3.73e-15	-3.75894	down	1.87e-16	-3.83315	down	2.07e-17	-4.10795	down	--	--	--	--	--
Potri.015G060400.2.v3.0	--	--	PB.21001.3	PB.18019.1	PB.17524.1	NA	Potri.015G060400.v3.0	--	--	--	--	--	--	Squamosa promoter-binding-like protein 6 OS=Arabidopsis thaliana GN=SPL6 PE=2 SV=2	S	Function unknown	hypothetical protein POPTR_0015s07140g [Populus trichocarpa]	408.966	0.6254	208.774	0.4568	141.07	0.4615	139.383	0.5228	134.668	0.5103	119.423	0.491	--	--	--	0.000574022	-1.63456	down	0.000297962	-1.66409	down	9.98e-05	-1.72364	down	3.93e-05	-1.87492	down	--	--	--	--	--
PB.4338.9	--	--	PB.4338.9	PB.3374.2	NA	NA	Potri.002G139000.v3.0	--	--	--	--	--	--	--	--	--	hypothetical protein POPTR_0002s13990g [Populus trichocarpa]	1.89e-14	0	3.76224	0.0063	10.7748	0.0211	42.9812	0.0951	26.7432	0.0661	29.6121	0.0822	--	--	--	--	--	--	2.76e-06	Inf	up	--	--	--	--	--	--	--	--	--	0.00874942	3.65069
Potri.005G078900.2.v3.0	--	--	PB.7758.1	NA	NA	PB.6382.1	Potri.005G078900.v3.0	--	--	--	--	--	--	--	--	--	hypothetical protein POPTR_0005s08070g [Populus trichocarpa]	1.21562	1	2.80218	1	11.8472	1	66.6238	1	100.419	1	107.433	1	--	--	--	--	--	--	3.14e-06	5.94516	up	1.19e-08	6.531	up	6.47e-09	6.65232	up	--	--	--	6.12e-05	4.79782
PB.11434.5	AT5G64330	NPH3	PB.11434.5	PB.10250.3	NA	NA	Potri.007G112600.v3.0	--	--	Biological Process: polysaccharide biosynthetic process (GO:0000271);; Molecular Function: signal transducer activity (GO:0004871);; Biological Process: phototropism (GO:0009638);; Biological Process: plant-type cell wall organization (GO:0009664);; Biological Process: blue light signaling pathway (GO:0009785);; Biological Process: multidimensional cell growth (GO:0009825);; Biological Process: p…	--	--	--	Root phototropism protein 3 OS=Arabidopsis thaliana GN=RPT3 PE=1 SV=2	R	General function prediction only	hypothetical protein POPTR_0007s03550g [Populus trichocarpa]	9.77176	0.014	79.1632	0.0623	73.4656	0.0502	110.346	0.0732	112.304	0.0739	111.267	0.0836	0.00959158	2.96518	up	--	--	--	0.00207021	3.39291	up	0.000115814	3.4129	up	0.000166615	3.41456	up	--	--	--	--	--
Potri.007G032700.1.v3.0	AT4G36870	BLH2	PB.11187.2	PB.9815.1	NA	NA	Potri.007G032700.v3.0	--	--	--	--	[K]	Transcription	BEL1-like homeodomain protein 2 OS=Arabidopsis thaliana GN=BLH2 PE=1 SV=3	K	Transcription	hypothetical protein POPTR_0007s12170g [Populus trichocarpa]	82.1475	0.383	12.5877	0.6151	23.473	0.3482	64.1343	0.219	109.178	0.2254	121.387	0.2637	--	--	--	--	--	--	--	--	--	--	--	--	--	--	--	--	--	--	--	--
Potri.010G122600.1.v3.0	--	--	PB.15936.1	PB.13482.1	PB.13117.1	NA	Potri.010G122600.v3.0	--	--	--	--	--	--	--	S	Function unknown	hypothetical protein POPTR_0010s13250g [Populus trichocarpa]	150.269	1	100.119	1	38.4844	1	36.7221	1	29.7164	1	34.3149	1	--	--	--	0.00722867	-2.07434	down	0.00351766	-2.16434	down	0.000658294	-2.48095	down	0.00259295	-2.2455	down	--	--	--	--	--
Potri.011G081500.2.v3.0	--	--	PB.16987.1	PB.14578.1	PB.14188.3	PB.13466.1	Potri.011G081500.v3.0	--	--	--	--	[R]	General function prediction only	Auxilin-related protein 2 OS=Arabidopsis thaliana GN=At4g12770 PE=1 SV=1	O	Posttranslational modification, protein turnover, chaperones	PREDICTED: uncharacterized protein LOC105115398 [Populus euphratica]	313.608	0.4342	695.57	0.4886	698.202	0.3863	564.202	0.3198	505.764	0.2988	552.026	0.3394	--	--	--	0.00796286	1.05904	up	--	--	--	--	--	--	--	--	--	--	--	--	--	--
Potri.006G153100.2.v3.0	AT4G29380	--	--	--	--	--	Potri.006G153100.v3.0	--	--	Molecular Function: protein serine/threonine kinase activity (GO:0004674);; Molecular Function: ATP binding (GO:0005524);; Biological Process: protein phosphorylation (GO:0006468);;	K08333|0|pop:POPTR_0006s15790g|POPTRDRAFT_653324; hypothetical protein; K08333 phosphoinositide-3-kinase, regulatory subunit 4 [EC:2.7.11.1] (A)	[T]	Signal transduction mechanisms	Phosphoinositide 3-kinase regulatory subunit 4 OS=Mus musculus GN=Pik3r4 PE=1 SV=3	T	Signal transduction mechanisms	PREDICTED: probable serine/threonine-protein kinase vps15 [Populus euphratica]	145.514	0.1229	297.399	0.2079	364.854	0.2198	396.222	0.21	410.793	0.2135	395.994	0.2186	--	--	--	--	--	--	0.00611687	1.33331	up	0.00558506	1.37799	up	--	--	--	--	--	--	--	--
PB.17225.1	AT5G56020	--	PB.17225.1	PB.14979.1	NA	PB.13856.1	Potri.011G164900.v3.0	--	--	Cellular Component: integral component of membrane (GO:0016021);; Biological Process: vesicle-mediated transport (GO:0016192);;	--	[U]	Intracellular trafficking, secretion, and vesicular transport	Protein transport protein SFT2 OS=Saccharomyces cerevisiae (strain ATCC 204508 / S288c) GN=SFT2 PE=1 SV=1	U	Intracellular trafficking, secretion, and vesicular transport	hypothetical protein POPTR_0011s16770g [Populus trichocarpa]	14.2673	0.045	77.636	0.2202	40.7921	0.1067	172.161	0.3586	116.622	0.2585	112.654	0.2408	--	--	--	--	--	--	0.000652763	3.50162	up	--	--	--	0.00485163	2.89587	up	--	--	--	--	--
PB.774.26	AT5G59010	--	PB.774.26	NA	PB.1346.9	NA	Potri.001G246400.v3.0	--	--	Molecular Function: protein kinase activity (GO:0004672);; Molecular Function: ATP binding (GO:0005524);; Cellular Component: plasma membrane (GO:0005886);; Biological Process: protein phosphorylation (GO:0006468);; Cellular Component: plasmodesma (GO:0009506);;	--	--	--	Probable serine/threonine-protein kinase At5g41260 OS=Arabidopsis thaliana GN=At5g41260 PE=1 SV=1	T	Signal transduction mechanisms	PREDICTED: probable serine/threonine-protein kinase At5g41260 isoform X2 [Populus euphratica]	100.584	0.0499	295.22	0.0634	296.339	0.0591	228.244	0.0682	113.806	0.0481	115.401	0.0558	--	--	--	--	--	--	--	--	--	--	--	--	--	--	--	--	--	--	--	--
Potri.009G070400.1.v3.0	--	--	PB.14339.1	PB.12160.1	PB.11871.1	PB.11292.1	Potri.009G070400.v3.0	--	--	--	--	--	--	--	R	General function prediction only	PREDICTED: uncharacterized protein LOC105110770 [Populus euphratica]	333.486	1	653.914	1	653.095	1	744.073	1	727.993	1	724.435	1	--	--	--	--	--	--	0.00527549	1.04853	up	0.00524893	1.01025	up	0.00567502	1.02246	up	--	--	--	--	--
PB.19194.2	AT5G04720	ADR1-L2	PB.19194.2	NA	NA	PB.15491.2	Potri.014G035700.v3.0	--	--	Biological Process: defense response (GO:0006952);; Molecular Function: ADP binding (GO:0043531);;	--	--	--	Probable disease resistance protein At4g33300 OS=Arabidopsis thaliana GN=At4g33300 PE=2 SV=3	R	General function prediction only	disease resistance family protein [Populus trichocarpa]	182.291	0.1778	472.456	0.2389	586.956	0.2675	528.806	0.2406	442.705	0.1883	420.279	0.1648	--	--	--	--	--	--	--	--	--	0.00940371	1.17032	up	--	--	--	--	--	--	--	--
Potri.007G100200.1.v3.0	AT5G63860	UVR8	PB.11855.1	PB.10186.1	PB.9910.1	PB.9442.1	Potri.007G100200.v3.0	[DZ]	--	Cellular Component: chromatin (GO:0000785);; Molecular Function: chromatin binding (GO:0003682);; Molecular Function: guanyl-nucleotide exchange factor activity (GO:0005085);; Cellular Component: nucleus (GO:0005634);; Cellular Component: cytosol (GO:0005829);; Biological Process: glucose catabolic process (GO:0006007);; Biological Process: entrainment of circadian clock (GO:0009649);; Biological…	--	[S]	Function unknown	Ultraviolet-B receptor UVR8 OS=Arabidopsis thaliana GN=UVR8 PE=1 SV=1	S	Function unknown	hypothetical protein POPTR_0007s04700g [Populus trichocarpa]	336.594	0.2834	296.35	0.3414	235.169	0.3328	189.142	0.3261	143.386	0.2751	204.531	0.3834	--	--	--	--	--	--	--	--	--	0.00550048	-1.3523	down	--	--	--	--	--	--	--	--
Potri.013G147700.1.v3.0	--	--	PB.19044.1	PB.16543.1	PB.16087.1	PB.15301.1	Potri.013G147700.v3.0	--	--	--	--	--	--	--	S	Function unknown	wound-responsive family protein [Populus trichocarpa]	319.803	1	317.461	1	375.203	1	540.591	1	713.045	1	757.926	1	--	--	--	--	--	--	--	--	--	0.00419765	1.04144	up	0.00139554	1.14835	up	--	--	--	--	--
Potri.006G276300.2.v3.0	--	--	PB.11070.1	PB.9582.1	PB.9331.1	PB.8882.1	Potri.006G276300.v3.0	--	--	Cellular Component: nucleus (GO:0005634);; Molecular Function: selenium binding (GO:0008430);; Biological Process: cell redox homeostasis (GO:0045454);;	--	--	--	--	S	Function unknown	hypothetical protein POPTR_0006s29120g [Populus trichocarpa]	202.859	0.6367	96.1445	0.4598	78.7103	0.4223	78.0431	0.4439	65.814	0.3792	85.0299	0.5099	--	--	--	--	--	--	--	--	--	0.00555362	-1.74637	down	--	--	--	--	--	--	--	--
Potri.003G202500.1.v3.0	--	--	--	--	--	--	Potri.003G202500.v3.0	--	--	Biological Process: response to stress (GO:0006950);; Biological Process: response to abiotic stimulus (GO:0009628);;	--	--	--	Polyadenylate-binding protein-interacting protein 2 OS=Arabidopsis thaliana GN=CID2 PE=2 SV=1	S	Function unknown	PREDICTED: polyadenylate-binding protein-interacting protein 2-like [Populus euphratica]	0.165753	0.0001	0.387729	0.0002	78.843	0.0273	0.374369	0.0001	0.789881	0.0002	777.34	0.1842	--	--	--	--	--	--	--	--	--	--	--	--	0.00040835	Inf	up	--	--	--	--	--
Potri.006G114400.2.v3.0	AT1G79620	--	--	--	--	--	Potri.006G114400.v3.0	[RTKL]	--	Biological Process: activation of MAPKK activity (GO:0000186);; Molecular Function: MAP kinase kinase kinase activity (GO:0004709);; Molecular Function: ATP binding (GO:0005524);; Biological Process: transmembrane receptor protein tyrosine kinase signaling pathway (GO:0007169);; Biological Process: glucuronoxylan metabolic process (GO:0010413);; Cellular Component: integral component of membrane …	--	--	--	Probable leucine-rich repeat receptor-like protein kinase At5g49770 OS=Arabidopsis thaliana GN=At5g49770 PE=2 SV=1	T	Signal transduction mechanisms	leucine-rich repeat transmembrane protein kinase [Populus trichocarpa]	12.2094	0.2119	55.1125	0.3396	3.82333	0.0147	98.0015	0.2943	141.314	0.4054	20.8849	0.0653	--	--	--	--	--	--	--	--	--	2e-05	3.4338	up	--	--	--	--	--	--	--	--
Potri.009G163700.4.v3.0	--	--	PB.14637.3	NA	PB.12400.1	NA	Potri.009G163700.v3.0	--	--	Cellular Component: nucleus (GO:0005634);; Cellular Component: cytoplasm (GO:0005737);; Biological Process: carbohydrate metabolic process (GO:0005975);; Molecular Function: glucan endo-1,3-beta-D-glucosidase activity (GO:0042973);; Cellular Component: anchored component of plasma membrane (GO:0046658);;	--	--	--	Glucan endo-1,3-beta-glucosidase 14 OS=Arabidopsis thaliana GN=At2g27500 PE=1 SV=2	R	General function prediction only	hypothetical protein POPTR_0009s16530g [Populus trichocarpa]	2.931	0.1264	32.3375	0.3401	13.3926	0.0385	59.411	0.0673	38.4756	0.0345	106.609	0.087	--	--	--	--	--	--	0.00020942	4.35159	up	--	--	--	3.73e-07	5.21475	up	--	--	--	--	--
PB.10325.1	AT5G34930	TYRAAT1	PB.10325.1	PB.8293.2	PB.8107.1	PB.7701.1	Potri.006G062600.v3.0	[E]	Amino acid transport and metabolism	Molecular Function: prephenate dehydrogenase (NADP+) activity (GO:0004665);; Biological Process: tyrosine biosynthetic process (GO:0006571);; Molecular Function: prephenate dehydrogenase activity (GO:0008977);; Biological Process: oxidation-reduction process (GO:0055114);;	K15227|0|pop:POPTR_0006s06140g|hypothetical protein; K15227 arogenate dehydrogenase (NADP+), plant [EC:1.3.1.78] (A)	[E]	Amino acid transport and metabolism	Arogenate dehydrogenase 1, chloroplastic OS=Arabidopsis thaliana GN=TYRAAT1 PE=1 SV=1	E	Amino acid transport and metabolism	hypothetical protein POPTR_0006s06140g [Populus trichocarpa]	366.251	0.5841	227.634	0.5726	135.21	0.4744	90.4367	0.5073	87.6123	0.5817	95.9905	0.5157	--	--	--	0.00218337	-1.5396	down	1.42e-05	-2.13074	down	4.23e-06	-2.1876	down	2.76e-05	-2.03342	down	--	--	--	--	--
Potri.014G153000.1.v3.0	AT1G05190	emb2394	PB.19604.1	PB.17470.1	PB.16993.1	PB.16139.1	Potri.014G153000.v3.0	[J]	Translation, ribosomal structure and biogenesis	Molecular Function: structural constituent of ribosome (GO:0003735);; Biological Process: pentose-phosphate shunt (GO:0006098);; Biological Process: DNA-templated transcription, elongation (GO:0006354);; Biological Process: rRNA processing (GO:0006364);; Biological Process: translation (GO:0006412);; Cellular Component: chloroplast stroma (GO:0009570);; Biological Process: plastid organization (G…	K02933|3.37212e-142|pop:POPTR_0014s15120g|POPTRDRAFT_572955; ribosomal protein L6; K02933 large subunit ribosomal protein L6 (A)	[J]	Translation, ribosomal structure and biogenesis	50S ribosomal protein L6, chloroplastic OS=Arabidopsis thaliana GN=RPL6 PE=2 SV=1	J	Translation, ribosomal structure and biogenesis	ribosomal protein L6 [Populus trichocarpa]	2094.53	0.9891	1248.57	0.988	985.055	0.9724	918.418	0.9898	984.093	0.9883	997.914	0.9769	--	--	--	3.99e-05	-1.186	down	2.89e-06	-1.29948	down	6e-06	-1.20696	down	2.11e-05	-1.16874	down	--	--	--	--	--
Potri.008G155900.1.v3.0	AT3G22740	HMT3	PB.13309.2	NA	PB.11094.2	NA	Potri.008G155900.v3.0	[E]	Amino acid transport and metabolism	Cellular Component: cytoplasm (GO:0005737);; Cellular Component: plasma membrane (GO:0005886);; Molecular Function: S-adenosylmethionine-homocysteine S-methyltransferase activity (GO:0008898);; Biological Process: methylation (GO:0032259);;	K00547|0|pop:POPTR_0008s15570g|POPTRDRAFT_657184; Homocysteine S-methyltransferase 3 family protein; K00547 homocysteine S-methyltransferase [EC:2.1.1.10] (A)	[E]	Amino acid transport and metabolism	Homocysteine S-methyltransferase 3 OS=Arabidopsis thaliana GN=HMT3 PE=1 SV=2	E	Amino acid transport and metabolism	PREDICTED: homocysteine S-methyltransferase 3 [Populus euphratica]	174.247	1	668.766	1	1053.99	1	1218.25	1	1297.19	1	1196.55	1	1.58e-06	1.88423	up	8.23e-07	2.50348	up	1.34e-09	2.6979	up	3.6e-06	2.78069	up	8.38e-05	2.68445	up	--	--	--	--	--
Potri.013G161200.2.v3.0	--	--	--	--	--	--	Potri.013G161200.v3.0	[L]	Replication, recombination and repair	--	K03654|0|pop:POPTR_0013s15710g|POPTRDRAFT_1097738; hypothetical protein; K03654 ATP-dependent DNA helicase RecQ [EC:3.6.4.12] (A)	[L]	Replication, recombination and repair	ATP-dependent DNA helicase RecQ OS=Pasteurella multocida (strain Pm70) GN=recQ PE=3 SV=1	A	RNA processing and modification	PREDICTED: Werner syndrome ATP-dependent helicase-like isoform X1 [Populus euphratica]	99.1289	0.1223	44.7082	0.0894	0.0932205	0.0002	33.0884	0.0965	26.5573	0.0781	11.4998	0.0329	--	--	--	0.000309728	#NAME?	down	--	--	--	--	--	--	--	--	--	--	--	--	--	--
Potri.001G162100.2.v3.0	--	--	PB.1980.1	NA	NA	PB.873.1	Potri.001G162100.v3.0	--	--	--	--	--	--	--	S	Function unknown	hypothetical protein POPTR_0001s16220g [Populus trichocarpa]	24.2524	0.2541	51.619	0.1438	105.025	0.1839	152.859	0.2037	139.513	0.1623	133.344	0.1597	--	--	--	--	--	--	0.000868766	2.55824	up	0.00196443	2.41768	up	0.00355163	2.37423	up	--	--	--	--	--
PB.1589.3	AT5G63930	--	PB.1589.3	NA	NA	PB.242.3	Potri.001G053400.v3.0	[RTKL]	--	Biological Process: activation of MAPKK activity (GO:0000186);; Molecular Function: MAP kinase kinase kinase activity (GO:0004709);; Molecular Function: ATP binding (GO:0005524);; Cellular Component: integral component of membrane (GO:0016021);; Molecular Function: 2-alkenal reductase [NAD(P)] activity (GO:0032440);; Biological Process: oxidation-reduction process (GO:0055114);;	--	--	--	Probable leucine-rich repeat receptor-like protein kinase At2g33170 OS=Arabidopsis thaliana GN=At2g33170 PE=2 SV=1	T	Signal transduction mechanisms	leucine-rich repeat transmembrane protein kinase [Populus trichocarpa]	63.5223	0.1267	113.011	0.1156	117.352	0.0872	159.936	0.0914	279.284	0.138	262.089	0.1284	--	--	--	--	--	--	--	--	--	0.000339972	2.02107	up	0.0010394	1.94721	up	--	--	--	--	--
Potri.010G108200.5.v3.0	AT3G17860	JAZ3	PB.14979.2	PB.13393.2	NA	NA	Potri.010G108200.v3.0	--	--	--	K13464|1.7251e-144|pop:POPTR_0010s11850g|POPTRDRAFT_822061; hypothetical protein; K13464 jasmonate ZIM domain-containing protein (A)	--	--	Protein TIFY 6B OS=Arabidopsis thaliana GN=TIFY6B PE=1 SV=1	R	General function prediction only	hypothetical protein POPTR_0010s11850g [Populus trichocarpa]	188.45	0.1707	461.615	0.2542	521.78	0.2371	555.13	0.2355	479.728	0.2091	431.064	0.1918	--	--	--	0.00184106	1.3745	up	0.000480785	1.45063	up	0.00401097	1.23356	up	--	--	--	--	--	--	--	--
PB.2189.4	AT5G19500	--	PB.2189.4	NA	NA	PB.1169.4	Potri.001G224900.v3.0	[E]	Amino acid transport and metabolism	Biological Process: amino acid transmembrane transport (GO:0003333);; Cellular Component: chloroplast (GO:0009507);; Cellular Component: membrane (GO:0016020);;	K03834|1.19054e-128|pop:POPTR_0001s23220g|hypothetical protein; K03834 tyrosine-specific transport protein (A)	--	--	Tyrosine-specific transport protein OS=Shigella flexneri GN=tyrP PE=3 SV=1	S	Function unknown	hypothetical protein POPTR_0001s23220g [Populus trichocarpa]	0.00467547	0	12.8572	0.0595	26.1796	0.1171	20.3764	0.0868	27.8384	0.1138	50.4031	0.2189	--	--	--	--	--	--	--	--	--	--	--	--	9.34e-07	Inf	up	--	--	--	--	--
Potri.006G245400.1.v3.0	AT5G25560	--	PB.10969.6	NA	PB.9167.1	NA	Potri.006G245400.v3.0	--	--	Cellular Component: nucleus (GO:0005634);; Molecular Function: zinc ion binding (GO:0008270);;	K10144|0|pop:POPTR_0006s26180g|POPTRDRAFT_654056; zinc finger family protein; K10144 RING finger and CHY zinc finger domain-containing protein 1 [EC:6.3.2.19] (A)	[R]	General function prediction only	RING finger and CHY zinc finger domain-containing protein 1 OS=Mus musculus GN=Rchy1 PE=1 SV=1	O	Posttranslational modification, protein turnover, chaperones	zinc finger family protein [Populus trichocarpa]	529.899	0.2453	1215.45	0.2537	2138.97	0.2465	2690.31	0.2154	3022.03	0.2253	2404.37	0.2095	0.00550421	1.13876	up	5.51e-06	1.91741	up	1.1e-07	2.23409	up	2.92e-05	2.39464	up	1.22e-09	2.08577	up	--	--	--	--	--
Potri.013G040800.2.v3.0	--	--	--	--	--	--	Potri.013G040800.v3.0	--	--	--	--	--	--	--	S	Function unknown	hypothetical protein POPTR_0013s03810g [Populus trichocarpa]	51.1326	0.1881	28.7137	0.2874	15.1022	0.2145	3.13149	0.0616	15.8123	0.2809	9.58613	0.1702	--	--	--	--	--	--	0.000383094	-4.19519	down	--	--	--	--	--	--	--	--	--	--	--
Potri.014G157600.1.v3.0	AT2G32990	AtGH9B8	--	--	--	--	Potri.014G157600.v3.0	--	--	Biological Process: carbohydrate metabolic process (GO:0005975);; Molecular Function: cellulase activity (GO:0008810);;	--	--	--	Endoglucanase 11 OS=Arabidopsis thaliana GN=At2g32990 PE=2 SV=1	G	Carbohydrate transport and metabolism	hypothetical protein POPTR_0014s15590g [Populus trichocarpa]	188.941	0.4749	193.346	0.4401	101.599	0.3484	34.3816	0.271	53.9361	0.5258	39.7479	0.3622	--	--	--	--	--	--	0.000138464	-2.58562	down	0.002965	-1.93701	down	0.000453192	-2.36737	down	--	--	--	0.000819543	-2.52952
PB.16299.17	AT3G52180	ATPTPKIS1	PB.16299.17	NA	NA	PB.13084.7	Potri.010G232200.v3.0	--	--	Biological Process: starch metabolic process (GO:0005982);; Cellular Component: chloroplast (GO:0009507);; Biological Process: dephosphorylation (GO:0016311);; Molecular Function: phosphatase activity (GO:0016791);;	--	[V]	Defense mechanisms	Phosphoglucan phosphatase DSP4, chloroplastic OS=Arabidopsis thaliana GN=DSP4 PE=1 SV=1	V	Defense mechanisms	hypothetical protein POPTR_0010s23850g [Populus trichocarpa]	18.4475	0.0337	78.2171	0.0985	79.7453	0.078	111.945	0.0927	124.847	0.0922	128.128	0.0876	--	--	--	--	--	--	0.00442181	2.51272	up	0.00121345	2.66496	up	0.00109009	2.72378	up	--	--	--	--	--
PB.6164.3	--	--	PB.6164.3	PB.5347.1	PB.5214.2	NA	Potri.004G005700.v3.0	--	--	--	--	--	--	F-box/LRR-repeat protein At5g63520 OS=Arabidopsis thaliana GN=At5g63520 PE=2 SV=1	R	General function prediction only	hypothetical protein POPTR_0004s00730g [Populus trichocarpa]	5.22597	0.2142	39.3766	0.3982	63.1876	0.4879	9.25506	0.1609	13.5515	0.2546	4.50837	0.1029	--	--	--	0.00159097	3.54541	up	--	--	--	--	--	--	--	--	--	--	--	--	--	--
Potri.002G199200.1.v3.0	--	--	--	--	--	--	Potri.002G199200.v3.0	--	--	Molecular Function: metal ion binding (GO:0046872);;	--	--	--	Zinc finger protein 6 OS=Arabidopsis thaliana GN=ZFP6 PE=2 SV=1	R	General function prediction only	hypothetical protein POPTR_0002s20020g [Populus trichocarpa]	1.89712	1	27.3125	1	25.6331	1	4.21358	1	3.80428	1	0.387583	1	--	--	--	0.00933132	3.82692	up	--	--	--	--	--	--	--	--	--	--	--	--	--	--
PB.14455.10	--	--	PB.14455.10	NA	PB.12072.2	NA	Potri.009G107000.v3.0	--	--	Molecular Function: microtubule motor activity (GO:0003777);; Molecular Function: ATP binding (GO:0005524);; Cellular Component: kinesin complex (GO:0005871);; Cellular Component: microtubule (GO:0005874);; Biological Process: microtubule-based movement (GO:0007018);; Molecular Function: microtubule binding (GO:0008017);;	--	--	--	Phragmoplast orienting kinesin 2 OS=Arabidopsis thaliana GN=POK2 PE=2 SV=1	Z	Cytoskeleton	hypothetical protein POPTR_0009s11020g [Populus trichocarpa]	32.9459	0.4687	204.713	0.6145	271.263	0.4968	280.995	0.5423	219.744	0.5921	160.647	0.4725	0.0014598	2.60118	up	2.04e-06	2.97033	up	--	--	--	4.05e-05	2.64186	up	0.00313102	2.2087	up	--	--	--	--	--
PB.6967.5	AT1G28330	DYL1	PB.6967.5	NA	PB.5397.6	NA	Potri.004G047100.v3.0	--	--	--	--	--	--	Auxin-repressed 12.5 kDa protein OS=Fragaria ananassa PE=2 SV=1	S	Function unknown	unknown [Populus trichocarpa]	700.399	0.0865	1079.84	0.0784	1387.81	0.075	1777.05	0.0812	1887.79	0.0769	2091.09	0.0808	--	--	--	--	--	--	1.99e-05	1.23326	up	1.4e-06	1.31381	up	0.00187672	1.47847	up	--	--	--	--	--
Potri.005G250000.2.v3.0	AT1G63610	--	PB.8350.1	PB.7903.2	PB.7710.1	PB.7332.2	Potri.005G250000.v3.0	--	--	Cellular Component: chloroplast (GO:0009507);;	--	--	--	--	S	Function unknown	hypothetical protein POPTR_0005s27140g [Populus trichocarpa]	358.439	0.6226	218.51	0.5292	191.332	0.5979	168.83	0.5818	160.888	0.496	196.324	0.5887	--	--	--	--	--	--	--	--	--	0.00702954	-1.27378	down	--	--	--	--	--	--	--	--
PB.19690.4	AT2G30650	--	PB.19690.4	PB.17633.4	NA	NA	Potri.014G179000.v3.0	[I]	Lipid transport and metabolism	Molecular Function: 3-hydroxyisobutyryl-CoA hydrolase activity (GO:0003860);; Molecular Function: enoyl-CoA hydratase activity (GO:0004300);; Biological Process: valine catabolic process (GO:0006574);; Biological Process: response to cold (GO:0009409);; Biological Process: response to auxin (GO:0009733);;	K05605|0|pop:POPTR_0014s17710g|POPTRDRAFT_732647; beta-hydroxyisobutyryl-coa hydrolase 1 family protein; K05605 3-hydroxyisobutyryl-CoA hydrolase [EC:3.1.2.4] (A)	--	--	3-hydroxyisobutyryl-CoA hydrolase 1 OS=Arabidopsis thaliana GN=CHY1 PE=1 SV=1	I	Lipid transport and metabolism	beta-hydroxyisobutyryl-coa hydrolase 1 family protein [Populus trichocarpa]	69.1891	0.1037	32.8295	0.0464	28.4601	0.0389	39.1209	0.0535	0.208858	0.0003	26.8939	0.0363	--	--	--	--	--	--	--	--	--	4.4e-09	#NAME?	down	--	--	--	--	--	--	--	--
PB.14359.6	--	--	PB.14359.6	PB.12208.2	NA	NA	Potri.009G078200.v3.0	[F]	Nucleotide transport and metabolism	--	--	[F]	Nucleotide transport and metabolism	--	F	Nucleotide transport and metabolism	hypothetical protein POPTR_0009s08190g [Populus trichocarpa]	17.1864	0.0519	69.8402	0.0646	111.843	0.0585	138.433	0.0649	172.168	0.0841	124.475	0.0665	--	--	--	0.00357422	2.64072	up	0.00630163	2.942	up	1.02e-05	3.24819	up	0.000969423	2.79726	up	--	--	--	--	--
Potri.004G215600.1.v3.0	AT2G28120	--	PB.6786.1	PB.6382.1	NA	NA	Potri.004G215600.v3.0	--	--	Cellular Component: plasma membrane (GO:0005886);;	--	--	--	--	R	General function prediction only	nodulin family protein [Populus trichocarpa]	197.94	1	140.157	1	89.6079	1	64.0905	1	73.8961	1	62.1015	1	--	--	--	--	--	--	0.0081178	-1.74553	down	--	--	--	0.00678055	-1.77949	down	--	--	--	--	--
Potri.010G189200.3.v3.0	--	--	--	--	--	--	Potri.010G189200.v3.0	[S]	Function unknown	Cellular Component: GINS complex (GO:0000811);; Biological Process: DNA-dependent DNA replication (GO:0006261);; Biological Process: embryo development ending in seed dormancy (GO:0009793);;	K10734|1.22918e-130|pop:POPTR_0010s19650g|POPTRDRAFT_567274; TITAN 10 family protein; K10734 GINS complex subunit 3 (A)	[S]	Function unknown	DNA replication complex GINS protein PSF3 OS=Phaeosphaeria nodorum (strain SN15 / ATCC MYA-4574 / FGSC 10173) GN=PSF3 PE=3 SV=1	S	Function unknown	TITAN 10 family protein [Populus trichocarpa]	83.9463	0.7385	38.4159	0.6854	19.7504	0.6936	14.8713	0.901	10.0508	0.7259	13.6663	0.8167	--	--	--	--	--	--	0.00570721	-2.65453	down	0.000624498	-3.23033	down	0.00372873	-2.77274	down	--	--	--	--	--
PB.18033.2	--	--	PB.18033.2	NA	NA	PB.14458.2	Potri.012G118100.v3.0	--	--	--	--	[TR]	--	--	T	Signal transduction mechanisms	hypothetical protein POPTR_0012s11870g [Populus trichocarpa]	23.4823	0.0545	107.1	0.1393	162.323	0.1808	139.827	0.1877	117.206	0.1774	101.39	0.1824	--	--	--	0.000424196	2.71739	up	0.00181668	2.48783	up	0.00805456	2.22264	up	--	--	--	--	--	--	--	--
Potri.008G221700.1.v3.0	--	--	--	--	--	--	Potri.008G221700.v3.0	--	--	--	--	[S]	Function unknown	Protein FAM179B OS=Mus musculus GN=Fam179b PE=3 SV=3	S	Function unknown	hypothetical protein POPTR_0082s00210g [Populus trichocarpa]	177.3	0.4443	29.0403	0.2478	35.7879	0.5752	15.3172	0.3686	12.3025	0.2917	18.1066	0.3611	--	--	--	--	--	--	0.00492598	-3.67401	down	0.0017868	-4.03716	down	0.00646018	-3.42534	down	--	--	--	--	--
Potri.011G138700.4.v3.0	--	--	--	--	--	--	Potri.011G138700.v3.0	--	--	--	--	[R]	General function prediction only	--	R	General function prediction only	hypothetical protein POPTR_0011s14190g [Populus trichocarpa]	161.352	0.1947	87.807	0.1053	29.8166	0.0341	150.315	0.1752	112.318	0.1314	128.596	0.1538	--	--	--	0.00451267	-2.54102	down	--	--	--	--	--	--	--	--	--	--	--	--	--	--
Potri.T055600.1.v3.0	--	--	PB.24862.2	PB.21550.3	PB.20941.3	NA	Potri.T055600.v3.0	--	--	Molecular Function: calcium ion binding (GO:0005509);;	--	--	--	--	--	--	hypothetical protein POPTR_0019s04390g [Populus trichocarpa]	304.843	0.936	314.302	0.9153	186.726	0.883	91.8103	0.8038	76.735	0.8678	54.5658	0.7733	--	--	--	--	--	--	0.00058057	-1.83556	down	4.91e-05	-2.10852	down	2.22e-06	-2.58053	down	--	--	--	0.000835644	-1.79796
Potri.010G084100.2.v3.0	AT4G14790	ATSUV3	--	--	--	--	Potri.010G084100.v3.0	[LKJ]	--	Molecular Function: nucleic acid binding (GO:0003676);; Molecular Function: ATP-dependent RNA helicase activity (GO:0004004);; Molecular Function: ATP binding (GO:0005524);; Cellular Component: mitochondrion (GO:0005739);; Biological Process: pollen development (GO:0009555);; Biological Process: megagametogenesis (GO:0009561);; Biological Process: RNA metabolic process (GO:0016070);;	K17675|0|pop:POPTR_0010s09420g|POPTRDRAFT_566213; hypothetical protein; K17675 ATP-dependent RNA helicase SUPV3L1/SUV3 [EC:3.6.4.13] (A)	[A]	RNA processing and modification	ATP-dependent RNA helicase SUV3, mitochondrial OS=Oryza sativa subsp. japonica GN=SUV3 PE=1 SV=1	A	RNA processing and modification	hypothetical protein POPTR_0010s09420g [Populus trichocarpa]	6.73689	0.0236	43.9402	0.1239	40.1821	0.1005	37.632	0.0888	57.5477	0.1373	25.6689	0.0629	--	--	--	--	--	--	--	--	--	0.00630069	2.98914	up	--	--	--	--	--	--	--	--
PB.11187.1	AT4G36870	BLH2	PB.11187.1	NA	NA	PB.9108.1	Potri.007G032700.v3.0	--	--	Molecular Function: DNA binding (GO:0003677);;	--	[K]	Transcription	BEL1-like homeodomain protein 2 OS=Arabidopsis thaliana GN=BLH2 PE=1 SV=3	K	Transcription	hypothetical protein POPTR_0007s12170g [Populus trichocarpa]	18.2033	0.0849	0.632227	0.0309	6.58515	0.0977	31.1504	0.1064	39.9062	0.0824	51.3234	0.1115	--	--	--	--	--	--	--	--	--	--	--	--	--	--	--	--	--	--	0.000618109	6.49611
Potri.T094400.1.v3.0	--	--	PB.24546.1	PB.21312.1	PB.20725.1	PB.19687.1	Potri.T094400.v3.0	--	--	Cellular Component: intracellular (GO:0005622);; Molecular Function: zinc ion binding (GO:0008270);; Biological Process: cellular process (GO:0009987);;	--	[K]	Transcription	Zinc finger protein CONSTANS-LIKE 5 OS=Arabidopsis thaliana GN=COL5 PE=2 SV=2	K	Transcription	hypothetical protein POPTR_0018s10510g [Populus trichocarpa]	524.245	0.9264	391.451	0.8971	332.735	0.9128	313.207	0.9366	264.364	0.97	222.304	0.9538	--	--	--	--	--	--	--	--	--	0.00565185	-1.10411	down	0.000994511	-1.33749	down	--	--	--	--	--
PB.18913.1	--	--	PB.18913.1	NA	PB.15880.1	PB.15110.1	Potri.013G102600.v3.0	--	--	Molecular Function: DNA binding (GO:0003677);; Molecular Function: sequence-specific DNA binding transcription factor activity (GO:0003700);; Cellular Component: nucleus (GO:0005634);; Biological Process: regulation of transcription, DNA-templated (GO:0006355);; Biological Process: ion transport (GO:0006811);; Biological Process: vegetative to reproductive phase transition of meristem (GO:0010228…	--	[K]	Transcription	Agamous-like MADS-box protein AGL12 OS=Arabidopsis thaliana GN=AGL12 PE=2 SV=2	K	Transcription	PREDICTED: agamous-like MADS-box protein AGL12 isoform X2 [Populus euphratica]	17.8508	0.823	38.9117	0.745	94.9336	0.7214	225.395	0.6682	318.984	0.6451	403.324	0.6554	--	--	--	--	--	--	1.38e-07	3.58665	up	5.14e-12	4.08046	up	7.69e-16	4.43931	up	--	--	--	7.28e-05	2.52441
PB.17248.3	AT5G53130	CNGC1	PB.17248.3	PB.15024.3	PB.14623.2	NA	Potri.012G002200.v3.0	--	--	Molecular Function: intracellular cyclic nucleotide activated cation channel activity (GO:0005221);; Molecular Function: inward rectifier potassium channel activity (GO:0005242);; Molecular Function: calmodulin binding (GO:0005516);; Cellular Component: plasma membrane (GO:0005886);; Biological Process: potassium ion transport (GO:0006813);; Biological Process: calcium ion transport (GO:0006816);…	K05391|0|pop:POPTR_0012s01690g|POPTRDRAFT_569505; cyclic nucleotide-gated channel C family protein; K05391 cyclic nucleotide gated channel, other eukaryote (A)	[PT]	--	Cyclic nucleotide-gated ion channel 1 OS=Arabidopsis thaliana GN=CNGC1 PE=1 SV=1	P	Inorganic ion transport and metabolism	cyclic nucleotide-gated channel C family protein [Populus trichocarpa]	592.497	0.3588	363.804	0.2436	189.952	0.1361	127.501	0.1107	144.557	0.1296	131.545	0.1121	--	--	--	1.56e-05	-1.74439	down	5.85e-09	-2.33004	down	1.72e-08	-2.15478	down	7.58e-09	-2.26913	down	--	--	--	--	--
Potri.017G110000.1.v3.0	AT5G20290	RPS8A	PB.22453.4	NA	PB.19204.5	NA	Potri.017G110000.v3.0	[J]	Translation, ribosomal structure and biogenesis	Molecular Function: structural constituent of ribosome (GO:0003735);; Cellular Component: cell wall (GO:0005618);; Cellular Component: nucleolus (GO:0005730);; Cellular Component: plasma membrane (GO:0005886);; Biological Process: translation (GO:0006412);; Cellular Component: chloroplast (GO:0009507);; Molecular Function: rRNA binding (GO:0019843);; Cellular Component: cytosolic ribosome (GO:002…	K02995|5.00654e-119|pop:POPTR_0017s14180g|hypothetical protein; K02995 small subunit ribosomal protein S8e (A)	[J]	Translation, ribosomal structure and biogenesis	40S ribosomal protein S8 OS=Zea mays GN=RPS8 PE=1 SV=2	J	Translation, ribosomal structure and biogenesis	hypothetical protein POPTR_0017s14180g [Populus trichocarpa]	931.284	0.5222	391.962	0.4715	372.125	0.5141	350.387	0.5068	313.257	0.4885	370.566	0.5128	0.000134165	-1.30804	down	3.08e-05	-1.41981	down	4.26e-06	-1.51905	down	9.53e-08	-1.68779	down	9.66e-06	-1.42633	down	--	--	--	--	--
PB.1198.1	AT3G58120	ATBZIP61	PB.1198.1	PB.2118.4	PB.2062.1	NA	Potri.001G374200.v3.0	--	--	Molecular Function: sequence-specific DNA binding transcription factor activity (GO:0003700);; Biological Process: regulation of transcription, DNA-templated (GO:0006355);; Molecular Function: sequence-specific DNA binding (GO:0043565);;	--	--	--	Basic leucine zipper 61 OS=Arabidopsis thaliana GN=BZIP61 PE=1 SV=1	K	Transcription	hypothetical protein POPTR_0001s38320g [Populus trichocarpa]	174.817	0.2202	345.009	0.1766	330.367	0.2126	117.777	0.2463	44.7314	0.2388	48.524	0.3845	--	--	--	--	--	--	--	--	--	--	--	--	--	--	--	--	--	--	0.00237393	-1.58093
PB.2963.1	--	--	PB.2963.1	PB.2610.1	NA	NA	Potri.002G014400.v3.0	[J]	Translation, ribosomal structure and biogenesis	Biological Process: RNA modification (GO:0009451);;	K06173|0|pop:POPTR_0002s01580g|POPTRDRAFT_815980; hypothetical protein; K06173 tRNA pseudouridine38-40 synthase [EC:5.4.99.12] (A)	[J]	Translation, ribosomal structure and biogenesis	tRNA pseudouridine synthase A, mitochondrial OS=Rattus norvegicus GN=Pus1 PE=3 SV=2	J	Translation, ribosomal structure and biogenesis	hypothetical protein POPTR_0002s01580g [Populus trichocarpa]	500.817	0.8991	328.361	0.8816	282.144	0.8074	274.669	0.8958	231.845	0.8453	240.956	0.8634	--	--	--	--	--	--	--	--	--	0.00242027	-1.22632	down	0.00568657	-1.15222	down	--	--	--	--	--
Potri.004G140100.1.v3.0	--	--	PB.7207.1	PB.5973.1	PB.5847.1	PB.5555.1	Potri.004G140100.v3.0	--	--	Cellular Component: ubiquitin ligase complex (GO:0000151);; Molecular Function: ubiquitin-protein transferase activity (GO:0004842);; Biological Process: protein ubiquitination (GO:0016567);;	--	--	--	U-box domain-containing protein 26 OS=Arabidopsis thaliana GN=PUB26 PE=2 SV=1	O	Posttranslational modification, protein turnover, chaperones	hypothetical protein POPTR_0004s14720g [Populus trichocarpa]	380.901	1	715.398	1	766.467	1	997.089	1	937.779	1	886.672	1	--	--	--	--	--	--	0.000121192	1.28183	up	0.000270441	1.18644	up	0.000942263	1.12342	up	--	--	--	--	--
PB.21813.1	--	--	PB.21813.1	NA	NA	PB.17252.1	Potri.016G033300.v3.0	--	--	Molecular Function: DNA binding (GO:0003677);; Cellular Component: nucleus (GO:0005634);; Biological Process: transcription, DNA-templated (GO:0006351);;	--	--	--	Probable mediator of RNA polymerase II transcription subunit 26b OS=Arabidopsis thaliana GN=MED26B PE=2 SV=1	S	Function unknown	hypothetical protein POPTR_0016s03310g [Populus trichocarpa]	99.63	0.5058	86.9346	0.1643	341.656	0.4019	348.798	0.3328	402.27	0.3542	305.468	0.2692	--	--	--	--	--	--	0.00337181	1.70202	up	--	--	--	--	--	--	--	--	--	0.000537507	1.98672
PB.21343.1	AT3G22260	--	PB.21343.1	NA	NA	PB.17194.1	Potri.016G019700.v3.0	--	--	--	--	[TO]	--	--	808	OTU-like cysteine protease family protein	hypothetical protein POPTR_0016s02090g [Populus trichocarpa]	3.41768	0.0422	22.108	0.1107	41.1461	0.15	37.4999	0.138	32.7703	0.1381	13.8729	0.071	--	--	--	0.0043716	3.66293	up	0.0059019	3.51675	up	--	--	--	--	--	--	--	--	--	--	--
PB.5030.4	--	--	PB.5030.4	PB.4578.1	NA	NA	Potri.003G093400.v3.0	--	--	--	K10756|7.39168e-41|pop:POPTR_0003s09220g|POPTRDRAFT_757184; hypothetical protein; K10756 replication factor C subunit 3/5 (A)	--	--	--	L	Replication, recombination and repair	PREDICTED: replication factor C subunit 3-like [Populus euphratica]	1.44658	0.172	25.2038	0.2119	41.0698	0.3437	6.22431	0.3348	0	0	0.327862	0.2391	--	--	--	0.000451478	4.82254	up	--	--	--	--	--	--	--	--	--	--	--	--	--	--
Potri.005G028200.1.v3.0	--	--	PB.7612.2	PB.6615.1	NA	NA	Potri.005G028200.v3.0	--	--	--	--	--	--	Acetyl-CoA-benzylalcohol acetyltransferase OS=Clarkia breweri GN=BEAT PE=1 SV=1	S	Function unknown	hypothetical protein POPTR_0004s01720g [Populus trichocarpa]	61.3674	0.9933	7.77188	0.9757	3.36647	1	0.893953	1	0	0	0.327862	1	0.00977585	-3.17618	down	7.55e-05	-4.60262	down	8.2e-07	-6.62227	down	2.03e-08	#NAME?	down	4.32e-08	#NAME?	down	--	--	--	--	--
Potri.019G083800.2.v3.0	AT5G56150	UBC30	PB.24078.1	PB.21108.1	PB.20517.1	PB.19508.1	Potri.019G083800.v3.0	[O]	Posttranslational modification, protein turnover, chaperones	Molecular Function: ubiquitin-protein transferase activity (GO:0004842);; Biological Process: postreplication repair (GO:0006301);; Biological Process: fatty acid beta-oxidation (GO:0006635);; Biological Process: toxin catabolic process (GO:0009407);; Biological Process: heat acclimation (GO:0010286);; Biological Process: protein ubiquitination (GO:0016567);; Biological Process: DNA endoreduplica…	K06689|2.06629e-103|pop:POPTR_0019s11350g|POPTRDRAFT_665771; ubiquitin conjugating-like enzyme family protein; K06689 ubiquitin-conjugating enzyme E2 D/E [EC:6.3.2.19] (A)	[O]	Posttranslational modification, protein turnover, chaperones	Ubiquitin-conjugating enzyme E2 30 OS=Arabidopsis thaliana GN=UBC30 PE=2 SV=1	O	Posttranslational modification, protein turnover, chaperones	ubiquitin conjugating-like enzyme family protein [Populus trichocarpa]	260.881	0.9595	93.9843	0.9754	86.0756	0.9739	83.2251	0.9743	78.5647	0.9324	83.5242	0.943	--	--	--	0.00482852	-1.70017	down	0.00240126	-1.75679	down	0.000900671	-1.85114	down	0.00231822	-1.75152	down	--	--	--	--	--
Potri.008G010900.1.v3.0	--	--	--	--	--	--	Potri.008G010900.v3.0	--	--	--	--	[D]	Cell cycle control, cell division, chromosome partitioning	SUN domain-containing protein 3 OS=Mus musculus GN=Sun3 PE=2 SV=1	D	Cell cycle control, cell division, chromosome partitioning	PREDICTED: nuclear migration and anchoring protein unc-84-like [Populus euphratica]	320.712	1	115.414	1	65.7701	1	58.2622	1	46.6788	1	56.3691	1	0.00762522	-1.53324	down	1.12e-05	-2.39022	down	1.41e-06	-2.58258	down	3.28e-08	-2.91641	down	9.23e-07	-2.61272	down	--	--	--	--	--
Potri.016G049100.1.v3.0	AT3G57880	--	--	--	--	--	Potri.016G049100.v3.0	--	--	--	--	--	--	Multiple C2 and transmembrane domain-containing protein 1 OS=Homo sapiens GN=MCTP1 PE=2 SV=2	R	General function prediction only	hypothetical protein POPTR_0016s04960g [Populus trichocarpa]	1652.53	0.2617	1472.56	0.2855	809.713	0.1959	666.809	0.2508	552.465	0.2463	535.227	0.2466	--	--	--	--	--	--	7.71e-07	-1.41856	down	5.41e-10	-1.69786	down	7.3e-10	-1.72166	down	--	--	--	0.000154262	-1.17009
[truncated: 15,261 more rows]
[truncated: 25 more columns]

## Sheet: Numbers of DETs
DET Set	DET Number	up-regulated	down-regulated
APEX_vs_IN1	2747	1262	1485
APEX_vs_IN2	6303	3048	3255
APEX_vs_IN3	8831	4404	4427
APEX_vs_IN4	9988	5102	4886
APEX_vs_IN5	9398	4782	4616
IN1_vs_IN2	380	195	185
IN1_vs_IN3	2574	1357	1217
IN1_vs_IN4	3917	1967	1950
[truncated: 8 more rows]
