# Supplementary material for: The developmental dynamics of the Populus stem transcriptome
Source: Plant Biotechnol J. 2018 Jun 25;17(1):206–19. doi: 10.1111/pbi.12958 (PMC6330540; doi:10.1111/pbi.12958)
Supplement: Supplementary file 9 — Data S8 K‐means clusters [file PBI-17-206-s012.xlsx]

## Sheet: Sheet1
Data S8 K-means clusters
Note: FPKM,fragments per kilobaseof exon per million fragments mapped; At: Arabidopsis thaliana
Transcript_id	gene_id	At_gene_ID	SYMBOL	Cluster	Apex_FPKM	IN1_FPKM	IN2_FPKM	IN3_FPKM	IN4_FPKM	IN5_FPKM
PB.5362.1	Potri.003G187000.v3.0	--	--	K1	0.0188813	0.486948	1.08254	1.58431	0.820692	0.32595
PB.20539.6	Potri.015G064200.v3.0	AT5G62530	ALDH12A1	K1	0.115637	4.50497e-07	0.402938	0.648923	0.42331	0.494421
PB.22839.1	Potri.017G109300.v3.0	--	--	K1	0.309222	0.65892	0.91575	1.99278	1.10094	1.54336
Potri.012G102200.6.v3.0	Potri.012G102200.v3.0	--	--	K1	0.000988072	0.417077	0.980538	2.2493	1.42863	0.987213
PB.1476.2	Potri.001G015700.v3.0	AT5G12970	--	K1	3.48487e-05	6.857e-05	0.203737	0.581142	0.018014	0.143407
PB.16052.3	Potri.010G157700.v3.0	AT2G03667	--	K1	0.631054	9.16092e-07	0.484655	1.05994	0.622826	0.687392
PB.13967.1	Potri.009G128700.v3.0	AT4G34840	ATMTN2	K1	1.02242	6.65169	9.01266	14.5972	7.55702	10.2545
PB.13967.8	Potri.009G128700.v3.0	AT4G34840	ATMTN2	K1	0.346047	0.68383	0.287065	2.77268	2.06008	0.489878
PB.24940.4	Potri.T070100.v3.0	AT5G17920	ATCIMS	K1	3.01216	4.24017	5.14302	20.35	13.3342	11.2206
Potri.004G075200.2.v3.0	Potri.004G075200.v3.0	AT5G17330	GAD	K1	0.336681	0.425418	1.6087	2.77308	0.760161	0.000368292
PB.18946.6	Potri.013G113900.v3.0	AT5G10330	EMB2196	K1	0.131369	1.24301	0.83208	1.74399	0.706259	1.45272
Potri.011G067300.5.v3.0	Potri.011G067300.v3.0	AT2G42670	--	K1	3.47357	2.69542	2.43033	5.99247	0.99348	2.78283
PB.8495.8	Potri.005G048200.v3.0	AT5G28030	DES1	K1	0.662584	1.00654	0.444039	1.07581	1.10106	0.0108745
PB.18725.9	Potri.013G035500.v3.0	AT4G14880	OASA1	K1	8.29567e-11	0.90111	1.97149	6.31537	2.81366	4.91134
PB.9859.2	Potri.006G198800.v3.0	--	--	K1	0.0080191	0.0894246	0.184078	0.611999	0.528502	0.375774
PB.14903.4	Potri.010G087000.v3.0	--	--	K1	0.214648	1.95304	0.0106192	1.8685	1.86655	0.638825
PB.16180.5	Potri.010G197800.v3.0	AT5G05980	ATDFB	K1	0.0750146	0.232762	0.681877	1.09678	0.53867	0.517089
Potri.001G320800.1.v3.0	Potri.001G320800.v3.0	--	--	K1	0.0762082	0.318263	1.50294	5.42645	3.84309	3.61449
Potri.003G079900.1.v3.0	Potri.003G079900.v3.0	--	--	K1	1.84453	3.03981	6.40689	7.34696	5.54107	4.47421
Potri.019G049700.1.v3.0	Potri.019G049700.v3.0	AT3G03050	CSLD3	K1	3.10072	2.21401	3.10397	6.28546	2.33186	2.48443
PB.3638.3	Potri.002G197200.v3.0	AT1G02640	BXL2	K1	1.90232e-16	0.121045	1.16528	2.43712	1.81811	1.22088
Potri.002G197200.v3.0.new2	Potri.002G197200.v3.0	AT1G02640	BXL2	K1	0.276426	0.0372392	1.25493	3.83153	0.668302	1.07779
PB.3310.4	Potri.002G110000.v3.0	AT4G24430	--	K1	3.18055e-06	0.341936	0.107347	1.30781	1.15787	0.553265
Potri.018G036700.v3.0.new2	Potri.018G036700.v3.0	--	--	K1	8.5284	0.271701	0.246954	24.9304	13.7644	6.15496
Potri.005G061600.2.v3.0	Potri.005G061600.v3.0	AT3G18660	PGSIP1	K1	0.121115	0.407362	0.00140888	0.89995	0.920784	2.39435e-24
Potri.007G008500.1.v3.0	Potri.007G008500.v3.0	AT4G37800	XTH7	K1	0.00523664	46.9651	154.077	198.066	25.9276	83.2743
PB.7522.13	Potri.004G234100.v3.0	AT4G19420	--	K1	2.81108e-12	0.212958	0.151027	2.41765	1.65767	0.533723
PB.7522.14	Potri.004G234100.v3.0	AT4G19420	--	K1	0.311493	1.70553	4.9634	8.28252	4.98197	4.26522
Potri.002G246800.v3.0.new4	Potri.002G246800.v3.0	AT5G48640	CYCC1-1	K1	0.251838	0.0854997	0.247602	1.5184	0.225674	0.00245647
Potri.007G067100.3.v3.0	Potri.007G067100.v3.0	AT4G19600	CYCT14	K1	0.0586733	0.298503	0.226196	0.572231	0.395154	0.00125212
Potri.013G023000.1.v3.0	Potri.013G023000.v3.0	--	--	K1	0.158232	1.86727	1.1031	2.20882	1.86157	0.71827
PB.10896.1	Potri.006G225200.v3.0	--	--	K1	0.253432	0.633855	0.45225	0.742185	0.722707	4.78234e-09
Potri.018G030300.1.v3.0	Potri.018G030300.v3.0	--	--	K1	0.00275411	0.0454866	0.247826	0.437286	6.32552e-05	0.14464
PB.20866.8	Potri.015G009400.v3.0	AT3G26100	--	K1	0.300436	1.07661	0.528251	1.73189	1.16651	1.25301
PB.22381.2	Potri.017G083200.v3.0	AT5G48600	SMC3	K1	6.4437e-05	0.805044	0.28108	1.25861	0.316907	0.133566
PB.8853.11	Potri.005G154000.v3.0	AT1G58200	MSL3	K1	0.271162	0.0138458	0.951284	1.15573	0.457297	0.414201
PB.1598.4	Potri.001G055100.v3.0	AT1G27920	MAP65-8	K1	0.0529004	0.138817	0.140025	1.21528	0.85718	0.467786
Potri.001G292800.3.v3.0	Potri.001G292800.v3.0	AT2G14680	MEE13	K1	0.952078	0.413252	0.690901	3.16064	2.13799	2.07574
Potri.002G221500.3.v3.0	Potri.002G221500.v3.0	AT5G48160	OBE2	K1	6.11494	2.8937	7.16434	7.66189	7.24173	4.95558
PB.5946.8	Potri.003G157700.v3.0	AT1G30825	ARPC2A	K1	0.645531	0.000168622	0.540915	0.955069	0.468019	0.384088
PB.10278.2	Potri.006G050200.v3.0	AT2G41740	VLN2	K1	0.64255	2.32843	1.99773	2.75462	1.89027	1.8851
Potri.007G098500.1.v3.0	Potri.007G098500.v3.0	--	--	K1	0.424928	0.403525	0.000978932	2.74449	1.68104	0.182554
PB.13763.7	Potri.009G067200.v3.0	AT2G29550	TUB7	K1	1.97861	9.36731	13.3521	18.0572	14.2029	7.88614
Potri.009G085100.1.v3.0	Potri.009G085100.v3.0	AT4G14960	TUA6	K1	1.05916	1.20145	1.47796	5.01727	0.00705797	2.13587
Potri.010G051500.1.v3.0	Potri.010G051500.v3.0	AT1G13180	DIS1	K1	3.8981	1.37373	3.16778	4.22224	2.2262	0.460535
Potri.015G048900.v3.0.new3	Potri.015G048900.v3.0	AT5G07890	--	K1	3.05324e-06	0.391963	0.403741	0.689608	0.436272	0.102346
Potri.005G120700.2.v3.0	Potri.005G120700.v3.0	AT4G36520	--	K1	1.37711	2.74024	3.83097	4.98804	2.64829	2.93404
Potri.006G032800.3.v3.0	Potri.006G032800.v3.0	--	--	K1	0.0976344	0.528416	0.53559	1.33495	0.976419	0.941288
PB.9568.9	Potri.006G106500.v3.0	--	--	K1	9.22167e-08	0.23997	0.416254	0.970454	0.722026	0.151206
Potri.013G086600.2.v3.0	Potri.013G086600.v3.0	--	--	K1	1.20655	1.84136	3.58363	7.76441	5.27674	5.44031
PB.7423.5	Potri.004G207700.v3.0	AT2G17340	--	K1	0.415796	2.45675	1.17189	3.55699	2.18737	1.64441
PB.17914.3	Potri.012G081600.v3.0	AT4G32180	ATPANK2	K1	0.591056	2.16323	0.740735	4.96195	3.27578	2.6582
Potri.001G289200.v3.0.new3	Potri.001G289200.v3.0	AT1G50030	TOR	K1	0.037495	1.6057e-07	0.200716	0.263703	0.0547593	0.0818333
PB.3607.4	Potri.002G188700.v3.0	AT2G47070	SPL1	K1	1.20374	0.000523884	1.75546	2.80721	2.51923	1.74308
PB.8381.2	Potri.005G258700.v3.0	AT1G20980	SPL14	K1	1.7899	0.00188305	1.81695	2.32856	1.54322	0.618254
Potri.016G041000.2.v3.0	Potri.016G041000.v3.0	AT5G04040	SDP1	K1	0.429215	0.808557	0.717747	2.1656	1.17423	0.930756
PB.1459.4	Potri.001G010500.v3.0	--	--	K1	0.448446	0.889598	1.49007	2.93586	2.10737	1.0261
Potri.001G010500.4.v3.0	Potri.001G010500.v3.0	--	--	K1	0.295575	0.00211666	0.320927	1.28729	1.37049	0.558516
Potri.001G038100.3.v3.0	Potri.001G038100.v3.0	AT1G16180	--	K1	7.28134e-05	0.995157	1.16087	1.89646	1.10902	0.744248
Potri.002G075400.3.v3.0	Potri.002G075400.v3.0	--	--	K1	2.57908	8.6937	6.21895	12.8386	8.79715	10.0542
PB.4154.10	Potri.002G085100.v3.0	--	--	K1	0.035657	0.227068	0.550306	0.702282	0.458449	0.285862
PB.3778.16	Potri.002G241800.v3.0	AT2G32700	LUH	K1	2.69263	1.27802	2.78584	4.39768	3.70039	2.36585
PB.3778.9	Potri.002G241800.v3.0	AT2G32700	LUH	K1	1.32081	2.68356	5.08183	8.25846	7.85616	4.14433
PB.6350.12	Potri.004G072800.v3.0	--	--	K1	0.0301499	0.493513	0.710062	1.53806	0.541638	0.523522
PB.7297.3	Potri.004G166600.v3.0	--	--	K1	0.605044	0.0351679	0.657689	1.0663	0.39628	0.402841
PB.10076.2	Potri.006G258100.v3.0	--	--	K1	0.424303	0.129911	0.987446	1.53412	1.36844	0.801736
Potri.013G014900.1.v3.0	Potri.013G014900.v3.0	--	--	K1	1.63451	3.42172	4.87746	7.43731	4.42086	2.37411
PB.23477.9	Potri.018G023800.v3.0	--	--	K1	0.486702	0.0137672	0.128115	0.47536	0.355662	0.226933
PB.6402.3	Potri.004G087400.v3.0	AT5G16630	ATRAD4	K1	0.000105284	2.32002e-05	0.0932058	0.515132	0.16084	0.0879254
PB.13155.6	Potri.008G112300.v3.0	--	--	K1	0.141907	0.0379413	1.36722	4.08095	2.40438	2.47858
Potri.003G202300.2.v3.0	Potri.003G202300.v3.0	AT4G30870	ATMUS81	K1	0.0375681	0.0485155	1.65114e-05	0.705359	0.0701501	1.21557e-05
PB.9341.2	Potri.006G039400.v3.0	AT5G04130	GYRB2	K1	0.784722	0.0134091	0.494717	1.32723	0.819897	0.51578
PB.14211.6	Potri.009G032000.v3.0	AT1G07540	TRFL2	K1	0.0604443	1.21019	2.33554	3.58501	0.903032	1.50049
PB.15242.7	Potri.010G184100.v3.0	AT5G05450	RH18	K1	0.381689	0.786451	1.43235	3.26568	1.83933	1.95326
Potri.013G121700.v3.0.new1	Potri.013G121600.v3.0	--	--	K1	0.124757	8.13533e-07	0.330184	0.690546	0.096131	0.301705
PB.3732.3	Potri.002G229000.v3.0	AT2G32415	--	K1	3.36792e-09	0.541955	0.415584	0.675265	0.420164	0.292485
PB.14992.6	Potri.010G112500.v3.0	AT2G01440	--	K1	0.000110065	0.317896	1.14741	1.33058	0.586815	0.325331
PB.18220.3	Potri.013G035600.v3.0	AT1G54490	AIN1	K1	1.36815	1.51325	2.18435	4.19592	3.67863	3.04896
PB.1996.3	Potri.001G167100.v3.0	AT1G54100	ALDH7B4	K1	0.0961237	0.184452	0.465796	0.847787	3.40426e-06	0.77085
PB.17474.4	Potri.012G078700.v3.0	AT1G23800	ALDH2B7	K1	0.293996	0.969533	1.16227	1.90953	1.6172	1.01264
Potri.010G027800.v3.0.new3	Potri.010G027800.v3.0	AT4G15530	PPDK	K1	0.0648453	0.457957	0.965201	1.34052	0.770917	0.814017
PB.13160.7	Potri.008G114200.v3.0	AT1G68750	ATPPC4	K1	0.510302	1.2285	1.84427	2.96059	2.77935	0.196199
PB.7123.5	Potri.004G106200.v3.0	AT4G09520	--	K1	0.909387	3.22824	2.37348	3.83239	3.29642	2.1986
PB.242.21	Potri.001G079500.v3.0	AT5G61580	PFK4	K1	0.02839	0.276034	0.293634	1.17431	0.140002	2.37115e-13
PB.16274.5	Potri.010G223000.v3.0	AT5G17530	--	K1	0.338462	0.208345	0.610297	1.4146	1.08572	0.892153
Potri.002G184100.1.v3.0	Potri.002G184100.v3.0	--	--	K1	4.39047	17.0335	27.8396	31.9054	22.3185	13.551
PB.9362.3	Potri.006G045500.v3.0	AT3G08550	ELD1	K1	0.598144	0.47953	1.67384	3.08485	2.74923	1.86433
Potri.011G068300.v3.0.new1	Potri.011G068300.v3.0	AT1G29200	--	K1	1.23501e-26	0.0461112	0.446926	0.860263	0.968145	0.20571
PB.14994.4	Potri.010G112800.v3.0	AT2G01420	PIN4	K1	2.64355	7.15601	7.97382	10.123	6.75425	5.36505
Potri.004G097500.v3.0.new4	Potri.004G097500.v3.0	AT3G02580	STE1	K1	5.45883e-29	0.512776	0.510345	1.33528	0.402684	0.563784
Potri.007G056400.v3.0.new1	Potri.007G056400.v3.0	AT2G17820	ATHK1	K1	7.31114e-06	0.319741	0.188283	0.554502	0.411599	0.296568
PB.20246.1	Potri.014G164700.v3.0	AT5G35750	AHK2	K1	0.452766	1.15531	1.46425	1.78988	1.51447	0.851173
Potri.005G230800.1.v3.0	Potri.005G230800.v3.0	AT1G27660	BHLH110	K1	0.811467	1.8906	2.00895	4.08523	2.49453	1.79772
PB.3657.6	Potri.002G201500.v3.0	AT2G40940	ERS1	K1	0.62369	0.133474	2.35132	4.3374	2.46514	2.98968
Potri.006G042500.1.v3.0	Potri.006G042500.v3.0	--	--	K1	0.508565	0.916303	1.15076	2.28197	0.15072	0.532217
Potri.012G011800.v3.0.new2	Potri.012G011800.v3.0	--	--	K1	2.20789	7.17035	7.72888	10.061	7.9273	3.11589
PB.12102.1	Potri.008G029700.v3.0	--	--	K1	0.0757762	0.459533	1.7742	3.04247	1.26443	1.04795
Potri.016G075700.4.v3.0	Potri.016G075700.v3.0	AT3G11540	SPY	K1	0.216703	0.0840251	0.310678	1.3449	0.287848	0.915819
Potri.002G052100.1.v3.0	Potri.002G052100.v3.0	AT4G02780	GA1	K1	0.107266	0.424882	0.853596	1.63755	0.859997	0.97744
Potri.012G044900.9.v3.0	Potri.012G044900.v3.0	--	--	K1	0.722387	0.48339	0.000210695	1.58752	1.34935	0.983225
PB.15684.3	Potri.010G057100.v3.0	AT1G67560	LOX6	K1	1.34118	4.16532	7.7875	11.4592	6.56759	7.97889
Potri.003G062700.v3.0.new2	Potri.003G062700.v3.0	AT1G80150	--	K1	0.000380727	0.121665	0.478904	0.548093	0.0256775	0.472614
PB.12400.9	Potri.008G113900.v3.0	AT1G13580	LAG13	K1	0.000968566	0.536435	2.2137	2.51411	1.26679	0.255195
PB.16439.3	Potri.011G043500.v3.0	AT4G21540	SPHK1	K1	0.184145	0.561354	0.265399	1.44346	0.67604	0.600903
Potri.014G140900.3.v3.0	Potri.014G140900.v3.0	AT5G36880	ACS	K1	2.54326	0.000596196	3.292	2.48295	0.529298	1.01886
PB.5573.3	Potri.003G051900.v3.0	--	--	K1	0.282383	0.832214	1.76	2.59063	0.468486	0.824275
PB.23220.10	Potri.018G085600.v3.0	--	--	K1	0.066171	0.0586374	0.360972	0.790468	0.272571	0.668523
PB.5619.2	Potri.003G067900.v3.0	AT3G14075	--	K1	3.73053e-09	0.322771	0.509502	1.20384	0.174788	0.342008
Potri.008G211100.v3.0.new8	Potri.008G211100.v3.0	AT3G16785	PLDP1	K1	0.517189	0.9532	1.97619	2.47066	0.652056	1.7232
Potri.006G055000.3.v3.0	Potri.006G055000.v3.0	AT3G57650	LPAT2	K1	0.137379	0.675977	0.318087	1.40297	0.982739	0.953767
PB.4080.1	Potri.002G063700.v3.0	--	--	K1	0.0609811	0.437012	2.52746	4.31854	3.60354	1.87159
PB.4080.3	Potri.002G063700.v3.0	AT4G09760	F17A8.110	K1	0.135983	1.30377	1.946	2.6222	1.76773	1.25592
PB.4080.6	Potri.002G063700.v3.0	AT4G09760	F17A8.110	K1	0.0889888	1.03748	2.16002	3.44375	1.82122	2.04263
Potri.002G063700.1.v3.0	Potri.002G063700.v3.0	AT4G09760	F17A8.110	K1	1.57115	8.06843	21.4091	27.5537	20.0361	14.1065
PB.10351.5	Potri.006G071000.v3.0	AT2G38670	PECT1	K1	0.165223	3.4214	2.15473	4.20406	1.79291	2.42916
PB.9712.1	Potri.006G147600.v3.0	AT2G19450	TAG1	K1	0.268657	0.36291	0.607135	1.30019	0.174343	0.875759
Potri.001G324400.3.v3.0	Potri.001G324400.v3.0	AT5G41120	--	K1	0.356221	0.35498	0.00118678	1.44024	0.0160768	1.18849
PB.16299.15	Potri.010G232200.v3.0	AT3G52180	ATPTPKIS1	K1	0.441379	1.27395	0.950659	2.50327	1.32593	0.619955
PB.3659.32	Potri.002G202300.v3.0	AT4G02280	SUS3	K1	0.13683	0.708388	0.927776	2.29983	1.33219	1.58866
Potri.018G063500.1.v3.0	Potri.018G063500.v3.0	AT5G20830	SUS1	K1	6.44138	10.1532	9.40117	24.1363	22.9824	15.4336
PB.9193.2	Potri.005G251000.v3.0	--	--	K1	0.167611	0.417062	0.924629	1.95208	1.22404	0.799472
PB.9193.7	Potri.005G251000.v3.0	--	--	K1	1.24878	1.53205	3.152	5.48195	3.64688	3.47023
PB.9863.3	Potri.006G199800.v3.0	AT2G35840	SPP2	K1	9.80617e-27	1.34376e-24	0.421956	0.996846	1.08673	0.251358
PB.9863.4	Potri.006G199800.v3.0	AT2G35840	SPP2	K1	1.23777	1.61502	5.49417e-07	2.64191	0.860743	0.93465
PB.20611.4	Potri.015G083200.v3.0	--	--	K1	1.5834e-06	0.429362	0.728109	1.03788	0.422499	0.743106
PB.20611.7	Potri.015G083200.v3.0	--	--	K1	0.0174668	2.10667	3.32061	5.94356	4.54614	3.07835
Potri.017G123400.1.v3.0	Potri.017G123400.v3.0	--	--	K1	0.418278	0.59382	2.43267	3.86064	1.51357	0.669182
PB.8183.9	Potri.005G207000.v3.0	AT1G06690	--	K1	0.000621367	0.680771	0.51691	1.33295	0.265643	0.0428663
PB.23342.1	Potri.018G126400.v3.0	AT5G20250	DIN10	K1	1.09258	0.519432	1.20618	2.46349	2.17519	1.74827
Potri.005G166700.v3.0.new4	Potri.005G166700.v3.0	AT1G35910	TPPD	K1	0.00733481	0.211169	0.605357	1.56241	0.957101	0.565347
Potri.015G074000.1.v3.0	Potri.015G074000.v3.0	AT1G60140	ATTPS10	K1	1.32861	1.11402	3.01753	3.8996	1.73863	0.922725
Potri.001G005700.2.v3.0	Potri.001G005700.v3.0	AT4G25650	ACD1-LIKE	K1	0.144551	0.336568	0.538971	1.38312	1.53519	0.724174
PB.15924.4	Potri.010G119400.v3.0	--	--	K1	0.120302	0.384799	0.675004	2.32569	1.10534	0.831501
Potri.014G034400.3.v3.0	Potri.014G034400.v3.0	AT4G23000	--	K1	0.901563	0.0674254	0.328084	1.1794	1.11068	0.785887
PB.24692.3	Potri.T010600.v3.0	AT5G63620	--	K1	6.54222e-55	0.12281	0.280613	1.28224	0.66216	0.70377
PB.15093.2	Potri.010G142800.v3.0	AT3G57260	BGL2	K1	7.53697e-13	0.300994	1.91096	3.16387	2.028	1.8102
Potri.010G142800.1.v3.0	Potri.010G142800.v3.0	AT3G57260	BGL2	K1	0.700466	8.75554	55.1872	86.5013	41.0751	32.1037
Potri.T167100.1.v3.0	Potri.T167100.v3.0	--	--	K1	0.122906	3.4662	21.0364	27.5101	12.3964	9.50789
Potri.001G270600.1.v3.0	Potri.001G270600.v3.0	--	--	K1	0.0611499	0.304015	0.959034	1.33645	0.703815	0.381711
PB.2830.2	Potri.001G440200.v3.0	--	--	K1	0.119501	0.429063	0.579414	1.87929	0.862077	0.990576
PB.12559.5	Potri.008G154700.v3.0	--	--	K1	0.9486	2.68296	3.89671	6.27315	3.55869	2.41745
PB.20225.1	Potri.014G160100.v3.0	--	--	K1	2.04186	10.864	8.9187	14.9445	7.32042	11.0758
PB.6614.23	Potri.004G159800.v3.0	AT1G45130	BGAL5	K1	0.0124669	0.513578	0.858779	3.31187	2.23276	1.66956
PB.9703.6	Potri.006G144500.v3.0	AT4G26140	BGAL12	K1	0.334211	0.105715	0.192441	2.29115	0.337517	0.966878
PB.9703.8	Potri.006G144500.v3.0	AT4G26140	BGAL12	K1	0.000165627	0.141749	0.0374313	0.937841	1.04114	0.284805
Potri.006G133500.3.v3.0	Potri.006G133500.v3.0	--	--	K1	0.432313	0.962145	3.05405	7.48348	4.30912	5.84311
Potri.001G462800.1.v3.0	Potri.001G462800.v3.0	--	--	K1	7.64372	25.7634	41.3508	63.0002	49.5342	36.7504
Potri.003G143700.2.v3.0	Potri.003G143700.v3.0	AT1G55090	T7N22.4	K1	0.703518	0.399368	0.473121	1.70086	0.0644062	0.865685
Potri.002G180600.1.v3.0	Potri.002G180600.v3.0	AT5G54160	ATOMT1	K1	1.38847	0.153176	0.515217	3.04365	2.70657	1.26867
Potri.016G064800.10.v3.0	Potri.016G064800.v3.0	AT5G06580	DLD	K1	0.230506	1.39232e-22	0.397928	1.07898	0.634119	0.256952
Potri.002G018000.1.v3.0	Potri.002G018000.v3.0	AT5G42180	PER64	K1	0.0613456	0.158031	17.4641	18.5274	2.05347	1.32297
PB.21450.1	Potri.016G058200.v3.0	--	--	K1	0.0971671	0.42913	1.3805	2.76388	1.79761	1.71354
Potri.008G155100.2.v3.0	Potri.008G155100.v3.0	--	--	K1	1.62719e-16	0.235694	0.294899	0.875824	0.186318	0.664615
PB.4959.5	Potri.003G074700.v3.0	AT2G35020	GlcNAc1pUT2	K1	0.890341	1.60556	2.28794	5.69885	3.51937	3.09927
PB.4959.7	Potri.003G074700.v3.0	AT2G35020	GlcNAc1pUT2	K1	0.0336825	0.138643	0.165475	0.529059	0.28637	0.362811
Potri.012G011700.v3.0.new8	Potri.012G011700.v3.0	AT5G53460	GLT1	K1	0.0990547	0.127444	0.51456	1.40047	0.41033	1.29621
Potri.015G017500.4.v3.0	Potri.015G017500.v3.0	AT5G53460	GLT1	K1	2.99273	5.23844	4.59202	6.74045	4.46582	5.74727
PB.15574.3	Potri.010G029100.v3.0	AT5G35630	GS2	K1	1.32626	2.50643	3.74693	6.03308	3.37317	3.18263
PB.24235.2	Potri.019G034800.v3.0	AT3G03910	GDH3	K1	5.53714e-05	0.625016	0.963154	2.31926	1.19148	1.77311
PB.1483.6	Potri.001G017300.v3.0	AT1G51140	BHLH122	K1	0.000497247	0.387246	0.66647	1.37927	0.320746	5.34074e-05
Potri.001G092000.2.v3.0	Potri.001G092000.v3.0	--	--	K1	0.443426	1.13638e-25	0.295533	1.22487	0.258547	0.818035
PB.1753.2	Potri.001G098500.v3.0	--	--	K1	0.318269	2.34323	1.12478	2.49397	1.0566	1.12968
Potri.001G157300.3.v3.0	Potri.001G157300.v3.0	AT4G17330	ATG2484-1	K1	0.0091988	0.0259772	0.382838	1.48924	0.473558	0.681073
Potri.001G157800.2.v3.0	Potri.001G157800.v3.0	AT5G47490	--	K1	4.16054e-09	0.0488017	0.105878	0.44339	0.0346057	0.0434447
PB.2018.3	Potri.001G172800.v3.0	AT3G06820	BRCC36B	K1	0.0969781	0.811801	0.31193	1.05786	0.774349	0.438516
Potri.001G189200.v3.0.new7	Potri.001G189200.v3.0	--	--	K1	0.00248539	0.355183	0.605398	1.38905	1.32013	0.182737
Potri.001G208200.3.v3.0	Potri.001G208200.v3.0	AT1G15200	--	K1	4.24333e-05	0.538187	0.484729	0.87192	0.340975	0.513588
Potri.001G324700.2.v3.0	Potri.001G324700.v3.0	AT5G41110	--	K1	0.357509	2.18023	3.15684	5.32038	3.89205	3.2488
Potri.001G327500.2.v3.0	Potri.001G327500.v3.0	--	--	K1	0	0.0715095	0.546655	2.09182	1.62336	1.29136
Potri.001G400200.1.v3.0	Potri.001G400200.v3.0	--	--	K1	0.314959	1.83188	3.56906	6.92174	5.70408	3.60978
Potri.001G454200.v3.0.new2	Potri.001G454200.v3.0	AT4G38120	--	K1	0.930915	0.314266	1.33428	2.09026	0.709816	1.08878
Potri.001G455600.1.v3.0	Potri.001G455600.v3.0	AT5G24740	--	K1	0.275827	0.411806	0.629443	1.64591	1.26856	1.06271
PB.3858.11	Potri.002G001300.v3.0	--	--	K1	0.000435952	2.32689	0.679627	2.81327	2.40305	0.330997
Potri.002G017500.1.v3.0	Potri.002G017500.v3.0	--	--	K1	0.101348	0.677964	1.87871	2.1905	1.27152	0.829634
Potri.002G048300.5.v3.0	Potri.002G048300.v3.0	AT4G02680	EOL1	K1	0.0928515	0.607705	0.498665	1.42346	0.770782	0.298907
Potri.002G054300.1.v3.0	Potri.002G054300.v3.0	--	--	K1	0.00829595	1.40392	3.95864	5.67222	3.41066	1.95883
PB.3214.5	Potri.002G085000.v3.0	AT4G08310	--	K1	0.242227	0.215183	0.499396	0.682053	0.10381	0.00336315
PB.4338.9	Potri.002G139000.v3.0	--	--	K1	6.20547e-16	0.11949	0.341752	1.36889	0.855022	0.953567
Potri.002G173300.1.v3.0	Potri.002G173300.v3.0	AT2G46560	--	K1	0.000106721	0.190054	0.00011022	0.314711	0.284604	8.35614e-05
PB.4806.9	Potri.003G028000.v3.0	--	--	K1	2.13323	2.81935	4.08685	6.37958	4.22501	3.23212
PB.4825.5	Potri.003G033500.v3.0	AT3G45890	RUS1	K1	0.0382686	5.30354e-05	0.995488	1.40305	1.28327	0.522412
PB.5604.7	Potri.003G063000.v3.0	--	--	K1	2.31036e-08	0.750136	0.138542	0.528995	0.386247	0.143099
Potri.003G106200.3.v3.0	Potri.003G106200.v3.0	AT1G17760	CSTF77	K1	1.3139e-07	1.28651	0.384198	1.16364	0.91281	0.647808
PB.6073.17	Potri.003G196200.v3.0	--	--	K1	0.739573	1.57925	2.86316	6.30895	7.04788	2.02713
Potri.004G007400.v3.0.new1	Potri.004G007400.v3.0	--	--	K1	1.24839	0.668987	1.1689	2.21059	1.83084	0.0298466
Potri.004G062000.1.v3.0	Potri.004G062000.v3.0	AT2G47010	--	K1	0.44004	0.479889	2.31403	3.18563	2.30017	1.83463
Potri.004G087600.7.v3.0	Potri.004G087600.v3.0	--	--	K1	0.773574	0.0150551	0.864021	2.11527	1.05332	0.97503
PB.7088.10	Potri.004G092400.v3.0	AT5G18420	--	K1	0.29022	0.885665	0.828688	1.87963	1.47642	0.790967
Potri.004G102400.v3.0.new2	Potri.004G102400.v3.0	--	--	K1	0.0711613	0.380417	0.418775	1.76688	0.845234	0.773962
Potri.004G176400.1.v3.0	Potri.004G176400.v3.0	--	--	K1	2.91425e-08	0.539418	0.54944	2.19115	1.14633	1.15458
Potri.004G224200.2.v3.0	Potri.004G224200.v3.0	--	--	K1	0.396629	1.71081	1.24013	3.57258	2.05867	1.37219
PB.6818.6	Potri.004G227700.v3.0	AT4G18530	--	K1	0.123829	0.385344	0.604719	1.20959	1.05928	0.631774
PB.7770.1	Potri.005G081200.v3.0	--	--	K1	0.105247	2.76487	1.77207	3.70816	3.04133	1.41334
PB.7815.11	Potri.005G094700.v3.0	--	--	K1	0.202185	0.99295	1.20851	2.59702	1.66719	1.00219
PB.7986.2	Potri.005G149700.v3.0	--	--	K1	0.524844	1.24579	1.80359	2.62053	1.87235	1.51053
PB.9005.3	Potri.005G202800.v3.0	--	--	K1	0.00366214	0.104395	0.268852	0.760375	0.525163	0.234783
PB.9202.1	Potri.005G252500.v3.0	--	--	K1	0.000255641	1.06248	0.09896	3.19994	0.931426	0.823536
PB.10186.27	Potri.006G019200.v3.0	--	--	K1	0.302806	2.65491	2.1423	12.7425	1.89045	1.99454
PB.9499.2	Potri.006G083700.v3.0	--	--	K1	0.41947	1.90595	2.10098	4.52736	3.6741	2.67681
PB.9720.2	Potri.006G149800.v3.0	--	--	K1	0.0210091	3.26133	0.028121	3.87572	1.28766	2.43641
PB.10825.7	Potri.006G204600.v3.0	--	--	K1	0.446719	0.573105	0.00584699	0.957217	0.838423	0.454892
PB.11012.4	Potri.006G256000.v3.0	AT4G32160	--	K1	1.18577	0.543912	0.982031	3.34173	2.92282	1.40532
Potri.007G010000.v3.0.new7	Potri.007G010000.v3.0	--	--	K1	0.413131	0.62301	0.376829	1.13865	0.550313	0.00124581
PB.11140.2	Potri.007G016100.v3.0	AT2G18100	--	K1	0.307563	0.17108	0.71041	1.33787	0.899963	0.922541
PB.11141.3	Potri.007G016200.v3.0	--	--	K1	0.0700327	0.594802	2.31847e-10	0.581024	0.525188	0.394661
PB.11630.8	Potri.007G026100.v3.0	--	--	K1	0.00758886	1.05777	2.80684	4.6298	0.0121024	4.11605
Potri.007G027500.3.v3.0	Potri.007G027500.v3.0	AT3G50690	--	K1	0.0119173	0.239139	2.36489	4.70424	3.70418	2.56414
Potri.007G033600.v3.0.new1	Potri.007G033600.v3.0	--	--	K1	6.56399e-06	0.0725509	1.02297	1.6295	1.11094	0.801945
PB.11217.5	Potri.007G044100.v3.0	AT4G36980	--	K1	5.35531e-06	1.63015e-07	0.294194	0.698905	0.588892	0.248666
Potri.008G012200.2.v3.0	Potri.008G012200.v3.0	--	--	K1	0.293916	0.069002	0.1313	0.629562	2.6902e-16	0.155529
Potri.008G024500.1.v3.0	Potri.008G024500.v3.0	--	--	K1	2.1115	2.03114	1.81316	2.65744	1.89255	0.523227
PB.12127.5	Potri.008G036500.v3.0	AT3G10360	APUM4	K1	4.18145e-05	0.55295	0.222765	1.80436	1.31841	0.874472
Potri.008G042100.3.v3.0	Potri.008G042100.v3.0	AT4G25030	--	K1	0.364145	0.346596	0.831898	2.16031	0.79085	0.000208008
Potri.008G069700.5.v3.0	Potri.008G069700.v3.0	AT5G05570	--	K1	5.36666e-11	0.619541	0.528572	0.81871	0.729225	0.308307
Potri.008G100600.6.v3.0	Potri.008G100600.v3.0	AT1G48090	--	K1	0.121943	0.146133	0.313765	0.727259	0.478546	0.3394
PB.13136.14	Potri.008G107300.v3.0	AT3G06670	--	K1	0.318059	0.328983	0.113162	2.18978	0.608924	0.0170549
PB.13136.26	Potri.008G107300.v3.0	AT3G06670	--	K1	0.196618	1.10897	0.700411	2.1366	1.25484	1.25525
Potri.008G114100.1.v3.0	Potri.008G114100.v3.0	--	--	K1	0.411959	1.03569	1.47419	4.73452	4.14054	1.43139
PB.13174.2	Potri.008G118600.v3.0	AT1G68600	ALMT5	K1	1.54362e-06	0.119474	0.799195	1.03437	0.327466	0.772403
Potri.008G118600.1.v3.0	Potri.008G118600.v3.0	AT1G68600	ALMT5	K1	1.37332e-05	0.019735	0.52837	1.69333	0.896199	1.11738
Potri.008G162400.5.v3.0	Potri.008G162400.v3.0	--	--	K1	2.3173e-06	0.779773	0.582111	1.76443	0.990033	1.04946
PB.12647.3	Potri.008G180900.v3.0	--	--	K1	0.420067	0.131319	1.23591	1.29173	1.02775	0.291669
Potri.008G210400.1.v3.0	Potri.008G210400.v3.0	--	--	K1	6.9522	22.3961	31.4896	48.0924	34.8512	20.1369
PB.13526.1	Potri.008G218400.v3.0	--	--	K1	1.0145	4.37042	6.12954	12.0922	9.2946	4.36141
PB.14176.3	Potri.009G022200.v3.0	AT5G12290	DGS1	K1	0.260391	0.571562	1.07352	1.11031	1.21311	0.0204334
Potri.009G038300.1.v3.0	Potri.009G038300.v3.0	--	--	K1	5.1039e-05	0.42452	0.89388	1.5705	1.21452	0.789545
Potri.009G074400.3.v3.0	Potri.009G074400.v3.0	--	--	K1	5.3145	3.35846	2.22738	6.37352	2.54965	0.896352
PB.14429.42	Potri.009G099600.v3.0	--	--	K1	0.0753273	0.670362	1.23558	1.72759	0.92345	0.424685
PB.13918.16	Potri.009G114800.v3.0	--	--	K1	0.489174	47.3796	53.5189	102.341	32.2497	16.5534
PB.14540.1	Potri.009G131700.v3.0	AT2G21070	FIO1	K1	0.284955	2.4e-05	0.269531	0.934859	0.63331	0.292484
PB.14554.4	Potri.009G136700.v3.0	--	--	K1	0.0649726	0.342247	0.522576	1.09054	0.618875	0.492404
Potri.009G147500.3.v3.0	Potri.009G147500.v3.0	AT3G52900	--	K1	0.0874677	0.987532	1.00097	2.76571	2.8286	0.996249
Potri.010G002900.v3.0.new16	Potri.010G002900.v3.0	AT5G48960	--	K1	0.259557	5.71076e-06	0.171533	0.644483	0.0350629	0.0299505
PB.14753.13	Potri.010G041200.v3.0	--	--	K1	0.366606	1.51699	1.38585	2.56077	2.54004	1.38503
PB.15650.3	Potri.010G047200.v3.0	AT1G67850	--	K1	0.000121825	0.35074	0.0800515	0.602098	0.126209	0.280369
Potri.010G139100.1.v3.0	Potri.010G139100.v3.0	--	--	K1	1.03992e-07	0.184552	0.195244	0.667807	0.393934	0.275866
PB.15126.2	Potri.010G151300.v3.0	--	--	K1	1.57434	2.34474	1.06647	2.46607	2.46791	0.339189
Potri.010G161500.2.v3.0	Potri.010G161500.v3.0	AT1G69340	--	K1	0.000433013	1.25948	2.97985	4.66777	2.93676	0.749432
PB.15252.2	Potri.010G185800.v3.0	AT3G56040	UGP3	K1	0.289119	0.687205	1.41026	2.03593	0.873	1.10356
PB.15330.9	Potri.010G207700.v3.0	--	--	K1	0.28493	0.587355	2.02784	3.74271	2.94201	2.35643
PB.16241.1	Potri.010G213700.v3.0	AT2G39340	--	K1	2.17592	4.45002	4.85467	6.09201	4.73057	3.78869
Potri.010G225600.1.v3.0	Potri.010G225600.v3.0	AT3G10360	APUM4	K1	0.220304	0.300517	1.01203	1.18853	1.32383	0.476224
Potri.011G026900.5.v3.0	Potri.011G026900.v3.0	--	--	K1	0.000176774	0.754877	2.23223	2.89839	1.34623	0.456568
PB.16455.1	Potri.011G049700.v3.0	AT4G04920	SFR6	K1	0.720289	0.846514	1.16844	1.36041	1.07936	0.186439
Potri.011G076800.1.v3.0	Potri.011G076800.v3.0	AT4G18975	--	K1	0.0289207	0.822266	0.299952	0.873881	0.221406	0.617435
Potri.011G080900.2.v3.0	Potri.011G080900.v3.0	--	--	K1	0.00859765	2.6479	1.91691	5.1445	2.02346	1.63295
Potri.011G119800.3.v3.0	Potri.011G119800.v3.0	AT1G53120	--	K1	0.245241	0.0365603	0.252866	1.2324	0.995086	0.558556
PB.16758.1	Potri.011G153800.v3.0	--	--	K1	0.000126671	0.852052	1.37459	2.49141	1.91773	1.25004
PB.17225.1	Potri.011G164900.v3.0	AT5G56020	--	K1	1.06317	5.78871	3.03752	12.5845	8.7188	8.43958
PB.17746.5	Potri.012G020500.v3.0	AT4G27720	--	K1	0.466517	0.00182856	1.61545	1.64375	1.70532	0.654276
Potri.012G022300.1.v3.0	Potri.012G022300.v3.0	--	--	K1	0.182995	0.581129	1.10966	2.20963	1.81509	1.23107
Potri.012G041300.4.v3.0	Potri.012G041300.v3.0	--	--	K1	0.060222	0.489866	0.711881	1.47864	0.744598	0.998024
PB.17387.3	Potri.012G053700.v3.0	--	--	K1	9.18516e-05	0.00559958	0.296832	2.34021	1.79989	0.501884
Potri.012G053700.1.v3.0	Potri.012G053700.v3.0	AT1G73750	--	K1	1.29115	2.63342	3.73278	5.8476	4.41844	3.85492
PB.17481.3	Potri.012G079800.v3.0	--	--	K1	0.000130948	0.0634246	0.508085	1.45828	0.398379	0.236442
PB.17528.2	Potri.012G092000.v3.0	AT5G63200	--	K1	0.209505	1.54795	1.37226	2.37788	0.521631	1.45689
PB.18113.8	Potri.013G001200.v3.0	--	--	K1	0.755531	3.5814	2.63195	4.8439	2.36382	1.05522
PB.18363.9	Potri.013G077700.v3.0	AT1G64990	GTG1	K1	0.108416	0.796218	0.096779	1.81624	0.154405	1.39143
PB.18594.10	Potri.013G161600.v3.0	--	--	K1	1.08311	0.000278717	3.00895	4.59868	2.98026	3.39306
PB.18594.19	Potri.013G161600.v3.0	AT4G20350	--	K1	0.079826	0.695353	0.231201	1.04604	1.07578	0.664286
PB.19900.1	Potri.014G068500.v3.0	--	--	K1	0.472714	0.00157588	0.352392	0.660272	0.388422	0.441381
PB.20019.1	Potri.014G100300.v3.0	AT2G46550	--	K1	0.0403495	0.674916	0.0054148	1.95543	1.80307	0.778863
PB.19553.4	Potri.014G139700.v3.0	AT3G26670	--	K1	0.188094	0.187498	0.444709	0.981533	0.41382	0.0195525
Potri.014G142800.1.v3.0	Potri.014G142800.v3.0	--	--	K1	0.850196	0.156195	0.0166253	1.43996	0.00565263	0.00220967
PB.20326.6	Potri.014G194600.v3.0	AT4G28760	--	K1	1.06693	1.05739	0.233119	1.82089	0.875667	0.247604
PB.20832.1	Potri.015G000100.v3.0	--	--	K1	0.469025	0.157281	0.582908	0.611848	0.28421	4.69513e-05
PB.20379.3	Potri.015G010900.v3.0	--	--	K1	0.000516164	0.333746	2.6361	3.40773	1.40507	0.0117914
Potri.015G049100.3.v3.0	Potri.015G049100.v3.0	AT5G61250	AtGUS1	K1	0.478557	0.870377	2.92145	3.25646	2.6131	1.23079
PB.20974.4	Potri.015G049900.v3.0	AT1G73930	--	K1	0.589305	0.00511433	0.424468	1.11	0.00414191	0.701127
Potri.015G059000.3.v3.0	Potri.015G059000.v3.0	--	--	K1	4.26847e-08	0.130573	0.290058	0.809751	0.42783	0.214995
PB.21027.2	Potri.015G069200.v3.0	--	--	K1	2.20293	2.41491	2.14405	5.35028	1.6619	0.925392
PB.21411.1	Potri.016G047500.v3.0	--	--	K1	0.217134	0.273373	0.158691	1.801	0.932554	0.36621
Potri.016G065200.v3.0.new1	Potri.016G065200.v3.0	AT5G06560	--	K1	3.1969e-05	0.0945737	0.786506	1.16552	1.10229	0.147113
Potri.016G067000.5.v3.0	Potri.016G067000.v3.0	--	--	K1	0.669598	0.111574	0.707489	1.32532	1.04265	0.80796
PB.21502.3	Potri.016G075100.v3.0	AT2G41080	PCMP-H29	K1	1.23302e-09	0.141839	0.0872011	0.42407	0.278883	0.102818
Potri.016G130500.v3.0.new2	Potri.016G130500.v3.0	--	--	K1	0.374961	0.571876	0.729935	3.30128	2.50922	1.60892
PB.21674.6	Potri.016G134700.v3.0	--	--	K1	0.000798798	1.23293	1.51589e-05	2.13216	1.74029	0.946119
PB.21684.4	Potri.016G137200.v3.0	--	--	K1	0.320275	1.82145e-11	0.676334	0.793671	0.718277	0.386909
PB.23056.3	Potri.018G026900.v3.0	AT2G25430	--	K1	1.00592	0.0245847	2.30546	4.73433	2.8596	3.08502
Potri.018G027800.9.v3.0	Potri.018G027800.v3.0	--	--	K1	3.16995e-08	0.00333208	4.51258e-07	1.3821	0.000441693	0.0950001
PB.23069.7	Potri.018G030500.v3.0	--	--	K1	0.138366	0.340584	0.601985	1.61079	1.66699	0.460674
PB.23551.3	Potri.018G047400.v3.0	--	--	K1	0.0752233	0.103775	1.04671e-20	0.458909	0.393955	0.236325
Potri.018G057900.v3.0.new2	Potri.018G057900.v3.0	AT4G32820	--	K1	0.427679	1.10965	1.30306	1.98071	0.801387	0.813794
PB.23261.6	Potri.018G098700.v3.0	AT5G14850	--	K1	1.16375	0.111816	0.520196	1.78406	1.01679	1.11296
PB.23327.5	Potri.018G121900.v3.0	--	--	K1	0.158417	0.336822	0.636761	1.20186	0.328965	0.746986
PB.23397.2	Potri.018G146900.v3.0	AT4G31230	--	K1	0.330309	0.0667832	0.574603	1.68574	1.06603	0.465648
PB.23867.1	Potri.018G152400.v3.0	--	--	K1	3.71577e-17	0.487142	0.114826	0.405248	0.160101	0.258119
PB.24217.3	Potri.019G023700.v3.0	--	--	K1	0.2378	0.977116	0.348587	2.40248	1.44608	0.915314
PB.24352.3	Potri.019G072800.v3.0	AT5G49900	--	K1	1.32464e-08	0.00067914	0.197657	0.67159	0.335417	0.323871
PB.24352.4	Potri.019G072800.v3.0	AT5G49900	--	K1	1.62604e-09	0.160442	0.175217	0.578733	0.295202	0.408822
Potri.019G088100.3.v3.0	Potri.019G088100.v3.0	AT1G71820	SEC6	K1	2.24625	2.10633	2.58525	3.20084	2.64006	0.133469
PB.24095.4	Potri.019G089900.v3.0	--	--	K1	1.16287	0.28891	1.4645	2.3389	1.52777	1.41139
PB.24486.5	Potri.019G126500.v3.0	--	--	K1	0.0174815	1.51479	2.0821	4.27242	1.67491	0.894031
PB.24494.2	Potri.019G128800.v3.0	--	--	K1	0.0921547	0.235431	0.512158	0.866467	0.569125	0.495337
PB.24701.27	Potri.T015700.v3.0	AT5G08450	--	K1	3.14948e-05	0.220057	0.078646	0.701022	0.252924	0.287927
Potri.T098800.1.v3.0	Potri.T098800.v3.0	--	--	K1	1.82171	0.743354	0.944762	3.58046	0.360179	0.708561
Potri.T166300.v3.0.new1	Potri.T166300.v3.0	AT4G24190	SHD	K1	5.93518e-10	0.216723	0.10187	0.385107	0.0950863	0.0553471
Potri.004G236100.1.v3.0	Potri.004G236100.v3.0	--	--	K1	3.91715	8.75428	14.6546	21.0964	15.8726	12.216
Potri.008G130200.2.v3.0	Potri.008G130200.v3.0	AT2G01460	--	K1	0.0300522	1.58923	1.05232	2.37388	1.17277	1.67915
PB.15897.7	Potri.010G111900.v3.0	AT2G01460	--	K1	0.269135	0.290607	0.232984	0.620743	0.508055	1.9302e-06
Potri.001G368000.14.v3.0	Potri.001G368000.v3.0	AT4G25434	ATNUDT10	K1	1.08975e-14	0.296352	0.311576	0.993717	0.546567	0.685216
Potri.001G368000.16.v3.0	Potri.001G368000.v3.0	AT4G25434	ATNUDT10	K1	0.24018	0.397742	0.590022	2.23961	0.757134	0.77988
PB.1829.5	Potri.001G120400.v3.0	AT1G12230	--	K1	0.0149353	1.3134	0.925672	1.8728	0.722514	0.534415
PB.12336.9	Potri.008G097200.v3.0	AT1G13700	PGL1	K1	1.20976	2.53801	3.9555	5.29788	4.07247	2.48083
PB.16049.1	Potri.010G157200.v3.0	--	--	K1	8.70901e-19	0.104247	0.334283	0.886162	0.263566	0.162719
PB.171.7	Potri.001G059900.v3.0	AT5G13110	G6PD2	K1	0.404576	1.54516	2.49814	5.86961	3.83476	2.89901
PB.20583.3	Potri.015G074600.v3.0	--	--	K1	2.17856	4.0215	5.87348	9.19947	5.95872	5.3563
Potri.006G183900.4.v3.0	Potri.006G183900.v3.0	AT5G57930	APO2	K1	1.37192e-07	0.434309	0.323066	1.09342	0.421846	0.290077
PB.4297.4	Potri.002G128700.v3.0	AT5G36210	--	K1	0.957347	0.0530223	0.835559	1.42279	0.987658	0.674833
PB.5157.10	Potri.003G128500.v3.0	AT1G63690	ATSPPL2	K1	0.143164	0.554719	1.13019	2.26287	1.30253	1.30617
Potri.005G197000.3.v3.0	Potri.005G197000.v3.0	AT1G71696	SOL1	K1	2.0886	0.64107	0.65392	3.89445	0.420667	2.04695
PB.16918.5	Potri.011G056100.v3.0	AT1G28320	DEG15	K1	0.284021	0.426363	0.0028895	1.18345	0.180169	0.744449
PB.21917.2	Potri.016G064300.v3.0	AT3G54720	AMP1	K1	0.24976	0.654108	0.482799	1.66508	1.45119	1.13341
PB.22637.6	Potri.017G039200.v3.0	AT4G33090	APM1	K1	0.137687	5.96257e-11	0.534975	0.761205	0.586856	0.498517
Potri.017G052900.2.v3.0	Potri.017G052900.v3.0	--	--	K1	1.04477	3.05474	4.39092	7.04142	6.77212	3.68399
PB.1852.5	Potri.001G128700.v3.0	AT2G03670	CDC48B	K1	0.29975	0.522011	0.000945084	1.94591	0.553407	0.996437
Potri.003G057800.2.v3.0	Potri.003G057800.v3.0	AT1G80350	ERH3	K1	0.713567	0.258102	0.311297	0.742652	0.67727	0.0654624
Potri.007G019600.1.v3.0	Potri.007G019600.v3.0	--	--	K1	0.612305	1.17497	0.348683	2.00436	0.00230002	4.97834e-06
PB.12833.6	Potri.008G022300.v3.0	AT2G27600	SKD1	K1	0.313335	0.176263	0.460808	1.84375	0.665566	0.641817
PB.8245.4	Potri.005G222800.v3.0	AT2G31260	APG9	K1	0.0163172	0.268291	0.195598	0.975817	0.0008862	0.291095
PB.3291.8	Potri.002G105700.v3.0	AT1G09730	ULP2B	K1	2.26629e-05	0.205551	0.205863	0.749032	0.0362505	0.239468
Potri.005G140500.v3.0.new13	Potri.005G140500.v3.0	AT5G67170	--	K1	2.98844e-08	0.16862	0.702538	1.04561	0.850207	0.279671
PB.9969.7	Potri.006G227700.v3.0	AT2G26140	ftsh4	K1	0.13274	0.525224	0.622735	1.16621	0.050525	0.00279667
Potri.016G099800.v3.0.new4	Potri.016G099800.v3.0	AT1G07510	ftsh10	K1	0.825322	2.31862	0.697623	4.22122	0.982788	2.07877
PB.6238.4	Potri.004G037800.v3.0	AT4G15100	scpl30	K1	3.33797	8.98085	14.4639	19.1113	9.72037	9.03121
PB.16448.1	Potri.011G046600.v3.0	--	--	K1	0.140402	2.50507	4.34356	7.14312	4.86197	3.87568
PB.16448.13	Potri.011G046600.v3.0	AT1G11080	scpl31	K1	0.27277	3.43529	4.67906	8.17926	6.55925	3.5904
PB.16448.15	Potri.011G046600.v3.0	AT1G11080	scpl31	K1	0.604479	4.86168	7.30503	13.1083	10.1251	5.27592
PB.16448.4	Potri.011G046600.v3.0	AT1G11080	scpl31	K1	0.0117549	1.34392	1.11393	2.03236	0.812023	1.57709
PB.16448.9	Potri.011G046600.v3.0	AT1G61130	SCPL32	K1	0.0323499	0.929847	0.514783	2.34121	1.86436	1.63566
PB.21155.3	Potri.015G105100.v3.0	AT5G50920	CLPC	K1	1.02547	2.04688	0.14595	2.76131	2.14188	0.196705
Potri.015G145300.2.v3.0	Potri.015G145300.v3.0	AT4G20850	TPP2	K1	0.210307	1.01508	0.963489	1.97916	0.976976	1.32727
PB.6045.1	Potri.003G189200.v3.0	--	--	K1	0.110433	0.0576919	0.171924	1.27228	0.355724	0.215732
PB.17206.6	Potri.011G155400.v3.0	AT1G30600	--	K1	0.789553	3.25206	3.46278	5.5649	4.69405	3.17022
PB.19665.9	Potri.014G171600.v3.0	--	--	K1	0.234669	0.299882	0.869901	2.36225	0.310375	0.540872
PB.8812.3	Potri.005G141100.v3.0	AT3G57870	AHUS5	K1	0.51195	1.74321	2.68715	4.6148	4.13624	2.27538
PB.18386.1	Potri.013G083800.v3.0	--	--	K1	0.05361	0.171072	0.754958	3.41556	2.70443	1.92875
Potri.016G085200.v3.0.new1	Potri.016G085200.v3.0	AT5G02880	UPL4	K1	0.323232	0.159656	0.23904	1.47004	1.41377	0.261936
PB.3878.2	Potri.002G007800.v3.0	AT1G76390	PUB43	K1	0.00010466	0.343542	0.104274	0.953077	0.14489	0.268695
PB.5372.2	Potri.003G189400.v3.0	AT3G54360	--	K1	1.45359	0.712884	0.739305	1.60184	1.29575	3.62784e-07
PB.6270.2	Potri.004G047000.v3.0	--	--	K1	9.51343e-11	0.435904	0.379284	0.808616	0.383396	0.357866
Potri.005G081500.1.v3.0	Potri.005G081500.v3.0	AT2G22120	--	K1	0.243943	0.817337	1.33303	2.1128	1.47489	0.141762
PB.13583.8	Potri.009G013300.v3.0	AT5G60580	--	K1	0.0422363	0.537963	0.2988	1.39884	1.10872	0.713951
Potri.010G092300.2.v3.0	Potri.010G092300.v3.0	AT4G14220	RHF1A	K1	0.163397	1.79713	1.84785	2.61403	1.53279	1.46348
PB.16103.9	Potri.010G174800.v3.0	AT1G79380	--	K1	1.55179	4.6165	3.80878	6.52539	3.94124	4.93099
Potri.015G073300.2.v3.0	Potri.015G073300.v3.0	AT3G48030	ATL48	K1	2.60333	3.31893	0.208827	5.01729	0.136719	0.524812
PB.21471.3	Potri.016G064600.v3.0	AT2G38920	RF178	K1	0.238815	0.814871	1.75664	3.2352	3.44916	1.09195
Potri.002G054500.1.v3.0	Potri.002G054500.v3.0	--	--	K1	0.000240315	0.556484	0.344238	1.04674	0.949381	0.506533
PB.4094.6	Potri.002G068200.v3.0	AT1G43640	AtTLP5	K1	0.454282	2.13808	0.793746	2.41068	0.602205	0.00198791
PB.10876.2	Potri.006G220600.v3.0	--	--	K1	0.0918395	0.423949	0.157975	1.1442	0.510909	0.780939
Potri.014G076300.5.v3.0	Potri.014G076300.v3.0	--	--	K1	1.78325	4.99433	5.284	7.04102	6.01006	3.60937
Potri.015G011200.v3.0.new1	Potri.015G011200.v3.0	--	--	K1	0.00313266	0.512748	0.308651	1.68054	0.52078	1.06751
Potri.018G048700.1.v3.0	Potri.018G048700.v3.0	AT4G33210	SLOMO	K1	0.944013	1.41169	0.650855	4.24422	1.4128	1.39148
Potri.009G166000.2.v3.0	Potri.009G166000.v3.0	AT2G17200	DSK2	K1	7.15211e-05	0.185663	0.616546	1.58276	0.960401	1.13879
PB.10814.8	Potri.006G201100.v3.0	--	--	K1	0.100243	0.209053	0.362381	1.20587	0.614874	7.30293e-12
PB.10583.3	Potri.006G128600.v3.0	AT5G20890	--	K1	3.71231	0.857143	3.35092	4.54033	2.46591	2.78056
PB.23590.10	Potri.018G063200.v3.0	AT5G20720	CPN20	K1	0.278968	2.01533	2.63263	3.68656	1.76618	2.58615
PB.18272.16	Potri.013G051400.v3.0	AT3G04240	SEC	K1	2.78274	6.30245	5.53674	9.2013	7.85172	5.55396
Potri.001G018700.1.v3.0	Potri.001G018700.v3.0	AT3G20860	ATNEK5	K1	0.133855	0.00319296	0.399831	1.44228	0.236722	0.280896
PB.1699.7	Potri.001G084700.v3.0	AT4G24100	--	K1	0.0758717	0.115674	0.28121	0.766262	5.06505e-24	0.228327
PB.2565.8	Potri.001G344600.v3.0	AT5G55910	D6PK	K1	1.49069	3.81137	4.19853	6.21119	4.06177	3.67087
PB.3176.7	Potri.002G074500.v3.0	AT1G43900	--	K1	1.67639	3.18222	4.02525	6.23363	3.8484	4.841
PB.3261.4	Potri.002G097200.v3.0	AT1G22280	PAPP2C	K1	0.674643	6.59757e-07	0.508712	1.34517	0.464473	1.17453
Potri.003G129000.2.v3.0	Potri.003G129000.v3.0	AT1G63700	EMB71	K1	0.316015	0.399584	0.361691	0.838367	0.256071	2.05103e-07
Potri.004G143700.2.v3.0	Potri.004G143700.v3.0	AT3G50530	CRK	K1	0.19851	1.56082e-05	0.148243	0.486581	0.136858	2.14312e-05
PB.8682.2	Potri.005G102100.v3.0	AT2G17530	--	K1	0.227118	0.505125	0.679707	1.58369	1.03585	0.834934
PB.12844.10	Potri.008G025800.v3.0	--	--	K1	0.402895	1.32748	2.20756	3.24672	2.15566	1.80629
PB.13412.9	Potri.008G186500.v3.0	--	--	K1	0.487015	2.80482	3.21374	6.31903	5.58166	3.63723
PB.14006.5	Potri.009G137400.v3.0	AT4G38520	--	K1	0.0110034	5.47086	5.37009	8.60376	4.48403	4.5209
Potri.010G023500.4.v3.0	Potri.010G023500.v3.0	AT1G09020	SNF4	K1	0.974924	0.358692	2.89824	3.64718	3.56669	1.77327
PB.15656.5	Potri.010G049100.v3.0	AT4G24740	AFC2	K1	0.120049	0.709241	0.661549	1.32921	1.07431	0.578451
Potri.010G234700.3.v3.0	Potri.010G234700.v3.0	AT5G03730	CTR1	K1	0.157084	0.185239	0.686077	1.99351	0.917366	0.85914
Potri.012G002100.v3.0.new3	Potri.012G002100.v3.0	AT5G53140	--	K1	5.61707e-65	0.75767	0.361636	0.814832	0.598121	0.451627
PB.17944.2	Potri.012G091100.v3.0	AT5G07470	PMSR3	K1	0.499977	2.33196	2.88325	3.8275	1.56783	2.73521
PB.18729.4	Potri.013G036300.v3.0	AT3G04910	WNK1	K1	0.279618	0.00480954	0.323387	0.849373	0.861586	0.000189388
PB.18578.8	Potri.013G155100.v3.0	AT3G51630	WNK5	K1	2.83804	4.91593	8.78717	11.6647	8.14404	7.75129
PB.20227.5	Potri.014G160500.v3.0	AT2G04550	IBR5	K1	0.0476804	0.0906337	0.276652	1.15389	0.859825	0.482343
PB.20400.9	Potri.015G019200.v3.0	AT5G53140	--	K1	0.271256	0.11159	0.3958	1.83656	1.40593	0.609499
PB.21147.5	Potri.015G103300.v3.0	AT5G50860	--	K1	0.33983	3.22954e-06	0.578814	0.802974	0.070928	0.257458
Potri.016G054600.1.v3.0	Potri.016G054600.v3.0	AT3G57530	CPK32	K1	6.05506	10.6022	14.1675	19.645	14.7354	12.4773
Potri.016G134900.2.v3.0	Potri.016G134900.v3.0	AT5G01850	--	K1	0.0374038	0.255575	0.258619	0.68202	0.504875	0.237978
Potri.018G026400.2.v3.0	Potri.018G026400.v3.0	AT4G32250	--	K1	0.214226	0.862263	1.66754	4.12453	3.53292	1.11301
PB.23782.1	Potri.018G122300.v3.0	AT1G30270	CIPK23	K1	0.475662	0.85796	1.41088	2.43635	1.91082	1.69389
Potri.019G131000.1.v3.0	Potri.019G131000.v3.0	AT5G58320	--	K1	0.330024	0.00117588	0.485953	1.03944	0.407025	0.532517
Potri.002G194700.v3.0.new1	Potri.002G194700.v3.0	AT4G02010	--	K1	0.241313	0.755102	0.375073	0.882613	0.503921	7.09624e-05
Potri.002G242700.v3.0.new1	Potri.002G242700.v3.0	AT5G48740	--	K1	3.50962e-06	9.50892e-11	0.416446	0.932222	0.270442	0.541175
PB.6664.2	Potri.004G175100.v3.0	--	--	K1	0.00133736	0.224004	0.054492	0.996888	0.396126	0.649352
PB.6664.3	Potri.004G175100.v3.0	--	--	K1	0.035337	0.00255597	0.237003	1.09806	1.04786	0.141105
PB.6664.4	Potri.004G175100.v3.0	--	--	K1	0.041182	0.105125	0.21446	1.43386	0.914177	0.283551
Potri.006G152000.2.v3.0	Potri.006G152000.v3.0	AT5G56890	--	K1	0.0140713	0.0256254	0.000422033	2.07315	0.525204	0.827776
Potri.010G134100.3.v3.0	Potri.010G134100.v3.0	AT3G25560	NIK2	K1	1.3821	2.01857	2.47291	4.82188	4.13557	3.2199
PB.17541.2	Potri.012G095600.v3.0	AT5G63410	--	K1	0.662092	1.38971	2.1982	3.16025	1.39448	1.02293
PB.18544.3	Potri.013G144600.v3.0	AT4G03390	SRF3	K1	0.22573	0.221465	0.234284	0.800483	0.443389	9.3235e-06
Potri.014G038300.3.v3.0	Potri.014G038300.v3.0	--	--	K1	6.30619e-06	0.367191	0.297185	0.487601	0.14939	0.306291
PB.19344.15	Potri.014G082400.v3.0	--	--	K1	0.204705	1.48146	1.1496	2.31625	0.760734	1.01535
PB.24058.2	Potri.019G077000.v3.0	AT1G09640	--	K1	3.97169	4.12308	1.72388	5.54194	0.905659	3.93069
PB.23775.5	Potri.018G115500.v3.0	--	--	K1	0.736516	1.09518	1.87511	3.74852	2.53014	2.23054
Potri.002G188200.v3.0.new7	Potri.002G188200.v3.0	AT2G47020	--	K1	0.166826	0.433518	0.786312	1.30654	0.313485	0.266952
Potri.004G126800.v3.0.new1	Potri.004G126800.v3.0	--	--	K1	0.000840345	0.133409	0.109191	0.718063	0.268837	0.566144
Potri.010G015900.v3.0.new1	Potri.010G015900.v3.0	--	--	K1	0.00117619	5.42185e-09	0.348453	0.885107	0.748917	0.479955
Potri.015G002200.3.v3.0	Potri.015G002200.v3.0	AT5G24490	--	K1	0.000200204	1.90996	0.958259	3.51269	2.86015	2.33786
Potri.006G260500.1.v3.0	Potri.006G260500.v3.0	AT4G31985	RPL39A	K1	0.000347895	0.00243075	0.824317	3.78901	0.962825	0.00341364
PB.4770.5	Potri.003G010000.v3.0	AT1G17690	NOF1	K1	0.199737	0.32483	0.153381	1.45725	0.641067	0.811281
PB.20064.10	Potri.014G112300.v3.0	AT4G01800	AGY1	K1	0.240839	0.23099	1.2991	1.30833	1.04854	0.0784021
PB.20064.2	Potri.014G112300.v3.0	AT4G01800	AGY1	K1	0.513112	1.70829	0.154951	1.77123	1.66024	0.122455
PB.6493.7	Potri.004G118900.v3.0	AT3G02090	MPPBETA	K1	0.0560079	0.332581	0.500267	1.12081	0.345873	0.826031
PB.1355.6	Potri.001G453200.v3.0	AT1G10390	--	K1	0.372051	4.45162e-06	2.12029	3.12975	1.11847	0.85363
PB.1355.9	Potri.001G453200.v3.0	AT1G59660	--	K1	0.155748	1.24751	1.53222	3.77375	2.02468	0.710842
PB.20157.5	Potri.014G141100.v3.0	AT1G12930	--	K1	0.250191	4.20254e-05	0.630716	0.918427	0.169008	0.164439
PB.19711.5	Potri.014G192900.v3.0	AT5G43960	--	K1	0.458416	0.205812	0.168799	1.22197	0.446704	0.0299087
PB.16958.5	Potri.011G071200.v3.0	AT1G29330	ATERD2	K1	0.313439	0.0914457	0.844593	1.96526	1.71671	0.766918
PB.14861.5	Potri.010G074100.v3.0	--	--	K1	0.98695	0.0507919	1.28109	1.28995	1.27902	1.02854
PB.2649.5	Potri.001G369400.v3.0	AT1G55840	--	K1	1.20342	2.6254	3.17643	4.60406	2.67098	2.27948
PB.3029.13	Potri.002G032600.v3.0	AT1G19650	F14P1.2	K1	0.224236	2.39368e-15	0.463599	1.07722	0.550287	0.179737
Potri.005G230500.2.v3.0	Potri.005G230500.v3.0	AT1G19650	F14P1.2	K1	1.77324	2.56647	3.25309	5.74461	2.92099	1.66718
Potri.015G143800.1.v3.0	Potri.015G143800.v3.0	AT5G52280	--	K1	0.463511	0.246193	0.506111	0.748111	0.112342	1.00471e-08
Potri.T159000.v3.0.new2	Potri.T159000.v3.0	AT2G38020	VCL1	K1	1.32281	0.00213488	2.41848	2.36125	1.55544	2.28046
Potri.001G394400.1.v3.0	Potri.001G394400.v3.0	AT3G14420	GLO1	K1	0.860714	2.01367	1.6129	4.7656	3.30617	3.02973
Potri.003G070100.1.v3.0	Potri.003G070100.v3.0	--	--	K1	0.00267832	0.415985	0.18725	1.11366	0.297526	0.00104344
PB.20450.14	Potri.015G036000.v3.0	--	--	K1	0.0838924	0.000468428	0.961769	1.22513	1.00398	0.00623283
Potri.001G356800.2.v3.0	Potri.001G356800.v3.0	AT5G55100	--	K1	3.15966	2.1075	4.19514	5.51998	3.91692	2.89476
PB.11313.8	Potri.007G070700.v3.0	AT1G14650	--	K1	0.363565	0.234143	0.403611	0.631668	0.351807	7.35857e-17
Potri.007G070700.1.v3.0	Potri.007G070700.v3.0	AT1G14650	--	K1	0.281508	0.644893	1.47736	1.78362	1.06476	0.294557
Potri.012G058100.v3.0.new1	Potri.012G058100.v3.0	AT5G23080	TGH	K1	0.0767318	0.275925	0.257388	0.887036	0.772268	0.384778
PB.3935.7	Potri.002G024100.v3.0	AT1G75660	XRN3	K1	0.090846	0.287715	0.518447	1.01048	0.616082	0.335328
PB.4835.3	Potri.003G038400.v3.0	--	--	K1	0.0181629	0.0102665	0.39564	0.57107	0.211659	0.415593
Potri.013G070200.1.v3.0	Potri.013G070200.v3.0	AT1G54490	AIN1	K1	0.000774451	0.187644	0.960555	1.22697	0.0234765	0.496679
Potri.005G000100.v3.0.new1	Potri.005G000100.v3.0	AT5G26742	emb1138	K1	1.11843	0.468126	0.255764	2.01827	0.250591	1.22449
Potri.012G045800.1.v3.0	Potri.012G045800.v3.0	AT2G33730	RH21	K1	0.42845	0.264804	0.639381	1.98696	0.339483	0.786866
Potri.007G026900.v3.0.new1	Potri.007G026900.v3.0	AT3G50670	U1-70K	K1	0.1831	0.377347	1.64824	2.15375	1.98636	0.682063
Potri.003G071700.4.v3.0	Potri.003G071700.v3.0	AT3G14230	RAP2.2	K1	0.251609	0.750389	1.28599	2.04253	2.03943	0.535887
PB.10600.2	Potri.006G132400.v3.0	AT4G36920	AP2	K1	1.51617	0.145227	1.67551	2.04693	0.77174	0.778263
PB.1629.15	Potri.001G066200.v3.0	--	--	K1	0.596608	0.5197	0.0620005	0.974136	0.547887	0.219655
PB.1922.51	Potri.001G146200.v3.0	--	--	K1	2.01339e-12	0.673835	1.15361	1.6393	1.66399	0.168239
PB.13138.8	Potri.008G107900.v3.0	AT3G16940	CMTA6	K1	0.104652	1.11721e-08	0.235272	0.736815	0.587711	0.261487
Potri.001G190300.v3.0.new1	Potri.001G190300.v3.0	AT3G16500	PAP1	K1	0.467856	0.0278983	0.650002	1.56674	0.781057	0.48698
PB.3052.6	Potri.002G040600.v3.0	AT1G06150	EMB1444	K1	0.793935	0.533729	1.84864	2.82759	2.86987	1.17582
PB.3052.8	Potri.002G040600.v3.0	AT1G06150	EMB1444	K1	0.321975	1.26265	1.79039	3.50412	2.13223	1.95529
PB.8388.5	Potri.005G001800.v3.0	AT1G09530	PIF3	K1	0.674839	2.34473	2.85213	4.83467	1.08522	3.97843
PB.22862.14	Potri.017G115300.v3.0	--	--	K1	0.166442	0.719918	1.36223	2.84789	2.44141	1.48149
PB.6065.3	Potri.003G194600.v3.0	AT3G12250	TGA6	K1	0.000642115	0.993485	1.03607	2.4981	1.93635	0.457509
Potri.006G077000.1.v3.0	Potri.006G077000.v3.0	AT2G19090	--	K1	0.583383	0.440399	0.174453	0.676271	0.484654	0.000211019
PB.11490.1	Potri.007G135000.v3.0	AT3G13810	AtIDD11	K1	0.0788898	0.802654	0.849077	1.17818	0.801283	0.441738
PB.13914.17	Potri.009G112600.v3.0	--	--	K1	0.142266	0.223309	0.127514	1.29829	0.259217	0.524278
Potri.015G146300.2.v3.0	Potri.015G146300.v3.0	AT4G25610	--	K1	0.788133	0.142563	0.449528	1.41882	0.344505	1.05383
Potri.003G022100.4.v3.0	Potri.003G022100.v3.0	AT3G12810	PIE1	K1	0.244258	1.25549	0.927205	1.63495	1.82203	0.287295
PB.15508.4	Potri.010G003300.v3.0	AT1G48310	CHR18	K1	1.00923	1.45391	1.73566	1.95876	1.85662	0.224423
PB.18798.1	Potri.013G060200.v3.0	AT5G18240	MYR1	K1	0.0755873	0.154213	0.465358	1.2928	1.21362	0.759849
PB.6951.6	Potri.004G041600.v3.0	AT4G17020	--	K1	1.09166	0.168156	0.784938	2.36296	0.709877	1.10019
PB.17727.4	Potri.012G015900.v3.0	--	--	K1	0.121134	0.631661	0.831022	1.54184	0.664099	0.913078
Potri.017G141100.v3.0.new1	Potri.017G141100.v3.0	AT1G17880	BTF3	K1	1.00761	0.861877	0.912743	1.36896	1.14886	0.0506413
Potri.001G242000.1.v3.0	Potri.001G242000.v3.0	--	--	K1	0.279935	0.975168	2.60901	3.23854	1.60472	1.33594
PB.8111.2	Potri.005G186500.v3.0	AT1G21450	SCL1	K1	0.659051	0.869704	0.648301	1.54511	0.77851	3.02796e-05
PB.10819.8	Potri.006G203000.v3.0	AT2G35940	BLH1	K1	1.21342e-29	0.73056	0.76473	1.72277	1.48908	0.80258
Potri.006G203000.6.v3.0	Potri.006G203000.v3.0	AT2G35940	BLH1	K1	0.0556889	3.54821	0.131524	20.5234	13.3087	5.7617
PB.14501.5	Potri.009G120800.v3.0	AT2G16400	BLH7	K1	0.00914015	0.476505	0.101718	0.509064	0.547815	0.126425
Potri.012G070900.2.v3.0	Potri.012G070900.v3.0	--	--	K1	3.32354e-06	0.457335	0.200698	0.83874	0.244829	0.377348
Potri.012G070900.3.v3.0	Potri.012G070900.v3.0	--	--	K1	1.46158	3.18841	4.59628	7.628	5.93494	4.29963
PB.17932.4	Potri.012G087100.v3.0	AT4G08150	KNAT1	K1	1.86116	4.29263	4.7459	8.90336	7.04888	3.6388
PB.3043.1	Potri.002G037300.v3.0	--	--	K1	0.210212	0.577192	0.804515	1.1292	0.00394055	0.51631
Potri.002G037300.2.v3.0	Potri.002G037300.v3.0	--	--	K1	0.288323	1.20255	1.39786	3.17661	2.21003	1.79389
Potri.019G018700.v3.0.new1	Potri.019G018700.v3.0	AT1G08620	PKDM7D	K1	0.792116	0.722493	2.13158	2.23764	1.84897	0.397333
PB.17553.3	Potri.012G100200.v3.0	--	--	K1	0.470748	1.06529	3.82435	6.22062	2.69279	2.36826
Potri.016G091700.4.v3.0	Potri.016G091700.v3.0	AT2G36960	TKI1	K1	1.26142e-07	0.0892757	0.105542	0.486122	0.0823837	0.077538
PB.9661.2	Potri.006G133000.v3.0	AT5G02840	LCL1	K1	0.233192	0.365107	0.4426	0.720318	5.19217e-05	0.338782
Potri.009G009500.2.v3.0	Potri.009G009500.v3.0	--	--	K1	0.48921	0.6935	2.40125	5.11854	3.40561	3.54471
PB.16249.9	Potri.010G215200.v3.0	AT2G46790	APRR9	K1	0.13701	1.36617	3.43606	5.00081	2.93992	3.03897
PB.2970.7	Potri.002G017600.v3.0	AT1G76010	--	K1	0.0016211	2.48587	2.74645	4.32146	1.9783	0.804222
PB.3606.3	Potri.002G188400.v3.0	AT3G62190	--	K1	2.44635	0.847375	2.54213	3.38703	2.30782	0.542008
Potri.002G243400.12.v3.0	Potri.002G243400.v3.0	AT3G24880	--	K1	1.18177	2.59709	2.40892	3.59477	3.37994	1.76877
PB.7765.6	Potri.005G080500.v3.0	--	--	K1	0.153198	0.000311334	0.4839	0.95575	0.0849599	0.428425
Potri.005G080500.4.v3.0	Potri.005G080500.v3.0	AT4G39680	--	K1	0.218978	1.57865e-05	0.504295	0.638833	1.21048e-07	0.435931
PB.18797.5	Potri.013G059800.v3.0	AT5G18230	--	K1	0.000827959	0.239599	0.663204	0.819776	0.453642	0.172425
PB.21879.1	Potri.016G053300.v3.0	--	--	K1	2.02364	3.67459	3.31932	5.70241	5.41653	3.34818
PB.21977.6	Potri.016G084700.v3.0	AT3G45630	--	K1	0.276788	8.25307e-11	0.2251	1.21338	0.506066	0.574714
PB.23878.10	Potri.019G003900.v3.0	AT5G09850	MED26C	K1	0.272292	1.09282	1.99601	3.53101	2.25552	2.05867
Potri.004G130600.v3.0.new1	Potri.004G130600.v3.0	--	--	K1	0.576492	1.23089	2.38595	3.31928	1.70283	0.874496
PB.2858.2	Potri.001G454500.v3.0	AT1G76880	--	K1	0.909376	2.44488	3.17166	4.76934	2.03283	1.72125
PB.1156.4	Potri.001G359300.v3.0	AT3G20800	--	K1	0.0354702	0.83993	1.28002	3.28171	2.84637	1.7355
PB.7209.2	Potri.004G140400.v3.0	--	--	K1	0.584951	0.562246	0.014451	1.24156	0.702105	0.42479
Potri.010G197500.2.v3.0	Potri.010G197500.v3.0	AT2G39830	DAR2	K1	0.283556	2.17802	3.41107	5.04441	2.00675	0.648458
PB.19904.2	Potri.014G069200.v3.0	AT3G60800	--	K1	7.19806e-05	1.02039	0.254577	1.72603	0.965894	1.00558
PB.19646.10	Potri.014G165500.v3.0	AT3G21100	--	K1	0.080476	0.614495	0.466906	1.52748	1.23169	0.975718
Potri.014G165500.2.v3.0	Potri.014G165500.v3.0	AT3G21100	--	K1	5.65117e-05	0.374477	0.383181	1.74499	0.196231	0.32735
PB.1380.2	Potri.001G460600.v3.0	AT2G34830	WRKY35	K1	1.26037	2.96457	4.03504	5.69214	4.13157	2.7358
Potri.001G472800.1.v3.0	Potri.001G472800.v3.0	AT5G56270	WRKY2	K1	1.99391e-13	1.16815	3.11707	7.47418	6.9461	2.81703
Potri.014G119800.2.v3.0	Potri.014G119800.v3.0	--	--	K1	1.90436e-05	1.05743	1.32612	1.74445	1.51494	0.691899
PB.5857.3	Potri.003G130300.v3.0	--	--	K1	0.296443	0.00414954	0.356864	0.965175	0.568964	0.000535232
Potri.005G138600.v3.0.new4	Potri.005G138600.v3.0	AT4G36960	--	K1	6.63656	6.23673	3.2802	12.1182	7.96587	1.5074
PB.9216.3	Potri.005G256700.v3.0	AT1G76460	--	K1	0.400449	0.00746656	0.152703	0.691026	0.231422	0.0112294
Potri.009G163400.2.v3.0	Potri.009G163400.v3.0	--	--	K1	0.992887	0.615681	1.73075	2.69593	0.639209	1.29981
PB.18246.10	Potri.013G043000.v3.0	AT3G04610	FLK	K1	0.00872288	0.71559	0.952227	1.50122	1.15142	0.304522
Potri.016G079200.3.v3.0	Potri.016G079200.v3.0	AT3G52660	--	K1	0.726561	1.93882	1.573	3.6403	2.56155	2.60355
PB.23406.6	Potri.018G151300.v3.0	--	--	K1	4.96996e-15	0.00019022	0.153512	0.691108	0.460033	0.269548
Potri.019G044200.1.v3.0	Potri.019G044200.v3.0	AT1G08540	SIGB	K1	3.18439	0.873799	0.325095	4.05998	0.986031	1.68227
Potri.009G052600.1.v3.0	Potri.009G052600.v3.0	AT5G04590	SIR	K1	9.44339	1.6711	11.6309	8.83673	7.20451	3.15731
PB.23555.4	Potri.018G048500.v3.0	--	--	K1	0.280455	0.317503	0.168323	0.826576	0.244587	0.00459703
PB.5344.3	Potri.003G181400.v3.0	AT1G15950	CCR1	K1	0.71319	4.54154	4.6121	12.2149	6.59539	6.95697
PB.6355.7	Potri.004G074000.v3.0	AT5G52570	BETA-OHASE 2	K1	0.219452	4.48932e-05	0.292443	1.74699	0.469424	0.288786
PB.12947.4	Potri.008G054500.v3.0	AT2G39550	ATGGT-IB	K1	0.0134944	0.856859	1.44076	1.77993	0.727581	1.18396
Potri.002G057400.1.v3.0	Potri.002G057400.v3.0	AT1G06570	PDS1	K1	0.30314	2.53634	3.87826	6.09139	3.20299	3.45941
Potri.006G024300.2.v3.0	Potri.006G024300.v3.0	AT1G72680	ATCAD1	K1	0.105752	0.504898	0.930269	3.36515	2.01783	2.27094
PB.8940.5	Potri.005G183800.v3.0	--	--	K1	0.000146491	0.207404	0.0327436	0.722666	0.094137	0.351474
Potri.018G099400.7.v3.0	Potri.018G099400.v3.0	AT5G57800	FLP1	K1	0.00313733	2.12885	0.134229	2.58589	0.728609	2.28387
Potri.002G025200.3.v3.0	Potri.002G025200.v3.0	AT1G19870	iqd32	K1	0.0385524	0.239432	0.755904	4.28394	1.51427	3.51711
PB.13035.2	Potri.008G078600.v3.0	AT1G65540	--	K1	1.02424	2.46858	0.446355	2.99825	1.13488	0.451432
Potri.008G080800.3.v3.0	Potri.008G080800.v3.0	AT1G79270	ECT8	K1	0.397219	0.76385	9.9724e-11	1.03297	0.695273	0.933539
Potri.010G175500.8.v3.0	Potri.010G175500.v3.0	AT1G79270	ECT8	K1	0.0820833	0.565524	0.420118	1.27603	1.26525	0.607468
PB.17591.6	Potri.012G111100.v3.0	AT5G61790	CNX1	K1	9.10668	2.55059	8.50689	10.999	8.96971	9.36008
Potri.013G010700.1.v3.0	Potri.013G010700.v3.0	--	--	K1	0.000346889	0.317424	0.463348	1.06683	0.000265436	0.315866
PB.20047.7	Potri.014G108200.v3.0	AT1G02270	--	K1	0.730449	0.00372343	0.574966	1.17305	0.590058	0.452943
PB.2804.4	Potri.001G420700.v3.0	AT5G54840	ATSGP1	K1	0.693051	2.01491	3.95891	5.17788	2.4352	3.04956
Potri.001G420700.3.v3.0	Potri.001G420700.v3.0	AT5G54840	ATSGP1	K1	0.689248	0.875159	2.37639	4.2873	2.66937	0.766922
PB.3564.3	Potri.002G176800.v3.0	AT5G22400	--	K1	0.0780952	0.998594	1.04133	1.78976	1.41379	0.87169
PB.4838.13	Potri.003G038900.v3.0	AT3G13870	RHD3	K1	0.785296	1.76366	2.19299	2.9907	2.49015	1.81115
PB.5049.7	Potri.003G098200.v3.0	AT1G31930	XLG3	K1	0.411686	0.0929295	0.680723	0.73665	0.684791	0.0242853
PB.9433.1	Potri.006G066300.v3.0	AT5G52580	--	K1	1.21357	1.77437	2.58722	5.26107	5.15746	2.76643
Potri.006G219500.2.v3.0	Potri.006G219500.v3.0	AT2G26300	GPA1	K1	1.33466	0.953461	0.269617	2.10738	0.845631	1.70675
PB.11192.2	Potri.007G035200.v3.0	AT2G23460	XLG1	K1	1.54866	0.369376	1.68912	3.69872	1.10957	1.84633
PB.11487.6	Potri.007G134200.v3.0	AT2G30710	--	K1	0.247944	0.163065	0.526468	2.34182	0.384009	0.819719
PB.19415.3	Potri.014G103600.v3.0	AT5G22400	--	K1	1.39046	0.00050333	0.545252	1.56864	0.599257	1.07524
Potri.016G095500.v3.0.new3	Potri.016G095500.v3.0	--	--	K1	0.0717553	0.514691	0.130593	0.691668	0.430884	7.11556e-06
PB.3735.1	Potri.002G230000.v3.0	AT2G32390	GLR3.5	K1	0.741374	2.53724	3.86349	4.85079	2.04099	2.57905
Potri.005G253800.1.v3.0	Potri.005G253800.v3.0	AT1G42540	ATGLR3.3	K1	0.039455	0.00125619	0.0173595	0.503301	0.170072	0.144956
PB.287.1	Potri.001G094500.v3.0	AT4G11110	SPA2	K1	0.000845583	1.31838	0.000624894	1.76089	0.491982	0.205219
Potri.006G003000.5.v3.0	Potri.006G003000.v3.0	AT5G47800	--	K1	0.000935407	1.0686	1.21409	2.25864	1.11154	0.911262
Potri.010G128600.1.v3.0	Potri.010G128600.v3.0	AT1G25540	PFT1	K1	1.01911	0.375692	0.115634	1.28284	0.943739	0.49019
PB.18109.3	Potri.013G000300.v3.0	AT1G09570	PHYA	K1	4.34487e-05	0.525434	0.566959	1.02127	0.765627	0.373986
PB.21728.3	Potri.016G003700.v3.0	AT5G47800	--	K1	0.0869173	0.256902	0.718184	1.06082	1.02441	0.491494
Potri.016G003700.3.v3.0	Potri.016G003700.v3.0	AT5G47800	--	K1	0.0442987	0.210608	0.741364	1.565	1.14587	0.727871
Potri.016G018300.1.v3.0	Potri.016G018300.v3.0	AT3G22170	FHY3	K1	0.333387	0.0551698	0.220876	0.677507	0.387805	0.146889
PB.17289.4	Potri.012G021400.v3.0	AT1G64720	CP5	K1	0.0600271	0.668781	0.702699	1.16329	0.299505	0.822089
Potri.005G139400.1.v3.0	Potri.005G139400.v3.0	AT4G36945	--	K1	0.292948	1.04422	1.86213	3.36846	2.29564	2.00258
PB.23593.9	Potri.018G063700.v3.0	AT5G20840	SAC4	K1	1.70694e-08	1.82831e-22	2.42944e-30	0.758547	7.89963e-22	0.480134
PB.22586.2	Potri.017G007500.v3.0	--	--	K1	0.22577	0.847086	0.65564	1.46764	0.0212362	0.630582
PB.802.7	Potri.001G252300.v3.0	--	--	K1	1.54351e-12	0.42754	0.00378784	1.64614	0.634951	8.10431e-06
PB.21752.75	Potri.016G011400.v3.0	--	--	K1	0.564246	1.45941	1.89419	3.49933	1.64563	2.13985
PB.22187.1	Potri.017G009500.v3.0	--	--	K1	0.0655483	0.155587	0.429967	1.7763	1.19401	0.797533
PB.22188.4	Potri.017G009600.v3.0	--	--	K1	0.489683	0.910418	1.67694	3.17035	2.42681	2.03551
PB.5319.3	Potri.003G174900.v3.0	AT5G63930	--	K1	0.00616038	0.0869026	0.225941	1.38669	1.01358	0.529752
PB.15149.3	Potri.010G160700.v3.0	AT5G61240	--	K1	0.0943927	1.02825	1.42356	3.90014	3.41393	1.67992
Potri.015G123400.2.v3.0	Potri.015G123400.v3.0	--	--	K1	0.413223	0.171246	0.479362	0.471198	0.227287	0.000563367
Potri.018G045500.v3.0.new2	Potri.018G045500.v3.0	--	--	K1	1.07269	2.11473	2.66916	4.02304	2.67095	3.02351
Potri.005G144400.v3.0.new1	Potri.005G144400.v3.0	AT5G67320	HOS15	K1	0.543326	0.0716787	0.360529	0.962418	0.220881	0.251747
Potri.002G098000.4.v3.0	Potri.002G098000.v3.0	AT1G78240	TSD2	K1	0.231548	0.0482759	0.61923	3.38551	0.00229575	0.538564
PB.3325.2	Potri.002G112300.v3.0	--	--	K1	5.17493e-06	0.249684	0.725727	1.15863	0.784994	0.521254
PB.21395.8	Potri.016G041600.v3.0	--	--	K1	0.119842	0.774367	1.31155	1.88301	0.928324	0.789833
Potri.001G308900.v3.0.new4	Potri.001G308900.v3.0	--	--	K1	0.0353774	0.504822	0.160345	0.539981	0.441233	0.10824
PB.12948.4	Potri.008G054700.v3.0	AT5G02500	HSC70-1	K1	0.119878	0.301346	1.85299	4.86096	0.034716	1.79794
Potri.011G142000.v3.0.new1	Potri.011G142000.v3.0	AT1G79030	--	K1	0.000217801	0.30242	0.101098	0.909103	0.603873	0.342308
Potri.018G072600.2.v3.0	Potri.018G072600.v3.0	AT2G26890	GRV2	K1	0.599395	0.303117	0.872372	2.60774	1.50522	1.24975
Potri.009G037000.7.v3.0	Potri.009G037000.v3.0	AT3G46780	PTAC16	K1	0.404489	0.105291	0.38865	1.8615	0.344755	0.165738
Potri.001G446900.2.v3.0	Potri.001G446900.v3.0	--	--	K1	0.32339	0.214585	0.00291438	0.86077	0.751342	0.525354
Potri.004G182000.1.v3.0	Potri.004G182000.v3.0	--	--	K1	1.73408	6.47835	16.3998	24.5588	11.364	8.93532
PB.7640.29	Potri.005G042200.v3.0	--	--	K1	0.00169734	0.412855	0.316139	0.632734	0.213625	0.423444
PB.12746.39	Potri.008G213000.v3.0	AT4G19040	EDR2	K1	0.000242842	0.464573	1.065	1.24966	0.886187	0.532821
PB.17502.11	Potri.012G085600.v3.0	--	--	K1	0.0563781	0.00623863	0.53449	2.85718	0.26215	0.746647
Potri.019G057400.1.v3.0	Potri.019G057400.v3.0	--	--	K1	0.152066	0.213408	0.590469	2.49993	2.53323	0.401912
Potri.T130700.1.v3.0	Potri.T130700.v3.0	--	--	K1	0.0470383	0.151806	0.0675736	0.436747	0.000220315	0.150137
Potri.T175200.1.v3.0	Potri.T175200.v3.0	--	--	K1	0.656808	1.33289	1.2923	5.04556	2.77411	1.51426
PB.11204.5	Potri.007G039100.v3.0	--	--	K1	0.00495583	0.300823	0.290143	0.828124	0.428691	0.233915
Potri.015G043600.v3.0.new1	Potri.015G043500.v3.0	--	--	K1	0.0574492	0.63926	0.591966	1.50953	1.12712	0.786365
Potri.017G105500.3.v3.0	Potri.017G105500.v3.0	--	--	K1	0.666333	0.563749	0.189253	1.51585	0.574687	0.177948
Potri.T092600.v3.0.new6	Potri.T092600.v3.0	--	--	K1	0.623887	0.336937	0.0143618	0.788499	0.753082	0.00364997
PB.8000.46	Potri.005G156600.v3.0	--	--	K1	1.18478e-05	0.547027	1.37504	2.19724	0.619969	0.979382
PB.17007.8	Potri.011G089200.v3.0	AT5G55070	--	K1	0.340023	0.0392076	0.125788	0.675966	0.306903	0.00178387
Potri.001G230500.6.v3.0	Potri.001G230500.v3.0	AT2G44350	ATCS	K1	1.8707	1.67949	0.478779	3.0227	1.97123	0.384183
PB.5981.2	Potri.003G166400.v3.0	AT5G50850	MAB1	K1	7.31978e-10	0.941223	0.852867	2.99219	0.427603	0.511456
PB.8285.5	Potri.005G232200.v3.0	--	--	K1	0.0817969	0.000740789	0.896484	1.21166	0.401221	0.335643
PB.12617.1	Potri.008G172700.v3.0	AT1G48520	GATB	K1	0.719171	0.250411	1.49927	3.39211	3.4026	1.77559
Potri.004G101100.2.v3.0	Potri.004G101100.v3.0	AT3G02280	ATR3	K1	0.357203	1.91652e-24	0.41047	1.19527	3.52097e-31	0.589161
PB.446.4	Potri.001G139700.v3.0	AT1G10680	PGP10	K1	3.53469e-07	0.592158	1.01588	1.46661	0.72778	0.639689
PB.5392.1	Potri.003G197300.v3.0	AT3G13080	ATMRP3	K1	0.630116	0.145209	0.333983	0.843214	0.698748	0.000228507
Potri.004G032800.1.v3.0	Potri.004G032800.v3.0	AT1G11390	--	K1	0.446736	0.228965	0.0360472	1.07045	0.000395561	0.359239
Potri.006G276600.1.v3.0	Potri.006G276600.v3.0	AT5G24810	--	K1	1.13378	2.96317	3.99421	6.29545	3.64116	1.97348
Potri.011G091200.5.v3.0	Potri.011G091200.v3.0	AT2G34660	ATMRP2	K1	2.82164e-06	1.65972e-05	0.167887	0.578973	0.294833	0.231409
PB.3324.7	Potri.002G112100.v3.0	AT5G49630	AAP6	K1	13.9039	21.1421	35.5512	49.0887	40.2877	31.6067
PB.8555.3	Potri.005G068900.v3.0	AT5G09220	AAP2	K1	2.60462	14.9285	19.0588	26.2132	19.4585	11.025
PB.8555.6	Potri.005G068900.v3.0	AT5G09220	AAP2	K1	2.40193	8.26925	12.2765	14.4384	10.4941	5.95976
Potri.005G068900.2.v3.0	Potri.005G068900.v3.0	AT5G09220	AAP2	K1	14.4966	34.2032	45.227	57.7809	38.066	23.9356
Potri.005G181600.2.v3.0	Potri.005G181600.v3.0	AT1G77380	AAP3	K1	4.19693	9.63238	10.3349	12.8207	10.1995	7.01845
PB.11403.1	Potri.007G100100.v3.0	AT5G63850	AAP4	K1	0.000871523	1.77301	5.36308	7.63312	4.34651	2.31831
Potri.007G100100.1.v3.0	Potri.007G100100.v3.0	AT5G63850	AAP4	K1	0.847529	14.9262	36.149	44.1417	28.38	7.39939
PB.12438.7	Potri.008G125100.v3.0	AT2G01170	BAT1	K1	0.11839	0.404073	0.000781337	0.98339	0.478247	0.579698
Potri.010G169000.1.v3.0	Potri.010G169000.v3.0	--	--	K1	0.0330742	0.513979	1.87408	3.87299	2.57216	0.76438
PB.16798.4	Potri.011G167300.v3.0	--	--	K1	2.67199	8.7346	4.5951	7.55536	7.78721	4.56979
Potri.017G089800.8.v3.0	Potri.017G089800.v3.0	AT5G15410	DND1	K1	2.21253	3.42479	3.38962	6.23867	0.55027	2.65185
Potri.006G230800.9.v3.0	Potri.006G230800.v3.0	AT5G11790	NDL2	K1	1.89785	0.46524	0.000195714	2.33973	1.30215	0.741415
Potri.003G180900.1.v3.0	Potri.003G180900.v3.0	AT1G80760	NIP61	K1	1.28861	3.10149	5.49405	6.63263	4.14183	2.23287
PB.3857.3	Potri.002G000200.v3.0	--	--	K1	0.0389287	0.370293	0.557727	0.968335	0.897522	0.35666
PB.15295.9	Potri.010G197400.v3.0	--	--	K1	0.0728577	0.0290803	0.277883	2.45731	0.880949	1.38212
PB.4927.2	Potri.003G066200.v3.0	AT1G72560	PSD	K1	0.370358	0.000162947	0.000225657	0.851456	0.613733	0.397617
Potri.004G016400.v3.0.new1	Potri.004G016400.v3.0	AT1G61890	--	K1	0.19254	1.07858	2.75157	4.62329	2.49932	1.93921
PB.6931.14	Potri.004G036600.v3.0	AT1G11180	SCAMP5	K1	0.0247293	6.85598e-07	0.359503	1.08666	0.915395	0.041811
PB.14305.2	Potri.009G061100.v3.0	--	--	K1	7.52652e-09	0.865261	0.682447	1.44327	1.26381	0.536869
PB.19814.8	Potri.014G035800.v3.0	--	--	K1	0.835495	2.17951	3.94633	6.19753	3.87291	4.25542
Potri.015G139400.2.v3.0	Potri.015G139400.v3.0	--	--	K1	0.297473	1.92043	1.94998	2.75812	2.13957	1.28974
PB.23407.13	Potri.018G151600.v3.0	AT3G13050	43015	K1	2.496	3.55384	2.43106	4.94592	0.946184	1.17968
Potri.002G028600.2.v3.0	Potri.002G028600.v3.0	AT2G21410	VHA-A2	K1	3.74717e-07	0.440986	0.13373	0.384346	0.325571	0.14805
Potri.012G058000.v3.0.new2	Potri.012G058000.v3.0	AT1G68710	ALA9	K1	1.40176	5.17313	3.67223	5.70309	4.36114	0.717814
PB.21015.4	Potri.015G066000.v3.0	AT5G62670	AHA11	K1	1.90955	0.130989	2.49981	4.28089	1.76432	2.50767
Potri.017G013500.v3.0.new1	Potri.017G013500.v3.0	AT5G44240	ALA2	K1	0.072907	0.311534	0.384716	0.865638	0.093873	0.299439
PB.23426.5	Potri.018G006000.v3.0	AT4G30190	AHA2	K1	6.55922	15.8521	8.65561	26.8776	18.5577	15.1335
Potri.018G006000.1.v3.0	Potri.018G006000.v3.0	AT4G30190	AHA2	K1	0.00432013	3.1527	2.79152	9.59892	2.16284	6.32979
PB.24275.1	Potri.019G047800.v3.0	AT3G42050	VHA-H	K1	0.900138	0.70318	2.47332	3.39048	2.14626	1.87303
Potri.003G197400.1.v3.0	Potri.003G197400.v3.0	--	--	K1	2.82266	11.2777	12.3928	19.5664	15.8504	11.5711
PB.7021.11	Potri.004G068500.v3.0	AT3G01350	--	K1	2.0599	6.47336	6.53215	10.0049	4.36902	7.82172
PB.7021.8	Potri.004G068500.v3.0	AT3G01350	--	K1	2.60951	5.5612	9.63368	10.8853	6.67788	7.13567
PB.10152.9	Potri.006G006000.v3.0	AT4G16370	ATOPT3	K1	0.0266008	1.09122	1.97663	3.55095	4.07042	0.886688
Potri.017G152800.3.v3.0	Potri.017G152800.v3.0	AT3G01350	--	K1	0.318608	0.193226	0.92162	1.83385	0.95252	1.02536
PB.24377.2	Potri.019G079600.v3.0	AT1G22540	--	K1	0.250251	1.25528	1.77249	2.80115	1.95728	1.47901
PB.14848.2	Potri.010G069000.v3.0	AT3G23430	PHO1	K1	0.139286	1.88269	2.87838	4.63889	2.24249	1.75403
PB.1168.1	Potri.001G366800.v3.0	--	--	K1	0.00089741	0.702647	1.04523	2.799	1.57633	0.491165
PB.5499.6	Potri.003G018800.v3.0	--	--	K1	0.740093	2.42432	0.507223	5.36504	2.62287	2.53262
Potri.003G109700.4.v3.0	Potri.003G109700.v3.0	AT1G31120	KUP10	K1	0.587795	3.23163	2.16923	5.61557	2.73901	0.778138
Potri.012G043000.v3.0.new4	Potri.012G043000.v3.0	AT5G37500	GORK	K1	0.431811	1.4799	2.11492	2.60609	2.02787	0.978463
PB.23072.2	Potri.018G031600.v3.0	AT2G25600	SPIK	K1	1.52497	2.63031	4.56118	6.44647	5.24621	2.93932
PB.23072.3	Potri.018G031600.v3.0	AT2G25600	SPIK	K1	1.31778e-13	0.103333	0.0657316	0.591376	0.181814	0.464194
PB.8036.3	Potri.005G167300.v3.0	AT4G08620	SULTR11	K1	0.105884	0.210619	1.30112	2.25339	1.20538	1.02988
PB.8895.1	Potri.005G169300.v3.0	AT4G08620	SULTR11	K1	5.01268e-08	0.312284	0.661655	0.900714	0.735796	0.372504
PB.8895.5	Potri.005G169300.v3.0	AT4G08620	SULTR11	K1	0.403021	2.62878	2.44096	4.36881	3.77758	2.29296
PB.11820.1	Potri.007G088700.v3.0	AT5G10180	AST68	K1	0.134544	0.851561	1.37807	2.65453	2.01369	1.53967
Potri.T080000.v3.0.new3	Potri.T080000.v3.0	AT5G10180	AST68	K1	0.0446328	1.60511	1.9017	3.79302	2.67287	1.52534
PB.20591.15	Potri.015G077600.v3.0	AT3G62270	BOR2	K1	1.04752	0.84903	4.4012	7.16812	5.81241	4.23723
PB.19324.5	Potri.014G078100.v3.0	AT1G01910	--	K1	0.0504507	0.11277	0.859544	0.904708	0.283337	0.473533
PB.12498.4	Potri.008G140700.v3.0	AT1G14660	ATNHX8	K1	0.295552	1.38127	0.855387	1.99772	0.831885	1.63678
PB.12498.5	Potri.008G140700.v3.0	AT2G01980	SOS1	K1	4.9214e-05	0.202691	0.628897	0.827808	0.705773	0.306739
PB.13830.4	PB.13830	--	--	K1	0.000204786	1.97486	2.8819	3.65018	2.69442	0.731779
PB.23467.9	PB.23467	--	--	K1	0.784131	0.0090208	2.82857	3.45406	1.24053	1.56258
PB.8761.3	PB.8761	--	--	K1	0.575217	2.15842	2.48147	3.61527	2.57924	2.09153
PB.12074.2	Potri.008G020700.v3.0	AT5G04740	--	K2	0.0761427	0.119793	0.442826	1.27836	2.17991	2.13833
PB.1197.9	Potri.001G374100.v3.0	AT5G54080	HGO	K2	0.973523	1.27228	2.34394	3.3814	3.88921	4.83571
Potri.001G374100.2.v3.0	Potri.001G374100.v3.0	AT5G54080	HGO	K2	7.17292	12.133	17.4362	24.5598	28.992	32.7678
PB.11982.1	Potri.007G138000.v3.0	AT5G53970	--	K2	0.0315713	0.224825	0.243964	0.535265	0.824157	1.1806
Potri.006G134300.6.v3.0	Potri.006G134300.v3.0	AT4G33150	LKR/SDH	K2	1.4208	1.41463	3.22857	4.38056	4.87177	5.08467
PB.13578.6	Potri.009G011700.v3.0	AT3G45300	IVD	K2	0.824234	0.55314	2.42455	2.53364	4.30442	4.11763
PB.13769.3	Potri.009G068600.v3.0	AT2G26800	HMGCL	K2	9.58407	16.1284	18.9977	28.3049	32.9008	31.0335
Potri.009G068600.2.v3.0	Potri.009G068600.v3.0	AT2G26800	HMGCL	K2	3.27658	2.0158	5.70309	8.65441	10.6101	10.73
PB.10485.2	Potri.006G106800.v3.0	AT3G08860	PYD4	K2	0.260031	0.280918	1.86688	2.65966	2.25896	3.28424
Potri.006G106800.1.v3.0	Potri.006G106800.v3.0	AT3G08860	PYD4	K2	1.56866	11.3976	22.6252	28.4284	32.8847	37.4129
PB.2379.5	Potri.001G283100.v3.0	AT2G14170	ALDH6B2	K2	0.0367497	0.166314	0.162024	0.344769	0.544512	0.459876
PB.12633.6	Potri.008G177900.v3.0	AT1G67550	URE	K2	0.398794	0.320267	0.00405151	0.823954	0.908881	0.928161
Potri.004G106400.1.v3.0	Potri.004G106400.v3.0	--	--	K2	0.732904	1.68952	3.22427	5.34708	6.51585	6.63555
PB.22839.2	Potri.017G109300.v3.0	--	--	K2	3.16293e-17	0.686289	1.26581	1.41086	2.27571	2.18125
PB.22839.3	Potri.017G109300.v3.0	--	--	K2	0.271754	1.42342	1.74209	2.33124	3.18365	4.28428
Potri.017G109300.1.v3.0	Potri.017G109300.v3.0	--	--	K2	0.193487	1.02195	3.63396	4.94473	6.02754	5.6411
PB.8109.5	Potri.005G185600.v3.0	AT1G76990	ACR3	K2	0.333586	1.07124	0.854817	3.25104	3.51964	2.5832
PB.4508.1	Potri.002G189000.v3.0	AT1G02500	SAM1	K2	2.38405	0.604422	0.861567	4.65363	3.47779	5.34489
PB.4508.2	Potri.002G189000.v3.0	AT1G02500	SAM1	K2	45.1071	56.0883	57.5909	82.881	94.9143	100.823
Potri.013G004100.1.v3.0	Potri.013G004100.v3.0	AT3G17390	MTO3	K2	27.1063	49.2367	77.9445	142.159	165.303	170.005
Potri.014G114700.1.v3.0	Potri.014G114700.v3.0	AT1G02500	SAM1	K2	175.826	133.287	168.468	260.594	274.158	276.674
Potri.019G038200.12.v3.0	Potri.019G038200.v3.0	AT5G17920	ATCIMS	K2	0.27556	0.831999	0.612971	2.4453	2.3223	2.69092
Potri.019G038200.3.v3.0	Potri.019G038200.v3.0	AT5G17920	ATCIMS	K2	3.54084	6.49795	11.0629	24.906	25.4187	26.1101
Potri.019G038200.4.v3.0	Potri.019G038200.v3.0	AT5G17920	ATCIMS	K2	0.820652	0.741092	1.31585	2.53433	3.66053	2.59936
Potri.019G038200.5.v3.0	Potri.019G038200.v3.0	AT5G17920	ATCIMS	K2	1.68426	0.950969	2.39006	4.10811	4.36761	3.87055
Potri.019G038200.6.v3.0	Potri.019G038200.v3.0	AT5G17920	ATCIMS	K2	0.425758	0.581191	1.0649	1.77173	2.60428	2.18702
PB.24940.2	Potri.T070100.v3.0	AT5G17920	ATCIMS	K2	0.989933	1.65712	0.966733	2.88669	5.40623	3.72485
Potri.T070100.1.v3.0	Potri.T070100.v3.0	AT5G17920	ATCIMS	K2	2.26489	2.42681	8.28274	7.55534	18.7368	17.928
PB.14891.2	Potri.010G083600.v3.0	AT3G22740	HMT3	K2	0.607157	0.6319	2.04748	6.21766	8.74685	9.22765
Potri.010G083600.1.v3.0	Potri.010G083600.v3.0	AT3G22740	HMT3	K2	4.28642	12.4947	34.9108	68.2306	96.5816	122.383
Potri.010G083600.2.v3.0	Potri.010G083600.v3.0	AT3G22740	HMT3	K2	0.0491409	0.115178	0.60006	1.49034	1.74704	2.36544
Potri.010G083600.3.v3.0	Potri.010G083600.v3.0	AT3G22740	HMT3	K2	6.15092e-06	0.179724	0.375815	0.928003	1.42319	1.94467
PB.3331.5	Potri.002G113600.v3.0	AT1G10070	ATBCAT-2	K2	0.0783443	0.41456	0.796937	1.67317	2.00731	2.32703
Potri.002G113600.1.v3.0	Potri.002G113600.v3.0	AT1G10070	ATBCAT-2	K2	0.287935	2.16974	3.97009	6.66126	8.18346	8.0654
PB.543.3	Potri.001G162800.v3.0	AT1G17290	AlaAT1	K2	0.131115	0.392556	0.858947	0.659152	1.35752	1.57456
PB.22123.2	Potri.016G132200.v3.0	AT2G38400	AGT3	K2	0.543508	2.71553	3.78303	6.21575	8.06349	8.57012
Potri.016G132200.1.v3.0	Potri.016G132200.v3.0	AT2G38400	AGT3	K2	16.9971	58.6168	86.94	114.444	164.568	190.889
Potri.016G132200.2.v3.0	Potri.016G132200.v3.0	AT2G38400	AGT3	K2	0.243805	0.791295	1.16642	1.50318	2.28134	2.30002
Potri.016G132200.3.v3.0	Potri.016G132200.v3.0	AT2G38400	AGT3	K2	3.5035e-06	1.08421	1.65081	2.33343	2.03563	3.7153
PB.12968.8	Potri.008G060200.v3.0	AT3G55610	P5CS2	K2	0.155334	0.42773	0.83391	2.02054	1.77629	1.90712
Potri.010G249600.1.v3.0	Potri.010G249600.v3.0	AT4G34200	EDA9	K2	3.32087	4.40578	9.04354	13.0788	15.7698	16.6221
Potri.004G142800.1.v3.0	Potri.004G142800.v3.0	--	--	K2	1.66971	3.58343	13.7029	36.7875	47.4117	49.6622
Potri.004G143200.1.v3.0	Potri.004G143200.v3.0	--	--	K2	3.20113	1.63582	3.32986	9.14798	12.1196	11.6397
Potri.006G198800.1.v3.0	Potri.006G198800.v3.0	--	--	K2	0.483365	1.66226	3.10951	4.31083	5.16066	5.34755
Potri.010G127600.1.v3.0	Potri.010G127600.v3.0	--	--	K2	2.93096	3.84149	6.23125	9.94143	10.9493	11.7152
Potri.016G065000.1.v3.0	Potri.016G065000.v3.0	--	--	K2	0.134975	0.243735	0.699432	1.51273	2.77374	3.11673
Potri.003G062400.1.v3.0	Potri.003G062400.v3.0	AT1G15380	--	K2	1.37693	2.18351	4.21167	7.0089	9.06333	9.80714
PB.7265.3	Potri.004G157400.v3.0	AT4G34570	THY-2	K2	0.294525	0.636797	1.54022	2.46719	2.09645	2.62604
PB.14496.11	Potri.009G119200.v3.0	AT4G34570	THY-2	K2	0.958111	1.69464	1.37107	3.66725	4.26325	4.10596
PB.14496.13	Potri.009G119200.v3.0	AT4G34570	THY-2	K2	2.08237	1.45263	3.58634	3.85669	7.25544	5.66832
PB.14496.14	Potri.009G119200.v3.0	AT4G34570	THY-2	K2	0.597486	1.72492	2.27781	2.8176	3.48632	4.01712
PB.14496.18	Potri.009G119200.v3.0	AT4G34570	THY-2	K2	4.08452	4.78175	5.50141	8.04848	9.69616	11.8827
PB.14496.2	Potri.009G119200.v3.0	AT4G34570	THY-2	K2	1.08203	1.68888	2.19435	2.8087	3.56711	4.34371
PB.14496.21	Potri.009G119200.v3.0	AT4G34570	THY-2	K2	0.408593	1.07336	1.51282	2.04451	1.99982	2.57571
PB.14496.23	Potri.009G119200.v3.0	AT4G34570	THY-2	K2	0.812793	0.531744	1.75485	2.72309	3.31195	2.50522
PB.14496.3	Potri.009G119200.v3.0	AT4G34570	THY-2	K2	0.437707	1.15062	1.85858	3.01163	3.7186	3.72405
PB.12213.2	Potri.008G060600.v3.0	AT5G05980	ATDFB	K2	0.491823	0.204809	0.0025335	1.12218	1.15022	0.660669
PB.20663.4	Potri.015G094700.v3.0	AT3G48530	KING1	K2	1.98231	4.24838	4.11314	6.16218	7.8826	7.43583
PB.2486.3	Potri.001G320800.v3.0	--	--	K2	0.370024	0.488147	9.89311	28.9322	30.3912	30.4595
Potri.004G210600.1.v3.0	Potri.004G210600.v3.0	--	--	K2	0.0854985	0.017777	4.39408	23.9514	34.9916	29.6861
Potri.006G129200.1.v3.0	Potri.006G129200.v3.0	--	--	K2	3.76429	10.5242	39.7281	93.3577	97.7254	108.377
Potri.008G012400.1.v3.0	Potri.008G012400.v3.0	AT3G52370	FLA15	K2	9.19433	14.6796	14.8204	21.4162	25.0742	23.3133
Potri.009G012100.1.v3.0	Potri.009G012100.v3.0	--	--	K2	0.44113	0.079837	7.68992	44.7047	71.0486	64.371
Potri.009G012200.1.v3.0	Potri.009G012200.v3.0	--	--	K2	0.0644259	0.0172764	27.4564	152.23	258.343	238.803
Potri.010G244900.1.v3.0	Potri.010G244900.v3.0	AT5G06390	FLA17	K2	13.8215	11.0884	11.0713	22.4795	28.5889	29.1914
PB.17267.2	Potri.012G015000.v3.0	--	--	K2	0.043259	0.162241	9.24022	48.3434	79.8434	69.0186
PB.17267.3	Potri.012G015000.v3.0	--	--	K2	0	0.0565868	3.4997	26.5104	46.5521	45.6997
Potri.012G015000.1.v3.0	Potri.012G015000.v3.0	--	--	K2	8.6289e-08	0.0377687	0.840873	1.98173	2.78153	3.29012
Potri.012G015000.2.v3.0	Potri.012G015000.v3.0	--	--	K2	0	0.0109214	2.51985	20.9956	31.6883	30.5177
Potri.012G127900.1.v3.0	Potri.012G127900.v3.0	--	--	K2	1.24612	2.79248	5.91921	14.5218	16.4675	20.5525
Potri.012G127900.2.v3.0	Potri.012G127900.v3.0	--	--	K2	2.4803	3.7453	9.18399	19.3443	24.179	23.3471
Potri.013G014200.1.v3.0	Potri.013G014200.v3.0	--	--	K2	0.0768079	0.0464146	7.85321	77.5711	153.245	141.813
Potri.013G151300.1.v3.0	Potri.013G151300.v3.0	--	--	K2	0	0	2.18632	14.668	22.3934	20.454
PB.19055.1	Potri.013G151400.v3.0	--	--	K2	0.00017455	0	2.08267	14.9869	22.6929	21.3905
PB.19056.1	Potri.013G151400.v3.0	--	--	K2	0.0478649	0.0451814	6.20101	49.0072	103.336	84.436
Potri.013G151500.1.v3.0	Potri.013G151500.v3.0	--	--	K2	0.165654	0.14612	8.09806	70.6042	146.684	139.011
Potri.014G168100.1.v3.0	Potri.014G168100.v3.0	--	--	K2	5.67714	9.45197	10.9933	11.192	13.4865	15.9236
Potri.015G013300.1.v3.0	Potri.015G013300.v3.0	--	--	K2	0.0795855	0.074314	15.3671	101.474	180.114	171.992
Potri.015G129400.1.v3.0	Potri.015G129400.v3.0	--	--	K2	3.43932	8.4101	27.5186	66.7146	73.1168	82.8001
Potri.016G088700.1.v3.0	Potri.016G088700.v3.0	--	--	K2	14.8659	19.7397	30.7379	53.5174	67.4024	67.8042
Potri.019G121100.1.v3.0	Potri.019G121100.v3.0	--	--	K2	0.0871713	0.133497	1.83523	12.898	21.7096	17.6561
PB.24472.4	Potri.019G121200.v3.0	--	--	K2	0	0	0.42837	2.67684	5.00423	4.37323
PB.24475.6	Potri.019G122800.v3.0	--	--	K2	1.62826e-50	0	0.570022	2.73002	5.94415	5.72458
Potri.019G123100.1.v3.0	Potri.019G123100.v3.0	--	--	K2	0	0.0480053	1.50367	8.36797	14.4809	13.3205
Potri.019G123200.1.v3.0	Potri.019G123200.v3.0	--	--	K2	0.022579	0.041457	0.434396	2.84711	5.25604	4.05085
Potri.014G175200.2.v3.0	Potri.014G175200.v3.0	AT5G48385	--	K2	11.5559	11.3167	14.0502	26.9585	25.6285	23.4837
Potri.007G139200.1.v3.0	Potri.007G139200.v3.0	--	--	K2	0.0501667	0.059679	1.8036	7.67249	8.83161	9.19581
Potri.009G098700.1.v3.0	Potri.009G098700.v3.0	--	--	K2	0.130509	1.40409	4.78487	11.7961	14.9304	13.2979
Potri.008G026400.1.v3.0	Potri.008G026400.v3.0	AT5G03760	ATCSLA09	K2	0.79219	1.01874	5.24789	23.7722	35.8121	38.1903
Potri.010G234100.1.v3.0	Potri.010G234100.v3.0	AT1G23480	ATCSLA03	K2	1.73836	2.62823	1.13314	3.06057	4.14978	4.79528
PB.3836.2	Potri.002G257900.v3.0	AT5G44030	CESA4	K2	0.684165	0.769383	8.39594	31.2122	34.367	41.7106
Potri.002G257900.1.v3.0	Potri.002G257900.v3.0	AT5G44030	CESA4	K2	4.7592	8.64376	28.2211	97.4203	123.897	125.011
PB.6992.1	Potri.004G059600.v3.0	AT4G18780	CESA8	K2	1.49304	4.23022	16.2498	56.7149	80.9084	77.3082
PB.6992.2	Potri.004G059600.v3.0	AT4G18780	CESA8	K2	0.298999	1.33933	8.33675	21.6034	27.7408	28.0468
PB.6992.4	Potri.004G059600.v3.0	AT4G18780	CESA8	K2	1.99464	1.94516	3.7185	27.1652	41.5567	44.0825
PB.6992.5	Potri.004G059600.v3.0	AT4G18780	CESA8	K2	0.098971	0.185393	1.30394	4.55677	3.98431	4.10831
PB.6992.6	Potri.004G059600.v3.0	AT4G18780	CESA8	K2	0.613276	0.159052	1.008	6.46792	7.68219	5.6774
Potri.004G059600.1.v3.0	Potri.004G059600.v3.0	AT4G18780	CESA8	K2	0.000234859	0.00117954	0.0838078	0.320257	0.441761	0.27045
PB.10745.3	Potri.006G181900.v3.0	AT5G17420	IRX3	K2	0.0828463	0.0530608	1.04059	4.85103	7.20932	5.94124
PB.10745.4	Potri.006G181900.v3.0	AT5G17420	IRX3	K2	0.0815687	0.207887	0.306918	0.947061	1.1571	1.56183
Potri.006G181900.1.v3.0	Potri.006G181900.v3.0	AT5G17420	IRX3	K2	2.44287	4.56811	19.2018	82.3164	101.624	99.0079
Potri.006G181900.2.v3.0	Potri.006G181900.v3.0	AT5G17420	IRX3	K2	0.0957754	0.61155	3.00598	6.51801	15.3084	16.6077
PB.16953.2	Potri.011G069600.v3.0	AT4G18780	CESA8	K2	0.558399	0.738944	1.65992	4.76139	4.97394	3.64305
PB.16953.3	Potri.011G069600.v3.0	AT4G18780	CESA8	K2	0.271857	1.13193	3.17767	7.44624	4.15507	8.13079
PB.16953.4	Potri.011G069600.v3.0	AT4G18780	CESA8	K2	0.0881653	0.0578657	0.601941	1.57472	1.08582	1.40309
Potri.011G069600.1.v3.0	Potri.011G069600.v3.0	AT4G18780	CESA8	K2	3.79634	4.34587	10.5066	26.9381	29.189	26.1867
Potri.011G069600.v3.0.new1	Potri.011G069600.v3.0	AT4G18780	CESA8	K2	0.0947287	0.751013	0.933571	1.8799	2.80145	2.10227
PB.23735.3	Potri.018G103900.v3.0	AT5G17420	IRX3	K2	0.000310911	0.248059	0.0655146	1.04643	2.02663	1.78228
PB.23735.4	Potri.018G103900.v3.0	AT5G17420	IRX3	K2	0.0529263	0.234207	0.988369	4.00858	3.79183	3.05525
PB.23735.5	Potri.018G103900.v3.0	AT5G17420	IRX3	K2	0.0687144	0.216486	1.07657	2.90355	3.18483	3.3511
Potri.018G103900.1.v3.0	Potri.018G103900.v3.0	AT5G17420	IRX3	K2	2.62854	5.22384	13.8187	39.7531	45.9087	50.4961
Potri.004G117200.1.v3.0	Potri.004G117200.v3.0	--	--	K2	0.00768085	0.0136329	1.19511	15.7258	29.6739	24.6447
PB.21000.2	Potri.015G060100.v3.0	AT5G15630	COBL4	K2	0.220716	0.0440097	1.03327	3.54676	3.756	4.13819
PB.21000.3	Potri.015G060100.v3.0	AT5G15630	COBL4	K2	2.01586	4.71337	12.5694	26.7512	30.0738	31.5783
Potri.015G060100.1.v3.0	Potri.015G060100.v3.0	AT5G15630	COBL4	K2	1.54719	2.71708	5.85534	17.41	17.4579	18.185
Potri.008G030200.1.v3.0	Potri.008G030200.v3.0	--	--	K2	1.41832	3.28997	13.3408	36.7851	48.3537	49.4919
Potri.010G231000.1.v3.0	Potri.010G231000.v3.0	--	--	K2	0.332413	0.928837	1.64262	4.22509	5.1029	5.54983
Potri.012G135100.1.v3.0	Potri.012G135100.v3.0	AT5G62150	--	K2	3.06595	1.3391	2.57266	7.36423	11.4924	12.0855
Potri.014G077900.1.v3.0	Potri.014G077900.v3.0	AT5G62150	--	K2	0.042332	0.145704	0.712219	1.92275	3.33083	3.23257
Potri.002G225200.v3.0.new2	Potri.002G225200.v3.0	AT2G32990	AtGH9B8	K2	0.0690781	0.105299	0.268937	1.0626	1.59882	2.2497
PB.24245.1	Potri.019G037400.v3.0	AT5G20950	--	K2	0.0969567	0.244128	0.827189	1.12448	1.4311	1.60467
Potri.019G069300.1.v3.0	Potri.019G069300.v3.0	AT1G71380	ATGH9B3	K2	19.8627	27.1209	51.0684	79.1767	104.189	111.099
PB.3328.1	Potri.002G113100.v3.0	AT1G58370	RXF12	K2	2.51725	5.14143	6.01876	7.9235	8.94479	10.5469
PB.3328.2	Potri.002G113100.v3.0	AT1G58370	RXF12	K2	6.04709	8.6098	13.0921	22.1082	21.7201	19.8093
PB.3638.5	Potri.002G197200.v3.0	AT1G02640	BXL2	K2	0.000132096	0.204907	0.465574	2.10113	2.16747	1.64743
Potri.002G197200.v3.0.new1	Potri.002G197200.v3.0	AT1G02640	BXL2	K2	0.000416187	0.262849	1.59571	1.76418	2.6178	3.52281
PB.8274.2	Potri.005G229600.v3.0	AT5G66460	MAN7	K2	3.6951	9.20839	6.62926	13.0363	13.8658	13.2235
PB.10498.2	Potri.006G109900.v3.0	AT5G01930	MAN6	K2	11.2609	18.4639	25.923	40.5557	35.3132	44.5631
Potri.006G109900.3.v3.0	Potri.006G109900.v3.0	AT5G01930	MAN6	K2	3.83456	12.4869	17.7051	30.1543	35.586	31.3657
PB.11158.5	Potri.007G022000.v3.0	AT5G66460	MAN7	K2	1.89144	5.13733	4.57142	6.98545	7.45024	8.16695
PB.11158.6	Potri.007G022000.v3.0	AT5G66460	MAN7	K2	3.50656	6.50721	8.50708	10.669	13.9835	16.7099
PB.14133.2	Potri.009G006900.v3.0	AT2G28100	ATFUC1	K2	1.32753	2.26184	3.6535	4.35713	5.28578	5.56244
Potri.009G006900.1.v3.0	Potri.009G006900.v3.0	AT2G28100	ATFUC1	K2	18.4269	24.5295	37.721	49.5872	51.9752	51.5297
PB.16000.10	Potri.010G141400.v3.0	AT5G49360	BXL1	K2	0.269222	0.0167813	0.415547	0.91835	4.26239	4.16178
PB.16000.2	Potri.010G141400.v3.0	AT5G49360	BXL1	K2	0.236535	0.162134	0.026936	1.18041	5.54243	5.09187
PB.16000.4	Potri.010G141400.v3.0	AT5G49360	BXL1	K2	2.96745	4.61281	5.92805	10.8055	24.0948	33.0811
Potri.010G141400.1.v3.0	Potri.010G141400.v3.0	AT5G49360	BXL1	K2	2.20225	3.05361	4.65349	9.65027	16.7137	24.3103
PB.19484.1	Potri.014G122200.v3.0	AT1G02640	BXL2	K2	4.11397e-16	0.378853	1.00286	1.45268	2.13384	1.66712
PB.19484.3	Potri.014G122200.v3.0	AT1G02640	BXL2	K2	9.51788e-05	0.341718	1.47469	1.27751	2.08173	2.2936
Potri.014G122200.1.v3.0	Potri.014G122200.v3.0	AT1G02640	BXL2	K2	2.28419	8.11012	21.6007	33.3289	41.5053	43.8257
PB.22143.2	Potri.016G138600.v3.0	--	--	K2	0.135503	0.536531	0.551243	1.06398	1.22328	1.5074
Potri.016G138600.1.v3.0	Potri.016G138600.v3.0	AT5G01930	MAN6	K2	6.02194	10.3142	15.6295	32.3262	34.1767	35.8949
Potri.016G138600.v3.0.new1	Potri.016G138600.v3.0	AT5G01930	MAN6	K2	0.905305	4.35899	6.32647	9.77017	10.9013	14.1096
Potri.001G339500.2.v3.0	Potri.001G339500.v3.0	AT4G24780	--	K2	2.90265	6.10138	9.53488	14.1635	18.2164	20.807
Potri.001G463000.1.v3.0	Potri.001G463000.v3.0	AT1G23460	--	K2	0.842871	1.74862	5.60082	13.1773	13.2479	13.8437
PB.3310.1	Potri.002G110000.v3.0	AT4G24430	--	K2	4.74308e-10	0.0362443	0.0586314	0.559447	0.32177	0.44131
PB.3506.1	Potri.002G162400.v3.0	AT3G61490	--	K2	3.58744	4.98606	5.85552	10.547	13.7503	9.81115
Potri.003G131700.1.v3.0	Potri.003G131700.v3.0	--	--	K2	6.76387	9.89893	11.7775	15.4612	15.7803	17.6741
PB.10027.4	Potri.006G243700.v3.0	--	--	K2	2.23829	3.6061	5.59831	7.62121	9.6139	10.1787
Potri.006G253600.1.v3.0	Potri.006G253600.v3.0	--	--	K2	0.0819681	0.109139	0.498388	3.97364	5.63	5.28777
Potri.008G032700.1.v3.0	Potri.008G032700.v3.0	AT4G24780	--	K2	1.46079	3.70152	7.45016	10.9096	10.5949	11.9448
Potri.008G211900.1.v3.0	Potri.008G211900.v3.0	AT1G23460	--	K2	0.0533778	0.103968	0.805599	1.29664	1.29816	1.52589
Potri.011G159000.1.v3.0	Potri.011G159000.v3.0	AT1G23460	--	K2	2.03029	4.37458	6.34785	11.6235	11.2287	9.85307
PB.17946.1	Potri.012G091300.v3.0	AT1G67750	--	K2	0.494689	2.72437	3.53406	5.18368	7.89087	8.81663
Potri.012G091500.2.v3.0	Potri.012G091500.v3.0	AT1G67750	--	K2	1.80332	5.15465	5.82743	9.86589	16.1969	14.7937
PB.19100.4	Potri.014G004500.v3.0	--	--	K2	3.37713e-206	3.60487e-77	0.231766	1.64861	3.03974	1.93066
PB.19100.6	Potri.014G004500.v3.0	--	--	K2	0.241257	0.11411	0.477726	0.977298	2.49816	1.99893
Potri.016G054800.1.v3.0	Potri.016G054800.v3.0	--	--	K2	0.115628	1.22697	3.63993	6.32263	8.70564	9.20684
PB.8531.1	Potri.005G061600.v3.0	AT3G18660	PGSIP1	K2	1.7007e-14	0.180295	0.259372	1.07922	1.82801	1.34052
Potri.005G061600.4.v3.0	Potri.005G061600.v3.0	AT3G18660	PGSIP1	K2	0.529239	0.00154209	1.95766	4.9533	6.41709	5.9597
PB.11422.1	Potri.007G107200.v3.0	AT3G18660	PGSIP1	K2	0.224236	0.60574	1.42354	3.63658	4.59463	2.73225
PB.11422.6	Potri.007G107200.v3.0	AT3G18660	PGSIP1	K2	0.00180904	0.179078	1.39282	2.87642	5.86675	5.19488
PB.11422.7	Potri.007G107200.v3.0	AT3G18660	PGSIP1	K2	0.38601	1.56969e-06	0.450532	2.02989	1.98849	1.65258
PB.11422.8	Potri.007G107200.v3.0	AT3G18660	PGSIP1	K2	0.044588	0.0907491	0.164668	0.761152	1.18498	0.809285
Potri.007G107200.1.v3.0	Potri.007G107200.v3.0	AT3G18660	PGSIP1	K2	1.10623	1.4494	3.73868	8.8981	9.25703	9.15339
PB.19799.1	Potri.014G029900.v3.0	AT4G33330	PGSIP3	K2	0.114114	0.204568	0.774381	2.24837	3.09685	2.59224
Potri.014G029900.1.v3.0	Potri.014G029900.v3.0	AT4G33330	PGSIP3	K2	0.366803	1.50715	5.37423	13.9832	13.0878	15.6879
Potri.014G029900.2.v3.0	Potri.014G029900.v3.0	AT4G33330	PGSIP3	K2	0.378668	0.112505	1.91144	6.48504	10.181	7.27942
Potri.003G097300.1.v3.0	Potri.003G097300.v3.0	--	--	K2	0.965597	1.02812	1.21836	3.70468	6.92693	8.60967
PB.11559.12	Potri.007G008500.v3.0	AT5G65730	XTH6	K2	2.09675	17.7716	33.6046	48.0966	54.5837	53.2893
PB.12490.2	Potri.008G138400.v3.0	AT2G01850	EXGT-A3	K2	2.67196	1.76601	3.2215	4.62733	6.36302	5.02694
Potri.008G138400.3.v3.0	Potri.008G138400.v3.0	AT2G01850	EXGT-A3	K2	12.9818	12.6748	21.3659	34.0631	41.8388	46.184
Potri.009G006600.1.v3.0	Potri.009G006600.v3.0	AT2G36870	XTH32	K2	0.174299	0.112415	0.633452	3.64846	5.85466	8.07122
PB.15859.2	Potri.010G102300.v3.0	--	--	K2	0.19398	0.678478	1.49685	1.61293	2.04247	2.10559
Potri.010G102300.1.v3.0	Potri.010G102300.v3.0	AT2G01850	EXGT-A3	K2	32.8733	37.07	55.8774	73.6752	81.6276	84.1044
Potri.019G101900.3.v3.0	Potri.019G101900.v3.0	AT4G28250	ATEXPB3	K2	1.78196	1.18186	1.15032	3.02842	5.00035	5.21658
Potri.019G101900.v3.0.new1	Potri.019G101900.v3.0	AT4G28250	ATEXPB3	K2	1.99099	1.54821	2.17649	3.57343	5.66045	7.16536
Potri.004G233900.3.v3.0	Potri.004G233900.v3.0	--	--	K2	0.101755	4.07523e-05	2.66782	4.72811	8.42171	9.3995
PB.7522.12	Potri.004G234100.v3.0	AT4G19420	--	K2	0.116817	0.402362	0.7718	1.80315	2.26929	1.52651
PB.7522.23	Potri.004G234100.v3.0	AT4G19420	--	K2	0.588233	1.4466	5.9586	16.1644	19.0103	18.0368
PB.7522.5	Potri.004G234100.v3.0	AT4G19420	--	K2	0.081456	1.98265	1.04451	4.63118	4.8178	2.89715
PB.7522.7	Potri.004G234100.v3.0	--	--	K2	0.241002	0.62292	0.897215	1.60993	1.69051	1.59347
PB.7522.8	Potri.004G234100.v3.0	AT4G19420	--	K2	2.06184	5.18751	8.63178	19.3855	22.8015	21.4077
Potri.012G142300.1.v3.0	Potri.012G142300.v3.0	AT5G23870	--	K2	0.536863	0.549474	2.14036	3.56562	4.28954	4.27007
PB.12264.2	Potri.008G073300.v3.0	AT3G11030	TBL32	K2	0.218513	0.564841	2.76192	8.47004	11.4902	10.8208
Potri.008G073300.2.v3.0	Potri.008G073300.v3.0	AT2G40320	TBL33	K2	1.23035	3.38271	8.8849	25.6206	29.7134	27.3612
Potri.011G025400.1.v3.0	Potri.011G025400.v3.0	AT1G11580	ATPMEPCRA	K2	6.08385	29.7031	71.329	102.571	116.238	135.942
Potri.014G127000.1.v3.0	Potri.014G127000.v3.0	AT2G47550	PME20	K2	0.0115127	0	0.545445	2.47678	4.16932	3.83416
Potri.014G149700.1.v3.0	Potri.014G149700.v3.0	--	--	K2	0	0.00924843	0.146396	1.00423	3.53122	5.11386
Potri.001G090700.1.v3.0	Potri.001G090700.v3.0	AT4G10960	UGE5	K2	11.8882	10.2641	12.318	19.1361	22.3128	23.4839
PB.5831.10	Potri.003G123700.v3.0	AT1G12780	UGE1	K2	0.179748	0.81738	0.830656	1.23009	1.5595	1.64393
Potri.001G237200.2.v3.0	Potri.001G237200.v3.0	AT3G46440	UXS5	K2	3.99502	4.56015	14.5312	28.3012	28.6774	25.1068
Potri.001G237200.3.v3.0	Potri.001G237200.v3.0	AT3G46440	UXS5	K2	3.6317	10.084	19.0941	33.9872	25.6958	32.7513
Potri.010G207200.1.v3.0	Potri.010G207200.v3.0	AT3G46440	UXS5	K2	2.83187	12.533	31.03	57.1078	47.6348	51.105
PB.22108.5	Potri.016G127600.v3.0	--	--	K2	0.207944	6.54753e-18	0.205493	0.607738	0.912008	0.717569
PB.3435.1	Potri.002G143400.v3.0	AT2G45080	cycp31	K2	0.918206	3.7306	7.30992	11.8767	14.0786	18.9221
PB.3435.2	Potri.002G143400.v3.0	AT2G45080	cycp31	K2	0.48368	2.24301	3.54875	5.20467	4.92862	6.78975
Potri.002G143400.3.v3.0	Potri.002G143400.v3.0	AT2G45080	cycp31	K2	2.66885	12.8925	21.5561	39.071	50.2747	53.5833
Potri.005G033600.2.v3.0	Potri.005G033600.v3.0	--	--	K2	2.17091e-14	0.145529	0.321703	0.936802	1.68607	0.912524
PB.8196.1	Potri.005G209800.v3.0	--	--	K2	0.145204	0.782667	1.20237	1.52012	1.90494	1.99682
PB.8196.3	Potri.005G209800.v3.0	--	--	K2	6.12937	9.1579	12.3538	19.5625	18.5501	17.2017
Potri.005G209800.2.v3.0	Potri.005G209800.v3.0	--	--	K2	8.48736	15.4176	18.3016	22.9499	26.0478	24.845
PB.12407.1	Potri.008G115700.v3.0	AT1G25682	--	K2	11.4532	16.7717	17.4809	22.7734	25.6613	28.1412
Potri.010G103800.1.v3.0	Potri.010G103800.v3.0	--	--	K2	0.116715	0.459924	0.57355	0.819531	1.41598	1.01318
Potri.013G023000.3.v3.0	Potri.013G023000.v3.0	--	--	K2	0.130234	1.63145	4.20617	3.88427	6.04649	7.66116
Potri.014G066400.1.v3.0	Potri.014G066400.v3.0	AT2G45080	cycp31	K2	3.94834	6.97897	9.33217	12.4806	14.2588	12.8355
Potri.017G054000.1.v3.0	Potri.017G054000.v3.0	--	--	K2	12.9437	12.1683	17.0168	24.1302	27.1249	27.0443
Potri.002G021500.1.v3.0	Potri.002G021500.v3.0	AT2G16600	ROC3	K2	23.5403	40.3581	80.2877	116.661	126.011	131.562
Potri.009G106200.3.v3.0	Potri.009G106200.v3.0	AT2G15790	SQN	K2	0.792387	0.488775	1.96653	3.2374	3.4669	4.52229
PB.10644.5	Potri.006G144900.v3.0	AT5G20540	ATBRXL4	K2	0.0705743	0.301764	0.417575	0.319889	0.837939	0.677678
Potri.016G038900.1.v3.0	Potri.016G038900.v3.0	AT3G57090	BIGYIN	K2	3.67553	6.50224	8.49785	11.6141	11.9121	12.9768
PB.22381.6	Potri.017G083200.v3.0	AT5G48600	SMC3	K2	0.215564	0.778951	1.00227	1.51001	1.99581	1.80705
PB.1598.1	Potri.001G055100.v3.0	AT1G27920	MAP65-8	K2	0.637948	1.43327	3.78744	11.3261	14.8396	12.972
PB.1872.1	Potri.001G133500.v3.0	--	--	K2	0.113271	0.32653	0.696187	0.848932	1.46022	1.37333
PB.626.1	Potri.001G191300.v3.0	--	--	K2	0.424467	0.533531	0.987654	2.16721	3.00947	3.46889
Potri.001G191300.2.v3.0	Potri.001G191300.v3.0	--	--	K2	0.4126	0.601259	1.43881	2.73296	3.18825	3.4193
PB.863.2	Potri.001G272800.v3.0	AT5G12250	TUB6	K2	49.3573	50.722	60.3145	90.0878	116.306	134.102
PB.863.3	Potri.001G272800.v3.0	AT2G29550	TUB7	K2	2.01075	3.62836	4.66655	6.84727	7.72865	8.39739
Potri.001G272800.2.v3.0	Potri.001G272800.v3.0	AT5G12250	TUB6	K2	22.9167	27.5851	36.3409	48.8529	60.1147	68.0512
PB.1302.1	Potri.001G416300.v3.0	AT5G54670	ATK3	K2	8.44221	9.3487	10.3556	20.9216	18.8326	18.38
PB.1302.3	Potri.001G416300.v3.0	AT5G54670	ATK3	K2	1.54278	3.13276	2.74427	6.69766	7.70772	7.43286
PB.2891.2	Potri.001G467600.v3.0	AT3G44730	ATKP1	K2	1.89644	0.900459	2.54453	2.98174	2.44175	3.01582
PB.3936.2	Potri.002G024400.v3.0	AT1G19835	FPP4	K2	1.51793	3.76211	2.99159	5.4002	4.8313	5.82991
PB.3936.3	Potri.002G024400.v3.0	AT1G19835	FPP4	K2	0.000139056	0.000380311	0.000195198	1.13339	0.754354	0.77405
PB.3049.1	Potri.002G038800.v3.0	AT2G31200	ADF6	K2	1.85561	4.58682	8.54493	11.0575	11.7239	13.62
PB.3049.4	Potri.002G038800.v3.0	AT2G31200	ADF6	K2	4.16834	6.24162	10.686	12.8537	18.084	15.9256
Potri.002G038800.1.v3.0	Potri.002G038800.v3.0	AT2G31200	ADF6	K2	142.655	251.163	349.365	390.748	416.552	479.294
Potri.002G038800.2.v3.0	Potri.002G038800.v3.0	AT2G31200	ADF6	K2	28.2373	39.8717	54.5766	133.731	122.85	101.503
PB.3322.2	Potri.002G111900.v3.0	AT4G14960	TUA6	K2	27.2386	18.9729	28.2398	58.3159	69.4852	81.9698
PB.3322.3	Potri.002G111900.v3.0	AT1G04820	TUA4	K2	1.77379	3.02719	3.51698	5.82791	7.71439	7.36205
PB.3322.5	Potri.002G111900.v3.0	AT1G50010	TUA2	K2	3.71165	3.15054	4.4192	12.4831	12.4474	16.0704
Potri.002G111900.1.v3.0	Potri.002G111900.v3.0	AT1G50010	TUA2	K2	55.7149	78.2151	105.662	217.7	296.644	296.552
Potri.002G111900.2.v3.0	Potri.002G111900.v3.0	AT1G50010	TUA2	K2	28.3193	35.0658	56.5573	116.953	119.948	134.131
PB.3654.5	Potri.002G201000.v3.0	AT2G47500	--	K2	0.446432	1.49173	1.15638	1.98408	2.65019	3.16483
Potri.003G142800.2.v3.0	Potri.003G142800.v3.0	--	--	K2	4.50698e-06	0.568046	4.86285	10.5291	10.2927	9.47627
Potri.003G142800.4.v3.0	Potri.003G142800.v3.0	--	--	K2	8.13689e-05	0.227212	0.134611	1.52309	1.00064	1.56329
Potri.003G143200.1.v3.0	Potri.003G143200.v3.0	AT4G10840	--	K2	17.4011	18.917	23.1413	34.2188	40.955	38.6072
PB.5312.3	Potri.003G173300.v3.0	AT1G27920	MAP65-8	K2	0.0620898	0.121925	0.484489	1.94794	2.08701	1.53388
PB.5312.4	Potri.003G173300.v3.0	--	--	K2	0.0549043	0.0229228	0.140515	0.5538	0.773863	0.667414
PB.5312.5	Potri.003G173300.v3.0	AT1G27920	MAP65-8	K2	7.03437e-05	0.120368	0.184682	0.964702	1.30611	1.10792
PB.5312.6	Potri.003G173300.v3.0	AT1G27920	MAP65-8	K2	0.0381353	0.0844066	0.313559	0.403662	0.573467	0.371556
Potri.003G173300.1.v3.0	Potri.003G173300.v3.0	AT1G27920	MAP65-8	K2	0.859693	2.6036	7.58165	24.7768	34.1002	34.3801
PB.5462.1	Potri.003G223800.v3.0	AT1G55550	--	K2	0.016465	0.427508	0.352639	0.777986	1.39687	1.01671
PB.5462.2	Potri.003G223800.v3.0	AT1G55550	--	K2	0.0649915	0.0530875	0.47235	1.41939	1.21159	1.16753
Potri.003G223800.2.v3.0	Potri.003G223800.v3.0	AT1G55550	--	K2	0.033816	0.149015	0.787994	1.45765	1.80061	1.86165
Potri.004G003200.1.v3.0	Potri.004G003200.v3.0	--	--	K2	31.5748	39.1232	45.4285	64.7272	79.0354	89.5533
Potri.004G105700.1.v3.0	Potri.004G105700.v3.0	AT5G15890	TBL21	K2	0.0779119	0.161869	1.70027	5.81234	7.75429	9.19408
PB.6624.5	Potri.004G162800.v3.0	AT4G38950	--	K2	0.196513	0.0467167	0.219008	0.514919	0.562882	0.367112
Potri.004G173800.1.v3.0	Potri.004G173800.v3.0	--	--	K2	21.8573	42.5204	59.1143	84.6131	86.0527	89.0269
PB.7594.2	Potri.005G021100.v3.0	AT2G47500	--	K2	0.28179	1.52984	3.84567	9.61156	11.0082	8.73267
PB.7594.3	Potri.005G021100.v3.0	AT2G47500	--	K2	0.137658	5.50673e-07	0.20024	0.213129	0.554735	0.55483
PB.7594.4	Potri.005G021100.v3.0	--	--	K2	0.273719	0.266202	1.43797	2.65555	0.902331	2.77379
Potri.005G021100.4.v3.0	Potri.005G021100.v3.0	AT2G47500	--	K2	0.132058	0.482404	0.692591	2.48222	2.74273	2.15975
PB.8445.7	Potri.005G031800.v3.0	AT5G27550	--	K2	0.542154	1.96323	2.82133	3.87035	4.09774	4.39802
Potri.005G070400.1.v3.0	Potri.005G070400.v3.0	AT3G05270	FPP3	K2	2.11645	2.39821	2.90874	7.3609	8.19275	8.72341
PB.8157.2	Potri.005G199600.v3.0	AT1G71790	--	K2	0.835281	1.60324	2.13137	3.67027	5.25565	4.86895
Potri.005G206100.2.v3.0	Potri.005G206100.v3.0	--	--	K2	2.062	4.74074	7.24316	10.2092	12.2426	13.3041
PB.9287.2	Potri.006G018000.v3.0	AT4G17220	ATMAP70-5	K2	0.0307246	0.177793	0.929195	2.62842	3.37817	3.49423
Potri.006G018000.1.v3.0	Potri.006G018000.v3.0	AT4G17220	ATMAP70-5	K2	0.049052	0.203682	1.66156	5.42012	6.67084	6.02161
Potri.006G035400.2.v3.0	Potri.006G035400.v3.0	AT5G62690	TUB2	K2	8.82201	10.898	13.0116	16.1393	19.5025	20.7339
PB.10244.3	Potri.006G040700.v3.0	--	--	K2	4.03707e-16	3.60885e-11	0.210506	0.866941	1.23912	0.723126
PB.10793.9	Potri.006G194900.v3.0	AT3G12020	--	K2	1.07621	1.26044	0.697381	3.33346	1.93117	3.106
PB.11396.2	Potri.007G098500.v3.0	--	--	K2	0.528347	0.956145	3.15961	3.42384	4.58037	6.44798
Potri.007G098500.2.v3.0	Potri.007G098500.v3.0	--	--	K2	2.79067e-11	0.0542154	0.199502	0.708716	1.11732	1.03126
PB.13096.3	Potri.008G094700.v3.0	--	--	K2	1.94638e-17	0.220333	0.287622	1.5092	1.72066	1.47384
PB.13096.5	Potri.008G094700.v3.0	--	--	K2	0.035869	3.85938e-13	0.210248	0.6077	1.84421	1.92874
Potri.008G094700.1.v3.0	Potri.008G094700.v3.0	--	--	K2	0.304923	1.37127	7.96545	23.3796	28.2141	28.3473
PB.12493.10	Potri.008G139700.v3.0	AT2G01910	ATMAP65-6	K2	0.193453	0.135567	0.267182	0.619163	1.00415	0.60262
PB.12493.11	Potri.008G139700.v3.0	AT2G01910	ATMAP65-6	K2	3.10267	1.90544	4.75843	10.2252	13.2053	14.0318
PB.12493.13	Potri.008G139700.v3.0	AT2G01910	ATMAP65-6	K2	0.820406	0.986595	1.14907	1.41895	3.85421	3.47949
PB.12493.16	Potri.008G139700.v3.0	AT2G01910	ATMAP65-6	K2	0.79157	1.10599	0.602556	2.81662	3.4717	2.78746
PB.12493.25	Potri.008G139700.v3.0	AT2G01910	ATMAP65-6	K2	5.65587	3.04957	9.48186	25.8649	31.7761	24.5756
PB.12493.5	Potri.008G139700.v3.0	AT2G01910	ATMAP65-6	K2	0.931239	0.570436	1.30205	1.86391	2.50492	2.56141
PB.12493.6	Potri.008G139700.v3.0	AT2G01910	ATMAP65-6	K2	2.93099	4.56117	8.27073	14.0109	16.6226	17.0168
PB.12493.8	Potri.008G139700.v3.0	AT2G01910	ATMAP65-6	K2	2.56116	4.16783	9.41472	13.1346	21.8085	21.5431
Potri.008G139700.13.v3.0	Potri.008G139700.v3.0	AT2G01910	ATMAP65-6	K2	1.33098	2.0723	3.9058	7.62273	6.88483	6.68446
Potri.008G139700.2.v3.0	Potri.008G139700.v3.0	AT2G01910	ATMAP65-6	K2	12.3933	13.365	14.8846	20.9678	24.2685	28.4691
PB.13331.3	Potri.008G162800.v3.0	--	--	K2	0.738102	0.320663	0.323189	1.13433	1.79247	1.57468
Potri.008G162800.2.v3.0	Potri.008G162800.v3.0	AT3G23090	--	K2	9.75806	5.31312	4.15731	9.58856	16.9964	15.3643
Potri.008G162800.3.v3.0	Potri.008G162800.v3.0	AT3G23090	--	K2	3.21455	0.68623	0.925464	2.8472	3.60916	3.82743
PB.12596.2	Potri.008G167600.v3.0	AT3G23280	XBAT35	K2	7.6738	12.3446	12.2753	13.2095	14.9345	18.2967
Potri.008G170800.1.v3.0	Potri.008G170800.v3.0	--	--	K2	0.214692	1.14581	2.0538	7.6268	8.70104	9.36067
Potri.008G170800.3.v3.0	Potri.008G170800.v3.0	--	--	K2	0.23012	0.229671	1.6578	4.02296	5.9123	6.49024
PB.13763.4	Potri.009G067200.v3.0	AT5G12250	TUB6	K2	0.270566	0.570723	1.39559	3.36543	3.25161	3.05196
Potri.009G067200.1.v3.0	Potri.009G067200.v3.0	AT5G12250	TUB6	K2	30.3523	36.4656	64.8319	116.501	126.438	124.584
PB.13955.2	Potri.009G124500.v3.0	AT2G21300	--	K2	0.371553	0.0724674	1.08623	1.89783	1.09599	1.76683
Potri.009G124500.1.v3.0	Potri.009G124500.v3.0	AT2G21300	--	K2	1.14701	2.43765	2.97913	2.61847	4.30059	3.96324
PB.15722.11	Potri.010G067100.v3.0	--	--	K2	0.145112	0.392282	2.01778	5.48579	5.43293	5.30141
PB.15722.2	Potri.010G067100.v3.0	--	--	K2	0.838439	0.570771	3.19423	12.9832	13.3123	12.2515
PB.15722.3	Potri.010G067100.v3.0	--	--	K2	0.368762	0.0789273	1.7052	2.5957	6.25439	4.7042
PB.15722.6	Potri.010G067100.v3.0	--	--	K2	0.0868797	0.168679	0.422633	1.33598	1.55069	1.30956
Potri.010G067100.1.v3.0	Potri.010G067100.v3.0	--	--	K2	0.31564	1.59539	2.98274	6.0717	8.62202	10.0154
Potri.010G067100.2.v3.0	Potri.010G067100.v3.0	--	--	K2	0.147062	0.221685	0.782862	4.53909	4.12237	2.91512
PB.14864.1	Potri.010G076200.v3.0	AT3G23090	--	K2	4.99927	3.49373	5.47274	11.1196	15.1189	12.7947
PB.14864.4	Potri.010G076200.v3.0	AT3G23090	--	K2	9.05197	7.1609	6.30058	15.0549	16.9324	19.81
Potri.010G076200.2.v3.0	Potri.010G076200.v3.0	AT3G23090	--	K2	0.381587	0.477157	0.512518	1.79537	2.79564	2.48612
Potri.010G076200.3.v3.0	Potri.010G076200.v3.0	AT3G23090	--	K2	6.95555	4.70085	6.00646	9.73032	13.7967	16.7904
PB.15350.10	Potri.010G212700.v3.0	AT3G12360	ITN1	K2	3.64032	0.363194	3.12797	3.53559	4.11733	3.62421
Potri.011G015800.1.v3.0	Potri.011G015800.v3.0	--	--	K2	0.0941404	0.717708	0.845907	1.38968	1.11233	1.6486
Potri.011G066100.4.v3.0	Potri.011G066100.v3.0	--	--	K2	3.37904	4.06784	4.83463	7.88306	7.01892	8.19992
Potri.011G122900.1.v3.0	Potri.011G122900.v3.0	AT4G27430	CIP7	K2	5.16553	7.81162	9.22244	14.8823	15.1584	13.9833
PB.17194.4	Potri.011G151300.v3.0	--	--	K2	0.215439	0.272316	0.6435	0.719848	1.46825	1.25778
Potri.011G151300.1.v3.0	Potri.011G151300.v3.0	--	--	K2	0.0976792	0.509586	1.06605	4.59484	4.03384	4.40419
Potri.012G136200.1.v3.0	Potri.012G136200.v3.0	AT3G61060	AtPP2-A13	K2	2.50809	9.69701	16.3156	26.2951	32.5842	35.4699
PB.18157.1	Potri.013G011500.v3.0	AT2G47500	--	K2	0.11781	0.788018	2.08174	5.84496	9.31607	8.20938
PB.18157.4	Potri.013G011500.v3.0	AT1G09170	--	K2	0.0189588	0.0244871	0.182637	0.404956	0.549993	0.47921
Potri.014G075800.1.v3.0	Potri.014G075800.v3.0	--	--	K2	5.16087	8.95749	13.6544	16.4527	21.6529	23.2022
PB.19373.1	Potri.014G092300.v3.0	AT2G46225	ABIL1	K2	0.969122	1.59016	5.59193	9.59037	10.5725	11.6566
Potri.014G092300.3.v3.0	Potri.014G092300.v3.0	AT2G46225	ABIL1	K2	1.14428	0.95223	5.79545	18.7958	19.7477	19.441
PB.20588.1	Potri.015G075300.v3.0	AT1G27500	--	K2	5.9283	12.7362	16.7097	22.5473	26.3078	29.3116
Potri.015G075300.1.v3.0	Potri.015G075300.v3.0	AT1G27500	--	K2	2.23237	4.20691	3.83028	6.04777	9.25561	7.39374
Potri.015G114400.1.v3.0	Potri.015G114400.v3.0	--	--	K2	1.12911	2.77209	4.9087	10.0406	11.2733	10.9055
Potri.015G116900.1.v3.0	Potri.015G116900.v3.0	--	--	K2	0.884788	1.36011	3.75841	6.11582	7.19037	7.73698
Potri.016G006900.1.v3.0	Potri.016G006900.v3.0	AT4G17220	ATMAP70-5	K2	0.0834959	0.165439	0.324913	0.967995	1.16596	1.22569
Potri.016G006900.2.v3.0	Potri.016G006900.v3.0	AT4G17220	ATMAP70-5	K2	0.0533942	0.0798869	1.00811	2.20825	3.31822	3.65081
Potri.016G018700.2.v3.0	Potri.016G018700.v3.0	--	--	K2	4.34975	8.13662	9.55303	12.7323	15.2687	14.9691
PB.22086.2	Potri.016G119100.v3.0	AT1G73140	TBL31	K2	0.0120878	0.0451389	1.29385	3.31325	4.18007	3.58817
Potri.016G119100.1.v3.0	Potri.016G119100.v3.0	AT1G73140	TBL31	K2	0.69505	1.72351	9.34097	28.1788	25.7747	26.9217
Potri.018G015800.1.v3.0	Potri.018G015800.v3.0	--	--	K2	7.46073e-07	0.424159	1.08417	1.53706	2.19307	2.97334
Potri.002G088000.6.v3.0	Potri.002G088000.v3.0	AT4G08180	ORP1C	K2	0.104107	0.580929	0.639952	0.892965	1.40418	1.10383
Potri.002G233400.1.v3.0	Potri.002G233400.v3.0	--	--	K2	0.093102	0.0415945	0.50474	3.59368	3.99076	4.58937
Potri.002G240900.1.v3.0	Potri.002G240900.v3.0	AT2G33120	SAR1	K2	1.79365	2.80588	4.14009	7.65883	10.0234	9.84315
Potri.005G044900.1.v3.0	Potri.005G044900.v3.0	AT1G08820	VAP27-2	K2	0.702913	1.87103	3.67676	4.90936	6.26484	5.91611
Potri.005G044900.2.v3.0	Potri.005G044900.v3.0	AT1G08820	VAP27-2	K2	3.07351	3.51009	3.30206	8.5368	9.76826	9.53843
PB.8748.5	Potri.005G120700.v3.0	AT4G36520	--	K2	0.623881	1.4301	1.24008	1.29904	2.41767	2.23156
PB.9568.2	Potri.006G106500.v3.0	AT2G38410	--	K2	4.63194	9.09172	12.6194	14.3278	17.2451	17.4533
PB.9568.5	Potri.006G106500.v3.0	AT2G38410	--	K2	0.295196	0.138419	0.339062	0.967	1.8494	1.24743
PB.9568.8	Potri.006G106500.v3.0	--	--	K2	2.26382	5.37897	9.3479	10.9209	13.0864	14.5042
PB.10069.2	Potri.006G256200.v3.0	AT5G11150	ATVAMP713	K2	0.00927429	1.92038e-05	1.04986	1.64117	2.35354	1.23207
Potri.006G256200.1.v3.0	Potri.006G256200.v3.0	AT5G11150	ATVAMP713	K2	5.27808	10.5918	14.6462	15.6758	16.8654	21.5884
PB.18213.6	Potri.013G031400.v3.0	--	--	K2	0.15812	0.593834	0.807226	1.31203	1.46106	1.2902
PB.18213.9	Potri.013G031400.v3.0	--	--	K2	9.27034	12.1628	16.466	20.0522	23.0334	20.6294
Potri.014G147000.1.v3.0	Potri.014G147000.v3.0	--	--	K2	0.267881	0.797199	2.01394	6.17633	7.29458	6.28513
Potri.016G030100.2.v3.0	Potri.016G030100.v3.0	AT1G79590	SYP52	K2	6.75714	9.40244	12.3057	17.5368	20.0107	20.2649
Potri.016G131900.1.v3.0	Potri.016G131900.v3.0	AT2G38410	--	K2	18.9133	26.0954	30.7946	36.3068	41.588	41.819
Potri.018G143600.2.v3.0	Potri.018G143600.v3.0	--	--	K2	0.618672	1.76964	4.87339	7.90003	8.75683	9.09323
PB.24291.1	Potri.019G053300.v3.0	--	--	K2	0.0811199	0.289444	1.65772	3.72129	4.35302	4.41581
Potri.019G053300.1.v3.0	Potri.019G053300.v3.0	--	--	K2	0.296496	0.660565	0.848963	2.76245	3.78941	3.2974
Potri.T058500.1.v3.0	Potri.T058500.v3.0	--	--	K2	0.441675	1.08643	2.50076	7.47727	7.38365	9.89235
Potri.T058500.v3.0.new3	Potri.T058500.v3.0	--	--	K2	1.26529e-06	0.0572771	0.630382	1.58183	1.35869	0.984341
PB.22665.2	Potri.017G050900.v3.0	AT1G60600	ABC4	K2	0.305456	1.65849	0.761841	1.45444	4.26185	4.22673
PB.4128.2	Potri.002G077200.v3.0	--	--	K2	0.148159	0.68919	0.900423	2.60842	1.88984	2.568
Potri.001G234900.3.v3.0	Potri.001G234900.v3.0	AT5G59750	--	K2	0.166928	0.283992	0.430021	1.14072	0.941681	1.43207
Potri.003G039400.1.v3.0	Potri.003G039400.v3.0	--	--	K2	3.70489	5.80157	8.15894	11.8748	13.3644	16.4411
Potri.016G046400.1.v3.0	Potri.016G046400.v3.0	--	--	K2	0.936428	2.07722	3.85035	6.57524	8.03615	9.86069
PB.24605.3	Potri.T111300.v3.0	--	--	K2	1.48755	8.53898	11.2545	17.685	25.4756	25.3895
Potri.T111300.1.v3.0	Potri.T111300.v3.0	--	--	K2	1.33331	1.21173	3.39214	3.82422	5.29174	7.41734
PB.928.1	Potri.001G289200.v3.0	AT1G50030	TOR	K2	1.51254	2.3797	3.45664	3.93866	4.81774	4.49648
PB.159.3	Potri.001G055900.v3.0	AT5G43270	SPL2	K2	0.237752	0.880767	1.23622	1.75793	2.32925	1.99314
PB.11707.3	Potri.007G047200.v3.0	AT2G28680	--	K2	16.1093	15.8378	18.9521	28.0215	35.4799	46.1004
PB.11707.4	Potri.007G047200.v3.0	AT1G07750	--	K2	0.420386	1.30816	2.52723	4.82522	6.01886	7.60944
Potri.007G047200.1.v3.0	Potri.007G047200.v3.0	AT2G28680	--	K2	43.0062	38.776	47.3434	76.0254	104.968	118.814
Potri.007G047200.2.v3.0	Potri.007G047200.v3.0	AT1G07750	--	K2	1.16748	0.602866	0.617255	3.58485	4.72759	3.83068
PB.16266.1	Potri.010G221700.v3.0	AT2G39220	PLP6	K2	4.37457	2.58902	4.17746	7.86759	8.16635	9.29437
Potri.015G122700.1.v3.0	Potri.015G122700.v3.0	--	--	K2	0.624425	1.40201	1.03375	2.02436	3.68904	3.44169
PB.23891.2	Potri.019G015100.v3.0	--	--	K2	0.076979	1.04778e-12	0.987049	4.2115	5.24698	5.49169
Potri.019G015100.1.v3.0	Potri.019G015100.v3.0	--	--	K2	4.0502e-49	0.384947	0.74174	2.76907	2.26266	3.52608
Potri.019G015100.2.v3.0	Potri.019G015100.v3.0	--	--	K2	2.25788e-29	2.87129	11.2992	21.7226	29.7571	32.6845
Potri.019G015100.v3.0.new1	Potri.019G015100.v3.0	--	--	K2	0.30859	1.29202	3.91558	5.44889	10.5509	11.9271
PB.24847.12	Potri.T050800.v3.0	--	--	K2	0.0346183	1.94719	6.77375	12.3873	17.6389	21.0789
PB.24847.13	Potri.T050800.v3.0	--	--	K2	0.00115952	1.1319	10.5793	23.2578	33.0167	34.4118
PB.24847.4	Potri.T050800.v3.0	--	--	K2	0.159542	0.766832	3.0613	7.25266	9.87932	11.3633
PB.24847.7	Potri.T050800.v3.0	--	--	K2	0.0995039	4.38337e-22	0.434931	1.426	1.66762	1.3038
PB.24847.9	Potri.T050800.v3.0	--	--	K2	3.15413e-05	0.781391	2.33036	5.65683	7.14338	8.10479
Potri.T050800.1.v3.0	Potri.T050800.v3.0	--	--	K2	0.0864803	3.73412	15.6054	34.886	55.1915	54.8992
Potri.T050800.2.v3.0	Potri.T050800.v3.0	--	--	K2	0.324875	3.4383	12.0788	20.9971	24.0954	34.2411
PB.554.1	Potri.001G164900.v3.0	AT3G14172	--	K2	0.000422613	0.00248935	0.060671	2.23062	1.2909	2.37143
PB.2402.1	Potri.001G292900.v3.0	AT1G10200	WLIM1	K2	1.66709	6.81634	14.2501	32.3376	48.5735	49.1209
PB.2402.2	Potri.001G292900.v3.0	--	--	K2	8.97678e-09	0.357563	0.869708	1.1628	2.99173	2.33699
PB.2402.3	Potri.001G292900.v3.0	--	--	K2	1.04286	1.53019	3.36082	7.47744	11.173	11.6598
Potri.001G292900.v3.0.new1	Potri.001G292900.v3.0	--	--	K2	2.91999e-06	0.531166	2.65621	3.43909	4.25724	5.62657
Potri.001G329100.1.v3.0	Potri.001G329100.v3.0	AT5G14120	--	K2	7.77621	10.2031	13.3697	14.918	14.1417	17.1825
Potri.001G376700.1.v3.0	Potri.001G376700.v3.0	AT1G73140	TBL31	K2	0.269516	0.749811	1.28061	2.60969	2.50144	2.12124
Potri.001G448400.1.v3.0	Potri.001G448400.v3.0	AT2G46770	NST1	K2	0.0397148	1.19088	7.16152	14.7443	13.6697	10.7984
PB.2851.2	Potri.001G452700.v3.0	AT1G33060	ANAC014	K2	3.01665e-07	0.378317	0.193534	0.593099	0.500343	0.728347
Potri.001G452700.2.v3.0	Potri.001G452700.v3.0	AT1G33060	ANAC014	K2	4.96503	7.84545	10.2937	12.1018	13.51	13.4477
PB.1418.4	Potri.001G471800.v3.0	AT3G13340	--	K2	0.124104	0.512891	2.22015	2.51875	4.48514	3.19598
Potri.002G037100.1.v3.0	Potri.002G037100.v3.0	AT4G28530	anac074	K2	1.00677	1.25259	2.64461	4.09698	6.86082	7.68638
Potri.002G040200.1.v3.0	Potri.002G040200.v3.0	--	--	K2	0	0.11619	0.543613	1.26023	1.75523	2.02461
PB.3086.3	Potri.002G050800.v3.0	--	--	K2	7.72013	15.1978	26.5004	42.6566	55.6507	55.9272
PB.3086.5	Potri.002G050800.v3.0	--	--	K2	0.273978	0.53011	0.797165	1.74121	2.09297	2.5752
Potri.002G050800.1.v3.0	Potri.002G050800.v3.0	--	--	K2	9.89369	22.8422	39.6971	67.8621	87.7055	101.485
Potri.002G050800.2.v3.0	Potri.002G050800.v3.0	--	--	K2	0.245278	1.89313	2.22089	4.39271	4.28534	6.60295
PB.3177.2	Potri.002G075400.v3.0	--	--	K2	24.9451	17.7202	30.9152	31.1131	49.2628	57.2364
Potri.002G075400.1.v3.0	Potri.002G075400.v3.0	--	--	K2	23.8545	43.0816	40.7886	58.6624	63.3163	68.5401
Potri.002G081000.1.v3.0	Potri.002G081000.v3.0	AT1G01720	ATAF1	K2	13.9502	12.4091	16.2599	22.2309	26.069	27.4356
PB.4272.59	Potri.002G118000.v3.0	AT1G10200	WLIM1	K2	2.84074	4.23428	8.52865	9.05324	10.8192	11.1935
PB.4344.3	Potri.002G140300.v3.0	--	--	K2	1.19555	1.8825	1.85928	5.27779	7.18049	7.58864
Potri.002G140300.1.v3.0	Potri.002G140300.v3.0	--	--	K2	22.8956	19.0506	19.3438	31.916	43.0577	54.9126
Potri.002G182700.1.v3.0	Potri.002G182700.v3.0	--	--	K2	0.0724105	0.429043	1.65545	3.42139	5.60094	5.32517
PB.3778.10	Potri.002G241800.v3.0	AT2G32700	LUH	K2	2.00761	2.71508	4.39082	5.10865	5.69417	5.56614
PB.5873.2	Potri.003G134500.v3.0	AT4G24220	VEP1	K2	3.30538	4.42117	4.63889	6.94208	9.60567	7.47502
Potri.003G177600.1.v3.0	Potri.003G177600.v3.0	AT3G51280	--	K2	11.5196	15.2776	20.6583	27.5836	32.3357	34.4218
PB.6057.3	Potri.003G192900.v3.0	--	--	K2	6.568e-06	0.174757	0.44977	0.684889	1.27728	1.76814
Potri.003G192900.2.v3.0	Potri.003G192900.v3.0	--	--	K2	6.51106	9.07921	14.8476	31.4136	38.2588	43.7986
Potri.003G192900.4.v3.0	Potri.003G192900.v3.0	--	--	K2	0.15466	0.452514	0.479928	1.31609	2.60575	2.2561
Potri.004G038000.1.v3.0	Potri.004G038000.v3.0	AT1G61110	anac025	K2	0	0.0867923	0.229548	0.940867	2.03594	2.47896
PB.6967.4	Potri.004G047100.v3.0	--	--	K2	52.3801	77.7255	93.6356	124.009	147.268	163.357
PB.6967.5	Potri.004G047100.v3.0	AT1G28330	DYL1	K2	71.6466	112.52	143.998	182.517	195.177	213.264
Potri.004G047100.3.v3.0	Potri.004G047100.v3.0	--	--	K2	9.66107	15.5073	21.621	27.9146	35.3022	32.3658
Potri.004G047100.4.v3.0	Potri.004G047100.v3.0	--	--	K2	258.538	442.732	610.982	724.408	825.787	846.615
Potri.004G047100.5.v3.0	Potri.004G047100.v3.0	--	--	K2	6.56731	10.7304	13.5348	17.8979	21.1235	22.1954
Potri.004G049300.1.v3.0	Potri.004G049300.v3.0	AT1G28470	ANAC010	K2	0.665013	1.41494	2.9153	4.21581	4.69821	4.38531
Potri.005G064100.1.v3.0	Potri.005G064100.v3.0	--	--	K2	2.1963	5.79384	6.13391	9.40688	9.48186	11.2586
Potri.005G098200.1.v3.0	Potri.005G098200.v3.0	AT1G56010	NAC1	K2	0.121648	0.332804	1.04763	1.7078	2.12018	2.68659
PB.8692.10	Potri.005G106400.v3.0	--	--	K2	0.992357	4.3915	8.66922	13.564	14.619	18.4555
PB.8692.2	Potri.005G106400.v3.0	--	--	K2	1.15396	2.83654	5.65744	8.36689	8.79845	9.03628
PB.8692.4	Potri.005G106400.v3.0	--	--	K2	0.944863	3.19847	5.60368	8.66241	11.323	10.8803
PB.8692.8	Potri.005G106400.v3.0	--	--	K2	0.207434	1.06486	0.915585	2.39068	3.57752	2.73026
Potri.005G106400.1.v3.0	Potri.005G106400.v3.0	--	--	K2	14.8724	48.8353	62.9081	92.2302	100.201	120.236
Potri.005G125800.1.v3.0	Potri.005G125800.v3.0	--	--	K2	4.06716	5.16818	6.53434	8.40251	9.37413	11.1655
Potri.005G176200.1.v3.0	Potri.005G176200.v3.0	--	--	K2	0	0.126418	0.821193	2.27508	2.52904	3.14248
PB.8928.2	Potri.005G180200.v3.0	AT1G01720	ATAF1	K2	0.87079	2.71554	3.87916	6.67864	8.18464	7.40157
PB.8928.3	Potri.005G180200.v3.0	AT1G01720	ATAF1	K2	3.92822	6.78597	12.2302	11.4746	15.7316	16.658
Potri.005G180200.1.v3.0	Potri.005G180200.v3.0	AT1G01720	ATAF1	K2	5.29635	9.5897	14.1988	20.8094	24.9101	25.8897
Potri.005G180200.2.v3.0	Potri.005G180200.v3.0	AT1G01720	ATAF1	K2	0.268273	0.550585	1.26371	2.23863	1.99956	2.49644
Potri.005G185200.1.v3.0	Potri.005G185200.v3.0	--	--	K2	3.25598	5.23415	7.16355	8.61948	11.1438	12.7527
PB.8126.3	Potri.005G192100.v3.0	--	--	K2	1.29367	5.05522	8.10765	12.1357	14.4097	12.526
PB.8126.4	Potri.005G192100.v3.0	--	--	K2	0.496175	1.7155	1.10996	3.09678	3.23765	3.30524
PB.8126.8	Potri.005G192100.v3.0	--	--	K2	3.57324	12.1262	18.625	26.9397	33.9832	35.7566
Potri.005G192100.1.v3.0	Potri.005G192100.v3.0	--	--	K2	9.29818	24.5189	43.0309	55.8325	63.8824	69.8961
Potri.005G196700.1.v3.0	Potri.005G196700.v3.0	AT1G22770	GI	K2	12.2835	17.0139	23.4112	28.7331	33.0747	31.283
Potri.005G225800.1.v3.0	Potri.005G225800.v3.0	AT4G28530	anac074	K2	0.793089	2.01312	4.04392	6.27371	7.72456	8.92067
PB.9115.10	Potri.005G233600.v3.0	AT1G75500	WAT1	K2	0.340552	0.413438	1.6026	2.31458	1.64385	3.27943
PB.9115.3	Potri.005G233600.v3.0	AT1G75500	WAT1	K2	7.71067	20.5978	36.6631	50.2887	64.9768	52.4941
PB.9115.5	Potri.005G233600.v3.0	AT1G75500	WAT1	K2	0.683439	2.35426	3.60391	6.93679	8.97216	11.0873
PB.9115.6	Potri.005G233600.v3.0	AT1G75500	WAT1	K2	2.6509	8.12079	9.49893	12.3419	22.4466	15.7655
Potri.005G233600.3.v3.0	Potri.005G233600.v3.0	AT1G75500	WAT1	K2	1.66342	5.20481	9.46559	9.45674	13.3804	13.9915
PB.9786.2	Potri.006G177700.v3.0	AT3G57770	--	K2	1.6382e-07	0.0881776	0.76526	2.35758	1.98368	2.15208
PB.9786.5	Potri.006G177700.v3.0	AT3G57770	--	K2	0.171332	0.609653	3.36835	7.40699	8.98949	12.1902
PB.9786.6	Potri.006G177700.v3.0	AT3G57770	--	K2	0.0904065	0.0115779	0.62451	0.316486	1.32499	1.0134
PB.9786.7	Potri.006G177700.v3.0	AT3G57770	--	K2	7.8537e-08	0.270846	1.04173	1.4113	1.85525	2.56931
PB.9786.8	Potri.006G177700.v3.0	AT3G57770	--	K2	0.0512793	0.106724	2.03414	4.68954	5.68739	6.00824
Potri.006G177700.1.v3.0	Potri.006G177700.v3.0	--	--	K2	0.198418	1.95148	7.39684	15.6649	20.2283	24.4182
PB.10076.7	Potri.006G258100.v3.0	--	--	K2	0.901131	0.268762	1.52341	2.43392	1.90175	2.61369
PB.11580.3	Potri.007G014400.v3.0	AT4G36160	ANAC076	K2	0.325565	0.19345	0.767295	2.59404	5.01586	4.5071
PB.11172.1	Potri.007G029200.v3.0	--	--	K2	9.73461	13.6621	17.2684	20.6763	23.9102	26.5428
Potri.007G105000.1.v3.0	Potri.007G105000.v3.0	--	--	K2	0.358443	1.64848	1.73981	4.31132	4.1866	3.86612
PB.11974.2	Potri.007G135300.v3.0	AT4G28500	ANAC073	K2	0.0691127	0.432618	0.409352	0.891022	1.28251	1.03122
Potri.007G135300.1.v3.0	Potri.007G135300.v3.0	AT4G28500	ANAC073	K2	0.949546	3.33717	4.6602	10.4033	9.91058	9.25463
PB.12828.2	Potri.008G020900.v3.0	AT3G54260	TBL36	K2	0.387848	1.48312	2.3091	2.6678	3.72054	4.10906
PB.12828.3	Potri.008G020900.v3.0	AT3G54260	TBL36	K2	15.7102	28.805	43.2464	57.6665	72.5348	71.2098
Potri.008G020900.1.v3.0	Potri.008G020900.v3.0	AT3G54260	TBL36	K2	10.1513	17.5788	32.8471	47.6026	54.3543	63.3476
PB.12254.2	Potri.008G069900.v3.0	AT3G55990	ESK1	K2	0.186254	0.344312	1.25019	2.76782	3.42261	2.89411
Potri.008G069900.1.v3.0	Potri.008G069900.v3.0	AT3G55990	ESK1	K2	3.11429	5.94441	10.9104	21.2745	20.7708	20.9608
Potri.008G070200.1.v3.0	Potri.008G070200.v3.0	--	--	K2	0.741974	1.09368	1.00452	5.73175	11.2801	9.72306
Potri.008G089000.1.v3.0	Potri.008G089000.v3.0	AT1G69490	NAP	K2	0.324281	0.451372	0.660055	1.7995	3.18908	4.06311
Potri.009G015100.1.v3.0	Potri.009G015100.v3.0	--	--	K2	44.2897	73.8431	118.785	156.111	153.977	170.582
PB.14385.2	Potri.009G087200.v3.0	AT1G10200	WLIM1	K2	0.118373	0.650845	3.13727	8.13841	11.5297	10.6737
Potri.009G087200.1.v3.0	Potri.009G087200.v3.0	AT1G10200	WLIM1	K2	0.780819	2.31094	6.08245	19.942	29.8753	31.5088
PB.13993.2	Potri.009G133500.v3.0	--	--	K2	0.133686	0.170344	0.275517	0.607613	1.2453	1.79624
Potri.009G133500.1.v3.0	Potri.009G133500.v3.0	--	--	K2	3.10974	4.62832	7.25865	12.7963	19.3543	23.3333
PB.14723.3	Potri.010G026800.v3.0	--	--	K2	0.24946	0.000402865	0.261109	0.555554	0.661491	0.57037
PB.14897.2	Potri.010G085700.v3.0	--	--	K2	0.314817	0.762635	2.25317	2.49574	3.54187	4.01672
Potri.010G085700.1.v3.0	Potri.010G085700.v3.0	--	--	K2	13.8205	24.0139	35.6781	43.8007	48.5776	48.2311
Potri.010G184000.1.v3.0	Potri.010G184000.v3.0	AT3G11030	TBL32	K2	0.374252	2.43066	12.2739	33.3276	34.2113	32.3268
PB.16142.1	Potri.010G187600.v3.0	AT3G55990	ESK1	K2	0.000191189	0.348732	2.02275	4.38769	6.01501	7.74177
Potri.010G187600.3.v3.0	Potri.010G187600.v3.0	AT3G55990	ESK1	K2	0.684259	1.67737	5.38881	16.3386	17.8483	16.2075
Potri.010G220300.2.v3.0	Potri.010G220300.v3.0	AT3G12090	TET6	K2	10.1896	14.6031	20.4683	27.416	28.4128	29.5343
PB.16663.4	Potri.011G123300.v3.0	AT3G15500	ATNAC3	K2	0.047763	0.382245	0.735246	1.27062	1.9584	1.30508
Potri.011G123300.1.v3.0	Potri.011G123300.v3.0	AT3G15500	ATNAC3	K2	9.7254	22.1774	43.1062	74.8143	96.8878	113.695
Potri.011G123500.1.v3.0	Potri.011G123500.v3.0	AT3G15510	ATNAC2	K2	1.38019	2.11578	4.1193	7.88166	11.2819	13.7763
Potri.011G148600.1.v3.0	Potri.011G148600.v3.0	--	--	K2	0.865335	2.84995	5.60551	8.53087	9.76852	9.72169
Potri.011G153300.1.v3.0	Potri.011G153300.v3.0	AT1G32770	ANAC012	K2	0.0779366	1.45988	8.47258	24.3918	27.3871	24.6925
PB.17690.2	Potri.012G001400.v3.0	AT5G61430	ANAC100	K2	0.810841	1.42902	3.16305	4.2546	5.35811	6.81476
Potri.013G013900.1.v3.0	Potri.013G013900.v3.0	--	--	K2	0	0	0.044999	0.553368	1.3058	1.92486
PB.18646.14	Potri.013G014900.v3.0	--	--	K2	108.818	184.124	238.443	283.263	311.009	342.926
PB.18646.7	Potri.013G014900.v3.0	--	--	K2	0.588611	0.423858	1.7933	2.63885	3.91069	4.15339
Potri.013G154000.1.v3.0	Potri.013G154000.v3.0	--	--	K2	0.439588	0.25793	2.11959	4.9084	5.65236	4.80609
PB.19773.2	Potri.014G019600.v3.0	AT4G24220	VEP1	K2	58.1022	64.0297	79.9084	104.968	111.708	138.451
PB.19773.3	Potri.014G019600.v3.0	AT4G24220	VEP1	K2	4.6279	1.00312	1.08003	7.3401	9.75729	6.94883
PB.19887.1	Potri.014G060200.v3.0	--	--	K2	6.03026	5.82896	8.89192	10.539	13.2812	13.4039
Potri.014G060500.1.v3.0	Potri.014G060500.v3.0	--	--	K2	5.11431	7.43369	10.2128	14.0053	15.2492	13.3165
Potri.014G060500.3.v3.0	Potri.014G060500.v3.0	--	--	K2	8.49027	11.6104	16.6862	19.6087	21.7798	20.6728
Potri.014G066000.4.v3.0	Potri.014G066000.v3.0	AT4G00060	MEE44	K2	4.59043e-05	0.198153	0.145699	0.262661	0.479557	0.41907
Potri.014G080900.1.v3.0	Potri.014G080900.v3.0	AT3G61230	--	K2	1.93059	2.04397	6.04229	13.4323	16.7869	17.2581
Potri.014G095800.1.v3.0	Potri.014G095800.v3.0	--	--	K2	0.549186	2.64381	6.31469	10.5672	14.1639	14.1063
PB.20178.11	Potri.014G147400.v3.0	--	--	K2	0.150296	0.133996	0.590948	0.915046	1.82309	1.21349
PB.20178.12	Potri.014G147400.v3.0	--	--	K2	1.41446	3.97821	7.79073	13.1035	14.2732	13.4648
PB.20178.4	Potri.014G147400.v3.0	--	--	K2	0.471641	0.155415	2.34415	2.72993	3.32473	3.06421
PB.20178.6	Potri.014G147400.v3.0	--	--	K2	1.07186	2.15857	5.02018	8.20359	9.10996	8.71229
PB.20178.7	Potri.014G147400.v3.0	--	--	K2	0.994017	4.76976	6.33259	11.367	13.4939	11.2633
PB.20178.8	Potri.014G147400.v3.0	--	--	K2	0.33784	0.761894	1.72144	3.19147	4.04734	2.97978
Potri.014G147400.1.v3.0	Potri.014G147400.v3.0	--	--	K2	6.03949	6.18614	12.0934	15.0291	14.1617	18.196
Potri.014G147400.11.v3.0	Potri.014G147400.v3.0	--	--	K2	0.121309	0.200373	0.885936	1.75311	1.8364	1.25775
Potri.014G147400.12.v3.0	Potri.014G147400.v3.0	--	--	K2	7.77553	16.7059	32.1568	45.2215	48.6665	48.9237
Potri.014G147400.7.v3.0	Potri.014G147400.v3.0	--	--	K2	0.641526	3.01125	1.97248	5.15885	5.84539	4.66011
Potri.015G004100.1.v3.0	Potri.015G004100.v3.0	AT5G24590	ANAC091	K2	6.94936	10.2059	12.5715	14.2647	16.5346	17.7223
Potri.015G067000.3.v3.0	Potri.015G067000.v3.0	AT2G34350	--	K2	2.59547	4.10084	7.25822	11.8439	13.6397	16.3794
Potri.015G074300.1.v3.0	Potri.015G074300.v3.0	--	--	K2	0.0294694	0.501545	2.82184	9.02991	17.5247	25.6226
PB.20685.2	Potri.015G101500.v3.0	--	--	K2	5.1906e-36	0.000232996	0.856154	4.23514	8.27505	11.7415
Potri.015G141300.1.v3.0	Potri.015G141300.v3.0	--	--	K2	0	0.348036	5.42148	20.3952	36.1342	53.1699
PB.21650.8	Potri.016G125500.v3.0	AT2G38320	TBL34	K2	0.142589	0.18438	1.27559	2.7909	4.19694	3.37306
Potri.016G125500.1.v3.0	Potri.016G125500.v3.0	AT2G38320	TBL34	K2	1.0665	2.11015	5.75508	16.659	14.0339	15.385
Potri.016G134200.1.v3.0	Potri.016G134200.v3.0	AT2G30400	ATOFP2	K2	3.27385	4.31743	6.88996	13.5774	15.4326	15.0582
PB.22209.2	Potri.017G016700.v3.0	--	--	K2	0.626532	0.980017	1.91815	4.08062	5.0485	3.57222
PB.22209.3	Potri.017G016700.v3.0	--	--	K2	0.080193	0.221281	0.670632	1.19931	1.14065	1.1289
Potri.017G016700.1.v3.0	Potri.017G016700.v3.0	--	--	K2	1.13606	3.69335	5.8138	13.5789	13.5802	13.5498
PB.23046.1	Potri.018G023900.v3.0	AT1G15750	WSIP1	K2	0.59462	0.878964	1.78876	2.27735	2.70857	3.30335
Potri.018G023900.2.v3.0	Potri.018G023900.v3.0	AT1G15750	WSIP1	K2	1.57874	4.25963	4.08671	6.02848	6.07425	6.75113
PB.23196.12	Potri.018G076000.v3.0	AT4G13345	MEE55	K2	6.84923e-25	0.172273	0.388425	0.637971	0.625408	0.701287
Potri.019G031600.1.v3.0	Potri.019G031600.v3.0	AT5G53950	CUC2	K2	2.671	6.05605	7.41712	7.72314	8.53255	11.0943
PB.4815.10	Potri.003G031100.v3.0	AT1G52500	FPG-1	K2	0.708273	1.35668	1.68946	2.97533	4.2607	3.46674
PB.7659.2	Potri.005G050600.v3.0	--	--	K2	9.81868	10.576	12.766	16.4639	20.5004	25.3701
Potri.005G050600.1.v3.0	Potri.005G050600.v3.0	--	--	K2	52.6033	71.6958	87.7358	102.261	113.963	125.324
PB.13155.4	Potri.008G112300.v3.0	--	--	K2	3.88887e-27	1.50351e-17	0.312625	1.23541	1.58135	1.36367
Potri.008G112300.1.v3.0	Potri.008G112300.v3.0	--	--	K2	0.025974	0.854104	2.28903	7.74536	8.60377	9.2817
Potri.008G112300.2.v3.0	Potri.008G112300.v3.0	--	--	K2	7.02417e-09	0.0746711	0.748225	2.36686	3.60401	3.7194
PB.15075.2	Potri.010G137300.v3.0	--	--	K2	0.133744	0.181246	0.707054	5.95018	6.68186	7.13128
PB.15075.3	Potri.010G137300.v3.0	AT1G13635	--	K2	0.11624	4.77699e-08	1.239	6.82465	7.94653	6.93083
PB.15075.5	Potri.010G137300.v3.0	AT1G13635	--	K2	0.292618	0.263476	1.15568	4.37821	6.83048	5.44208
Potri.010G137300.1.v3.0	Potri.010G137300.v3.0	AT1G13635	--	K2	0.16496	1.32314	5.02468	20.2349	24.4836	23.6782
Potri.014G089700.1.v3.0	Potri.014G089700.v3.0	--	--	K2	18.6988	33.2181	41.6408	61.8214	68.7027	68.4609
PB.3136.1	Potri.002G063500.v3.0	--	--	K2	2.03329e-13	0.163648	0.334927	1.10506	1.27042	1.55073
Potri.002G063500.4.v3.0	Potri.002G063500.v3.0	--	--	K2	0.322314	0.585589	0.995858	1.98059	2.55375	2.39129
Potri.002G063500.7.v3.0	Potri.002G063500.v3.0	--	--	K2	0.00273795	0.0345164	0.136684	0.511496	0.649975	0.711655
PB.9512.3	Potri.006G086500.v3.0	AT1G07540	TRFL2	K2	2.77072	1.22472	3.68398	4.57799	4.92201	5.61506
PB.10871.4	Potri.006G218900.v3.0	AT2G26280	CID7	K2	1.4103	3.12282	3.43204	3.93402	4.97322	5.06792
PB.14211.18	Potri.009G032000.v3.0	AT1G07540	TRFL2	K2	2.55498	7.22278	8.2495	9.93546	13.7537	14.3449
PB.14211.4	Potri.009G032000.v3.0	AT1G07540	TRFL2	K2	2.76786	4.34935	4.78801	5.37027	8.29171	6.47762
Potri.009G109500.1.v3.0	Potri.009G109500.v3.0	AT2G26490	--	K2	0.633231	0.654907	1.55791	3.33879	6.98438	10.2963
PB.15242.1	Potri.010G184100.v3.0	AT5G05450	RH18	K2	0.000158787	0.000256697	1.16322	2.15086	1.66135	2.56521
Potri.011G092700.v3.0.new2	Potri.011G092700.v3.0	AT5G55310	TOP1BETA	K2	0.162239	0.1495	0.0029932	0.473204	0.339462	0.350722
Potri.012G097300.1.v3.0	Potri.012G097300.v3.0	AT1G20960	emb1507	K2	0.195973	0.266143	0.40878	0.777104	0.906287	0.792532
Potri.T071300.v3.0.new1	Potri.T071300.v3.0	--	--	K2	15.193	24.6006	34.5379	44.2918	50.1853	54.7533
PB.7894.2	Potri.005G116600.v3.0	--	--	K2	6.65928	14.917	17.2124	27.2736	31.7276	32.376
Potri.005G116600.1.v3.0	Potri.005G116600.v3.0	--	--	K2	128.557	237.043	350.74	497.34	549.528	572.862
PB.11131.1	Potri.007G014200.v3.0	--	--	K2	29.1165	42.9255	58.0124	82.7111	88.8428	85.4832
PB.11131.4	Potri.007G014200.v3.0	--	--	K2	2.13989	3.95671	6.31336	7.79507	8.77341	10.1572
PB.13789.4	Potri.009G073800.v3.0	AT1G07110	F2KP	K2	1.74775	1.6355	2.97897	4.75178	3.38621	4.52618
PB.10752.3	Potri.006G184200.v3.0	AT5G10840	--	K2	0.221667	0.000145232	0.58761	1.05379	0.473814	1.06192
PB.16122.1	Potri.010G182500.v3.0	AT3G56170	CAN	K2	0.188988	0.893433	0.846168	1.15968	2.12715	2.01496
PB.17527.2	Potri.012G091900.v3.0	AT5G63190	--	K2	4.32956	2.80819	4.39075	4.86983	6.9735	6.90338
Potri.018G058900.3.v3.0	Potri.018G058900.v3.0	AT2G25910	--	K2	0.0365673	0.461157	0.773039	0.719982	1.24723	1.0785
Potri.019G104500.v3.0.new1	Potri.019G104500.v3.0	AT4G28190	ULT1	K2	1.72742	2.75578	3.82113	5.25421	6.41845	5.99358
PB.24890.2	Potri.T059700.v3.0	AT5G37310	--	K2	1.04463	0.026163	0.0493099	0.832718	1.32917	1.53488
PB.23422.14	Potri.018G003100.v3.0	AT4G16130	ARA1	K2	0.254331	0.683334	1.00512	1.28408	1.87998	1.97919
PB.23422.3	Potri.018G003100.v3.0	AT4G16130	ARA1	K2	0.2955	0.636332	0.000646856	2.09732	3.22659	2.35799
PB.23422.4	Potri.018G003100.v3.0	AT4G16130	ARA1	K2	1.70183	0.36638	3.93852	7.34868	10.8461	8.69471
Potri.018G003100.1.v3.0	Potri.018G003100.v3.0	AT4G16130	ARA1	K2	21.7019	25.9761	27.6023	36.139	38.3831	47.6266
PB.1996.7	Potri.001G167100.v3.0	AT1G54100	ALDH7B4	K2	0.288242	0.542895	0.930932	1.84568	2.39808	2.31362
PB.1996.8	Potri.001G167100.v3.0	AT1G54100	ALDH7B4	K2	1.72595e-21	0.0444873	0.396772	0.449586	0.736583	0.656155
PB.1996.9	Potri.001G167100.v3.0	AT1G54100	ALDH7B4	K2	0.446162	0.834116	0.830973	1.39091	2.01847	2.44065
Potri.001G167100.2.v3.0	Potri.001G167100.v3.0	AT1G54100	ALDH7B4	K2	6.20917	4.05031	6.64498	11.089	9.95054	14.3248
Potri.001G167100.3.v3.0	Potri.001G167100.v3.0	AT1G54100	ALDH7B4	K2	7.81799	11.8081	14.2326	16.3078	21.4335	20.2722
Potri.002G081800.1.v3.0	Potri.002G081800.v3.0	AT4G34240	ALDH3I1	K2	2.26674	3.92662	9.19546	15.7228	18.1602	19.8019
Potri.002G081800.2.v3.0	Potri.002G081800.v3.0	AT4G34240	ALDH3I1	K2	0.182792	0.729916	1.15459	1.78806	2.37618	2.14129
Potri.002G081800.5.v3.0	Potri.002G081800.v3.0	--	--	K2	1.75721e-12	0.39519	1.13932	1.35208	2.20551	1.67327
PB.20581.4	Potri.015G074100.v3.0	AT3G48000	ALDH2B4	K2	0.124503	1.7807	1.8052	2.80482	2.97269	4.73244
Potri.015G074100.1.v3.0	Potri.015G074100.v3.0	AT3G48000	ALDH2B4	K2	17.1653	23.0167	26.6232	36.2156	41.9993	46.3592
PB.2388.2	Potri.001G287400.v3.0	AT2G22780	PMDH1	K2	0.865626	1.60702	2.08132	3.89391	4.8005	4.85301
PB.2388.7	Potri.001G287400.v3.0	AT2G22780	PMDH1	K2	0.277052	0.331343	1.56113	1.1019	2.16559	1.73057
Potri.001G287400.3.v3.0	Potri.001G287400.v3.0	AT5G09660	PMDH2	K2	0.270629	0.415168	1.34373	2.36454	2.31259	2.39414
PB.4240.7	Potri.002G107700.v3.0	AT4G37870	PCK1	K2	0.0178556	1.29953	0.65873	2.52056	4.00293	4.13808
Potri.002G107700.3.v3.0	Potri.002G107700.v3.0	AT4G37870	PCK1	K2	9.67549	15.7791	15.5958	18.8604	27.4531	29.8577
PB.2920.8	Potri.002G003100.v3.0	AT1G76550	PFP-ALPHA2	K2	1.34335e-16	0.530347	0.256308	0.911637	1.10975	0.947834
PB.3304.7	Potri.002G108600.v3.0	--	--	K2	1.73226e-11	2.98105e-05	0.694777	1.86849	1.53515	1.727
PB.16373.14	Potri.010G254900.v3.0	AT5G08570	--	K2	1.35509	2.29415	5.2297	10.1047	8.68259	8.66133
PB.16373.3	Potri.010G254900.v3.0	AT5G08570	--	K2	0.126674	0.410177	1.27872	1.59761	2.51324	2.35589
PB.16373.8	Potri.010G254900.v3.0	AT5G08570	--	K2	19.8059	23.0371	37.2465	52.5062	61.4049	54.1562
PB.22951.2	Potri.017G144700.v3.0	AT5G17310	UGP2	K2	1.23169e-14	0.171928	0.388377	0.786632	0.818336	0.866366
Potri.007G075700.1.v3.0	Potri.007G075700.v3.0	AT5G08350	--	K2	5.67351	9.70422	13.5486	20.7184	22.4795	25.0941
PB.4285.7	Potri.002G125400.v3.0	AT1G45249	ABF2	K2	0.00312076	0.281251	0.345731	0.942121	0.649893	1.06308
PB.7210.4	Potri.004G140600.v3.0	--	--	K2	0.409214	0.915179	0.949531	2.4225	2.51301	2.27751
PB.9362.1	Potri.006G045500.v3.0	AT3G08550	ELD1	K2	0.993912	1.49132	2.18655	3.55726	4.78444	4.57095
PB.9362.6	Potri.006G045500.v3.0	AT3G57200	--	K2	0.140371	0.282276	1.13473	1.45066	2.01774	1.82864
PB.9362.8	Potri.006G045500.v3.0	AT3G08550	ELD1	K2	0.618007	2.18921	4.81381	8.14066	10.989	9.25484
PB.19795.7	Potri.014G028200.v3.0	AT1G45249	ABF2	K2	1.48078	0.853168	2.41438	2.71467	4.68319	5.98001
PB.21397.1	Potri.016G041900.v3.0	AT3G57200	--	K2	0.549334	1.19956	2.01881	4.07004	5.50564	5.48592
PB.21397.5	Potri.016G041900.v3.0	AT2G41451	--	K2	2.87939	3.91346	5.39689	7.48392	9.90653	8.34283
PB.21397.6	Potri.016G041900.v3.0	AT3G57200	--	K2	1.47089	2.33399	2.56812	3.51224	4.74661	5.53611
Potri.016G041900.2.v3.0	Potri.016G041900.v3.0	AT3G08550	ELD1	K2	0.15618	0.148497	0.473216	0.920212	1.90894	1.44719
Potri.014G056800.1.v3.0	Potri.014G056800.v3.0	--	--	K2	0.132307	0.44103	0.5614	1.04528	2.04913	2.55382
PB.1243.1	Potri.001G393800.v3.0	AT3G14440	NCED3	K2	4.42134	12.3152	18.8458	25.3855	30.6388	30.3529
PB.6016.1	Potri.003G176300.v3.0	--	--	K2	0.444191	0.592441	1.13921	4.29237	5.93891	4.4739
Potri.009G060500.6.v3.0	Potri.009G060500.v3.0	AT3G63520	CCD1	K2	2.5024e-08	0.561185	0.269301	0.317923	0.780813	0.769706
Potri.019G093400.1.v3.0	Potri.019G093400.v3.0	--	--	K2	6.25374	10.7898	30.3689	46.434	49.951	46.3255
Potri.001G060400.1.v3.0	Potri.001G060400.v3.0	--	--	K2	0.210294	0.237868	1.53174	6.30024	8.82123	9.85768
Potri.001G458000.1.v3.0	Potri.001G458000.v3.0	--	--	K2	1.03512	2.19703	4.12454	7.32302	8.19273	7.99383
Potri.002G176400.1.v3.0	Potri.002G176400.v3.0	AT4G00880	--	K2	3.55198	5.93391	11.382	29.4733	48.6498	58.113
Potri.002G222600.1.v3.0	Potri.002G222600.v3.0	--	--	K2	1.17296	2.83978	5.53136	7.40262	7.92436	9.13949
Potri.003G167400.1.v3.0	Potri.003G167400.v3.0	--	--	K2	0.0587234	0.0692071	1.83244	11.255	17.3962	21.0932
Potri.004G058900.1.v3.0	Potri.004G058900.v3.0	AT1G29200	--	K2	0.0823029	0.108145	0.30309	0.761299	1.0028	0.546268
Potri.005G096400.1.v3.0	Potri.005G096400.v3.0	--	--	K2	6.38458	4.01023	6.02261	11.888	15.0553	20.9429
Potri.008G203400.2.v3.0	Potri.008G203400.v3.0	AT5G19140	ATAILP1	K2	269.375	311.456	339.413	444.836	543.647	592.249
Potri.008G203400.4.v3.0	Potri.008G203400.v3.0	AT5G19140	ATAILP1	K2	6.19167	11.166	12.6959	16.7717	21.0977	19.1044
Potri.008G203400.5.v3.0	Potri.008G203400.v3.0	AT5G19140	ATAILP1	K2	24.133	25.303	31.7314	47.1804	53.1731	59.4771
Potri.008G203400.6.v3.0	Potri.008G203400.v3.0	AT5G19140	ATAILP1	K2	6.83748	10.1482	15.0127	18.3036	21.7936	21.9655
Potri.009G125900.1.v3.0	Potri.009G125900.v3.0	--	--	K2	14.3991	16.2086	18.1873	23.4923	30.7251	37.4251
PB.14579.2	Potri.009G143100.v3.0	AT1G20550	--	K2	0.0583738	0.0407604	0.321875	1.00856	1.33229	1.06865
Potri.009G143100.3.v3.0	Potri.009G143100.v3.0	AT1G20550	--	K2	0.190018	0.00773661	0.401614	1.04089	1.38363	1.82989
PB.16950.2	Potri.011G068300.v3.0	AT1G29200	--	K2	1.69185e-23	5.97566e-57	0.243952	1.09125	1.12035	1.03867
PB.16950.3	Potri.011G068300.v3.0	AT1G29200	--	K2	0.146763	0.0482773	0.725083	2.81145	3.04659	2.53904
PB.16950.4	Potri.011G068300.v3.0	AT1G29200	--	K2	4.4839e-10	5.80263e-05	0.819294	1.54729	1.64203	1.62132
PB.16950.5	Potri.011G068300.v3.0	AT1G29200	--	K2	6.78462e-05	0.0283145	0.237041	1.93778	2.64941	1.89797
PB.16950.6	Potri.011G068300.v3.0	AT1G29200	--	K2	2.16311e-34	0.000313563	0.173882	0.93775	1.13714	1.54184
PB.16950.8	Potri.011G068300.v3.0	AT1G29200	--	K2	9.1188e-29	1.41537e-11	0.111094	0.612386	1.17187	0.744402
Potri.011G068300.2.v3.0	Potri.011G068300.v3.0	AT1G29200	--	K2	0.0151734	0.0842356	0.0946818	0.850158	1.27115	0.730245
PB.16661.2	Potri.011G122100.v3.0	AT4G27450	--	K2	17.6176	27.1725	36.5139	48.3867	50.9607	54.8887
Potri.011G122100.1.v3.0	Potri.011G122100.v3.0	AT4G27450	--	K2	12.2364	21.4423	22.6981	29.6717	35.1195	36.3017
Potri.011G143400.1.v3.0	Potri.011G143400.v3.0	--	--	K2	1.19522	3.3852	7.71415	13.3081	15.3303	15.4527
Potri.012G023400.1.v3.0	Potri.012G023400.v3.0	--	--	K2	8.85663	23.9118	36.5911	59.1463	72.9572	73.016
Potri.013G040000.1.v3.0	Potri.013G040000.v3.0	--	--	K2	1.37321	1.37696	1.75113	3.25433	4.05179	5.49453
PB.19284.1	Potri.014G066900.v3.0	AT3G60690	--	K2	7.42689	7.13571	11.6297	16.9402	19.9314	18.7628
Potri.014G095500.1.v3.0	Potri.014G095500.v3.0	--	--	K2	12.5981	21.8971	29.7111	36.7462	40.9317	40.6233
PB.20011.2	Potri.014G098700.v3.0	--	--	K2	6.09786e-05	0.446818	1.1202	3.95187	5.90256	4.12109
Potri.014G098700.1.v3.0	Potri.014G098700.v3.0	--	--	K2	0.81259	1.74949	9.55984	22.9843	24.8005	29.3285
Potri.014G103300.1.v3.0	Potri.014G103300.v3.0	AT4G00880	--	K2	3.27303	9.91271	15.1158	21.1398	23.4455	23.8024
Potri.014G161700.1.v3.0	Potri.014G161700.v3.0	--	--	K2	4.38422	5.63095	8.48613	14.4654	16.8704	19.4244
Potri.014G197500.1.v3.0	Potri.014G197500.v3.0	--	--	K2	0.430635	0.914946	1.52982	2.20513	2.7046	3.77552
Potri.015G006800.1.v3.0	Potri.015G006800.v3.0	--	--	K2	0.909731	3.06444	3.81202	10.0694	14.9507	14.7614
PB.22434.2	Potri.017G101300.v3.0	AT3G02250	--	K2	7.12102	6.69213	6.98716	16.1199	27.2633	23.3483
Potri.019G002200.1.v3.0	Potri.019G002200.v3.0	--	--	K2	1.01015	4.28147	6.64932	11.3415	11.9608	11.0382
PB.24572.1	Potri.T103400.v3.0	--	--	K2	0.178346	0.881216	1.53202	3.04579	3.9944	4.34881
PB.24572.2	Potri.T103400.v3.0	--	--	K2	1.78106	2.63982	3.3744	5.91991	6.86768	8.19397
Potri.T131700.1.v3.0	Potri.T131700.v3.0	AT1G60690	--	K2	0.164216	0.173115	0.855341	1.2883	3.16939	3.32902
PB.20461.2	Potri.015G038700.v3.0	AT1G73590	PIN1	K2	1.83667	3.8372	7.34273	8.04501	9.68728	10.3294
PB.20461.4	Potri.015G038700.v3.0	AT1G73590	PIN1	K2	5.91555	7.04279	11.1877	11.128	12.5721	15.007
Potri.005G178900.2.v3.0	Potri.005G178900.v3.0	AT1G44350	ILL6	K2	0.0344525	0.232328	0.628203	1.8612	3.19066	4.18629
PB.18628.1	Potri.013G009700.v3.0	--	--	K2	1.0266e-06	1.75404e-06	0.0280578	0.770455	0.928841	0.789445
PB.9109.5	Potri.005G232300.v3.0	AT1G75450	CKX5	K2	0.361236	0.194642	0.802809	1.62214	3.07271	2.27828
Potri.006G221000.1.v3.0	Potri.006G221000.v3.0	AT5G21482	CKX7	K2	6.21827	7.16827	8.87107	12.5177	15.0127	14.8466
Potri.010G030500.1.v3.0	Potri.010G030500.v3.0	--	--	K2	0.27844	0.373522	1.06363	3.24526	4.55558	4.93122
PB.3027.4	Potri.002G032400.v3.0	--	--	K2	0.700667	1.8236	3.34683	4.84188	5.63111	6.96949
PB.3027.5	Potri.002G032400.v3.0	--	--	K2	0.463569	1.38813	1.87612	3.06189	3.87381	3.42007
PB.3027.6	Potri.002G032400.v3.0	AT1G27660	BHLH110	K2	2.01255	5.90979	7.69616	9.4016	12.4059	11.0879
Potri.002G032400.1.v3.0	Potri.002G032400.v3.0	AT1G27660	BHLH110	K2	5.13693	9.4034	16.6188	25.1684	25.9424	24.5944
PB.3637.2	Potri.002G196700.v3.0	--	--	K2	0.182561	0.872288	1.53562	3.40884	3.23049	3.44137
Potri.002G196700.3.v3.0	Potri.002G196700.v3.0	--	--	K2	11.1976	14.5061	26.3965	43.6253	51.2321	53.9415
PB.4874.1	Potri.003G051600.v3.0	AT4G29100	BHLH68	K2	0.600527	1.42065	1.66405	1.764	2.08167	2.96931
Potri.011G033000.1.v3.0	Potri.011G033000.v3.0	AT1G61660	BHLH112	K2	0.593871	1.8737	3.76715	5.79282	7.0901	7.30052
Potri.011G033000.3.v3.0	Potri.011G033000.v3.0	AT1G61660	BHLH112	K2	0.264321	0.789178	2.36447	4.94636	6.55166	6.61772
Potri.014G122000.1.v3.0	Potri.014G122000.v3.0	--	--	K2	1.24725	1.69352	4.82486	15.2433	28.8622	40.3985
PB.23658.3	Potri.018G083700.v3.0	AT4G29100	BHLH68	K2	2.67355	4.58652	5.90356	8.967	9.1413	10.7235
PB.23658.4	Potri.018G083700.v3.0	AT4G29100	BHLH68	K2	0.28139	0.708451	1.54937	1.69962	2.25573	2.88468
Potri.018G083700.1.v3.0	Potri.018G083700.v3.0	AT4G29100	BHLH68	K2	30.9629	42.2257	52.3772	66.6834	69.3337	68.429
Potri.018G083700.4.v3.0	Potri.018G083700.v3.0	AT4G29100	BHLH68	K2	2.57604	4.45703	6.8054	8.81818	8.74256	10.6948
Potri.001G048200.1.v3.0	Potri.001G048200.v3.0	AT5G25190	ERF003	K2	0.151951	1.12115	2.74144	3.24166	3.53646	4.12202
Potri.003G179900.1.v3.0	Potri.003G179900.v3.0	AT5G25190	ERF003	K2	0.107889	0.478416	1.12771	2.51113	2.67066	2.86729
Potri.007G047700.1.v3.0	Potri.007G047700.v3.0	AT3G50170	--	K2	0.920921	2.28501	3.63047	4.76879	6.09258	6.57977
Potri.001G355100.1.v3.0	Potri.001G355100.v3.0	--	--	K2	11.039	14.7697	15.4015	21.354	26.2205	32.9527
Potri.001G382400.1.v3.0	Potri.001G382400.v3.0	AT1G17020	SRG1	K2	0.479826	4.6614	12.2718	18.3226	22.1966	23.629
Potri.001G451800.1.v3.0	Potri.001G451800.v3.0	--	--	K2	0.737682	1.55815	2.161	3.10316	3.81383	4.45707
Potri.002G078600.1.v3.0	Potri.002G078600.v3.0	AT1G77330	--	K2	0.256314	0.105085	7.2106	28.2818	24.8982	22.9479
PB.4810.3	Potri.003G030400.v3.0	--	--	K2	1.9291	3.17064	5.08536	6.17448	6.68347	6.89747
Potri.004G139700.1.v3.0	Potri.004G139700.v3.0	--	--	K2	1.25869	0.0389857	0.561023	1.96147	2.36756	2.47407
Potri.004G146000.1.v3.0	Potri.004G146000.v3.0	--	--	K2	2.95396	5.03221	7.08509	10.7747	11.876	12.3039
Potri.004G146000.v3.0.new2	Potri.004G146000.v3.0	--	--	K2	0.545037	1.6292	1.81999	4.10485	3.45212	3.33946
PB.14429.46	Potri.009G099200.v3.0	--	--	K2	0.976373	1.75629	2.40708	3.94877	4.98221	3.47681
PB.14457.2	Potri.009G107700.v3.0	--	--	K2	0.384049	1.52802	1.66689	1.43822	2.46364	2.89397
PB.15746.1	Potri.010G073200.v3.0	AT1G06620	--	K2	2.73235	5.45736	5.70801	7.2091	8.99602	9.17638
Potri.010G096800.1.v3.0	Potri.010G096800.v3.0	--	--	K2	0.0793522	0.237524	0.266711	1.60761	2.35993	2.36752
Potri.010G188000.1.v3.0	Potri.010G188000.v3.0	--	--	K2	0.152476	0.208114	0.953749	1.7346	1.591	1.70678
Potri.011G150100.1.v3.0	Potri.011G150100.v3.0	AT4G10490	--	K2	0.8454	0.45452	1.07451	3.28665	3.81033	3.13152
Potri.011G150200.1.v3.0	Potri.011G150200.v3.0	--	--	K2	4.16764	9.70956	15.8578	17.3607	19.9229	22.2852
Potri.011G150300.1.v3.0	Potri.011G150300.v3.0	--	--	K2	1.09458	1.44677	3.14941	5.04819	9.14217	13.1397
PB.17209.3	Potri.011G156200.v3.0	--	--	K2	1.19475	0.405647	0.642832	2.5019	2.74104	4.52658
Potri.011G156200.1.v3.0	Potri.011G156200.v3.0	--	--	K2	1.58505	2.30244	3.22326	4.34875	5.57735	7.32565
Potri.013G045000.1.v3.0	Potri.013G045000.v3.0	--	--	K2	0.057228	0.0945216	0.139949	0.490819	0.916406	1.4513
PB.18248.1	Potri.013G045100.v3.0	--	--	K2	0.0318897	0.036306	0.141631	0.551929	0.911002	1.05456
Potri.014G073700.1.v3.0	Potri.014G073700.v3.0	AT5G51810	GA20OX2	K2	0.103179	0.0136029	0.228885	1.14974	2.77744	4.21108
PB.22660.14	Potri.017G049000.v3.0	--	--	K2	2.95384	1.97559	2.38102	4.69267	6.70203	8.72754
Potri.017G135800.1.v3.0	Potri.017G135800.v3.0	--	--	K2	2.19029	10.7272	31.0228	60.9369	74.6922	80.4445
PB.22520.2	Potri.017G136000.v3.0	--	--	K2	0.032066	0.759332	0.884772	1.12709	1.67573	1.93437
PB.22520.4	Potri.017G136000.v3.0	--	--	K2	0.0175095	1.2711	2.75046	4.65886	6.17836	4.38262
Potri.017G136000.1.v3.0	Potri.017G136000.v3.0	--	--	K2	0.0762024	1.92166	4.40768	6.90102	7.06488	7.84957
Potri.018G121800.1.v3.0	Potri.018G121800.v3.0	--	--	K2	0.0522276	0.104633	0.384097	1.22731	1.35404	1.51132
PB.9141.2	Potri.005G239100.v3.0	--	--	K2	0.564702	2.71003	5.81693	7.78211	10.4329	11.3973
Potri.005G239100.3.v3.0	Potri.005G239100.v3.0	--	--	K2	0.0983636	3.13117	7.3559	6.42757	10.3775	14.3933
Potri.017G124200.1.v3.0	Potri.017G124200.v3.0	AT3G02885	GASA5	K2	0.296513	1.17937	3.18776	6.18078	12.9045	14.4822
PB.8471.3	Potri.005G040600.v3.0	AT3G05120	ATGID1A	K2	2.46001	2.65177	5.54332	6.26881	6.33282	7.86205
Potri.005G040600.1.v3.0	Potri.005G040600.v3.0	AT3G05120	ATGID1A	K2	21.5886	20.6864	27.8323	37.69	43.9585	45.0775
Potri.008G180500.1.v3.0	Potri.008G180500.v3.0	AT5G14310	AtCXE16	K2	3.2756	7.01729	10.2917	14.0263	15.0476	15.351
Potri.014G135900.2.v3.0	Potri.014G135900.v3.0	AT3G63010	ATGID1B	K2	0.783317	0.163016	0.13702	1.42193	1.0961	1.76931
Potri.014G135900.3.v3.0	Potri.014G135900.v3.0	AT3G63010	ATGID1B	K2	2.52874	5.6382	8.91726	12.8723	13.5821	16.5785
PB.4038.2	Potri.002G052100.v3.0	AT4G02780	GA1	K2	0.000933236	0.16174	0.863693	1.04593	1.42353	1.30461
Potri.004G149000.1.v3.0	Potri.004G149000.v3.0	--	--	K2	0.548177	0.474583	2.9412	8.64026	12.4923	13.8033
Potri.017G046200.1.v3.0	Potri.017G046200.v3.0	--	--	K2	6.06231	4.32546	5.6765	9.95877	11.7592	13.8546
Potri.008G136200.1.v3.0	Potri.008G136200.v3.0	--	--	K2	0	0.0814503	0.362242	1.51412	3.59538	4.46209
PB.5992.2	Potri.003G168800.v3.0	AT1G27980	DPL1	K2	0.758235	1.84514	2.62312	3.44589	4.10566	4.29699
PB.16871.2	Potri.011G033100.v3.0	AT5G54500	FQR1	K2	0.224444	0.835759	1.34438	1.87624	2.19228	2.47073
PB.19338.2	Potri.014G081000.v3.0	AT2G38040	CAC3	K2	3.80521	7.63885	9.59144	14.4168	13.503	16.7704
PB.19338.4	Potri.014G081000.v3.0	AT2G38040	CAC3	K2	7.3529	9.29473	12.1971	16.68	16.9657	21.1177
Potri.006G036200.1.v3.0	Potri.006G036200.v3.0	--	--	K2	0.144073	0.0870443	0.149478	0.573811	0.725914	1.11
Potri.006G036300.1.v3.0	Potri.006G036300.v3.0	--	--	K2	0.0114457	0.009979	0.41171	4.03074	8.28555	9.25552
PB.12375.9	Potri.008G108000.v3.0	--	--	K2	59.6771	85.2632	102.897	109.042	124.168	134.536
Potri.015G144700.1.v3.0	Potri.015G144700.v3.0	AT3G48990	4CLL10	K2	3.10065	1.50998	1.50584	4.62071	8.01873	8.86164
Potri.015G144700.3.v3.0	Potri.015G144700.v3.0	AT3G48990	4CLL10	K2	0.864307	0.641383	0.987208	1.91187	3.19424	3.48327
Potri.015G144700.4.v3.0	Potri.015G144700.v3.0	AT3G48990	4CLL10	K2	0.498857	0.301574	0.479591	1.49361	3.25864	2.52391
Potri.016G034800.1.v3.0	Potri.016G034800.v3.0	--	--	K2	0	0.0620044	0.229412	0.646822	1.70957	2.0315
Potri.019G067800.1.v3.0	Potri.019G067800.v3.0	AT5G16340	AAE6	K2	9.22951	5.51127	7.04377	11.1805	13.6702	14.4892
Potri.013G119600.1.v3.0	Potri.013G119600.v3.0	--	--	K2	0.315702	2.02973	11.1691	13.4007	14.9337	16.7556
PB.18185.3	Potri.013G021300.v3.0	AT5G27600	LACS7	K2	1.13286	1.53406	2.47585	3.03781	3.87755	3.25209
PB.7755.2	Potri.005G077600.v3.0	AT5G65110	ACX2	K2	0.147273	0.227562	0.312265	0.911879	1.31252	1.03463
PB.7755.4	Potri.005G077600.v3.0	AT5G65110	ACX2	K2	0.216368	0.657125	0.384935	0.853145	1.43632	1.56925
Potri.005G077600.1.v3.0	Potri.005G077600.v3.0	AT5G65110	ACX2	K2	1.04313	0.50105	1.72462	3.61833	4.9056	4.90224
Potri.016G118000.1.v3.0	Potri.016G118000.v3.0	AT3G51840	ACX4	K2	25.9292	30.5822	37.4957	50.3998	52.3932	59.0303
Potri.003G059200.1.v3.0	Potri.003G059200.v3.0	AT1G52760	LysoPL2	K2	23.1118	14.9629	17.1491	30.876	35.9485	36.3881
Potri.014G129000.2.v3.0	Potri.014G129000.v3.0	AT3G62860	--	K2	0.899822	0.139807	0.327156	2.17049	3.76386	4.68543
Potri.001G161500.1.v3.0	Potri.001G161500.v3.0	--	--	K2	5.19254	5.4153	6.06424	7.77439	10.8447	12.1497
PB.15702.3	Potri.010G062700.v3.0	AT4G13550	--	K2	0.307654	1.18778	1.08521	2.15387	2.23679	2.4079
Potri.011G064400.1.v3.0	Potri.011G064400.v3.0	--	--	K2	1.22494	2.59733	3.15711	3.85338	5.36933	4.44167
Potri.009G131600.1.v3.0	Potri.009G131600.v3.0	--	--	K2	3.69702	7.83487	15.8438	25.3991	32.5258	34.5472
PB.8339.2	Potri.005G246000.v3.0	AT4G35790	ATPLDDELTA	K2	2.1251	3.30188	4.75073	5.61	6.41547	7.24688
Potri.008G211100.v3.0.new5	Potri.008G211100.v3.0	AT3G16785	PLDP1	K2	0.0444147	0.295829	0.145983	0.454952	0.256041	0.450277
PB.19312.1	Potri.014G074700.v3.0	AT2G42010	PLDBETA1	K2	1.31579	3.12452	5.6312	10.9788	14.1104	13.987
PB.3166.1	Potri.002G071100.v3.0	--	--	K2	0.466782	1.70061	1.52781	3.38165	3.82855	3.23903
PB.8958.2	Potri.005G188600.v3.0	--	--	K2	0.158806	1.12614e-26	0.63919	1.06766	1.25313	1.72766
PB.8958.4	Potri.005G188600.v3.0	--	--	K2	0.456749	1.12175	3.95502	6.13946	8.77518	8.33401
Potri.005G188600.v3.0.new1	Potri.005G188600.v3.0	--	--	K2	0.073763	0.370691	1.66149	3.65795	3.91706	4.15973
Potri.008G126100.3.v3.0	Potri.008G126100.v3.0	AT1G15110	--	K2	0.309682	0.971605	2.00865	3.70013	4.01625	3.50585
PB.14001.4	Potri.009G135500.v3.0	AT4G38570	PIS2	K2	0.726434	1.42315	2.44093	3.96005	4.3351	3.74694
Potri.009G135500.2.v3.0	Potri.009G135500.v3.0	AT4G38570	PIS2	K2	16.8068	21.637	32.3043	47.4456	46.0743	44.5089
Potri.009G135500.3.v3.0	Potri.009G135500.v3.0	AT4G38570	PIS2	K2	0.654926	1.38148	3.08267	4.25546	5.4123	4.69995
Potri.001G159400.2.v3.0	Potri.001G159400.v3.0	AT2G32260	ATCCT1	K2	2.33037	5.58576	7.27837	9.67229	10.4846	10.8581
PB.7730.1	Potri.005G070900.v3.0	AT5G63770	ATDGK2	K2	0.0958373	0.401787	0.504574	0.345686	0.90483	0.892888
PB.7649.15	Potri.005G046600.v3.0	AT1G54570	--	K2	0.938677	0.564924	1.44574	2.13399	3.34234	3.04231
PB.7649.5	Potri.005G046600.v3.0	AT1G54570	--	K2	0.779672	1.36713	1.56291	3.26315	2.94827	2.76213
Potri.016G114500.4.v3.0	Potri.016G114500.v3.0	--	--	K2	12.7156	19.7689	23.5294	26.7909	30.2297	30.8599
Potri.010G044100.1.v3.0	Potri.010G044100.v3.0	AT1G10760	SEX1	K2	5.5797	7.94711	9.34098	11.2664	11.7496	15.7218
Potri.010G044100.3.v3.0	Potri.010G044100.v3.0	AT1G10760	SEX1	K2	0.331998	0.853922	0.97047	1.33707	1.5847	1.45304
Potri.014G147900.1.v3.0	Potri.014G147900.v3.0	AT5G26570	PWD	K2	9.82219	15.2294	17.5682	19.6333	21.9836	23.9079
Potri.010G232200.1.v3.0	Potri.010G232200.v3.0	AT3G52180	ATPTPKIS1	K2	13.0539	15.9925	21.4393	24.1415	28.8684	31.3801
Potri.012G001700.2.v3.0	Potri.012G001700.v3.0	--	--	K2	0.0740196	0.0773057	0.436492	0.721594	1.70102	2.23989
Potri.012G001700.v3.0.new4	Potri.012G001700.v3.0	--	--	K2	0.066114	0.330295	0.575271	1.12023	0.777192	1.10918
Potri.010G092900.1.v3.0	Potri.010G092900.v3.0	AT1G69830	ATAMY3	K2	6.83141	9.30774	11.8158	13.4809	17.1032	20.1435
Potri.001G148900.2.v3.0	Potri.001G148900.v3.0	AT4G17090	CT-BMY	K2	2.34363	5.02295	8.05886	10.2547	12.2895	15.2331
PB.13480.4	Potri.008G204200.v3.0	--	--	K2	3.33239	7.0803	9.79196	16.5752	21.6313	20.6254
PB.13480.5	Potri.008G204200.v3.0	--	--	K2	0.390329	0.475053	1.34967	2.98894	3.20927	2.78501
Potri.008G204200.1.v3.0	Potri.008G204200.v3.0	--	--	K2	34.4619	71.0529	116.616	180.391	226.147	232.024
Potri.008G204200.2.v3.0	Potri.008G204200.v3.0	--	--	K2	3.1806	7.80052	12.9293	20.576	25.1372	24.4486
PB.15703.2	Potri.010G062900.v3.0	AT3G23920	BAM1	K2	1.99146	3.82112	3.92355	4.55867	5.23113	6.0983
Potri.013G006600.1.v3.0	Potri.013G006600.v3.0	AT1G56560	--	K2	5.52217	8.1689	9.36439	10.9798	11.439	12.1904
PB.3659.15	Potri.002G202300.v3.0	AT4G02280	SUS3	K2	0.663713	5.14724	5.8335	9.47562	9.80234	11.099
PB.3659.26	Potri.002G202300.v3.0	AT5G49190	SUS2	K2	1.00062	2.1899	3.29287	4.96077	6.51793	5.36509
PB.3659.27	Potri.002G202300.v3.0	AT5G49190	SUS2	K2	3.01333	6.44185	7.49381	11.1262	12.9736	14.4757
PB.3659.28	Potri.002G202300.v3.0	AT5G49190	SUS2	K2	0.65387	1.84717	2.35211	3.6487	3.57053	4.60394
PB.3659.30	Potri.002G202300.v3.0	AT4G02280	SUS3	K2	0.390605	0.858069	1.03618	1.93659	2.19233	1.61336
PB.3659.31	Potri.002G202300.v3.0	AT5G49190	SUS2	K2	13.393	11.3671	19.6372	23.9783	30.2744	32.2541
PB.3659.33	Potri.002G202300.v3.0	AT5G49190	SUS2	K2	6.3676	8.68108	11.6569	15.0905	16.7347	16.8665
PB.3659.37	Potri.002G202300.v3.0	AT5G49190	SUS2	K2	0.53514	1.45629	3.83291	6.88944	4.78262	7.74724
PB.3659.6	Potri.002G202300.v3.0	AT5G49190	SUS2	K2	0.341151	0.289049	1.92652	3.58509	2.06527	3.6646
PB.9673.6	Potri.006G136700.v3.0	AT3G43190	SUS4	K2	145.765	85.1843	79.1706	150.51	180.184	184.299
PB.9673.8	Potri.006G136700.v3.0	AT3G43190	SUS4	K2	68.8202	39.412	48.1464	84.8465	97.7441	97.9713
Potri.006G136700.1.v3.0	Potri.006G136700.v3.0	AT3G43190	SUS4	K2	2.20907	0.982197	26.512	93.9599	111.904	113.689
PB.9193.12	Potri.005G251000.v3.0	--	--	K2	3.47946	11.1368	13.225	16.5672	21.3609	25.9351
PB.9193.14	Potri.005G251000.v3.0	--	--	K2	6.29504	16.3952	16.548	17.6536	23.8822	30.3584
PB.9193.17	Potri.005G251000.v3.0	--	--	K2	2.42167e-26	0.0871076	0.224016	0.528333	0.322613	0.663715
PB.9193.22	Potri.005G251000.v3.0	--	--	K2	1.47597	2.90254	3.96588	5.07947	6.43687	5.8808
Potri.005G251000.2.v3.0	Potri.005G251000.v3.0	--	--	K2	31.5138	42.7284	55.6168	67.6988	81.8336	92.5285
Potri.005G251000.4.v3.0	Potri.005G251000.v3.0	--	--	K2	1.59758	2.42469	2.90769	3.41308	4.9588	4.74248
Potri.018G025100.1.v3.0	Potri.018G025100.v3.0	AT5G20280	ATSPS1F	K2	0.0980811	0.471313	0.484728	0.774328	1.34276	1.69866
PB.22689.7	Potri.017G060000.v3.0	AT3G23800	SBP3	K2	0.100766	0.25906	0.65374	1.23728	1.16778	1.17452
Potri.004G079100.1.v3.0	Potri.004G079100.v3.0	--	--	K2	0.210101	1.18865	2.19471	2.56548	3.49423	3.17123
Potri.004G079200.1.v3.0	Potri.004G079200.v3.0	AT5G23980	ATFRO4	K2	1.41938	3.41514	3.74081	5.18757	5.7294	7.62886
PB.17499.15	Potri.012G084800.v3.0	--	--	K2	0.358772	0.000247954	0.882977	1.10937	1.30616	0.74548
PB.20611.10	Potri.015G083200.v3.0	--	--	K2	0.214779	0.402715	1.51767	1.50932	2.88606	3.1184
PB.20611.8	Potri.015G083200.v3.0	--	--	K2	0.0346657	0.825699	0.82828	2.10647	2.29822	2.20718
PB.22945.2	Potri.017G142700.v3.0	--	--	K2	0.118005	1.16741	0.778637	2.68452	3.19872	3.85855
Potri.017G142700.1.v3.0	Potri.017G142700.v3.0	--	--	K2	0.0357726	0.207694	5.14392e-05	0.759848	1.02388	1.10702
Potri.017G142700.2.v3.0	Potri.017G142700.v3.0	--	--	K2	0.00863109	0.436267	2.95351	2.25739	4.13303	4.14367
PB.4567.1	Potri.002G206900.v3.0	--	--	K2	0.88566	0.673368	2.90573	4.24385	6.06687	6.72397
PB.4567.2	Potri.002G206900.v3.0	--	--	K2	0.216906	1.45497	2.16177	3.30636	3.92118	4.70941
Potri.006G085200.1.v3.0	Potri.006G085200.v3.0	AT3G09390	MT2A	K2	67.3955	122.437	199.613	276.382	320.81	353.868
Potri.006G085200.2.v3.0	Potri.006G085200.v3.0	AT3G09390	MT2A	K2	101.318	192.989	256.847	401.706	426.246	472.18
PB.13562.1	Potri.009G007600.v3.0	--	--	K2	5.3365	5.13109	8.45408	12.7645	16.291	19.0758
Potri.009G007600.3.v3.0	Potri.009G007600.v3.0	--	--	K2	0.480849	0.0121486	0.457619	1.34805	1.11955	1.41333
PB.14550.2	Potri.009G135200.v3.0	--	--	K2	1.34598	3.94917	8.94402	14.7548	18.4502	17.3682
PB.14550.3	Potri.009G135200.v3.0	--	--	K2	2.25681	4.25742	9.02955	13.4497	17.1579	21.7989
Potri.009G135200.1.v3.0	Potri.009G135200.v3.0	--	--	K2	4.89237	6.334	12.9946	16.5207	18.2509	19.6659
PB.14550.4	Potri.009G135300.v3.0	--	--	K2	17.2995	29.1701	53.9271	73.8069	78.1472	83.5716
Potri.009G135300.1.v3.0	Potri.009G135300.v3.0	--	--	K2	1.7366	4.05758	5.29315	7.60327	8.66107	9.45881
PB.16738.1	Potri.011G149500.v3.0	--	--	K2	0.183334	2.8742	9.39687	16.8316	27.1843	28.8433
Potri.019G100000.1.v3.0	Potri.019G100000.v3.0	--	--	K2	6.37823	14.0168	20.3949	29.5236	52.2813	68.0338
Potri.T035900.1.v3.0	Potri.T035900.v3.0	--	--	K2	1.38518	3.83688	4.96505	10.013	13.2189	12.8112
Potri.T132500.1.v3.0	Potri.T132500.v3.0	--	--	K2	0.0998513	0.478879	0.732566	1.36907	2.75718	3.322
Potri.008G157500.1.v3.0	Potri.008G157500.v3.0	AT4G14716	ATARD1	K2	73.6642	106.032	121.627	147.803	159.767	169.852
Potri.004G212200.1.v3.0	Potri.004G212200.v3.0	AT2G28305	LOG1	K2	1.33489	2.14366	4.01488	5.81763	6.4148	6.6711
PB.2200.10	Potri.001G230000.v3.0	AT1G05570	CALS1	K2	6.90482	12.6559	19.8632	27.7794	42.879	40.1078
PB.2200.5	Potri.001G230000.v3.0	AT5G36870	ATGSL09	K2	0.787564	1.78202	2.4198	4.72391	5.4028	4.58102
Potri.001G230000.16.v3.0	Potri.001G230000.v3.0	AT1G05570	CALS1	K2	1.92296	2.60309	2.14135	5.04307	6.94074	7.93117
Potri.001G230000.18.v3.0	Potri.001G230000.v3.0	AT1G05570	CALS1	K2	13.0912	21.3384	28.0889	37.831	35.664	39.9689
Potri.001G230000.4.v3.0	Potri.001G230000.v3.0	AT1G05570	CALS1	K2	11.7191	14.7157	19.3001	27.9546	40.0358	36.2428
PB.13122.1	Potri.008G102800.v3.0	AT3G06580	GAL1	K2	0.242628	0.611384	1.21411	1.42599	1.71561	1.67715
Potri.018G069700.2.v3.0	Potri.018G069700.v3.0	AT5G56640	MIOX5	K2	1.6979	7.25175e-05	0.224169	2.40507	4.33845	5.33326
PB.3968.11	Potri.002G034000.v3.0	AT1G19600	--	K2	0.273222	0.568654	0.684009	1.86574	2.0154	2.05136
PB.3968.2	Potri.002G034000.v3.0	AT1G19600	--	K2	0.0288021	0.040614	0.319011	1.16775	0.980163	1.01338
PB.3968.3	Potri.002G034000.v3.0	AT1G19600	--	K2	0.513658	0.399669	0.918821	1.81392	2.41608	2.61662
PB.3968.4	Potri.002G034000.v3.0	AT1G19600	--	K2	0.198313	0.500105	1.12384	2.15991	2.30562	2.09144
PB.3968.6	Potri.002G034000.v3.0	AT1G19600	--	K2	1.11525	2.80058	3.0076	4.74493	6.03488	5.40674
PB.3968.8	Potri.002G034000.v3.0	AT1G19600	--	K2	0.428043	1.05463	2.3095	2.68522	3.20871	3.40372
PB.3968.9	Potri.002G034000.v3.0	AT1G19600	--	K2	0.216161	0.2307	0.780087	2.01691	1.9101	1.95528
Potri.002G034000.1.v3.0	Potri.002G034000.v3.0	AT1G19600	--	K2	18.5439	21.5824	37.9243	65.1259	70.8956	69.5555
Potri.005G207000.2.v3.0	Potri.005G207000.v3.0	AT1G06690	--	K2	0.885595	0.91841	1.87447	3.36905	5.4185	3.48924
PB.13479.3	Potri.008G203600.v3.0	AT5G19150	--	K2	0.178317	0.800933	1.65738	1.49914	2.1456	2.36045
PB.22033.8	Potri.016G102100.v3.0	AT2G37770	AKR4C9	K2	1.27987	3.0623	3.75797	4.5775	6.03292	5.28041
PB.24543.15	Potri.T093900.v3.0	AT5G57655	XYLA	K2	1.63595	1.96794	3.50818	5.8728	7.22013	8.20399
PB.24543.18	Potri.T093900.v3.0	AT5G57655	XYLA	K2	0.157061	0.53113	0.943541	1.78926	2.18528	1.85053
PB.24543.19	Potri.T093900.v3.0	AT5G57655	XYLA	K2	22.9121	32.667	43.522	62.7366	75.1395	87.5817
PB.24543.4	Potri.T093900.v3.0	AT5G57655	XYLA	K2	0.208069	0.635717	0.755281	1.47389	1.65603	2.23269
PB.24543.6	Potri.T093900.v3.0	AT5G57655	XYLA	K2	0.692297	1.91567	2.51585	5.0481	7.54415	7.91702
PB.24543.7	Potri.T093900.v3.0	AT5G57655	XYLA	K2	0.276848	1.15844	1.35808	3.05262	3.90705	4.76205
Potri.T093900.1.v3.0	Potri.T093900.v3.0	AT5G57655	XYLA	K2	8.38348	11.1821	22.8519	28.9764	42.3238	37.8093
Potri.T093900.4.v3.0	Potri.T093900.v3.0	AT5G57655	XYLA	K2	6.54339	13.9586	18.7692	27.5699	28.4631	34.9114
Potri.T093900.6.v3.0	Potri.T093900.v3.0	AT5G57655	XYLA	K2	0.647277	1.51545	3.41744	5.84017	5.03343	6.3237
PB.10291.12	Potri.006G052800.v3.0	AT3G57520	AtSIP2	K2	0.268598	0.961153	2.49291	3.91889	5.69412	6.27339
PB.10291.17	Potri.006G052800.v3.0	AT3G57520	AtSIP2	K2	0.187366	0.23105	0.0832409	0.672361	0.688973	1.14293
PB.10291.5	Potri.006G052800.v3.0	AT3G57520	AtSIP2	K2	2.68721e-18	0.268433	0.434212	0.85903	1.65313	1.70209
Potri.006G052800.1.v3.0	Potri.006G052800.v3.0	AT3G57520	AtSIP2	K2	0.318117	0.694062	1.10067	1.28658	2.01901	2.30972
Potri.006G052800.10.v3.0	Potri.006G052800.v3.0	AT3G57520	AtSIP2	K2	2.30024	6.08049	13.0512	21.3708	23.4934	30.3777
Potri.006G052800.11.v3.0	Potri.006G052800.v3.0	AT3G57520	AtSIP2	K2	1.19549	1.56069	2.94298	4.21263	6.91663	5.7826
Potri.006G052800.2.v3.0	Potri.006G052800.v3.0	AT3G57520	AtSIP2	K2	10.5426	14.7454	25.1979	35.6181	47.2749	63.4704
Potri.006G052800.6.v3.0	Potri.006G052800.v3.0	AT3G57520	AtSIP2	K2	0.44408	0.952027	0.932463	1.75403	2.97061	3.73416
Potri.006G052800.9.v3.0	Potri.006G052800.v3.0	AT3G57520	AtSIP2	K2	1.03022	2.81217	9.63523	19.3045	21.6097	22.0516
PB.9429.1	Potri.006G065700.v3.0	AT5G20250	DIN10	K2	3.80398	1.76493	3.88138	8.05752	10.0508	13.1802
PB.9429.3	Potri.006G065700.v3.0	AT5G20250	DIN10	K2	0.564836	9.79307e-12	0.0771931	1.00259	0.924931	1.42247
Potri.006G065700.3.v3.0	Potri.006G065700.v3.0	AT5G20250	DIN10	K2	3.8868	4.32989	4.54743	8.05665	8.35886	11.959
PB.23342.2	Potri.018G126400.v3.0	AT5G20250	DIN10	K2	5.98573	6.35175	9.83204	13.3615	18.2007	22.8336
Potri.012G134900.4.v3.0	Potri.012G134900.v3.0	AT5G51970	--	K2	20.5447	38.0982	54.9294	79.3072	80.3346	77.8969
PB.17651.5	Potri.012G135000.v3.0	AT5G51970	--	K2	4.86873	5.33413	5.64167	8.85571	15.2912	11.8848
Potri.012G135000.1.v3.0	Potri.012G135000.v3.0	AT5G51970	--	K2	7.73753	11.3892	13.6774	17.4387	17.477	18.8332
PB.24367.5	Potri.019G077600.v3.0	AT5G49650	XK-2	K2	0.245604	0.802638	0.861329	1.01295	1.63737	1.74884
Potri.005G077200.1.v3.0	Potri.005G077200.v3.0	AT5G65140	TPPJ	K2	3.1157	5.26466	7.96788	9.38579	9.50707	11.0337
PB.8885.1	Potri.005G166700.v3.0	AT1G35910	TPPD	K2	0.628048	1.84441	5.23612	7.56808	7.9246	8.93367
Potri.005G166700.v3.0.new3	Potri.005G166700.v3.0	AT1G35910	TPPD	K2	0.0288406	0.380699	0.94488	1.25976	1.2644	1.5741
Potri.001G139500.1.v3.0	Potri.001G139500.v3.0	AT4G17770	ATTPS5	K2	2.95746	3.63772	4.58895	5.21436	7.05146	6.06434
PB.21045.1	Potri.015G074000.v3.0	AT1G60140	ATTPS10	K2	2.7494	3.80552	4.61724	5.56663	7.26025	7.94412
Potri.001G423700.1.v3.0	Potri.001G423700.v3.0	AT3G20500	ATPAP18	K2	10.8193	11.9984	19.8287	21.7399	21.2148	24.2063
PB.12437.3	Potri.008G124900.v3.0	--	--	K2	0.0149983	0.0532589	0.13636	0.49232	0.847117	0.6675
Potri.008G124900.1.v3.0	Potri.008G124900.v3.0	AT1G15080	ATPAP2	K2	0.433819	2.21451	3.97508	8.03508	11.5342	15.107
PB.15924.1	Potri.010G119400.v3.0	--	--	K2	0.666044	0.94044	2.36747	3.79022	4.7609	5.48699
PB.15924.5	Potri.010G119400.v3.0	--	--	K2	0.281125	0.536956	0.860949	1.64349	2.18744	2.6707
Potri.010G119400.1.v3.0	Potri.010G119400.v3.0	--	--	K2	1.49639	2.63259	3.71828	4.92712	7.61048	10.2364
Potri.010G160500.1.v3.0	Potri.010G160500.v3.0	AT2G03450	PAP9	K2	55.9187	83.7972	106.265	118.806	130.761	139.357
PB.22674.4	Potri.017G055900.v3.0	--	--	K2	0.0202155	0.0102462	0.0197838	0.209665	0.419495	0.570335
PB.22674.5	Potri.017G055900.v3.0	--	--	K2	0.104023	0.4216	0.328323	0.776864	1.05402	0.874491
Potri.017G055900.1.v3.0	Potri.017G055900.v3.0	--	--	K2	0.213113	0.35416	0.676166	1.1697	2.20601	2.74761
Potri.017G055900.v3.0.new4	Potri.017G055900.v3.0	--	--	K2	0.257319	0.124834	0.561337	0.975375	1.1359	1.68452
PB.2595.3	Potri.001G352300.v3.0	AT1G29890	--	K2	0.623475	1.46109	2.39673	5.25105	5.45487	4.25744
Potri.001G352300.1.v3.0	Potri.001G352300.v3.0	AT5G46340	--	K2	0.462644	0.859659	1.64749	3.2686	4.45195	3.52837
Potri.001G352300.3.v3.0	Potri.001G352300.v3.0	AT5G46340	--	K2	6.25863	11.5154	17.0833	33.5192	33.6894	31.0436
PB.4109.2	Potri.002G072100.v3.0	AT1G77120	ADH1	K2	1.11819	2.30248	4.6343	5.90384	7.51231	8.8467
PB.4109.4	Potri.002G072100.v3.0	AT1G77120	ADH1	K2	4.7315	8.69671	15.6358	20.8086	27.0568	21.405
PB.4109.5	Potri.002G072100.v3.0	AT1G77120	ADH1	K2	0.657656	0.859423	1.82495	2.99498	3.70265	2.94285
PB.4109.6	Potri.002G072100.v3.0	AT1G77120	ADH1	K2	0.048383	0.753983	1.03041	1.15941	1.58706	1.75397
PB.4109.9	Potri.002G072100.v3.0	AT1G77120	ADH1	K2	1.37836	3.96104	6.69263	10.8651	12.141	11.2813
Potri.002G072100.1.v3.0	Potri.002G072100.v3.0	AT1G77120	ADH1	K2	40.799	76.3473	115.914	176.743	188.937	219.372
Potri.002G072100.3.v3.0	Potri.002G072100.v3.0	AT1G77120	ADH1	K2	1.28346	2.92925	4.70158	7.40755	7.57411	7.56315
Potri.002G072100.4.v3.0	Potri.002G072100.v3.0	AT1G77120	ADH1	K2	21.0653	32.1033	51.3196	70.8662	87.829	85.8788
Potri.002G072100.5.v3.0	Potri.002G072100.v3.0	AT1G77120	ADH1	K2	7.70822	18.8228	31.2949	48.7964	50.7591	49.1464
PB.24692.15	Potri.T010600.v3.0	AT5G63620	--	K2	0.386187	1.40329	2.65252	4.42431	2.37913	5.14669
PB.24692.16	Potri.T010600.v3.0	AT5G63620	--	K2	0.485701	1.21358	1.94262	2.80137	3.17709	3.32879
Potri.011G115000.1.v3.0	Potri.011G115000.v3.0	--	--	K2	1.90644	3.17384	4.8117	6.07644	8.78608	5.97881
Potri.002G261800.2.v3.0	Potri.002G261800.v3.0	AT3G46940	DUT1	K2	0.00146764	0.00152826	0.00057267	1.24626	1.82554	1.62242
PB.7399.1	Potri.004G202400.v3.0	--	--	K2	1.30753	3.01671	4.07274	6.07593	8.12466	8.75865
PB.7399.2	Potri.004G202400.v3.0	--	--	K2	1.62438	4.07781	8.02009	11.2633	8.58905	16.6689
Potri.004G202400.1.v3.0	Potri.004G202400.v3.0	--	--	K2	1.77908	6.15666	10.2937	15.1709	18.3884	22.5566
Potri.006G280700.1.v3.0	Potri.006G280700.v3.0	AT4G31140	--	K2	0.0123835	0.190499	0.496256	0.449105	1.12942	1.35203
PB.14637.4	Potri.009G163700.v3.0	--	--	K2	0.121665	0.220615	0.737857	2.7818	3.10433	4.33935
Potri.009G163700.1.v3.0	Potri.009G163700.v3.0	--	--	K2	0.213153	0.186467	3.81822	7.71375	12.0946	10.9245
Potri.009G163700.2.v3.0	Potri.009G163700.v3.0	--	--	K2	0.173445	0.907411	3.24898	8.6054	10.5562	10.8535
Potri.016G002800.3.v3.0	Potri.016G002800.v3.0	AT4G17180	--	K2	4.33587	5.63712	8.69084	9.14834	10.9212	13.3006
PB.22971.2	Potri.018G000900.v3.0	AT4G31140	--	K2	0.0675507	0.0833273	0.43273	1.05993	1.38637	1.62548
Potri.018G000900.1.v3.0	Potri.018G000900.v3.0	AT4G31140	--	K2	0.130468	0.0731028	0.206434	0.772155	1.26729	1.31862
PB.23800.3	Potri.018G129500.v3.0	AT2G26600	--	K2	0.344	0.929971	1.62346	3.27534	3.18791	3.77995
Potri.018G129500.2.v3.0	Potri.018G129500.v3.0	AT2G26600	--	K2	5.64949	10.29	14.1218	19.5764	22.8336	22.3555
Potri.001G025200.1.v3.0	Potri.001G025200.v3.0	--	--	K2	0	0.714957	4.99093	11.8383	14.3468	14.7702
Potri.001G083900.1.v3.0	Potri.001G083900.v3.0	AT3G61880	CYP78A9	K2	0.147012	0.274279	0.498931	1.53889	2.27118	2.26779
Potri.001G109300.1.v3.0	Potri.001G109300.v3.0	--	--	K2	0.335573	0.0241901	1.09092	13.0059	21.8338	18.6654
PB.1068.1	Potri.001G334700.v3.0	--	--	K2	2.86381e-05	0.0710799	0.153883	0.469235	0.827954	0.72536
Potri.001G334700.1.v3.0	Potri.001G334700.v3.0	--	--	K2	0.104904	0.357149	0.665759	1.08891	1.2424	1.39797
Potri.002G025300.1.v3.0	Potri.002G025300.v3.0	--	--	K2	0.0238171	0.340648	1.35336	4.49997	8.8015	10.0622
Potri.002G025400.1.v3.0	Potri.002G025400.v3.0	--	--	K2	0.0990958	0.577736	0.499376	2.0947	3.24096	3.8733
Potri.002G121400.1.v3.0	Potri.002G121400.v3.0	--	--	K2	0.177873	0.101406	0.248867	0.947005	2.58074	2.28666
Potri.002G129700.1.v3.0	Potri.002G129700.v3.0	AT5G25900	GA3	K2	1.49085	2.13935	3.173	5.31329	7.54607	9.15689
Potri.003G146800.1.v3.0	Potri.003G146800.v3.0	AT1G13710	CYP78A5	K2	0.0208396	0.0546658	0.34241	1.25016	2.40307	2.29225
PB.7526.3	Potri.004G235400.v3.0	AT4G19230	CYP707A1	K2	0.000111616	0.779225	1.06661	1.69938	1.86221	2.38594
Potri.005G117500.1.v3.0	Potri.005G117500.v3.0	AT4G36220	FAH1	K2	12.7314	11.0051	22.8583	60.5911	88.6848	94.4036
PB.10220.1	Potri.006G033300.v3.0	AT2G40890	CYP98A3	K2	0.379463	1.14799	1.48784	2.81676	4.24637	3.07277
Potri.006G033300.3.v3.0	Potri.006G033300.v3.0	AT2G40890	CYP98A3	K2	40.6071	71.6491	120.007	203.327	220.423	222.711
Potri.007G016400.1.v3.0	Potri.007G016400.v3.0	AT4G36220	FAH1	K2	0.909534	3.94043	16.6774	64.6732	87.6278	96.5245
Potri.007G080300.1.v3.0	Potri.007G080300.v3.0	--	--	K2	0.0756418	0.148222	0.294797	1.21598	1.13452	1.09816
PB.12239.8	Potri.008G067500.v3.0	AT5G05690	CPD	K2	0.275347	0.68774	2.27239	3.2797	2.81788	3.76732
Potri.008G067500.3.v3.0	Potri.008G067500.v3.0	AT5G05690	CPD	K2	3.15264e-06	5.48887e-08	0.830355	1.70997	1.453	1.60584
PB.14321.1	Potri.009G065100.v3.0	--	--	K2	0.424821	1.57613	2.70457	4.92967	4.90485	6.60474
PB.14321.2	Potri.009G065100.v3.0	--	--	K2	0.442291	1.42176	3.55313	3.89378	7.88798	9.58475
PB.13902.1	Potri.009G108600.v3.0	--	--	K2	0.978978	2.16894	1.79296	3.80066	4.98618	4.47636
PB.15006.2	Potri.010G116300.v3.0	--	--	K2	0.0577937	0.207206	0.161894	0.638799	1.3254	1.78438
PB.19077.2	Potri.013G157900.v3.0	AT2G30490	ATC4H	K2	4.42099	3.33436	3.83907	12.5743	14.7771	13.8287
Potri.013G157900.1.v3.0	Potri.013G157900.v3.0	AT2G30490	ATC4H	K2	36.5135	22.0604	50.4366	140.494	171.097	170.448
Potri.013G157900.2.v3.0	Potri.013G157900.v3.0	AT2G30490	ATC4H	K2	10.2625	9.40697	14.8244	36.185	38.9841	41.0844
Potri.014G021500.1.v3.0	Potri.014G021500.v3.0	--	--	K2	0.237704	0.208085	0.743053	2.00981	3.23693	3.8239
Potri.014G037900.1.v3.0	Potri.014G037900.v3.0	--	--	K2	4.46692	8.19937	11.6755	18.9288	21.7	22.5119
Potri.014G072000.1.v3.0	Potri.014G072000.v3.0	AT2G45510	CYP704A2	K2	0.15903	0.440888	0.601977	1.5982	0.790352	1.56826
PB.19302.6	Potri.014G072300.v3.0	--	--	K2	2.64742	1.40676	5.32532	9.70467	10.7184	8.45724
PB.19302.9	Potri.014G072300.v3.0	--	--	K2	2.85035	6.79714	7.44651	10.4038	10.5906	14.6543
Potri.014G102700.1.v3.0	Potri.014G102700.v3.0	AT3G61880	CYP78A9	K2	1.69675	5.11523	8.97496	15.7509	19.8772	18.4533
Potri.015G138900.1.v3.0	Potri.015G138900.v3.0	--	--	K2	3.59237	4.90519	7.41803	11.3118	11.8706	12.5105
Potri.018G062100.4.v3.0	Potri.018G062100.v3.0	AT2G26170	CYP711A1	K2	9.35334e-05	0.0639235	0.811164	0.715004	1.49731	0.929302
Potri.018G062100.v3.0.new2	Potri.018G062100.v3.0	AT2G26170	CYP711A1	K2	0.232099	1.0166	0.720745	1.45831	1.57342	2.34154
PB.24043.3	Potri.019G071200.v3.0	--	--	K2	0.0488566	0.275625	1.40516	1.92304	2.03024	3.0602
PB.24043.4	Potri.019G071200.v3.0	--	--	K2	0.132189	0.80907	2.57181	4.19228	4.47018	3.95986
Potri.019G130700.1.v3.0	Potri.019G130700.v3.0	AT2G30490	ATC4H	K2	7.73519	10.3974	11.7682	18.3235	18.8747	17.123
Potri.019G130700.v3.0.new1	Potri.019G130700.v3.0	AT2G30490	ATC4H	K2	31.601	40.8802	49.869	73.0014	74.2887	77.5354
PB.4324.3	Potri.002G135100.v3.0	AT3G60190	ADL4	K2	0.327669	1.3321	1.44989	0.962771	2.40266	2.30839
PB.15868.5	Potri.010G105900.v3.0	AT1G14830	ADL1C	K2	1.37431	0.288299	1.58901	1.6944	1.91242	1.99114
Potri.013G096700.v3.0.new11	Potri.013G096700.v3.0	AT1G59610	ADL3	K2	0.659859	1.1873	1.75309	3.40826	2.684	4.59134
PB.2369.1	Potri.001G279400.v3.0	--	--	K2	0.283348	0.801567	1.823	2.84412	3.77889	3.86525
Potri.001G279400.1.v3.0	Potri.001G279400.v3.0	--	--	K2	0.0194928	0.000131837	0.229513	0.858059	1.23021	0.770239
Potri.005G038800.2.v3.0	Potri.005G038800.v3.0	--	--	K2	0.201582	0.833551	1.65125	3.61795	3.3177	4.76464
Potri.011G063800.v3.0.new2	Potri.011G063800.v3.0	--	--	K2	7.84679	0.265793	4.63064	18.0098	19.0722	10.952
PB.21619.2	Potri.016G116100.v3.0	--	--	K2	0.0874147	0	0.259777	1.63391	3.32968	3.77809
PB.23594.1	Potri.018G063900.v3.0	--	--	K2	1.74277	3.10324	4.38807	4.54209	6.86708	8.77862
Potri.002G080700.1.v3.0	Potri.002G080700.v3.0	AT1G77410	BGAL16	K2	0	0.00719247	0.130087	1.76503	4.03831	3.17071
PB.4836.10	Potri.003G038500.v3.0	AT3G13750	BGAL1	K2	0.560811	1.44107	2.92328	3.18696	5.01078	3.81728
PB.4836.15	Potri.003G038500.v3.0	AT3G13750	BGAL1	K2	5.7392	14.1903	19.9065	22.239	33.2847	42.886
PB.4836.17	Potri.003G038500.v3.0	AT3G13750	BGAL1	K2	1.37748	7.30484	14.6945	22.0776	35.1739	36.4786
PB.4836.20	Potri.003G038500.v3.0	AT3G13750	BGAL1	K2	2.55296	4.76564	5.53419	13.1555	16.2548	18.929
PB.4836.22	Potri.003G038500.v3.0	AT3G13750	BGAL1	K2	0.219154	1.7118	1.8829	4.08545	5.39307	6.46645
PB.4836.25	Potri.003G038500.v3.0	AT3G13750	BGAL1	K2	0.707297	2.29954	3.13767	5.3363	7.65655	8.28886
PB.4836.6	Potri.003G038500.v3.0	AT3G13750	BGAL1	K2	0.524033	2.12857	1.84061	5.60307	2.57539	5.18988
Potri.003G038500.2.v3.0	Potri.003G038500.v3.0	AT3G13750	BGAL1	K2	26.7373	51.9802	96.8267	136.956	179.572	193.72
PB.6614.22	Potri.004G159800.v3.0	AT1G45130	BGAL5	K2	0.181595	0.053653	0.265409	0.905521	0.897987	1.19485
PB.6614.25	Potri.004G159800.v3.0	AT1G45130	BGAL5	K2	0.536205	3.57657	4.66145	7.21551	8.37799	7.86816
PB.6614.26	Potri.004G159800.v3.0	AT1G45130	BGAL5	K2	0.349846	6.49908	7.40489	10.8537	14.1032	13.5642
PB.6614.27	Potri.004G159800.v3.0	AT1G45130	BGAL5	K2	2.41173e-23	0.353047	1.10647	2.70546	2.64136	3.15842
PB.6614.36	Potri.004G159800.v3.0	AT1G45130	BGAL5	K2	0.100447	0.82711	0.781676	2.42104	4.43882	3.84734
PB.6614.7	Potri.004G159800.v3.0	AT1G45130	BGAL5	K2	1.80158e-09	7.70283e-06	1.00602	3.30231	2.3425	3.33781
Potri.004G159800.v3.0.new8	Potri.004G159800.v3.0	AT1G45130	BGAL5	K2	2.66087e-11	0.206625	0.685947	2.7629	3.75969	2.01043
PB.9703.10	Potri.006G144500.v3.0	--	--	K2	0.0986973	0.330344	1.55301	5.31998	11.8494	12.5321
PB.9703.13	Potri.006G144500.v3.0	AT4G26140	BGAL12	K2	0.342453	0.167541	1.8165	4.67569	6.41834	7.49457
PB.9703.3	Potri.006G144500.v3.0	AT4G26140	BGAL12	K2	3.62328e-07	5.31927e-10	0.448744	1.10771	2.50366	2.34287
PB.9703.7	Potri.006G144500.v3.0	AT3G13750	BGAL1	K2	0.0140948	0.0896563	0.279748	0.991171	1.7301	2.04007
PB.9703.9	Potri.006G144500.v3.0	AT5G56870	BGAL4	K2	1.29038e-05	0.471018	1.63936	5.04377	9.4085	8.79267
Potri.006G144500.1.v3.0	Potri.006G144500.v3.0	AT4G26140	BGAL12	K2	1.12973	3.69359	11.8517	40.2675	56.8877	63.4245
Potri.006G144500.5.v3.0	Potri.006G144500.v3.0	AT4G26140	BGAL12	K2	1.33894	0.896922	3.46238	6.67142	9.4842	13.2679
Potri.006G144500.6.v3.0	Potri.006G144500.v3.0	AT4G26140	BGAL12	K2	1.12309	1.40917	5.16678	10.0765	17.5768	25.3668
PB.22679.5	Potri.017G057900.v3.0	AT2G32810	BGAL9	K2	0.992913	2.06356	1.48706	3.78231	2.56614	3.42958
Potri.017G057900.1.v3.0	Potri.017G057900.v3.0	AT2G32810	BGAL9	K2	9.35116	11.2041	13.5244	14.6576	20.2008	16.7696
Potri.008G183400.2.v3.0	Potri.008G183400.v3.0	AT3G26140	--	K2	8.4267	12.1756	12.9372	16.1464	17.8846	19.5238
Potri.001G431300.1.v3.0	Potri.001G431300.v3.0	--	--	K2	0.090617	0.38264	1.60573	4.54702	5.69729	6.61765
PB.2826.3	Potri.001G436600.v3.0	--	--	K2	0.0501607	0.123765	1.3481	3.7778	4.25648	5.72519
Potri.001G437200.1.v3.0	Potri.001G437200.v3.0	--	--	K2	0.0211407	0.0807	0.364982	0.865476	1.62284	1.51425
Potri.004G232600.1.v3.0	Potri.004G232600.v3.0	--	--	K2	15.8649	4.95163	15.4203	16.976	24.3325	23.0358
PB.10605.1	Potri.006G133500.v3.0	--	--	K2	8.16902	10.9146	15.0843	21.4383	25.2689	29.4927
Potri.006G133500.2.v3.0	Potri.006G133500.v3.0	--	--	K2	26.069	28.8359	35.0224	45.5734	54.0299	64.3046
PB.17155.3	Potri.011G140700.v3.0	AT1G78340	ATGSTU22	K2	5.62867e-07	0.391666	1.29531	3.06496	5.4071	6.46412
PB.17156.2	Potri.011G140800.v3.0	--	--	K2	7.05347	7.88	10.0813	12.612	17.4282	20.5
Potri.011G140800.1.v3.0	Potri.011G140800.v3.0	AT1G78380	ATGSTU19	K2	168.611	200.241	240.424	296.427	339.095	397.726
PB.21526.3	Potri.016G083500.v3.0	AT5G02780	GSTL1	K2	1.5938	4.04126	4.48832	12.2513	10.3252	8.6949
Potri.016G083500.1.v3.0	Potri.016G083500.v3.0	AT5G02780	GSTL1	K2	21.626	18.646	25.0485	37.7754	48.036	58.3076
Potri.T035100.1.v3.0	Potri.T035100.v3.0	--	--	K2	101.775	191.089	196.927	219.08	245.531	276.765
Potri.T035300.1.v3.0	Potri.T035300.v3.0	--	--	K2	79.5261	173.764	164.998	184.142	219.711	244.856
PB.5796.1	Potri.003G113600.v3.0	--	--	K2	0.156434	1.29492	4.84729	11.0789	11.7573	10.0462
Potri.003G113600.1.v3.0	Potri.003G113600.v3.0	--	--	K2	2.7704	5.76243	25.8875	58.4902	59.6541	61.2082
Potri.010G063000.1.v3.0	Potri.010G063000.v3.0	--	--	K2	0.501489	8.65546	60.5438	147.997	212.063	262.747
PB.14981.2	Potri.010G109300.v3.0	AT2G01610	--	K2	5.6687	6.8186	15.5332	21.2664	27.6963	29.4356
Potri.014G044100.1.v3.0	Potri.014G044100.v3.0	--	--	K2	1.78735	3.34579	9.38742	16.6468	15.5711	17.895
Potri.015G128700.1.v3.0	Potri.015G128700.v3.0	--	--	K2	0.690273	3.41803	7.17623	14.2632	23.029	31.2813
Potri.004G036100.2.v3.0	Potri.004G036100.v3.0	AT4G21580	--	K2	13.2966	18.1393	22.366	27.0952	28.7449	32.2894
PB.8829.11	Potri.005G145400.v3.0	AT4G37550	--	K2	2.38381	9.28804	14.2991	17.7498	20.456	21.9563
PB.8829.2	Potri.005G145400.v3.0	AT4G37560	--	K2	0.793033	2.13939	3.33887	8.2694	5.69912	8.09322
PB.8829.7	Potri.005G145400.v3.0	AT4G37560	--	K2	0.351667	1.8411	2.12733	1.81274	2.71299	3.3498
Potri.005G145400.2.v3.0	Potri.005G145400.v3.0	AT4G37560	--	K2	19.8072	52.9269	72.6578	94.233	109.263	119.558
PB.11899.1	Potri.007G112700.v3.0	--	--	K2	5.38867	4.78324	8.37959	15.9992	18.109	16.9249
PB.11899.3	Potri.007G112700.v3.0	--	--	K2	0.314946	0.436856	1.07871	2.68551	3.16729	2.91819
PB.11899.5	Potri.007G112700.v3.0	--	--	K2	0.866743	0.545264	2.87318	6.43025	8.31435	6.26263
Potri.002G030400.2.v3.0	Potri.002G030400.v3.0	AT1G19715	--	K2	2.70991	8.54896	10.6153	15.1942	16.4714	16.641
Potri.005G232500.1.v3.0	Potri.005G232500.v3.0	--	--	K2	0.223939	1.21481	5.73389	14.6502	23.9861	27.6504
PB.10417.4	Potri.006G088600.v3.0	AT3G53810	LECRK42	K2	0.100636	0.095698	0.46836	0.50033	0.658542	1.03683
PB.16468.2	Potri.011G053200.v3.0	--	--	K2	0.0467206	0.138939	0.231158	0.302474	0.646565	0.560878
Potri.001G245000.1.v3.0	Potri.001G245000.v3.0	--	--	K2	15.0981	26.5057	31.8984	41.2638	43.1813	45.9463
PB.11200.1	Potri.007G036800.v3.0	--	--	K2	0.411899	0.77895	1.30273	2.49515	3.90993	5.9006
PB.11200.5	Potri.007G036800.v3.0	--	--	K2	0.20177	0.123212	0.130534	1.35613	2.01045	3.09936
PB.15092.11	Potri.010G142600.v3.0	--	--	K2	264.29	537.983	606.938	650.045	765.358	954.236
PB.15092.3	Potri.010G142600.v3.0	--	--	K2	0.396425	4.72267	4.60132	11.5594	15.8181	21.4219
Potri.011G158700.1.v3.0	Potri.011G158700.v3.0	--	--	K2	4.45313	7.07304	13.6352	25.5853	27.371	28.4675
PB.17214.1	Potri.011G161300.v3.0	--	--	K2	0.105861	0.0431613	0.99219	7.12158	8.1546	8.52535
Potri.011G161500.1.v3.0	Potri.011G161500.v3.0	--	--	K2	0.0279782	0.0129957	2.41213	6.61579	7.0547	5.91487
Potri.010G052100.1.v3.0	Potri.010G052100.v3.0	AT1G24480	--	K2	0.0210635	0.243388	1.89785	5.38154	6.63073	7.88897
Potri.012G006400.1.v3.0	Potri.012G006400.v3.0	AT5G54160	ATOMT1	K2	14.7005	37.9433	119.136	300.134	343.431	351.16
Potri.012G006400.2.v3.0	Potri.012G006400.v3.0	AT5G54160	ATOMT1	K2	0.265329	0.80717	1.18845	2.76268	3.01058	2.92945
PB.24125.2	Potri.019G102900.v3.0	--	--	K2	0.397736	1.66044	2.90528	11.0253	14.1022	19.9801
Potri.019G102900.1.v3.0	Potri.019G102900.v3.0	--	--	K2	0.439131	4.09474	11.4471	21.9494	31.9799	36.9531
Potri.001G452600.1.v3.0	Potri.001G452600.v3.0	--	--	K2	0.0549384	0.266371	3.06169	8.93753	17.1844	19.415
Potri.001G452600.v3.0.new1	Potri.001G452600.v3.0	--	--	K2	0.00110864	0.0210752	4.97784e-05	2.45945	2.24906	4.02184
Potri.004G176800.5.v3.0	Potri.004G176800.v3.0	--	--	K2	0.0651919	0.0667491	0.310979	1.42895	1.62812	1.14064
Potri.004G180500.1.v3.0	Potri.004G180500.v3.0	AT1G41830	SKS6	K2	1.282	5.03007	10.2145	13.8717	14.3451	15.8172
Potri.006G060200.1.v3.0	Potri.006G060200.v3.0	--	--	K2	1.0899	6.01453	1.81852	5.04289	5.36277	5.9767
PB.10317.16	Potri.006G060300.v3.0	--	--	K2	0.459695	0.930176	1.03743	1.8962	2.29533	2.67
PB.11150.1	Potri.007G018600.v3.0	AT4G36400	D2HGDH	K2	0.134073	0.449203	0.0834747	0.582226	0.901429	1.18055
Potri.007G038300.2.v3.0	Potri.007G038300.v3.0	AT5G66920	sks17	K2	35.2422	31.0257	40.8517	66.4567	82.5988	88.0196
Potri.007G038300.v3.0.new1	Potri.007G038300.v3.0	AT5G66920	sks17	K2	0.282007	0.876252	1.08755	1.09877	1.69934	1.8513
PB.21471.11	Potri.016G064800.v3.0	AT5G06580	DLD	K2	0.297525	0.744929	1.31571	1.8977	2.1295	2.21301
PB.21471.15	Potri.016G064800.v3.0	AT5G06580	DLD	K2	1.0398	1.68454	2.90002	3.47178	5.12419	3.93927
Potri.017G004000.v3.0.new1	Potri.017G002900.v3.0	AT3G03080	--	K2	0.0835886	0.176768	0.34285	1.10906	1.30031	1.5687
Potri.T075900.1.v3.0	Potri.T075900.v3.0	AT5G16990	--	K2	0.0741408	0.783169	0.915587	1.25829	1.74917	1.9996
PB.24966.13	Potri.T076500.v3.0	AT5G16980	--	K2	0.143084	0.23556	0.524842	0.971689	1.71344	1.45285
Potri.T076500.2.v3.0	Potri.T076500.v3.0	AT5G16980	--	K2	0.105342	0.45957	1.48115	1.96575	2.8005	4.59145
Potri.T076500.v3.0.new1	Potri.T076500.v3.0	AT5G16980	--	K2	0.156951	0.225432	0.459595	1.34346	2.3468	2.46245
PB.7867.2	Potri.005G108900.v3.0	AT5G42180	PER64	K2	0.113477	0.928108	2.56998	3.49072	3.88919	5.81594
PB.7867.4	Potri.005G108900.v3.0	AT5G42180	PER64	K2	1.85462	8.87334	27.1643	49.6532	52.4731	54.1234
Potri.005G108900.1.v3.0	Potri.005G108900.v3.0	AT5G42180	PER64	K2	1.65854	8.59751	28.3202	47.3162	52.7534	57.5307
Potri.005G118700.1.v3.0	Potri.005G118700.v3.0	AT5G66390	PER72	K2	0.128811	0.031061	1.39058	4.69549	6.23682	5.85157
Potri.006G129900.1.v3.0	Potri.006G129900.v3.0	AT2G37130	PER21	K2	0.231889	0.296954	3.19321	20.685	28.3271	29.212
PB.19074.6	Potri.013G156500.v3.0	--	--	K2	0.0492817	0.491072	0.396961	1.65244	2.63877	2.02081
Potri.013G156500.2.v3.0	Potri.013G156500.v3.0	--	--	K2	7.38806	19.1564	69.4005	132.148	114.816	115.215
Potri.017G037900.1.v3.0	Potri.017G037900.v3.0	--	--	K2	4.83572	9.86953	10.2817	15.0473	26.6159	31.1485
Potri.017G038000.1.v3.0	Potri.017G038000.v3.0	--	--	K2	1.23534	3.12015	3.32406	5.24524	7.56501	9.62386
Potri.017G038100.1.v3.0	Potri.017G038100.v3.0	--	--	K2	0.664681	3.83056	4.11042	8.78986	10.4166	11.1499
Potri.018G136900.1.v3.0	Potri.018G136900.v3.0	--	--	K2	0.181069	0.471257	1.82185	4.07571	5.04864	5.38666
Potri.T045500.1.v3.0	Potri.T045500.v3.0	--	--	K2	0.908842	1.47427	8.14208	16.2462	23.6745	23.994
Potri.T045500.v3.0.new3	Potri.T045500.v3.0	--	--	K2	2.10671e-59	0.201129	0.601179	1.62828	1.39602	1.89631
Potri.002G101200.1.v3.0	Potri.002G101200.v3.0	--	--	K2	0.547471	4.93363	9.00448	19.6815	12.6895	25.5996
PB.4212.1	Potri.002G101300.v3.0	--	--	K2	1.40477	3.80918	20.6712	31.147	46.0345	25.3481
Potri.002G101300.1.v3.0	Potri.002G101300.v3.0	--	--	K2	1.36512	6.24449	32.4604	62.3882	61.3864	55.4822
Potri.008G061800.1.v3.0	Potri.008G061800.v3.0	AT5G05960	--	K2	29.2849	146.893	318.604	616.092	624.976	585.319
Potri.015G044500.1.v3.0	Potri.015G044500.v3.0	--	--	K2	9.10793	22.2354	67.9579	119.553	160.437	175.114
Potri.016G104300.1.v3.0	Potri.016G104300.v3.0	--	--	K2	0.533355	24.8999	82.9502	196.263	333.447	455.585
Potri.001G086900.1.v3.0	Potri.001G086900.v3.0	--	--	K2	0.600465	0.317631	0.352576	1.0566	2.11956	2.66286
Potri.004G200000.1.v3.0	Potri.004G200000.v3.0	--	--	K2	1.10781	2.20556	4.2824	6.08703	8.09241	9.28954
Potri.004G200100.1.v3.0	Potri.004G200100.v3.0	--	--	K2	22.7216	36.8125	37.7241	49.28	65.8344	79.8129
Potri.009G158200.2.v3.0	Potri.009G158200.v3.0	--	--	K2	8.85466	9.78427	15.4593	29.5206	41.6948	41.443
Potri.015G081000.1.v3.0	Potri.015G081000.v3.0	--	--	K2	2.81403	3.10732	5.92238	9.77318	13.6467	15.9748
PB.199.2	Potri.001G068100.v3.0	AT1G27440	GUT2	K2	0.343982	0.326333	0.757931	1.54581	1.67632	1.38013
Potri.001G068100.2.v3.0	Potri.001G068100.v3.0	AT1G27440	GUT2	K2	7.95561	9.59406	20.8705	50.3981	59.4872	55.8133
Potri.001G416800.1.v3.0	Potri.001G416800.v3.0	AT5G54690	GAUT12	K2	1.62946	3.8443	16.6494	54.7095	63.3866	60.9103
Potri.002G098300.1.v3.0	Potri.002G098300.v3.0	--	--	K2	0.927577	1.74443	5.58459	12.2877	13.0341	14.0894
Potri.002G132900.1.v3.0	Potri.002G132900.v3.0	AT1G19300	GATL1	K2	0.598839	2.20092	3.63719	6.50092	7.07866	7.33405
Potri.002G162300.1.v3.0	Potri.002G162300.v3.0	--	--	K2	0.390972	0.856834	1.81726	3.74299	4.64184	4.20342
PB.4959.10	Potri.003G074700.v3.0	AT2G35020	GlcNAc1pUT2	K2	0.278458	0.407701	1.83099	2.81899	3.2541	2.66838
PB.4959.4	Potri.003G074700.v3.0	AT1G31070	GlcNAc1pUT1	K2	0.0659754	0.234023	0.495994	0.871173	1.13696	0.858886
Potri.003G074700.1.v3.0	Potri.003G074700.v3.0	AT2G35020	GlcNAc1pUT2	K2	4.503	8.48479	17.547	32.3863	32.8571	29.8185
Potri.003G162000.1.v3.0	Potri.003G162000.v3.0	AT5G61840	GUT1	K2	0.465368	1.41536	4.25353	10.128	9.62055	9.02291
Potri.004G071000.1.v3.0	Potri.004G071000.v3.0	--	--	K2	0.239841	0.162687	0.884737	3.14549	2.61476	3.6795
Potri.004G214100.2.v3.0	Potri.004G214100.v3.0	--	--	K2	4.67513	8.58349	11.9671	16.5846	19.2632	19.2415
PB.9063.4	Potri.005G218900.v3.0	--	--	K2	0.598004	1.0014	1.31158	2.26206	2.6745	1.97344
Potri.005G218900.1.v3.0	Potri.005G218900.v3.0	--	--	K2	4.24968	6.7059	9.12703	13.1678	15.1985	14.2107
PB.10157.1	Potri.006G007400.v3.0	--	--	K2	0.934348	2.11032	4.02813	4.10041	5.35308	5.53682
Potri.006G023600.1.v3.0	Potri.006G023600.v3.0	--	--	K2	0.759572	1.75076	2.73944	3.57248	4.02555	4.0104
PB.9423.1	Potri.006G064800.v3.0	--	--	K2	0.088337	0.513787	1.18516	2.92038	3.64401	4.95178
Potri.006G064800.1.v3.0	Potri.006G064800.v3.0	AT5G20260	--	K2	0.197113	0.629323	1.57689	2.40422	2.95093	2.72976
PB.9424.2	Potri.006G064900.v3.0	AT5G11130	--	K2	0.679651	2.52626	2.25628	3.47946	4.48141	4.95631
Potri.007G047500.1.v3.0	Potri.007G047500.v3.0	AT4G36890	IRX14	K2	9.64616	11.1116	15.8105	23.9671	24.792	25.346
Potri.007G140500.1.v3.0	Potri.007G140500.v3.0	AT2G43820	GT	K2	0.894225	1.50711	1.82321	2.46917	4.00138	5.24473
PB.12021.2	Potri.008G006500.v3.0	--	--	K2	0.177166	0.530356	2.17751	6.19236	6.27117	6.94
Potri.008G006500.1.v3.0	Potri.008G006500.v3.0	--	--	K2	0.567611	2.80333	13.8598	31.7978	38.6278	36.6511
PB.13558.2	Potri.009G006500.v3.0	AT2G28110	FRA8	K2	3.42762	3.90648	5.21848	8.09446	12.5531	13.2532
PB.13558.3	Potri.009G006500.v3.0	AT2G28110	FRA8	K2	3.72929	1.40347	3.01765	5.33097	4.58848	4.87944
Potri.009G006500.1.v3.0	Potri.009G006500.v3.0	AT2G28110	FRA8	K2	15.5963	18.003	28.9078	57.9037	73.3867	79.0638
Potri.009G044600.1.v3.0	Potri.009G044600.v3.0	--	--	K2	0.748118	2.04054	4.67593	10.5079	13.9462	15.3734
PB.14411.1	Potri.009G095200.v3.0	--	--	K2	0.334098	8.44274e-06	0.0776915	0.651507	1.30791	0.921421
PB.15234.1	Potri.010G182600.v3.0	--	--	K2	3.86988	3.82228	4.86685	8.33595	12.4589	13.8476
Potri.011G132600.1.v3.0	Potri.011G132600.v3.0	AT5G54690	GAUT12	K2	0.0636279	0.387496	1.94122	5.92048	6.00936	6.90536
Potri.014G096000.1.v3.0	Potri.014G096000.v3.0	--	--	K2	4.24519	3.51517	5.04586	9.2634	11.4002	11.5445
PB.21334.1	Potri.016G016000.v3.0	--	--	K2	3.65582	5.98861	5.89394	6.9438	8.46514	10.7365
Potri.016G016000.1.v3.0	Potri.016G016000.v3.0	--	--	K2	0.453007	1.44199	2.27527	3.01437	3.07295	4.04372
Potri.017G052100.2.v3.0	Potri.017G052100.v3.0	--	--	K2	0.925336	0.645676	1.42437	3.13924	3.78097	3.09875
Potri.019G104600.2.v3.0	Potri.019G104600.v3.0	AT1G03520	--	K2	1.42375	2.13587	4.89372	6.68455	8.12746	7.32069
Potri.012G001600.1.v3.0	Potri.012G001600.v3.0	AT3G22370	AOX1A	K2	0.346786	0.141153	0.257264	1.37414	1.48673	1.30903
Potri.002G100000.9.v3.0	Potri.002G100000.v3.0	AT1G22450	COX6B	K2	4.82831	4.69512	7.17515	13.2546	14.5621	16.0108
Potri.012G011700.v3.0.new1	Potri.012G011700.v3.0	AT5G53460	GLT1	K2	7.21607	9.79627	9.51466	12.6196	13.3961	17.685
Potri.012G011700.v3.0.new5	Potri.012G011700.v3.0	AT5G53460	GLT1	K2	0.696533	0.997363	0.842831	1.96033	2.24502	2.44989
Potri.012G011700.v3.0.new6	Potri.012G011700.v3.0	AT5G53460	GLT1	K2	0.061806	0.121922	0.484621	0.304291	0.709039	0.734798
Potri.012G011700.v3.0.new9	Potri.012G011700.v3.0	AT5G53460	GLT1	K2	8.88447	12.8893	11.231	13.2988	20.6518	19.4042
Potri.015G017500.v3.0.new2	Potri.015G017500.v3.0	AT5G53460	GLT1	K2	3.2022	3.92604	4.07707	5.38485	8.11509	7.43331
PB.20444.2	Potri.015G034700.v3.0	AT3G17820	ATGSKB6	K2	41.8028	51.4709	67.0415	90.1154	90.9235	84.2082
Potri.015G034700.1.v3.0	Potri.015G034700.v3.0	AT3G17820	ATGSKB6	K2	17.0237	19.9694	30.2149	39.3749	37.3582	40.3299
PB.17597.2	Potri.012G113500.v3.0	AT5G07440	GDH2	K2	4.1916e-18	0.355649	1.30394	3.02304	3.95559	4.35668
Potri.012G113500.1.v3.0	Potri.012G113500.v3.0	AT5G07440	GDH2	K2	0.487104	0.363432	1.26201	2.91343	3.75303	5.53263
PB.24235.10	Potri.019G034800.v3.0	AT3G03910	GDH3	K2	0.155245	0.909874	0.683215	2.1827	2.71256	1.88811
PB.24235.7	Potri.019G034800.v3.0	AT5G18170	GDH1	K2	0.667489	1.6343	1.29454	3.04089	4.32231	3.62331
PB.8904.6	Potri.005G172400.v3.0	AT1G77760	NIA1	K2	0.32591	2.55704	7.29185	10.9851	13.5126	11.2994
Potri.005G172400.1.v3.0	Potri.005G172400.v3.0	AT1G77760	NIA1	K2	34.0772	94.3593	208.717	354.692	399.472	374.499
PB.1483.5	Potri.001G017300.v3.0	AT1G51140	BHLH122	K2	9.20807	14.0501	15.2394	19.5512	20.5971	20.7933
PB.1486.3	Potri.001G018200.v3.0	AT5G12960	--	K2	0.638652	1.66198	1.90249	2.52591	2.89676	2.85094
Potri.001G037400.1.v3.0	Potri.001G037400.v3.0	--	--	K2	3.71485	6.08838	9.49754	17.3275	21.1787	22.3528
Potri.001G049700.1.v3.0	Potri.001G049700.v3.0	--	--	K2	19.6047	23.1173	35.5202	42.4857	47.8449	52.8173
PB.1610.2	Potri.001G058100.v3.0	--	--	K2	0.713837	1.52162	2.21045	3.2661	4.28313	3.56117
Potri.001G058500.1.v3.0	Potri.001G058500.v3.0	--	--	K2	1.62407	1.66017	3.05288	9.09864	12.9864	17.3276
PB.1668.1	Potri.001G076400.v3.0	--	--	K2	0.447884	0.866486	1.11489	2.20425	1.65218	2.33021
Potri.001G076400.4.v3.0	Potri.001G076400.v3.0	--	--	K2	2.92404	7.2548	5.47395	5.06837	11.7396	11.6792
Potri.001G084200.1.v3.0	Potri.001G084200.v3.0	--	--	K2	0.57535	1.32819	3.0738	3.22236	3.63288	4.34514
Potri.001G091300.1.v3.0	Potri.001G091300.v3.0	--	--	K2	58.4482	94.2605	90.6771	100.862	122.286	137.994
Potri.001G092600.1.v3.0	Potri.001G092600.v3.0	--	--	K2	9.08805	17.1333	20.1964	22.0825	25.2612	27.8392
Potri.001G100100.1.v3.0	Potri.001G100100.v3.0	--	--	K2	26.9471	83.9718	128.826	186.52	247.896	281.733
Potri.001G107000.1.v3.0	Potri.001G107000.v3.0	--	--	K2	0.184836	0.585494	4.02997	16.1765	20.7179	20.8714
Potri.001G132100.1.v3.0	Potri.001G132100.v3.0	--	--	K2	0.216395	0.896884	1.6268	1.57591	1.86364	2.7169
Potri.001G135100.1.v3.0	Potri.001G135100.v3.0	--	--	K2	0.499008	1.27681	5.91431	8.31115	10.6932	7.9777
PB.1917.1	Potri.001G145100.v3.0	--	--	K2	21.0534	33.7038	43.5456	57.1387	62.5827	62.4435
Potri.001G152500.1.v3.0	Potri.001G152500.v3.0	AT5G02890	--	K2	0.850228	1.71952	3.4212	6.83284	10.5743	12.9781
PB.1980.2	Potri.001G162100.v3.0	--	--	K2	0.255026	0.553452	1.40624	2.33732	1.94963	3.38093
PB.1980.3	Potri.001G162100.v3.0	--	--	K2	1.52277	8.51847	12.9686	19.5008	21.8273	20.3537
Potri.001G162100.1.v3.0	Potri.001G162100.v3.0	--	--	K2	0.462183	2.44304	5.29964	2.8423	6.44995	7.53624
PB.553.4	Potri.001G164800.v3.0	--	--	K2	2.06942	3.20812	8.59313	12.6516	13.4158	13.0787
Potri.001G164800.2.v3.0	Potri.001G164800.v3.0	--	--	K2	11.0526	43.1555	59.5881	85.7645	99.434	99.4699
Potri.001G164800.4.v3.0	Potri.001G164800.v3.0	--	--	K2	7.69981	21.6783	33.1882	45.5642	48.2928	58.1899
Potri.001G167600.1.v3.0	Potri.001G167600.v3.0	--	--	K2	2.22585	1.72391	2.52327	7.68716	9.04865	11.3473
PB.2052.3	Potri.001G182700.v3.0	AT2G25737	--	K2	0.122676	0.193148	0.999437	2.07771	4.14534	3.82598
Potri.001G182700.2.v3.0	Potri.001G182700.v3.0	AT2G25737	--	K2	0.316768	1.3562	2.83866	5.45567	6.48678	6.3964
PB.2083.2	Potri.001G190700.v3.0	--	--	K2	2.20687	5.71423	7.35243	9.08328	10.4031	11.4573
Potri.001G190700.3.v3.0	Potri.001G190700.v3.0	--	--	K2	54.4428	97.2843	129.638	170.87	192.874	213.42
PB.2098.11	Potri.001G193400.v3.0	AT4G19160	--	K2	2.9463	7.08502	10.0579	13.4651	16.1038	14.3228
PB.2098.5	Potri.001G193400.v3.0	AT4G19160	--	K2	1.11693	3.11505	4.40578	6.5021	7.14732	6.80828
PB.2098.8	Potri.001G193400.v3.0	AT4G19160	--	K2	0.919618	3.13651	5.23049	7.17408	7.82778	8.68168
PB.723.2	Potri.001G230100.v3.0	AT2G44360	--	K2	2.38244	4.0039	6.83072	7.87043	8.5156	9.73475
Potri.001G231600.1.v3.0	Potri.001G231600.v3.0	--	--	K2	0.0181996	0.0329605	0.696622	1.82754	2.03731	2.06112
Potri.001G232200.1.v3.0	Potri.001G232200.v3.0	--	--	K2	0	0.0755823	0.516429	2.04222	2.36128	2.49611
PB.2229.1	Potri.001G237300.v3.0	--	--	K2	0.107178	1.07364	1.91024	2.2071	2.69059	3.67248
Potri.001G239200.1.v3.0	Potri.001G239200.v3.0	AT1G08670	--	K2	0.261027	0.297473	0.829957	1.39609	1.94303	2.51817
PB.2257.1	Potri.001G245400.v3.0	--	--	K2	0.404614	4.21623	11.5884	17.2745	24.1738	25.1309
Potri.001G245400.1.v3.0	Potri.001G245400.v3.0	--	--	K2	0.463493	2.48809	7.39718	11.2825	14.3873	17.1554
Potri.001G267200.1.v3.0	Potri.001G267200.v3.0	--	--	K2	0.271602	0.604941	1.94786	2.39517	2.82931	3.92498
Potri.001G279000.1.v3.0	Potri.001G279000.v3.0	AT1G07120	--	K2	0.490933	0.958671	1.4788	3.21691	4.74941	3.62255
PB.2423.3	Potri.001G298200.v3.0	AT2G14910	--	K2	0.696246	1.15253	1.74891	2.80157	3.10161	3.00272
Potri.001G298200.1.v3.0	Potri.001G298200.v3.0	AT2G14910	--	K2	28.3039	44.2763	54.367	74.9045	85.6498	91.1317
Potri.001G299000.1.v3.0	Potri.001G299000.v3.0	AT4G34260	FUC95A	K2	0.000295161	0.140218	0.268394	0.339942	0.603785	0.599511
Potri.001G309800.1.v3.0	Potri.001G309800.v3.0	--	--	K2	3.07171	5.17624	6.09503	5.95135	9.54868	9.60539
Potri.001G324500.1.v3.0	Potri.001G324500.v3.0	--	--	K2	0.92346	2.32317	3.27212	5.29535	7.66485	9.47695
PB.2519.3	Potri.001G328800.v3.0	--	--	K2	17.2263	20.9873	25.6175	35.9333	41.392	47.4127
Potri.001G328900.1.v3.0	Potri.001G328900.v3.0	--	--	K2	0.498049	0.813293	3.08478	7.77615	8.31653	8.98269
PB.2520.30	Potri.001G332500.v3.0	--	--	K2	30.9598	45.0762	70.6989	96.2211	113.626	136.038
Potri.001G334500.1.v3.0	Potri.001G334500.v3.0	--	--	K2	0.892935	1.53781	2.53917	3.74612	4.6016	4.11379
Potri.001G366500.1.v3.0	Potri.001G366500.v3.0	--	--	K2	1.2579	1.66234	6.04223	10.7257	8.70223	9.25263
Potri.001G376200.1.v3.0	Potri.001G376200.v3.0	--	--	K2	0.303686	2.47792	17.504	45.9338	78.2845	98.7971
PB.2721.1	Potri.001G394000.v3.0	AT1G31660	--	K2	0.0024053	0.278097	0.118036	0.364537	0.762983	0.756279
Potri.001G399100.1.v3.0	Potri.001G399100.v3.0	AT5G53830	--	K2	15.2506	19.8219	30.7083	57.1663	75.3075	69.0892
Potri.001G406600.1.v3.0	Potri.001G406600.v3.0	AT1G61260	--	K2	0.0763989	0.055127	0.385026	1.97346	2.48482	2.75793
PB.2772.1	Potri.001G409600.v3.0	--	--	K2	1.13192	3.49949	5.88459	7.80203	8.98002	8.95382
PB.2774.3	Potri.001G410100.v3.0	--	--	K2	0.469752	1.26949	1.60273	2.38564	4.55369	4.48962
PB.2774.4	Potri.001G410100.v3.0	--	--	K2	0.312356	0.184033	0.314797	0.877552	1.533	1.73584
PB.2774.7	Potri.001G410100.v3.0	--	--	K2	5.73814	4.62974	8.60541	12.9867	18.1328	23.0358
Potri.001G410100.1.v3.0	Potri.001G410100.v3.0	--	--	K2	11.717	15.1723	17.0954	27.0536	33.6237	41.6872
Potri.001G435400.1.v3.0	Potri.001G435400.v3.0	--	--	K2	2.19192	8.66414	13.8714	20.7207	22.662	27.9983
PB.2835.1	Potri.001G443100.v3.0	--	--	K2	0.054841	0.0690487	0.267094	0.575543	0.630829	0.809756
PB.2850.1	Potri.001G452500.v3.0	--	--	K2	0.972132	2.86672	7.66785	15.0022	20.0413	20.2767
Potri.001G468500.2.v3.0	Potri.001G468500.v3.0	--	--	K2	0.0307631	0.523237	2.33239	3.67413	8.24915	7.44234
PB.3860.4	Potri.002G001700.v3.0	--	--	K2	0.000147712	0.0713205	0.36348	1.22613	1.35459	0.716541
Potri.002G002000.1.v3.0	Potri.002G002000.v3.0	--	--	K2	6.34921	14.0789	14.5907	18.0895	21.2333	21.897
PB.2945.13	Potri.002G010100.v3.0	AT2G30600	--	K2	0.130581	0.0325648	0.173689	0.378607	0.60856	0.824153
PB.2945.3	Potri.002G010100.v3.0	AT2G30600	--	K2	3.31736	2.7017	3.71414	5.85602	6.95785	8.7026
PB.2945.7	Potri.002G010100.v3.0	AT2G30600	--	K2	1.61352	1.70947	1.6949	3.76106	4.76087	5.91913
Potri.002G010100.2.v3.0	Potri.002G010100.v3.0	AT2G30600	--	K2	0.180822	8.24067e-14	0.118511	0.180793	1.13361	0.89278
PB.3895.4	Potri.002G014200.v3.0	--	--	K2	0.0986363	0.707917	1.18342	3.09288	2.68301	2.8426
Potri.002G016200.2.v3.0	Potri.002G016200.v3.0	--	--	K2	3.13943	5.89623	6.54456	8.06845	9.68335	10.6345
Potri.002G016500.1.v3.0	Potri.002G016500.v3.0	--	--	K2	0.20547	0.735036	2.24543	3.23766	4.08068	5.0947
Potri.002G017200.2.v3.0	Potri.002G017200.v3.0	--	--	K2	9.62669e-05	0.742551	1.01309	2.30902	1.95667	2.29148
PB.2974.1	Potri.002G018400.v3.0	AT4G35900	FD	K2	1.79961	3.15931	3.08114	6.18091	7.31339	10.0775
PB.3919.1	Potri.002G020200.v3.0	--	--	K2	2.21488	5.08852	6.34995	11.5636	15.5553	21.769
PB.3965.1	Potri.002G033100.v3.0	--	--	K2	0.0289879	2.48925e-05	0.268515	0.277849	1.16742	1.5207
PB.3971.1	Potri.002G034500.v3.0	--	--	K2	0.948037	1.65724	3.90601	5.4209	6.32382	8.20947
PB.3971.6	Potri.002G034500.v3.0	--	--	K2	0.487103	3.33414	6.18841	6.78844	7.73825	10.2194
Potri.002G034500.1.v3.0	Potri.002G034500.v3.0	--	--	K2	4.88253	14.1192	22.9493	30.1417	37.3074	39.7808
Potri.002G038400.2.v3.0	Potri.002G038400.v3.0	--	--	K2	0.0871585	0.244701	1.07968	2.62471	4.01905	4.47971
Potri.002G046300.2.v3.0	Potri.002G046300.v3.0	--	--	K2	2.90134	4.4256	4.38247	7.46586	8.87855	8.27085
PB.4058.1	Potri.002G056000.v3.0	--	--	K2	0.326148	0.0480971	0.506878	0.93236	0.672888	0.827733
Potri.002G056400.1.v3.0	Potri.002G056400.v3.0	--	--	K2	4.59828	8.05415	14.6955	35.9557	56.8474	68.3811
PB.4082.3	Potri.002G065200.v3.0	--	--	K2	3.05431	9.32667	12.1471	18.5534	23.2766	32.2128
Potri.002G068100.1.v3.0	Potri.002G068100.v3.0	--	--	K2	0.475475	0.181482	0.519778	2.83945	10.1222	12.0359
Potri.002G094900.1.v3.0	Potri.002G094900.v3.0	--	--	K2	0.401127	1.50167	2.69691	4.28432	6.08847	6.05146
PB.4243.1	Potri.002G108100.v3.0	--	--	K2	7.6021	17.2406	21.4515	27.6323	33.1882	31.0469
Potri.002G116200.1.v3.0	Potri.002G116200.v3.0	--	--	K2	7.60761	17.1614	28.0562	38.4891	43.5869	47.1029
PB.3359.2	Potri.002G122800.v3.0	--	--	K2	1.50338	2.71208	8.39597	21.0535	27.2183	35.7456
Potri.002G122800.2.v3.0	Potri.002G122800.v3.0	--	--	K2	2.13774e-05	0.208616	0.201577	0.970876	1.37073	1.54607
Potri.002G122800.5.v3.0	Potri.002G122800.v3.0	--	--	K2	0.0754709	1.6538	3.09451	5.47396	7.5723	9.32365
Potri.002G125900.1.v3.0	Potri.002G125900.v3.0	--	--	K2	0.279858	1.01196	2.25857	3.80405	3.11093	3.72507
Potri.002G126900.1.v3.0	Potri.002G126900.v3.0	--	--	K2	23.7435	81.9565	143.822	212.693	231.174	215.897
Potri.002G127800.1.v3.0	Potri.002G127800.v3.0	--	--	K2	2.8706	4.89505	7.12499	17.8023	21.9095	19.8188
Potri.002G128800.1.v3.0	Potri.002G128800.v3.0	--	--	K2	3.35373	4.86975	12.8985	25.6438	37.502	46.7551
PB.4349.1	Potri.002G142600.v3.0	--	--	K2	1.2746	0.552388	1.24703	2.43124	3.37992	4.38994
Potri.002G147100.1.v3.0	Potri.002G147100.v3.0	--	--	K2	1.31401	4.03571	6.57483	7.94882	9.32805	12.6208
Potri.002G155600.2.v3.0	Potri.002G155600.v3.0	--	--	K2	0.632968	0.580715	0.451441	3.15449	4.89128	4.23122
PB.3505.6	Potri.002G162100.v3.0	--	--	K2	1.06226	1.73424	3.00986	3.62738	4.41083	3.83069
Potri.002G168300.1.v3.0	Potri.002G168300.v3.0	--	--	K2	0	0	2.84186	11.9669	13.3094	13.2299
Potri.002G187300.1.v3.0	Potri.002G187300.v3.0	--	--	K2	0.13237	0.410306	0.903417	1.32961	1.71643	1.78527
Potri.002G195400.1.v3.0	Potri.002G195400.v3.0	--	--	K2	0.039987	0.169475	1.84921	3.14542	3.69763	3.57178
PB.4542.2	Potri.002G198400.v3.0	--	--	K2	1.54322	2.81067	5.31048	6.41645	6.89191	9.52861
PB.4582.10	Potri.002G213400.v3.0	--	--	K2	0.216015	0.0767163	4.2715e-11	0.745331	0.459397	0.954782
Potri.002G230300.1.v3.0	Potri.002G230300.v3.0	--	--	K2	1.53731	2.12346	4.26284	15.5402	19.3474	16.8711
Potri.002G232500.1.v3.0	Potri.002G232500.v3.0	--	--	K2	0.215631	2.43264	25.1404	52.2282	58.766	56.0839
Potri.002G237800.1.v3.0	Potri.002G237800.v3.0	AT5G13950	--	K2	0.376308	0.460633	1.02549	1.45497	1.84686	2.10508
Potri.002G239500.1.v3.0	Potri.002G239500.v3.0	--	--	K2	1.375	2.25552	4.40421	7.9782	7.70405	7.82512
Potri.002G239500.2.v3.0	Potri.002G239500.v3.0	--	--	K2	0.567057	0.554884	1.84417	2.90319	4.99993	4.14925
Potri.002G241300.1.v3.0	Potri.002G241300.v3.0	--	--	K2	15.1088	31.0194	70.9987	116.741	136.003	153.915
PB.4687.4	Potri.002G247700.v3.0	--	--	K2	1.00139	2.23453	2.04352	3.06595	4.55069	3.47588
Potri.002G247700.1.v3.0	Potri.002G247700.v3.0	--	--	K2	18.8302	26.8156	33.0693	43.6876	56.9838	66.3067
Potri.002G250000.1.v3.0	Potri.002G250000.v3.0	--	--	K2	1.06305	2.47518	3.62231	4.86261	6.9699	6.2596
Potri.002G250100.1.v3.0	Potri.002G250100.v3.0	--	--	K2	0.077062	0.582465	1.68166	4.23362	6.96604	6.80915
Potri.002G250900.2.v3.0	Potri.002G250900.v3.0	--	--	K2	0.769574	3.11576	4.27947	6.9084	7.27415	8.14099
Potri.002G259400.1.v3.0	Potri.002G259400.v3.0	--	--	K2	17.3411	12.6281	17.5272	23.259	32.3905	34.7798
Potri.002G261700.1.v3.0	Potri.002G261700.v3.0	--	--	K2	0.96939	2.28314	3.73256	8.54683	10.2317	9.34439
Potri.002G261700.2.v3.0	Potri.002G261700.v3.0	--	--	K2	0.148315	0.768414	1.24477	3.08168	4.37275	5.12357
Potri.003G012100.1.v3.0	Potri.003G012100.v3.0	--	--	K2	3.43366	6.04973	8.48361	13.4142	16.3932	17.6727
PB.5514.3	Potri.003G026500.v3.0	AT1G53450	--	K2	0.0639945	0.374083	0.493269	0.743305	0.997518	0.853515
Potri.003G035700.v3.0.new5	Potri.003G035500.v3.0	AT1G55170	--	K2	0.00129222	0.208973	0.285024	0.645017	0.724417	0.568166
Potri.003G063400.1.v3.0	Potri.003G063400.v3.0	--	--	K2	14.1609	35.0208	42.5967	64.6067	90.3669	112.604
PB.5618.2	Potri.003G067800.v3.0	--	--	K2	2.01566	4.27037	7.36316	7.58109	10.7096	10.8319
Potri.003G067800.1.v3.0	Potri.003G067800.v3.0	--	--	K2	10.7884	15.2468	23.8823	39.2583	46.0848	52.1079
PB.5625.1	Potri.003G070200.v3.0	--	--	K2	0.181239	0.492677	0.836668	4.00745	4.73111	4.34865
PB.5625.3	Potri.003G070200.v3.0	--	--	K2	4.93479e-14	0.137899	0.2266	0.907808	0.684402	0.707667
Potri.003G070200.1.v3.0	Potri.003G070200.v3.0	--	--	K2	0.399942	0.655249	2.17814	6.20337	8.57444	9.3752
PB.4952.1	Potri.003G073200.v3.0	--	--	K2	0.269609	0.40088	1.12015	2.5156	3.38269	4.20657
Potri.003G073200.2.v3.0	Potri.003G073200.v3.0	--	--	K2	0.183436	0.764802	1.57578	2.60875	3.4469	4.00811
PB.4991.1	Potri.003G083000.v3.0	--	--	K2	1.88039	6.13151	12.8932	52.9094	97.0183	90.0079
Potri.003G102100.1.v3.0	Potri.003G102100.v3.0	--	--	K2	1.66485	3.66545	6.51873	9.72894	15.3077	13.2225
PB.5163.2	Potri.003G131600.v3.0	--	--	K2	3.19345	5.95437	10.0832	12.3003	17.8272	23.5951
PB.5163.3	Potri.003G131600.v3.0	--	--	K2	0.890468	3.10184	3.99776	5.82187	8.82065	10.7274
Potri.003G131600.1.v3.0	Potri.003G131600.v3.0	--	--	K2	75.8275	214.961	308.834	451.002	656.566	772.329
PB.5877.2	Potri.003G135200.v3.0	--	--	K2	0.163979	0.513413	1.03241	1.9671	1.60151	1.89446
PB.5877.3	Potri.003G135200.v3.0	--	--	K2	0.042908	0.211479	1.38032	2.2505	2.03488	2.09142
PB.5877.4	Potri.003G135200.v3.0	--	--	K2	0.0929887	0.207278	0.395216	0.577468	1.53055	1.04996
Potri.003G135200.3.v3.0	Potri.003G135200.v3.0	--	--	K2	0.39628	0.665325	1.75707	2.59503	2.95307	2.51995
Potri.003G138700.1.v3.0	Potri.003G138700.v3.0	--	--	K2	2.9984	12.0196	52.2722	108.316	174.746	199.764
PB.5216.1	Potri.003G145000.v3.0	--	--	K2	0.0704332	0.262308	0.505083	0.888706	1.27472	1.17445
Potri.003G145000.1.v3.0	Potri.003G145000.v3.0	--	--	K2	0.152394	1.32187	2.50659	4.58579	6.27813	5.63018
Potri.003G146400.1.v3.0	Potri.003G146400.v3.0	--	--	K2	0.703401	1.74397	3.14045	4.88576	6.37471	5.52209
Potri.003G152400.4.v3.0	Potri.003G152400.v3.0	--	--	K2	0.209213	0.878561	1.77014	2.94877	3.28852	3.5538
PB.5930.2	Potri.003G152500.v3.0	--	--	K2	0.0807021	1.56346	1.53774	2.97055	2.65258	4.2091
Potri.003G152500.2.v3.0	Potri.003G152500.v3.0	--	--	K2	1.55385	2.58856	3.45753	6.67035	8.83873	9.24187
PB.5935.6	Potri.003G154900.v3.0	AT1G30910	--	K2	0.2391	0.479924	0.00981828	1.32806	0.541654	1.31029
Potri.003G159200.2.v3.0	Potri.003G159200.v3.0	--	--	K2	8.50473	4.91302	6.3664	11.8163	14.7378	16.2532
PB.5294.6	Potri.003G168700.v3.0	--	--	K2	3.29597	6.88314	10.6132	12.2593	14.4412	15.3764
Potri.003G168700.1.v3.0	Potri.003G168700.v3.0	--	--	K2	4.8037	19.3647	27.587	37.8709	43.6471	46.3189
PB.5320.1	Potri.003G175400.v3.0	--	--	K2	0.15326	0.344376	0.885853	1.04753	1.17508	1.5385
Potri.003G185000.3.v3.0	Potri.003G185000.v3.0	AT4G30780	--	K2	8.52592	12.9945	16.6825	20.6091	24.8992	24.5016
Potri.003G187500.1.v3.0	Potri.003G187500.v3.0	--	--	K2	11.4451	22.6549	28.6326	34.3814	37.4235	42.1065
PB.6073.3	Potri.003G196200.v3.0	--	--	K2	0.23376	0.429842	0.441667	2.31977	2.3473	3.30263
PB.5409.2	Potri.003G202500.v3.0	--	--	K2	0.927093	2.1619	2.09413	3.03226	3.25248	3.87898
Potri.004G001800.1.v3.0	Potri.004G001800.v3.0	--	--	K2	2.38862	2.88061	6.28869	9.76285	8.96899	9.7368
PB.6884.1	Potri.004G018600.v3.0	--	--	K2	0.181198	0.66946	1.64032	2.97341	4.31767	4.74575
PB.6890.3	Potri.004G020000.v3.0	--	--	K2	0.144156	0.926423	2.96691	10.3069	13.8999	13.635
Potri.004G020000.1.v3.0	Potri.004G020000.v3.0	--	--	K2	5.94778	63.5806	264.184	711.61	868.531	910.378
PB.6891.4	Potri.004G020100.v3.0	--	--	K2	0.120829	1.26253	3.22243	7.71334	7.4112	7.04567
Potri.004G020100.1.v3.0	Potri.004G020100.v3.0	--	--	K2	9.15231	86.214	230.803	397.328	418.837	417.082
Potri.004G023000.2.v3.0	Potri.004G023000.v3.0	--	--	K2	0.383118	1.07997	1.27702	4.85989	7.89153	8.43929
Potri.004G023000.v3.0.new1	Potri.004G023000.v3.0	--	--	K2	0.129036	0.050763	0.283133	0.789155	1.25698	1.02292
Potri.004G023000.v3.0.new3	Potri.004G023000.v3.0	--	--	K2	0.0619159	0.23452	0.19115	0.686207	0.813924	1.41438
Potri.004G023000.v3.0.new4	Potri.004G023000.v3.0	--	--	K2	0.201369	0.250601	1.17848	2.03397	2.99639	3.15767
PB.6212.2	Potri.004G029600.v3.0	AT1G61667	--	K2	0.865049	4.62051	6.79206	9.15644	12.2259	16.7295
Potri.004G029600.1.v3.0	Potri.004G029600.v3.0	AT1G61667	--	K2	2.44156	9.84583	25.0044	37.6618	43.7142	48.1494
PB.6932.1	Potri.004G036800.v3.0	AT1G61240	--	K2	0.245803	0.425035	0.806112	1.14794	1.458	1.3047
PB.6932.2	Potri.004G036800.v3.0	AT1G61240	--	K2	0.0210031	0.313807	0.401918	0.883383	0.809924	1.16318
PB.6932.5	Potri.004G036800.v3.0	AT1G61240	--	K2	0.518465	0.651007	1.58448	2.15762	2.83974	2.17405
Potri.004G038500.1.v3.0	Potri.004G038500.v3.0	--	--	K2	16.4398	19.2866	23.3757	29.9611	33.8418	36.7969
PB.6240.2	Potri.004G038700.v3.0	--	--	K2	0.271587	0.644723	1.22282	1.46245	1.85796	1.7835
Potri.004G038700.1.v3.0	Potri.004G038700.v3.0	--	--	K2	7.39819	10.4499	18.7147	30.1502	31.2031	30.5126
Potri.004G044000.1.v3.0	Potri.004G044000.v3.0	AT1G53035	--	K2	9.32633	17.4568	31.871	41.1286	53.9733	59.1886
PB.6259.3	Potri.004G044300.v3.0	--	--	K2	7.84285	14.9831	27.3374	37.1951	47.0858	47.1031
PB.6259.4	Potri.004G044300.v3.0	--	--	K2	9.663	16.9273	23.5771	35.218	40.0281	37.4213
Potri.004G044300.2.v3.0	Potri.004G044300.v3.0	--	--	K2	26.7759	59.009	89.6155	114.1	141.169	151.29
Potri.004G044800.1.v3.0	Potri.004G044800.v3.0	AT1G28280	--	K2	17.6039	26.5228	35.6204	37.0678	44.2794	45.0962
Potri.004G045300.4.v3.0	Potri.004G045300.v3.0	--	--	K2	2.93933	4.2495	5.39083	8.32	8.69378	8.49551
Potri.004G050200.v3.0.new2	Potri.004G050100.v3.0	AT2G33860	ETT	K2	0.23285	0.609163	0.308917	1.12254	1.5143	1.30932
PB.6281.4	Potri.004G051500.v3.0	--	--	K2	0.07092	1.37196	6.46452	22.1385	36.9953	51.9546
Potri.004G051500.1.v3.0	Potri.004G051500.v3.0	--	--	K2	0.180909	2.13732	17.5682	58.7184	101.805	142.415
Potri.004G051500.3.v3.0	Potri.004G051500.v3.0	--	--	K2	1.39263e-47	0.84824	9.83646	43.9733	65.4141	89.1386
PB.6299.1	Potri.004G057400.v3.0	AT2G42610	LSH10	K2	7.53561	12.6263	13.1482	16.7453	18.8179	20.8027
PB.6999.1	Potri.004G062000.v3.0	AT2G47010	--	K2	0.541849	1.16453	1.71982	3.52438	2.41401	3.11877
Potri.004G069000.1.v3.0	Potri.004G069000.v3.0	--	--	K2	0.716758	5.33799	9.32326	10.8028	16.8078	14.7051
PB.7034.2	Potri.004G073400.v3.0	--	--	K2	0.0143858	0.0343422	0.433434	0.657678	0.668481	0.74142
PB.6371.3	Potri.004G079000.v3.0	--	--	K2	1.37478	0.140623	1.47996	1.51006	1.87045	1.96414
PB.7052.2	Potri.004G079900.v3.0	AT5G52552	CPuORF14	K2	35.718	54.3107	69.0118	85.3014	96.3571	100.56
Potri.004G082300.2.v3.0	Potri.004G082300.v3.0	--	--	K2	22.3009	30.9007	37.2866	43.9947	49.0731	55.448
Potri.004G083400.1.v3.0	Potri.004G083400.v3.0	--	--	K2	0.329774	0.733708	1.22232	3.22248	3.74	4.31208
Potri.004G088200.1.v3.0	Potri.004G088200.v3.0	--	--	K2	0	0.0732483	0.685218	1.88956	4.19563	6.59991
Potri.004G089700.1.v3.0	Potri.004G089700.v3.0	--	--	K2	0.290304	1.2621	1.49481	3.52554	4.33399	5.41927
Potri.004G092800.1.v3.0	Potri.004G092800.v3.0	--	--	K2	0.448556	0.868149	2.62041	3.38818	3.74372	4.39244
Potri.004G096000.1.v3.0	Potri.004G096000.v3.0	--	--	K2	8.09504	14.8781	21.5911	49.7584	82.9079	100.464
PB.7107.7	Potri.004G102400.v3.0	--	--	K2	0.783075	1.81292	2.35179	4.03792	4.78971	3.71685
PB.7107.8	Potri.004G102400.v3.0	--	--	K2	0.813319	1.48492	2.09603	1.57489	2.92011	2.98451
Potri.004G106100.1.v3.0	Potri.004G106100.v3.0	--	--	K2	3.07342	4.45701	7.32584	11.1038	15.8099	17.8079
PB.6603.13	Potri.004G157000.v3.0	--	--	K2	0.480357	1.7191	2.1834	4.03545	5.05361	4.31469
Potri.004G157300.1.v3.0	Potri.004G157300.v3.0	--	--	K2	4.14077	8.02512	10.0756	12.1975	13.8777	14.0751
Potri.004G167700.1.v3.0	Potri.004G167700.v3.0	--	--	K2	27.0309	73.8246	252.714	586.416	859.461	981.68
Potri.004G167900.2.v3.0	Potri.004G167900.v3.0	--	--	K2	0.131651	0.394343	1.50152	4.16347	6.89297	7.56347
Potri.004G176400.v3.0.new3	Potri.004G176400.v3.0	--	--	K2	0.0955523	0.116112	0.88572	1.21648	1.34001	1.72086
Potri.004G184700.1.v3.0	Potri.004G184700.v3.0	--	--	K2	6.45714	13.4663	18.5625	21.7447	25.4805	27.4624
Potri.004G188600.1.v3.0	Potri.004G188600.v3.0	--	--	K2	64.5039	82.4262	99.6159	132.159	146.305	142.947
PB.7390.3	Potri.004G197700.v3.0	AT2G27090	--	K2	3.91821e-05	0.106876	0.357712	0.363296	0.614546	0.934758
PB.6730.7	Potri.004G199200.v3.0	--	--	K2	0.148072	0.295085	0.684395	1.40209	0.992278	1.40191
Potri.004G212900.1.v3.0	Potri.004G212900.v3.0	--	--	K2	0	0.039703	1.05607	6.64943	12.2911	20.7443
Potri.004G216100.1.v3.0	Potri.004G216100.v3.0	--	--	K2	9.80043	14.7799	23.3027	29.3478	30.6313	30.3807
PB.6809.1	Potri.004G224200.v3.0	--	--	K2	2.1984	3.01287	4.6565	9.92132	11.1326	14.8756
PB.6809.10	Potri.004G224200.v3.0	--	--	K2	1.46425	1.5049	3.4998	4.11405	7.85778	8.48712
PB.6809.6	Potri.004G224200.v3.0	--	--	K2	0.34385	1.74241	3.31321	2.92811	4.43829	4.68976
Potri.004G226800.1.v3.0	Potri.004G226800.v3.0	AT1G09610	GXM1	K2	1.23916	1.78894	5.40689	16.9005	19.1423	19.3929
Potri.004G234900.1.v3.0	Potri.004G234900.v3.0	--	--	K2	3.3074	1.89233	4.81489	10.7595	12.0809	11.8461
PB.7640.15	Potri.005G042000.v3.0	--	--	K2	0.996596	2.56276	3.20501	4.45468	4.97036	5.14485
PB.7734.1	Potri.005G072000.v3.0	--	--	K2	0.249082	1.58523	2.49577	6.52788	9.26736	12.4357
Potri.005G076100.1.v3.0	Potri.005G076100.v3.0	--	--	K2	0.0381993	0.177284	1.00539	2.7941	2.52637	2.90679
Potri.005G078900.2.v3.0	Potri.005G078900.v3.0	--	--	K2	0.0838357	0.192435	0.815358	4.64646	6.99783	7.52786
Potri.005G080100.1.v3.0	Potri.005G080100.v3.0	AT2G22125	CSI1	K2	0.000129968	0.000155568	0.139783	0.504999	0.398964	0.49832
Potri.005G087000.1.v3.0	Potri.005G087000.v3.0	--	--	K2	0.0515613	0.371465	0.256988	1.67085	6.69687	6.41191
Potri.005G096200.1.v3.0	Potri.005G096200.v3.0	--	--	K2	2.04657	25.2232	59.697	89.3256	120.665	163.111
Potri.005G109600.1.v3.0	Potri.005G109600.v3.0	--	--	K2	0.156319	0.362591	3.12949	10.0798	10.6996	10.5893
Potri.005G114500.1.v3.0	Potri.005G114500.v3.0	--	--	K2	1.00589	2.48102	3.83021	8.96322	13.1039	11.1174
PB.8738.2	Potri.005G118300.v3.0	AT3G51050	--	K2	0.246502	1.28823	0.791902	0.95427	1.68463	1.81065
PB.8762.7	Potri.005G123700.v3.0	--	--	K2	2.37939	5.455	8.59034	10.3102	12.3966	12.3874
PB.7958.1	Potri.005G141300.v3.0	--	--	K2	1.95718	5.30842	20.0283	70.8897	92.8211	88.9568
PB.8022.2	Potri.005G162300.v3.0	--	--	K2	5.2314	17.4478	20.6985	28.8472	38.9167	39.2066
Potri.005G166100.v3.0.new2	Potri.005G166100.v3.0	--	--	K2	7.03761e-19	3.4924e-07	0.634498	0.848064	1.57001	1.73477
Potri.005G178000.1.v3.0	Potri.005G178000.v3.0	--	--	K2	0.21799	1.14949	1.80965	2.28337	2.33198	2.91984
Potri.005G190100.1.v3.0	Potri.005G190100.v3.0	--	--	K2	3.00698	5.36219	13.6363	25.2234	25.2654	36.9958
PB.8122.1	Potri.005G191500.v3.0	AT1G21170	SEC5B	K2	0.914491	1.26728	1.70105	2.77403	4.03317	2.80973
Potri.005G195800.1.v3.0	Potri.005G195800.v3.0	--	--	K2	4.1995	6.34137	10.0672	14.7487	16.2139	17.975
PB.8156.1	Potri.005G199400.v3.0	--	--	K2	0.0165781	0	0.274893	1.61085	2.11925	2.28933
PB.8168.1	Potri.005G204200.v3.0	--	--	K2	0.898104	4.08592	5.70568	9.0251	10.039	9.95024
PB.9017.2	Potri.005G206000.v3.0	--	--	K2	5.54738	12.1711	14.7911	18.4528	18.7468	22.4575
Potri.005G208800.1.v3.0	Potri.005G208800.v3.0	--	--	K2	0.169468	0.250708	0.551456	1.408	2.3879	2.16478
Potri.005G211000.1.v3.0	Potri.005G211000.v3.0	--	--	K2	0.530288	0.730565	4.0346	15.5548	23.8121	22.6423
PB.8210.10	Potri.005G214400.v3.0	AT4G02680	EOL1	K2	0.140642	0.779282	0.348603	0.958364	1.22753	1.28256
PB.8210.6	Potri.005G214400.v3.0	AT4G02680	EOL1	K2	0.916286	0.895393	2.72805	4.23391	4.60175	3.20101
PB.9054.3	Potri.005G216200.v3.0	--	--	K2	0.0910089	0.229998	0.591397	0.720302	1.23406	1.13683
PB.9055.1	Potri.005G216400.v3.0	--	--	K2	0.0793393	0.0820784	0.0927338	0.998145	1.08985	1.99847
PB.9055.2	Potri.005G216400.v3.0	--	--	K2	0.0573587	0.183709	0.283285	0.519215	1.34847	1.18772
PB.8270.10	Potri.005G228600.v3.0	--	--	K2	3.49205	15.3305	23.0626	27.0521	32.9933	45.2566
PB.8270.2	Potri.005G228600.v3.0	--	--	K2	2.01119	4.86984	7.19309	13.8362	19.7864	20.4227
PB.8270.3	Potri.005G228600.v3.0	--	--	K2	3.51209	6.17924	7.16682	9.93183	18.0547	16.0212
PB.8270.4	Potri.005G228600.v3.0	--	--	K2	1.06657	1.87253	2.30203	5.07955	6.82486	6.37239
PB.8270.6	Potri.005G228600.v3.0	--	--	K2	33.6138	67.1082	105.336	169.661	223.207	269.608
PB.8270.7	Potri.005G228600.v3.0	--	--	K2	1.13866	1.46497	4.10749	7.0719	8.92622	12.0398
PB.8270.8	Potri.005G228600.v3.0	--	--	K2	2.48806	5.5877	8.00715	19.043	20.9201	27.4523
PB.8270.9	Potri.005G228600.v3.0	--	--	K2	1.63384	3.45441	4.65217	7.26212	11.2504	13.211
Potri.005G228600.1.v3.0	Potri.005G228600.v3.0	--	--	K2	0.326416	0.449139	2.77987e-06	1.41887	0.890383	1.20113
Potri.005G241200.1.v3.0	Potri.005G241200.v3.0	--	--	K2	4.43487	9.8658	17.4094	29.2915	36.2554	40.2294
PB.8334.8	Potri.005G244700.v3.0	--	--	K2	0.938935	0.45136	2.47895	4.75069	3.53185	3.86964
PB.9186.2	Potri.005G249700.v3.0	AT1G42430	--	K2	0.000905967	0.294252	0.672048	1.19687	1.89381	1.50142
PB.9194.1	Potri.005G251300.v3.0	AT2G30600	--	K2	2.56594	3.98046	4.42519	5.37076	8.69397	8.77392
PB.9194.4	Potri.005G251300.v3.0	AT2G30600	--	K2	1.28087	0.386977	1.49575	2.98133	3.54734	3.30085
Potri.005G251300.3.v3.0	Potri.005G251300.v3.0	AT2G30600	--	K2	0.0426903	0.248088	0.0775777	0.82378	0.821645	0.84592
Potri.005G251300.4.v3.0	Potri.005G251300.v3.0	AT2G30600	--	K2	0.079794	0.385407	0.30567	0.566722	0.650803	0.999251
PB.9197.2	Potri.005G251800.v3.0	AT1G42470	--	K2	0.0905493	0.3073	0.250057	0.443944	0.710913	0.835383
Potri.005G258400.1.v3.0	Potri.005G258400.v3.0	--	--	K2	34.8584	66.2745	95.0638	134.694	160.662	181.933
Potri.005G259300.1.v3.0	Potri.005G259300.v3.0	--	--	K2	18.3287	15.3445	19.5232	24.4147	30.5713	38.2104
PB.9229.1	Potri.005G259700.v3.0	AT5G42370	--	K2	0.685356	0.000290288	0.872987	1.38196	1.54807	1.41055
Potri.006G005600.1.v3.0	Potri.006G005600.v3.0	--	--	K2	0.398434	1.13564	2.59301	10.3005	11.3182	12.2478
Potri.006G017900.1.v3.0	Potri.006G017900.v3.0	--	--	K2	0.787202	2.54962	5.27596	9.08803	8.97848	8.00007
PB.9312.3	Potri.006G027700.v3.0	AT3G10740	ASD1	K2	0.0738925	0.407526	0.424576	0.621671	0.911462	1.22068
Potri.006G037800.1.v3.0	Potri.006G037800.v3.0	--	--	K2	0.467276	3.82031	9.4023	16.3646	16.7276	18.4215
Potri.006G037900.1.v3.0	Potri.006G037900.v3.0	--	--	K2	1.01199	6.50864	17.2562	27.2605	31.159	32.4598
PB.9334.2	Potri.006G038000.v3.0	--	--	K2	0.548114	0.121593	1.03377	4.41879	3.49402	3.29011
Potri.006G038000.1.v3.0	Potri.006G038000.v3.0	--	--	K2	0.968533	2.17079	5.03977	12.473	17.9198	14.0458
PB.10251.1	Potri.006G043300.v3.0	--	--	K2	0.622262	2.47608	3.97389	4.45862	4.84808	6.41562
Potri.006G045300.2.v3.0	Potri.006G045300.v3.0	--	--	K2	1.19631	5.17461	11.2889	15.2177	16.0893	20.3214
PB.10282.4	Potri.006G051500.v3.0	--	--	K2	0.298091	0.667959	1.83393	1.20851	3.00661	2.24458
PB.10303.1	Potri.006G056100.v3.0	--	--	K2	0.895198	8.80089	34.4042	93.5166	125.723	138.924
Potri.006G059400.1.v3.0	Potri.006G059400.v3.0	--	--	K2	0.912868	1.19345	2.12759	5.23687	6.34646	9.09449
Potri.006G060600.1.v3.0	Potri.006G060600.v3.0	--	--	K2	38.1382	50.5979	61.6331	68.1653	79.3568	86.5139
Potri.006G060600.4.v3.0	Potri.006G060600.v3.0	--	--	K2	2.0835	4.1158	2.82105	6.36699	11.9556	15.0249
Potri.006G060700.1.v3.0	Potri.006G060700.v3.0	--	--	K2	0.053008	0.261987	0.563406	1.13802	1.66233	2.02622
PB.9410.2	Potri.006G060800.v3.0	--	--	K2	13.4918	20.6097	26.2794	40.2264	64.6302	79.3374
PB.10321.18	Potri.006G061700.v3.0	--	--	K2	1.08635	0.923368	2.08904	2.86864	3.81731	2.82397
PB.10321.19	Potri.006G061700.v3.0	--	--	K2	0.298537	0.529594	1.04518	1.58977	2.64634	1.97701
PB.10321.7	Potri.006G061700.v3.0	--	--	K2	0.400095	1.46825	2.01743	3.83137	2.68024	4.62147
Potri.006G061700.3.v3.0	Potri.006G061700.v3.0	--	--	K2	16.4271	23.7921	31.0309	41.6583	45.7855	48.9983
PB.9414.5	Potri.006G062200.v3.0	AT5G34940	AtGUS3	K2	0.486054	0.942988	1.83047	2.81565	2.69685	2.70718
Potri.006G066900.1.v3.0	Potri.006G066900.v3.0	--	--	K2	3.9326	4.01705	6.26147	8.88679	9.32661	9.91995
Potri.006G067000.1.v3.0	Potri.006G067000.v3.0	--	--	K2	1.34377	2.1977	2.43592	7.15309	10.9	10.3026
Potri.006G090100.1.v3.0	Potri.006G090100.v3.0	--	--	K2	0.309104	1.08003	1.90965	6.08018	6.4016	6.21356
Potri.006G102900.1.v3.0	Potri.006G102900.v3.0	--	--	K2	0.272424	2.04179	9.83303	18.6342	22.3419	27.6397
Potri.006G113700.1.v3.0	Potri.006G113700.v3.0	AT5G01015	--	K2	3.74726	6.84852	8.96465	12.103	13.281	15.4264
Potri.006G119200.1.v3.0	Potri.006G119200.v3.0	AT3G53120	VPS37-1	K2	13.5658	18.0843	26.332	31.643	34.1189	34.9528
PB.10547.1	Potri.006G120400.v3.0	--	--	K2	6.35157e-06	0.148219	1.14077	3.37971	4.00333	3.83016
Potri.006G120400.1.v3.0	Potri.006G120400.v3.0	--	--	K2	0.0516192	0.0797843	0.520188	3.04936	3.7184	4.14554
PB.9631.1	Potri.006G125000.v3.0	--	--	K2	0.562418	0.501603	2.62351	6.04497	6.80467	9.83488
PB.9631.2	Potri.006G125000.v3.0	--	--	K2	0.401758	1.02852	3.45813	10.9463	17.8487	24.0026
PB.10579.1	Potri.006G127900.v3.0	--	--	K2	0.559907	1.70727	5.75763	9.31022	11.6978	14.7127
[truncated: 13,837 more rows]
