# Supplementary material for: The developmental dynamics of the Populus stem transcriptome
Source: Plant Biotechnol J. 2018 Jun 25;17(1):206–19. doi: 10.1111/pbi.12958 (PMC6330540; doi:10.1111/pbi.12958)
Supplement: Supplementary file 10 — Data S9 GO enrichment analysis [file PBI-17-206-s011.xlsx]

## Sheet: Data S9
Data S9 GO enrichment analysis
			K1			K2			K3			K4			K5			K6			K7			K8			K9
GO.ID	Term	Annotated	Significant	Expected	pvalue	Significant	Expected	pvalue	Significant	Expected	pvalue	Significant	Expected	pvalue	Significant	Expected	pvalue	Significant	Expected	pvalue	Significant	Expected	pvalue	Significant	Expected	pvalue	Significant	Expected	pvalue
GO:0009834	secondary cell wall biogenesis	118	#N/A	#N/A	#N/A	45	2.63	1e-30	#N/A	#N/A	#N/A	#N/A	#N/A	#N/A	2	0.48	0.08434	#N/A	#N/A	#N/A	7	1.82	0.00243	#N/A	#N/A	#N/A	1	0.59	0.44779
GO:0071554	cell wall organization or biogenesis	2414	16	11.66	0.1285	134	53.8	1.2e-21	54	34.99	0.00135	52	21.46	7.4e-09	15	9.86	0.07286	59	76.27	0.98482	63	37.19	4.7e-05	31	18.95	0.00579	21	12.11	0.0113
GO:0000910	cytokinesis	1368	5	6.61	0.79146	83	30.49	5.6e-16	27	19.83	0.0691	12	12.16	0.55871	8	5.59	0.19949	118	43.22	2.2e-22	21	21.07	0.53684	12	10.74	0.38907	9	6.86	0.25151
GO:0051301	cell division	2700	5	13.05	0.99682	95	60.17	1.1e-05	50	39.14	0.04889	15	24.01	0.98212	12	11.03	0.424	258	85.3	1e-30	32	41.59	0.95027	15	21.19	0.93759	10	13.54	0.87202
GO:0010087	phloem or xylem histogenesis	302	4	1.46	0.05985	23	6.73	4.2e-07	1	4.38	0.98794	1	2.69	0.93295	4	1.23	0.03611	6	9.54	0.91724	11	4.65	0.00778	2	2.37	0.68683	3	1.51	0.19436
GO:0055114	oxidation-reduction process	11787	60	56.96	0.3521	324	262.67	3.2e-05	273	170.87	1.1e-15	135	104.81	0.00113	45	48.14	0.71077	327	372.39	0.996	200	181.57	0.07489	101	92.52	0.18321	54	59.13	0.78434
GO:0006629	lipid metabolic process	6733	29	32.54	0.767	106	150.04	0.99997	191	97.61	3.4e-19	80	59.87	0.00519	21	27.5	0.92326	199	212.72	0.84969	71	103.72	0.99985	46	52.85	0.85607	25	33.77	0.95752
GO:0006260	DNA replication	1078	1	5.21	0.99479	2	24.02	1	34	15.63	2.8e-05	4	9.59	0.98675	5	4.4	0.44999	158	34.06	1e-30	5	16.61	0.99978	2	8.46	0.99814	2	5.41	0.97224
GO:0006412	translation	3829	6	18.5	0.99983	22	85.33	1	26	55.51	1	5	34.05	1	6	15.64	0.99853	313	120.97	1e-30	27	58.98	1	19	30.05	0.98914	13	19.21	0.94907
GO:0007049	cell cycle	3289	10	15.89	0.95783	101	73.29	0.00087	54	47.68	0.19143	17	29.25	0.99524	16	13.43	0.27247	280	103.91	1e-30	41	50.66	0.93286	16	25.82	0.98638	17	16.5	0.48447
GO:0006334	nucleosome assembly	348	#N/A	#N/A	#N/A	5	7.76	0.88869	2	5.04	0.96228	#N/A	#N/A	#N/A	1	1.42	0.76002	85	10.99	1e-30	4	5.36	0.78482	#N/A	#N/A	#N/A	2	1.75	0.52185
GO:0008283	cell proliferation	639	2	3.09	0.81545	3	14.24	0.99994	12	9.26	0.22125	2	5.68	0.97799	3	2.61	0.48492	103	20.19	1e-30	1	9.84	0.99995	1	5.02	0.99362	1	3.21	0.96029
GO:0016570	histone modification	1600	2	7.73	0.99644	6	35.66	1	21	23.19	0.70769	2	14.23	0.99999	3	6.53	0.95971	150	50.55	1e-30	15	24.65	0.98659	4	12.56	0.99866	3	8.03	0.98729
GO:0044728	DNA methylation or demethylation	495	2	2.39	0.69146	1	11.03	0.99999	12	7.18	0.05973	1	4.4	0.98814	2	2.02	0.60121	75	15.64	3.4e-29	4	7.63	0.94732	1	3.89	0.98001	1	2.48	0.91766
GO:0007010	cytoskeleton organization	1870	8	9.04	0.68365	74	41.67	2.2e-06	31	27.11	0.248	12	16.63	0.90482	7	7.64	0.64332	107	59.08	4.5e-09	29	28.81	0.51147	11	14.68	0.86894	12	9.38	0.23295
GO:0048645	organ formation	639	3	3.09	0.59769	8	14.24	0.97397	10	9.26	0.44763	1	5.68	0.99675	3	2.61	0.48492	49	20.19	1.8e-08	12	9.84	0.28402	6	5.02	0.38681	7	3.21	0.04385
GO:0009790	embryo development	2470	12	11.94	0.53293	20	55.04	1	32	35.81	0.76559	11	21.96	0.99684	6	10.09	0.93932	125	78.04	2.4e-07	42	38.05	0.27775	14	19.39	0.91947	5	12.39	0.99481
GO:0031048	chromatin silencing by small RNA	229	1	1.11	0.67071	2	5.1	0.9645	1	3.32	0.96487	#N/A	#N/A	#N/A	1	0.94	0.60878	23	7.23	1.3e-06	1	3.53	0.97156	#N/A	#N/A	#N/A	#N/A	#N/A	#N/A
GO:0035266	meristem growth	622	4	3.01	0.35403	14	13.86	0.52214	14	9.02	0.07246	11	5.53	0.02506	2	2.54	0.72268	42	19.65	4.7e-06	16	9.58	0.03396	9	4.88	0.05921	5	3.12	0.20432
GO:0044772	mitotic cell cycle phase transition	179	1	0.86	0.58022	1	3.99	0.98238	5	2.59	0.12018	1	1.59	0.7982	#N/A	#N/A	#N/A	43	5.66	1.6e-25	#N/A	#N/A	#N/A	#N/A	#N/A	#N/A	#N/A	#N/A	#N/A
GO:0015770	sucrose transport	28	#N/A	#N/A	#N/A	8	0.62	1.3e-07	#N/A	#N/A	#N/A	#N/A	#N/A	#N/A	1	0.11	0.10828	1	0.88	0.59304	2	0.43	0.06886	#N/A	#N/A	#N/A	1	0.14	0.13136
GO:0030154	cell differentiation	3076	15	14.86	0.52228	72	68.55	0.3507	56	44.59	0.05043	27	27.35	0.5547	6	12.56	0.98717	137	97.18	4.4e-05	53	47.38	0.21973	24	24.14	0.54097	16	15.43	0.47679
GO:0009725	response to hormone	4475	23	21.62	0.41079	141	99.72	2.8e-05	78	64.87	0.05512	47	39.79	0.13671	20	18.28	0.37172	125	141.38	0.93317	109	68.93	2.1e-06	50	35.13	0.00839	22	22.45	0.56953
GO:0071705	nitrogen compound transport	1520	13	7.34	0.03544	39	33.87	0.20575	23	22.03	0.44662	12	13.52	0.70024	4	6.21	0.86933	44	48.02	0.74442	36	23.41	0.00829	30	11.93	5.5e-06	5	7.62	0.87972
GO:0009415	response to water	1479	13	7.15	0.02946	69	32.96	1.3e-08	22	21.44	0.48107	12	13.15	0.66488	3	6.04	0.94175	50	46.73	0.33191	44	22.78	3.7e-05	22	11.61	0.00372	14	7.42	0.01863
GO:0001101	response to acid chemical	4047	25	19.56	0.12684	147	90.19	6.3e-09	70	58.67	0.07475	35	35.99	0.59139	13	16.53	0.84666	115	127.86	0.89229	100	62.34	3.1e-06	43	31.77	0.02901	26	20.3	0.11978
GO:0046983	protein dimerization activity	2340	7	10.92	0.92147	59	52.34	0.18996	35	33.67	0.4318	23	19.99	0.27612	12	9.76	0.2744	123	72.06	1e-08	50	37.76	0.02922	34	18.84	0.00084	14	11.61	0.2758
GO:0005215	transporter activity	6332	50	29.55	0.0002	157	141.64	0.09604	88	91.12	0.64962	72	54.1	0.00863	31	26.42	0.2014	116	195	1	182	102.17	3.1e-14	89	50.97	2.5e-07	35	31.42	0.2774
GO:0019900	kinase binding	306	4	1.43	0.05619	12	6.85	0.04443	5	4.4	0.45018	1	2.61	0.92797	4	1.28	0.0402	39	9.42	9.7e-14	3	4.94	0.8725	#N/A	#N/A	#N/A	2	1.52	0.449
