# Supplementary material for: The developmental dynamics of the Populus stem transcriptome
Source: Plant Biotechnol J. 2018 Jun 25;17(1):206–19. doi: 10.1111/pbi.12958 (PMC6330540; doi:10.1111/pbi.12958)
Supplement: Supplementary file 11 — Data S10 Cell wall‐associated transcripts [file PBI-17-206-s002.xlsx]

## Sheet: Sheet1
Data S10 Cell-wall associated transcripts
Note: FPKM,fragments per kilobaseof exon per million fragments mapped; At: Arabidopsis thaliana
Transcript_id	Gene_id	At_gene_ID	SYMBOL	Cluster	Apex_FPKM	IN1_FPKM	IN2_FPKM	IN3_FPKM	IN4_FPKM	IN5_FPKM
Potri.001G367900.1.v3.0	Potri.001G367900	AT5G55730	FLA1	K3	175.79	164.565	120.42	69.1854	63.9716	71.4609
Potri.006G174900.1.v3.0	Potri.006G174900	--	--	K3	24.0531	19.8917	16.5565	13.3322	12.8556	13.6771
Potri.014G071700.1.v3.0	Potri.014G071700	AT2G45470	FLA8	K3	376.492	306.443	240.595	150.558	144.397	152.121
Potri.005G044100.1.v3.0	Potri.005G044100	--	--	K3	3.08001	3.32962	2.43397	1.39442	0.843147	0.760254
PB.23634.4	Potri.018G078700	--	--	K3	5.70844	4.53003	4.11053	1.66139	2.86234	4.23658
PB.9492.1	Potri.006G081200	--	--	K3	20.2193	16.3983	9.99409	4.95183	5.77894	5.58046
Potri.006G081200.1.v3.0	Potri.006G081200	--	--	K3	29.8254	19.7671	16.1774	8.52946	6.80054	8.55509
Potri.006G152800.1.v3.0	Potri.006G152800	--	--	K3	43.23	34.7759	25.5987	16.7516	14.9515	16.3535
Potri.006G245600.1.v3.0	Potri.006G245600	--	--	K3	55.1114	37.8623	19.8739	5.16871	2.24217	1.65891
PB.23195.1	Potri.018G075900	AT4G18670	LRX5	K3	68.6414	75.1509	60.1	34.8429	35.9799	34.2765
Potri.004G117800.1.v3.0	Potri.004G117800	AT3G02230	RGP1	K3	72.1685	51.4154	40.5829	32.2136	25.9326	27.2769
Potri.010G156700.1.v3.0	Potri.010G156700	AT3G08900	RGP3	K3	94.1328	81.0899	68.717	51.6526	45.1577	46.165
Potri.017G099100.1.v3.0	Potri.017G099100	AT3G02230	RGP1	K3	171.188	106.238	58.3757	29.2645	28.868	32.2088
Potri.006G116900.5.v3.0	Potri.006G116900	AT5G03760	ATCSLA09	K3	1.41336	1.07391	1.00206	0.450474	0.109759	0.15489
Potri.009G149700.1.v3.0	Potri.009G149700	AT5G22740	ATCSLA02	K3	97.4575	110.977	58.5727	26.6049	22.2145	23.6874
Potri.009G149700.5.v3.0	Potri.009G149700	AT5G22740	ATCSLA02	K3	1.76779	0.930438	0.877203	0.204315	0.297993	0.12214
Potri.006G004300.10.v3.0	Potri.006G004300	--	--	K3	1.8232	1.29792	0.601667	0.591203	0.217197	0.467995
Potri.018G029400.1.v3.0	Potri.018G029400	AT4G32410	CESA1	K3	51.3114	50.6148	42.9306	27.3986	23.1246	25.6898
PB.10290.4	Potri.006G052600	AT5G05170	CESA3	K3	5.40165	3.73677	2.97427	1.15119	3.10944	1.25195
Potri.006G052600.1.v3.0	Potri.006G052600	AT5G05170	CESA3	K3	9.66018	10.5577	7.51289	5.46018	3.92949	4.94359
PB.21438.2	Potri.016G054900	AT5G05170	CESA3	K3	7.22417	8.19648	5.95497	2.3065	2.61711	3.02461
PB.21438.4	Potri.016G054900	AT5G05170	CESA3	K3	5.73421	3.84989	2.8743	0.756818	0.646245	0.632552
PB.21438.5	Potri.016G054900	AT5G05170	CESA3	K3	3.70937	3.47778	2.34394	1.2204	1.4985	0.569607
Potri.016G054900.1.v3.0	Potri.016G054900	AT5G05170	CESA3	K3	25.2375	26.4533	18.7821	10.4682	7.94217	9.75879
Potri.005G194200.1.v3.0	Potri.005G194200	AT2G21770	CESA9	K3	24.2018	25.0298	18.6618	14.1371	10.7697	11.233
Potri.017G098700.1.v3.0	Potri.017G098700	AT5G60920	COB	K3	8.06826	6.26437	3.8755	1.21043	1.75174	2.29025
Potri.002G023900.1.v3.0	Potri.002G023900	AT1G75680	AtGH9B7	K3	29.2557	34.5229	21.0746	7.69997	5.14534	4.02503
PB.6621.1	Potri.004G162200	--	--	K3	8.76648	6.30566	2.91721	1.05493	0.339036	0.591372
Potri.008G013500.1.v3.0	Potri.008G013500	AT5G04885	--	K3	19.2053	12.1018	9.07547	6.86065	6.31538	6.64603
PB.12472.11	Potri.008G132700	AT1G70710	ATGH9B1	K3	18.8976	15.3949	7.16684	5.26348	7.3062	8.22769
PB.12472.3	Potri.008G132700	AT1G23210	AtGH9B6	K3	14.5985	9.92056	5.27633	3.83276	4.1541	7.48706
PB.12472.9	Potri.008G132700	AT1G70710	ATGH9B1	K3	28.8969	33.0658	19.5325	12.6061	12.5212	12.9875
Potri.008G132700.1.v3.0	Potri.008G132700	AT1G70710	ATGH9B1	K3	10.45	6.16816	4.57254	2.2873	3.31913	1.52829
PB.14060.3	Potri.009G153900	AT5G20940	--	K3	63.8603	52.1302	29.6136	14.6751	14.1334	17.6428
Potri.009G153900.1.v3.0	Potri.009G153900	AT5G20950	--	K3	93.9705	67.5495	44.6433	24.4793	22.8616	23.2587
Potri.009G153900.2.v3.0	Potri.009G153900	AT5G20950	--	K3	0.946212	0.785671	0.372337	0.144603	1.60389e-08	3.33695e-10
Potri.009G153900.3.v3.0	Potri.009G153900	AT5G20950	--	K3	2.29247	2.30561	1.68711	1.164	0.656086	0.402475
PB.15881.3	Potri.010G109200	AT1G70710	ATGH9B1	K3	3.49072	1.50027	0.932334	0.342822	0.226969	0.112126
Potri.010G109200.2.v3.0	Potri.010G109200	AT1G70710	ATGH9B1	K3	12.903	5.91483	3.84187	0.979855	1.22027	0.945859
Potri.014G126900.1.v3.0	Potri.014G126900	AT4G02290	AtGH9B13	K3	122.086	83.0215	29.516	3.52303	0.97961	0.928131
Potri.014G157600.1.v3.0	Potri.014G157600	AT2G32990	AtGH9B8	K3	4.32587	4.38179	2.2988	0.767298	1.21728	0.895282
Potri.019G037400.1.v3.0	Potri.019G037400	AT5G04885	--	K3	13.0531	9.92606	10.9696	7.54707	3.43327	3.51241
PB.4188.2	Potri.002G093900	AT1G78060	BXL7	K3	0.845825	0.719368	0.675429	0.253022	0.0637463	0.105259
Potri.002G093900.1.v3.0	Potri.002G093900	AT1G78060	BXL7	K3	13.0366	14.3241	9.19104	4.88984	4.03601	4.64199
Potri.004G173300.1.v3.0	Potri.004G173300	--	--	K3	2.4738	2.7009	1.69198	0.979211	1.43498	0.283419
PB.14388.2	Potri.009G087700	--	--	K3	1.39512	0.671391	0.710906	0.157029	0.226105	0.0798467
Potri.009G087700.2.v3.0	Potri.009G087700	--	--	K3	1.49063	1.84835	1.19003	0.330397	0.403547	0.305076
Potri.002G238800.1.v3.0	Potri.002G238800	AT4G13710	--	K3	24.6017	13.2255	4.2182	1.92525	1.76347	1.26754
Potri.006G218500.2.v3.0	Potri.006G218500	AT1G09880	--	K3	2.00176	1.13195	0.529275	0.493065	0.451394	0.285915
Potri.008G190000.1.v3.0	Potri.008G190000	--	--	K3	26.0219	27.7478	24.9842	13.8958	13.4265	15.8266
Potri.010G040800.1.v3.0	Potri.010G040800	AT1G23760	JP630	K3	3.8618	3.09499	1.85134	0.359959	0.0126212	0.284062
Potri.010G040900.1.v3.0	Potri.010G040900	AT1G23760	JP630	K3	6.54158	5.9619	3.34658	1.01236	0.724451	0.815761
Potri.010G229000.1.v3.0	Potri.010G229000	AT3G54920	PMR6	K3	46.9897	30.4937	21.0927	13.3968	10.455	12.2711
Potri.001G033800.v3.0.new1	Potri.001G033800	--	--	K3	0.874033	0.465068	0.373017	0.149745	0.0798283	0.285691
PB.13076.2	Potri.008G090000	AT2G03210	FUT2	K3	21.9699	16.9339	13.9496	11.7829	10.6147	11.409
Potri.001G071000.1.v3.0	Potri.001G071000	AT5G13870	EXGT-A4	K3	63.2507	51.4905	52.874	41.0923	20.0991	24.558
Potri.005G244100.1.v3.0	Potri.005G244100	--	--	K3	2.45441	2.05888	0.791597	0.113093	0.0146693	0.0654483
Potri.006G122900.1.v3.0	Potri.006G122900	AT2G36870	XTH32	K3	32.0799	36.1219	15.8172	14.6146	17.9327	20.9623
PB.16416.1	Potri.011G025800	--	--	K3	3.7434	4.00463	2.98141	0.969726	0.66348	0.887236
Potri.017G085300.2.v3.0	Potri.017G085300	AT2G03090	ATEXPA15	K3	13.0974	11.291	4.56672	0.552957	0.233705	0.174688
Potri.017G085300.3.v3.0	Potri.017G085300	AT2G03090	ATEXPA15	K3	9.49519	3.98499	1.93835	0.267297	4.35608e-05	2.97975e-05
PB.23727.3	Potri.018G101600	--	--	K3	15.4081	8.22191	3.45482	1.98949	1.37406	1.45907
PB.24161.7	Potri.019G125000	AT4G03210	XTH9	K3	12.7816	15.6431	9.91641	7.15488	7.01061	8.90514
Potri.019G125000.1.v3.0	Potri.019G125000	AT4G03210	XTH9	K3	284.425	225.035	126.858	79.8452	77.1637	86.6434
PB.540.3	Potri.001G162400	--	--	K3	15.0425	10.1391	9.86932	5.06684	2.75583	4.26294
Potri.001G162700.1.v3.0	Potri.001G162700	--	--	K3	8.57835	7.40535	5.51997	2.36962	1.71944	0.699834
Potri.006G134500.1.v3.0	Potri.006G134500	--	--	K3	13.4238	10.2254	12.6243	8.4161	5.98968	5.09068
PB.23119.2	Potri.018G051400	--	--	K3	2.15882	0.96979	0.216861	2.11011e-119	0.0334276	0
Potri.004G189900.1.v3.0	Potri.004G189900	AT1G08200	AXS2	K3	98.2235	96.3605	67.9164	35.9653	25.2711	26.1132
Potri.006G178500.1.v3.0	Potri.006G178500	AT4G30440	GAE1	K3	37.1094	36.3174	23.7405	10.9122	8.06774	7.76544
Potri.002G037400.1.v3.0	Potri.002G037400	AT3G54690	SETH3	K3	15.5154	15.4053	11.3927	6.82725	6.23228	7.02539
Potri.005G225700.1.v3.0	Potri.005G225700	AT3G54690	SETH3	K3	24.0907	25.7982	18.3526	11.5531	10.9734	12.1713
Potri.001G112000.1.v3.0	Potri.001G112000	AT1G63000	NRS/ER	K3	37.963	34.3658	26.3252	19.3885	18.8123	19.9704
Potri.008G094300.2.v3.0	Potri.008G094300	AT1G26570	UGD1	K3	8.94869	7.33794	4.05122	4.56044	4.28631	3.16486
Potri.010G159800.2.v3.0	Potri.010G159800	AT1G26570	UGD1	K3	4.28375	2.65767	4.47431	1.02386	2.05305	2.60812
Potri.002G204400.1.v3.0	Potri.002G204400	AT3G62830	UXS2	K3	2.69079	2.66995	1.62755	1.80753	0.332473	1.15074
Potri.002G204400.2.v3.0	Potri.002G204400	AT3G62830	UXS2	K3	27.2945	18.5377	12.1682	8.93576	8.68327	8.19363
PB.18742.1	Potri.013G040600	AT5G28840	GME	K3	9.28872	7.06361	6.56052	3.33223	3.52037	3.86061
Potri.013G040600.1.v3.0	Potri.013G040600	AT5G28840	GME	K3	17.7308	15.3527	11.3425	9.6583	8.52879	9.29215
Potri.014G129200.1.v3.0	Potri.014G129200	AT3G62830	UXS2	K3	59.6939	43.9209	34.4876	27.8739	22.6579	21.8262
PB.24574.3	Potri.T103900	AT5G28840	GME	K3	3.17249	2.51255	1.48173	0.650762	1.11189	1.17656
Potri.T103900.1.v3.0	Potri.T103900	AT5G28840	GME	K3	13.0314	9.55028	5.30764	4.1529	1.07778	2.40148
Potri.011G093500.1.v3.0	Potri.011G093500	AT5G55730	FLA1	K4	23.5816	37.3144	21.8456	9.42722	6.8563	5.68301
Potri.016G066500.2.v3.0	Potri.016G066500	AT3G52370	FLA15	K4	6.19524	14.1847	12.8276	8.60806	5.01494	8.23871
Potri.019G093300.1.v3.0	Potri.019G093300	--	--	K4	26.4741	69.7865	68.0659	31.2646	15.6921	17.4159
Potri.006G162300.1.v3.0	Potri.006G162300	AT4G18670	LRX5	K4	6.46948	8.09695	6.42085	3.50447	2.89846	2.512
Potri.T016600.1.v3.0	Potri.T016600	AT4G18670	LRX5	K4	3.93087	5.85835	4.20074	2.23575	1.72397	1.62038
PB.6637.1	Potri.004G168600	--	--	K4	14.0096	69.4165	85.5582	30.0196	6.47144	7.0318
PB.6637.2	Potri.004G168600	--	--	K4	3.92926	37.1453	56.0089	11.8602	4.73411	1.25491
Potri.004G168600.1.v3.0	Potri.004G168600	--	--	K4	0.386137	2.11449	2.53435	0.865482	0.296664	0.28948
Potri.004G168600.2.v3.0	Potri.004G168600	--	--	K4	5.64519	44.9017	53.7443	8.31738	2.69989	1.86464
Potri.004G168600.6.v3.0	Potri.004G168600	--	--	K4	0.92455	15.5489	12.5662	5.34104	0.748406	0.3628
Potri.004G168600.8.v3.0	Potri.004G168600	--	--	K4	4.13453	43.2549	49.1286	5.76746	4.553	3.69867
Potri.004G168600.9.v3.0	Potri.004G168600	--	--	K4	95.2363	663.091	720.357	201.618	86.4015	55.14
Potri.009G129900.4.v3.0	Potri.009G129900	--	--	K4	0.0883107	0.794172	0.940868	0.294359	0.131132	0.0251006
Potri.004G189000.1.v3.0	Potri.004G189000	AT5G22740	ATCSLA02	K4	39.2165	57.637	36.4556	10.7835	6.41359	5.74968
Potri.006G116900.1.v3.0	Potri.006G116900	AT5G03760	ATCSLA09	K4	4.45277	6.7523	4.85265	2.54263	0.984946	1.45607
Potri.006G116900.2.v3.0	Potri.006G116900	AT5G03760	ATCSLA09	K4	9.96636	16.686	12.2412	4.86225	3.63982	2.71735
Potri.006G116900.3.v3.0	Potri.006G116900	AT5G03760	ATCSLA09	K4	1.5233	3.09589	2.42643	0.716225	0.35216	0.312984
Potri.006G116900.4.v3.0	Potri.006G116900	AT5G03760	ATCSLA09	K4	1.13484	2.43518	2.47087	0.964022	0.680913	0.274557
Potri.006G116900.6.v3.0	Potri.006G116900	AT5G03760	ATCSLA09	K4	1.13764	3.73111	2.6463	1.04747	0.220702	0.189747
Potri.006G270900.1.v3.0	Potri.006G270900	AT2G24630	ATCSLC08	K4	17.6388	27.9142	25.4279	13.9395	10.1959	9.28625
Potri.009G149700.4.v3.0	Potri.009G149700	AT5G22740	ATCSLA02	K4	0.595403	1.06988	0.693815	0.205896	0.171623	0.0574083
PB.23437.1	Potri.018G009300	AT4G31590	ATCSLC05	K4	3.30107	6.67356	3.54934	2.61157	0.645949	0.852004
Potri.018G009300.1.v3.0	Potri.018G009300	AT4G31590	ATCSLC05	K4	14.6329	22.6222	18.645	6.52233	5.09395	4.17258
PB.8137.3	Potri.005G194200	AT2G21770	CESA9	K4	5.74678	10.6695	7.08296	7.04775	1.97955	3.75214
Potri.006G052600.2.v3.0	Potri.006G052600	AT5G05170	CESA3	K4	2.81091	4.7611	4.7539	1.38195	1.2916	1.59672
Potri.007G076500.1.v3.0	Potri.007G076500	AT4G39350	CESA6	K4	38.6698	53.635	44.875	24.0503	21.9371	22.1371
Potri.007G076500.3.v3.0	Potri.007G076500	AT4G39350	CESA6	K4	2.08771	3.96271	2.56469	2.15911	0.61145	0.692132
Potri.007G076500.5.v3.0	Potri.007G076500	AT4G39350	CESA6	K4	21.1988	24.764	18.1977	11.4861	8.44428	9.51065
Potri.016G054900.3.v3.0	Potri.016G054900	AT5G05170	CESA3	K4	0.909732	1.31824	1.50755	0.405121	0.203596	0.171175
PB.23496.5	Potri.018G029400	AT4G32410	CESA1	K4	27.3785	30.9065	27.4449	17.8933	14.8249	13.4615
PB.20528.2	Potri.015G060000	AT5G60920	COB	K4	51.1831	55.4793	47.9839	33.1611	25.7668	31.9232
PB.20528.3	Potri.015G060000	AT5G60920	COB	K4	7.49371	17.5125	15.0304	9.77444	10.349	6.72226
Potri.001G092200.1.v3.0	Potri.001G092200	AT4G11050	AtGH9C3	K4	10.8888	17.1329	10.0016	3.08705	2.05584	1.966
Potri.001G092200.2.v3.0	Potri.001G092200	AT4G11050	AtGH9C3	K4	1.02586	1.40826	1.17801	0.403761	0.0596552	6.00752e-09
Potri.001G092200.3.v3.0	Potri.001G092200	AT4G11050	AtGH9C3	K4	0.836479	2.01014	1.04355	0.14067	0.1923	0.112493
Potri.001G092200.4.v3.0	Potri.001G092200	AT4G11050	AtGH9C3	K4	4.51027	2.98018	6.28653	1.22455	0.33164	0.0154123
Potri.001G092200.5.v3.0	Potri.001G092200	AT1G64390	AtGH9C2	K4	3.67949	12.6352	3.61108	1.65996	1.31177	1.87854
Potri.009G153900.4.v3.0	Potri.009G153900	AT5G20940	--	K4	9.0598	16.4767	11.6319	9.059	3.36349	5.68835
Potri.014G157600.2.v3.0	Potri.014G157600	AT2G32990	AtGH9B8	K4	2.38748	3.35618	2.92691	1.15196	0.252307	0.940129
PB.4189.3	Potri.002G094000	--	--	K4	10.5841	19.7943	17.2027	11.6108	8.37752	11.476
PB.7903.3	Potri.005G120500	--	--	K4	1.25684	4.28581	3.20278	0.240372	0.231907	0.284371
PB.7903.4	Potri.005G120500	--	--	K4	1.41645	3.0967	2.12455	0.718253	0.396574	0.377039
Potri.005G120500.1.v3.0	Potri.005G120500	--	--	K4	17.3626	25.9862	20.8054	12.0088	6.08736	3.96326
PB.9263.1	Potri.006G009400	--	--	K4	1.27269	1.25643	0.989369	1.25995	0.637695	0.145646
PB.148.2	Potri.001G052300	AT4G13710	--	K4	0.195721	2.24056	1.57293	0.683101	0.42374	0.121143
PB.148.3	Potri.001G052300	AT4G13710	--	K4	0.258853	0.636843	1.30503	9.77396e-05	0.144184	0.218823
PB.148.5	Potri.001G052300	AT4G13710	--	K4	0.844444	2.86088	3.56095	1.21904	0.480483	0.312522
PB.148.6	Potri.001G052300	AT4G13710	--	K4	0.000195956	2.87381	3.09856	1.51091	0.286714	2.58639e-05
Potri.001G052300.1.v3.0	Potri.001G052300	AT4G13710	--	K4	38.0738	135.025	160.64	57.7241	26.078	21.1784
Potri.002G186900.2.v3.0	Potri.002G186900	AT3G62110	--	K4	11.1116	19.1557	16.294	11.3362	8.50909	6.86118
PB.5888.2	Potri.003G139100	AT4G23820	--	K4	11.8927	18.984	14.6298	7.46323	6.05031	5.81289
Potri.003G139100.1.v3.0	Potri.003G139100	AT4G23820	--	K4	38.9118	58.701	51.9928	30.5347	22.9935	24.1254
Potri.004G136000.1.v3.0	Potri.004G136000	--	--	K4	19.2904	21.4862	21.2168	14.585	7.7544	7.24818
Potri.008G182200.1.v3.0	Potri.008G182200	AT5G63180	--	K4	17.5764	51.6715	47.0221	10.3833	3.67745	2.67792
Potri.008G182200.2.v3.0	Potri.008G182200	AT5G63180	--	K4	1.07962	2.17037	1.91434	0.234515	0.234336	0.0676102
PB.12676.2	Potri.008G190000	--	--	K4	29.5999	33.6745	27.2441	16.6004	13.3151	12.3681
Potri.010G005500.v3.0.new5	Potri.010G005500	AT3G16850	--	K4	22.5631	30.7918	22.5718	11.7492	10.0606	13.0944
Potri.011G093400.2.v3.0	Potri.011G093400	--	--	K4	1.17389	3.19909	0.340826	0.0253037	0.0500133	0.00411987
Potri.012G079200.1.v3.0	Potri.012G079200	--	--	K4	8.84946	12.1343	7.74847	4.56503	2.42385	3.07833
Potri.T012700.1.v3.0	Potri.T012700	--	--	K4	202.322	376.459	332.641	217.763	190.782	220.269
PB.13071.4	Potri.008G088300	AT2G03090	ATEXPA15	K4	5.42908	11.8641	10.2795	7.06835	4.8608	4.63671
PB.13071.5	Potri.008G088300	AT1G69530	ATEXPA1	K4	12.2268	25.0793	27.6041	17.613	10.8744	11.4058
Potri.008G088300.1.v3.0	Potri.008G088300	AT2G03090	ATEXPA15	K4	4.43312	9.23976	7.93972	3.91219	4.57144	2.34136
Potri.008G088300.2.v3.0	Potri.008G088300	AT2G03090	ATEXPA15	K4	74.6642	138.264	139.718	82.8147	58.5174	55.5087
PB.10403.1	Potri.006G086100	AT2G37640	ATEXPA3	K4	57.6591	108.884	100.896	51.3507	34.6727	35.2038
PB.10403.3	Potri.006G086100	AT5G02260	ATEXPA9	K4	105.97	170.007	164.251	73.0255	54.4916	48.1809
PB.10403.4	Potri.006G086100	AT5G02260	ATEXPA9	K4	14.4202	26.1343	22.6918	10.2106	7.77541	8.25552
PB.18520.2	Potri.013G134300	--	--	K4	0.53363	2.7702	1.57463	0.527028	0.0112358	1.63773e-07
Potri.013G134300.1.v3.0	Potri.013G134300	--	--	K4	3.50975	11.9789	11.162	2.41113	0.394808	0.135577
PB.7163.1	Potri.004G123200	AT1G69530	ATEXPA1	K4	1.87792	3.66296	4.0912	0.8965	0.14098	0.0529366
Potri.004G123200.1.v3.0	Potri.004G123200	AT1G69530	ATEXPA1	K4	0.0085615	2.09746	3.29625	0.00027066	0.00236144	0.00976928
Potri.004G123200.2.v3.0	Potri.004G123200	AT1G69530	ATEXPA1	K4	9.82032	39.6155	46.3572	9.15652	0.819043	0.0858832
PB.18575.1	Potri.013G154700	AT2G03090	ATEXPA15	K4	2.85573	10.7099	16.903	6.01857	1.61632	0.350667
Potri.013G154700.1.v3.0	Potri.013G154700	AT2G40610	ATEXPA8	K4	14.7078	55.7303	70.8257	23.2973	5.60524	1.49658
Potri.013G154700.2.v3.0	Potri.013G154700	AT2G40610	ATEXPA8	K4	4.04503	19.254	28.4025	11.3149	1.39337	0.386048
PB.24312.2	Potri.019G057500	AT1G26770	ATEXPA10	K4	2.23758	11.6682	16.7023	5.08421	0.78718	0.213206
Potri.019G057500.2.v3.0	Potri.019G057500	AT1G26770	ATEXPA10	K4	20.8232	84.6884	132.198	34.0523	10.4471	2.95296
Potri.010G167200.2.v3.0	Potri.010G167200	AT1G26770	ATEXPA10	K4	36.832	43.1213	42.7079	19.0711	14.3935	15.2674
Potri.013G060800.1.v3.0	Potri.013G060800	AT1G69530	ATEXPA1	K4	72.9969	272.149	310.266	163.548	90.6911	72.3596
Potri.006G071200.1.v3.0	Potri.006G071200	AT4G14130	XTR7	K4	61.2087	88.4351	54.4516	35.0526	32.5856	40.217
PB.213.2	Potri.001G071000	AT5G13870	EXGT-A4	K4	53.5802	62.2117	65.3731	39.2796	31.1433	28.5971
Potri.004G021000.1.v3.0	Potri.004G021000	AT1G11545	XTH8	K4	34.0579	61.6133	69.1286	33.8696	18.7658	20.5436
Potri.003G046200.1.v3.0	Potri.003G046200	AT4G19410	--	K4	139.401	220.902	208.441	123.599	98.8658	112.404
PB.542.1	Potri.001G162700	--	--	K4	1.89539	3.4047	2.4603	0.884916	0.34153	0.170197
Potri.001G162700.v3.0.new1	Potri.001G162700	--	--	K4	10.6347	18.7502	5.4588	3.46571	0.676646	0.539389
Potri.001G162400.1.v3.0	Potri.001G162400	--	--	K4	124.667	168.343	130.966	91.5781	81.9736	84.5271
Potri.001G162500.1.v3.0	Potri.001G162500	--	--	K4	53.1628	91.7734	56.4584	30.7999	22.5821	19.146
Potri.001G162600.1.v3.0	Potri.001G162600	--	--	K4	51.2501	89.1341	54.7075	32.7141	24.2203	19.7668
PB.5469.2	Potri.003G002100	--	--	K4	4.20366	8.00958	7.97545	2.90475	2.1555	2.05236
Potri.003G002100.1.v3.0	Potri.003G002100	--	--	K4	3.26101	8.55551	6.54319	4.38036	2.46275	2.18802
Potri.003G002800.1.v3.0	Potri.003G002800	--	--	K4	6.69838	16.3821	12.81	7.75757	6.11316	4.9668
Potri.T151500.v3.0.new1	Potri.T151500	--	--	K4	5.61474	16.9239	14.829	9.6042	6.73162	5.22449
Potri.006G134600.1.v3.0	Potri.006G134600	--	--	K4	11.7772	14.5231	15.2352	10.4078	6.47028	5.41304
PB.19461.3	Potri.014G117100	--	--	K4	1.85628	5.55727	3.2277	1.03536	0.219177	0.196114
PB.19461.4	Potri.014G117100	--	--	K4	0.653873	1.76666	1.4344	0.222699	0.136181	0.121198
PB.19461.5	Potri.014G117100	--	--	K4	0.415133	1.60671	1.29471	0.416956	0.100982	6.49228e-06
PB.19461.6	Potri.014G117100	--	--	K4	1.36627	2.43369	0.942165	0.234283	0.297293	0.135644
Potri.014G117100.1.v3.0	Potri.014G117100	--	--	K4	52.0852	94.15	59.9722	14.4741	4.97889	3.30044
PB.22682.1	Potri.017G059100	AT3G23820	GAE6	K4	22.8698	64.4649	70.8513	41.2704	24.8556	19.4097
Potri.008G060100.1.v3.0	Potri.008G060100	AT2G39770	CYT1	K4	18.6639	21.8622	16.8455	13.3911	11.2897	10.8986
PB.16184.3	Potri.010G198800	AT2G39770	CYT1	K4	2.29712	5.63128	4.13883	0.8477	0.866578	1.01675
Potri.010G198800.5.v3.0	Potri.010G198800	AT2G39770	CYT1	K4	2.61652	5.74399	4.12869	3.97529	2.71914	1.21537
Potri.017G115500.1.v3.0	Potri.017G115500	AT3G02570	MEE31	K4	17.0392	24.2655	20.2847	12.3343	11.3912	11.7185
Potri.001G383500.1.v3.0	Potri.001G383500	AT1G78570	RHM1	K4	47.6451	54.5223	45.196	28.167	30.1923	24.4394
Potri.017G092000.2.v3.0	Potri.017G092000	AT3G29360	UGD1	K4	2.55559	3.23944	2.12024	1.81924	6.1723e-05	2.23005
Potri.005G053000.1.v3.0	Potri.005G053000	AT5G28840	GME	K4	133.727	157.617	116.071	62.9084	52.8746	60.1649
Potri.002G175400.1.v3.0	Potri.002G175400	--	--	K8	33.7027	102.914	125.068	99.738	83.2977	71.4345
Potri.014G102500.1.v3.0	Potri.014G102500	--	--	K8	7.67112	19.8845	27.6319	24.4482	18.9841	16.8598
PB.14536.1	Potri.009G129900	--	--	K8	20.956	317.424	430.969	175.074	107.922	98.4452
Potri.009G129900.1.v3.0	Potri.009G129900	--	--	K8	0.651733	5.2131	11.5089	3.61828	2.00202	1.40633
PB.17198.1	Potri.011G152300	AT1G32900	WAXY	K8	0.170362	1.26014	1.98062	1.84823	1.33697	1.08891
PB.17198.2	Potri.011G152300	AT1G32900	WAXY	K8	0.234692	1.74883	2.47788	2.39304	1.654	1.37769
PB.7609.2	Potri.005G027600	AT4G39350	CESA6	K8	0.114597	2.48633	2.41634	1.59172	2.29245	0.19784
Potri.002G152600.1.v3.0	Potri.002G152600	AT5G62150	--	K8	0.763869	5.61004	6.97319	5.72161	5.23636	4.87243
Potri.001G098800.1.v3.0	Potri.001G098800	AT4G09740	AtGH9B14	K8	3.52969	8.62564	11.3366	10.8588	9.79051	6.50543
PB.4800.2	Potri.003G022900	AT5G64570	XYL4	K8	0.225551	1.22441	1.41767	1.68512	0.932647	0.774869
Potri.007G022000.1.v3.0	Potri.007G022000	AT5G66460	MAN7	K8	0.833199	1.41252	3.64672	2.88014	1.48947	0.0669713
Potri.002G110000.1.v3.0	Potri.002G110000	AT4G24430	--	K8	0.139091	1.16776	2.41554	1.45362	1.05622	1.53757
PB.14480.2	Potri.009G114600	--	--	K8	24.8455	107.071	106.882	96.5012	85.3503	85.0575
Potri.015G087800.1.v3.0	Potri.015G087800	AT1G67750	--	K8	49.1034	170.567	247.171	140.842	83.8106	61.5217
PB.5953.3	Potri.003G159700	AT5G13870	EXGT-A4	K8	2.03835	4.10598	12.4839	7.97065	2.91078	3.10463
PB.5953.4	Potri.003G159700	AT5G13870	EXGT-A4	K8	1.10843	4.07915	7.4242	3.37867	3.73686	0.964187
Potri.003G159700.1.v3.0	Potri.003G159700	AT5G13870	EXGT-A4	K8	4.28293	9.69824	20.0887	10.2049	4.56721	2.98914
Potri.003G159700.3.v3.0	Potri.003G159700	AT5G13870	EXGT-A4	K8	56.4477	138.04	324.717	158.962	54.2674	47.1064
PB.18800.1	Potri.013G060800	AT1G69530	ATEXPA1	K8	4.13626	18.5278	19.6818	12.8505	7.1342	4.44502
PB.19454.1	Potri.014G115000	--	--	K8	0.741832	1.4964	5.16127	3.40294	2.29461	1.32016
Potri.014G115000.1.v3.0	Potri.014G115000	--	--	K8	1.32349	6.10859	22.6928	19.1807	11.2103	11.8605
Potri.019G057500.3.v3.0	Potri.019G057500	AT1G26770	ATEXPA10	K8	4.23775	32.1699	45.7799	18.9333	3.44657	2.38524
Potri.019G057500.4.v3.0	Potri.019G057500	AT1G26770	ATEXPA10	K8	0.092956	0.211855	1.24408	0.118831	3.10381e-15	1.59454e-05
PB.7522.9	Potri.004G234100	AT4G19420	--	K8	3.12641	5.68776	12.7305	2.97672	4.51917	4.96761
PB.7539.3	Potri.005G001500	AT1G57590	--	K8	0.393848	2.28006	3.32647	2.37543	1.01334	1.68929
PB.5640.3	Potri.003G072700	--	--	K8	6.61794	15.0352	19.5749	11.0487	9.71138	10.1787
PB.5641.1	Potri.003G072800	AT3G14310	ATPME3	K8	31.4609	76.8306	101.751	65.4589	46.774	45.5456
PB.17266.3	Potri.012G014500	AT4G02330	ATPMEPCRB	K8	1.51708	7.62556	9.10477	9.12631	7.24402	6.23649
Potri.012G014500.1.v3.0	Potri.012G014500	AT3G49220	PME34	K8	14.1317	32.4718	41.4775	34.6484	31.4088	32.4659
Potri.T148200.v3.0.new1	Potri.T148200	--	--	K8	0.912393	6.33554	7.63147	6.05741	5.31333	3.88217
PB.2482.3	Potri.001G320000	AT3G23820	GAE6	K8	95.2222	241.167	308.687	224.619	165.811	157.071
Potri.001G320000.1.v3.0	Potri.001G320000	AT3G23820	GAE6	K8	3.76931	10.8106	16.7592	14.961	11.643	12.1296
PB.19292.2	Potri.014G068400	AT4G00110	GAE3	K8	0.259181	0.835472	2.52671	1.60742	1.91162	1.35459
PB.21777.3	Potri.016G020000	AT1G30620	HSR8	K8	0.161364	2.13924	2.19263	2.34077	2.01379	1.712
PB.16184.16	Potri.010G198800	AT2G39770	CYT1	K8	8.57591	21.5328	22.7396	14.6191	14.5359	14.7473
PB.16184.4	Potri.010G198800	AT2G39770	CYT1	K8	0.000413587	5.70045	8.06954	4.13302	3.22128	6.78546
Potri.004G099100.1.v3.0	Potri.004G099100	AT3G02570	MEE31	K8	4.93617	12.6065	10.7762	8.79058	7.30971	7.44231
Potri.011G103700.2.v3.0	Potri.011G103700	AT3G14790	RHM3	K8	0.730601	3.40689	4.31837	1.46623	3.52549	2.94363
Potri.001G320800.1.v3.0	Potri.001G320800	--	--	K1	0.0762082	0.318263	1.50294	5.42645	3.84309	3.61449
Potri.003G079900.1.v3.0	Potri.003G079900	--	--	K1	1.84453	3.03981	6.40689	7.34696	5.54107	4.47421
Potri.019G049700.1.v3.0	Potri.019G049700	AT3G03050	CSLD3	K1	3.10072	2.21401	3.10397	6.28546	2.33186	2.48443
PB.3638.3	Potri.002G197200	AT1G02640	BXL2	K1	1.90232e-16	0.121045	1.16528	2.43712	1.81811	1.22088
Potri.002G197200.v3.0.new2	Potri.002G197200	AT1G02640	BXL2	K1	0.276426	0.0372392	1.25493	3.83153	0.668302	1.07779
PB.3310.4	Potri.002G110000	AT4G24430	--	K1	3.18055e-06	0.341936	0.107347	1.30781	1.15787	0.553265
Potri.018G036700.v3.0.new2	Potri.018G036700	--	--	K1	8.5284	0.271701	0.246954	24.9304	13.7644	6.15496
Potri.005G061600.2.v3.0	Potri.005G061600	AT3G18660	PGSIP1	K1	0.121115	0.407362	0.00140888	0.89995	0.920784	2.39435e-24
Potri.007G008500.1.v3.0	Potri.007G008500	AT4G37800	XTH7	K1	0.00523664	46.9651	154.077	198.066	25.9276	83.2743
PB.7522.13	Potri.004G234100	AT4G19420	--	K1	2.81108e-12	0.212958	0.151027	2.41765	1.65767	0.533723
PB.7522.14	Potri.004G234100	AT4G19420	--	K1	0.311493	1.70553	4.9634	8.28252	4.98197	4.26522
Potri.006G162300.v3.0.new1	Potri.006G162300	AT4G18670	LRX5	K6	1.80133	0.000288339	0.602282	0.609762	0.108149	0.495169
Potri.010G083100.1.v3.0	Potri.010G083100	--	--	K6	16.3012	3.36084	1.38404	0.417663	0.230013	0.15229
PB.23515.1	Potri.018G035100	--	--	K6	12.7131	3.19647	0.700572	0.304798	0.438452	0.389072
Potri.008G097600.1.v3.0	Potri.008G097600	AT3G08900	RGP3	K6	15.2597	7.06294	4.64281	2.93477	2.18213	2.60033
PB.13745.7	Potri.009G060800	AT5G05170	CESA3	K6	1.57321	0.314732	3.0595e-14	0.349261	0.236592	0.209075
PB.19612.2	Potri.014G155300	AT2G32530	ATCSLB03	K6	6.13927	1.82744	0.470997	0.163651	0.14481	0.179203
PB.19612.4	Potri.014G155300	--	--	K6	5.81443	0.880839	0.0534775	0.0530806	0	0
PB.19612.5	Potri.014G155300	AT2G32530	ATCSLB03	K6	6.72338	0.983954	0.187226	0.0974917	0.0480213	9.75569e-09
Potri.002G227300.2.v3.0	Potri.002G227300	--	--	K6	3.9202	0.20479	5.32357e-06	4.66371e-17	0.000362988	1.14619e-05
Potri.014G155300.1.v3.0	Potri.014G155300	AT2G32530	ATCSLB03	K6	1.34062	0.354127	0.0186955	5.77583e-07	1.18054e-09	4.88087e-09
Potri.013G082200.v3.0.new1	Potri.013G082200	AT3G03050	CSLD3	K6	6.2979	2.37303	3.36225	3.43796	1.04411	3.01226
Potri.014G125100.1.v3.0	Potri.014G125100	AT1G02730	ATCSLD5	K6	49.7403	18.1841	8.75001	6.85958	8.37874	8.63089
PB.4548.1	Potri.002G200300	AT1G02730	ATCSLD5	K6	15.2416	5.44024	2.67309	1.63149	1.66059	1.80364
Potri.001G369100.1.v3.0	Potri.001G369100	--	--	K6	3.25235	0.389054	1.08311	1.96585	2.00454	2.11103
PB.9244.1	Potri.006G004200	--	--	K6	6.91388	1.00657	0.108461	0.0566853	0.0195455	0.0248102
Potri.003G142300.1.v3.0	Potri.003G142300	--	--	K6	3.70432	0.416021	0.260676	0.316094	0.546383	0.618693
Potri.014G125300.2.v3.0	Potri.014G125300	--	--	K6	3.44711	1.74229	0.870123	0.829789	0.895985	0.967261
PB.4552.1	Potri.002G202400	AT4G02290	AtGH9B13	K6	5.52163	0.172895	0.140491	0.171165	0.101813	6.30813e-53
Potri.002G202400.v3.0.new1	Potri.002G202400	AT4G02290	AtGH9B13	K6	14.0268	0.871659	0.393734	0.168341	0.0855283	0.112209
PB.15881.2	Potri.010G109200	AT1G70710	ATGH9B1	K6	2.34275	1.08951	0.396164	0.263617	0.200303	0.180258
Potri.010G109200.1.v3.0	Potri.010G109200	AT1G70710	ATGH9B1	K6	40.856	16.5836	4.77974	2.49929	2.3794	3.37325
Potri.001G206800.2.v3.0	Potri.001G206800	AT5G64570	XYL4	K6	24.6938	9.35253	5.43182	3.20906	3.00999	3.55286
PB.12375.12	Potri.008G108100	AT5G49360	BXL1	K6	1.87934	0.272778	0.264705	0.160936	0.119902	0.328346
Potri.008G108100.1.v3.0	Potri.008G108100	AT5G49360	BXL1	K6	3.65507	0.378514	1.03618	1.69993	0.746681	0.586574
PB.14388.3	Potri.009G087700	--	--	K6	3.47947	1.76056	1.72337	1.90637	1.15558	1.00289
Potri.009G087700.1.v3.0	Potri.009G087700	--	--	K6	2.31735	0.00587456	0.116996	0.19735	0.285435	0.177529
Potri.006G122000.1.v3.0	Potri.006G122000	AT3G54920	PMR6	K6	51.6413	26.9328	19.5271	15.871	16.3113	18.8831
Potri.013G005000.1.v3.0	Potri.013G005000	--	--	K6	1.91272	0.220277	0.0347187	0.0128746	0	0
Potri.004G080200.1.v3.0	Potri.004G080200	AT3G03220	ATEXPA13	K6	26.1781	14.9739	13.7531	11.4644	13.0184	14.3733
Potri.014G146100.1.v3.0	Potri.014G146100	AT4G14130	XTR7	K6	65.0755	37.3192	42.9263	33.7636	30.3801	30.4785
Potri.016G098600.1.v3.0	Potri.016G098600	AT2G36870	XTH32	K6	9.04483	3.78668	1.46203	1.03317	0.989016	1.00677
Potri.018G098200.1.v3.0	Potri.018G098200	--	--	K6	278.684	108.887	33.1077	6.85174	2.42777	0.100079
PB.23727.2	Potri.018G101600	--	--	K6	5.03046	2.56697	0.696654	1.54222	0.836917	0.397961
Potri.018G101600.1.v3.0	Potri.018G101600	--	--	K6	41.0822	17.2205	6.77237	4.4795	3.2645	3.34849
PB.24161.5	Potri.019G125000	AT4G03210	XTH9	K6	12.2721	0.000546182	0.701543	1.46428	0.244924	1.16435
PB.4857.1	Potri.003G046200	AT4G19410	--	K6	11.7951	4.11993	1.69892	2.27244	4.824	2.91353
PB.4857.6	Potri.003G046200	AT4G19410	--	K6	1.77744	1.16816	0.000166468	0.341898	1.5074	0.396343
Potri.002G202500.1.v3.0	Potri.002G202500	--	--	K6	14.2671	6.74351	5.81592	4.67918	4.55963	4.70173
PB.4967.2	Potri.003G076900	AT5G47500	PME68	K6	1.233	0.482321	0.172169	0.0499333	0.0172864	0.135859
Potri.003G076900.2.v3.0	Potri.003G076900	AT5G47500	PME68	K6	11.9814	5.08703	1.82309	0.634505	0.826928	1.09212
Potri.018G051400.1.v3.0	Potri.018G051400	--	--	K6	34.9247	9.47487	0.893386	0.216887	0.029639	0.0364748
PB.7892.1	Potri.005G116200	AT3G51160	MUR1	K6	38.5901	10.1107	3.87935	1.46435	1.23549	0.734325
Potri.002G061900.5.v3.0	Potri.002G061900	AT1G79500	AtkdsA1	K6	8.90874	5.62695	3.41474	2.70147	3.35662	4.83311
PB.12022.1	Potri.008G006700	AT2G39770	CYT1	K6	1.48687	0.368656	0.290979	0.267564	0.128913	0.0519864
PB.20663.4	Potri.015G094700	AT3G48530	KING1	K2	1.98231	4.24838	4.11314	6.16218	7.8826	7.43583
Potri.014G168100.1.v3.0	Potri.014G168100	--	--	K2	5.67714	9.45197	10.9933	11.192	13.4865	15.9236
Potri.006G129200.1.v3.0	Potri.006G129200	--	--	K2	3.76429	10.5242	39.7281	93.3577	97.7254	108.377
Potri.016G088700.1.v3.0	Potri.016G088700	--	--	K2	14.8659	19.7397	30.7379	53.5174	67.4024	67.8042
PB.2486.3	Potri.001G320800	--	--	K2	0.370024	0.488147	9.89311	28.9322	30.3912	30.4595
Potri.004G210600.1.v3.0	Potri.004G210600	--	--	K2	0.0854985	0.017777	4.39408	23.9514	34.9916	29.6861
Potri.009G012100.1.v3.0	Potri.009G012100	--	--	K2	0.44113	0.079837	7.68992	44.7047	71.0486	64.371
Potri.009G012200.1.v3.0	Potri.009G012200	--	--	K2	0.0644259	0.0172764	27.4564	152.23	258.343	238.803
PB.17267.2	Potri.012G015000	--	--	K2	0.043259	0.162241	9.24022	48.3434	79.8434	69.0186
PB.17267.3	Potri.012G015000	--	--	K2	0	0.0565868	3.4997	26.5104	46.5521	45.6997
Potri.012G015000.1.v3.0	Potri.012G015000	--	--	K2	8.6289e-08	0.0377687	0.840873	1.98173	2.78153	3.29012
Potri.012G015000.2.v3.0	Potri.012G015000	--	--	K2	0	0.0109214	2.51985	20.9956	31.6883	30.5177
Potri.012G127900.1.v3.0	Potri.012G127900	--	--	K2	1.24612	2.79248	5.91921	14.5218	16.4675	20.5525
Potri.012G127900.2.v3.0	Potri.012G127900	--	--	K2	2.4803	3.7453	9.18399	19.3443	24.179	23.3471
Potri.013G014200.1.v3.0	Potri.013G014200	--	--	K2	0.0768079	0.0464146	7.85321	77.5711	153.245	141.813
Potri.013G151300.1.v3.0	Potri.013G151300	--	--	K2	0	0	2.18632	14.668	22.3934	20.454
PB.19055.1	Potri.013G151400	--	--	K2	0.00017455	0	2.08267	14.9869	22.6929	21.3905
PB.19056.1	Potri.013G151400	--	--	K2	0.0478649	0.0451814	6.20101	49.0072	103.336	84.436
Potri.013G151500.1.v3.0	Potri.013G151500	--	--	K2	0.165654	0.14612	8.09806	70.6042	146.684	139.011
Potri.015G013300.1.v3.0	Potri.015G013300	--	--	K2	0.0795855	0.074314	15.3671	101.474	180.114	171.992
Potri.015G129400.1.v3.0	Potri.015G129400	--	--	K2	3.43932	8.4101	27.5186	66.7146	73.1168	82.8001
Potri.019G121100.1.v3.0	Potri.019G121100	--	--	K2	0.0871713	0.133497	1.83523	12.898	21.7096	17.6561
PB.24472.4	Potri.019G121200	--	--	K2	0	0	0.42837	2.67684	5.00423	4.37323
PB.24475.6	Potri.019G122800	--	--	K2	1.62826e-50	0	0.570022	2.73002	5.94415	5.72458
Potri.019G123100.1.v3.0	Potri.019G123100	--	--	K2	0	0.0480053	1.50367	8.36797	14.4809	13.3205
Potri.019G123200.1.v3.0	Potri.019G123200	--	--	K2	0.022579	0.041457	0.434396	2.84711	5.25604	4.05085
Potri.010G244900.1.v3.0	Potri.010G244900	AT5G06390	FLA17	K2	13.8215	11.0884	11.0713	22.4795	28.5889	29.1914
Potri.008G012400.1.v3.0	Potri.008G012400	AT3G52370	FLA15	K2	9.19433	14.6796	14.8204	21.4162	25.0742	23.3133
Potri.014G175200.2.v3.0	Potri.014G175200	AT5G48385	--	K2	11.5559	11.3167	14.0502	26.9585	25.6285	23.4837
Potri.007G139200.1.v3.0	Potri.007G139200	--	--	K2	0.0501667	0.059679	1.8036	7.67249	8.83161	9.19581
Potri.009G098700.1.v3.0	Potri.009G098700	--	--	K2	0.130509	1.40409	4.78487	11.7961	14.9304	13.2979
Potri.008G026400.1.v3.0	Potri.008G026400	AT5G03760	ATCSLA09	K2	0.79219	1.01874	5.24789	23.7722	35.8121	38.1903
Potri.010G234100.1.v3.0	Potri.010G234100	AT1G23480	ATCSLA03	K2	1.73836	2.62823	1.13314	3.06057	4.14978	4.79528
PB.3836.2	Potri.002G257900	AT5G44030	CESA4	K2	0.684165	0.769383	8.39594	31.2122	34.367	41.7106
Potri.002G257900.1.v3.0	Potri.002G257900	AT5G44030	CESA4	K2	4.7592	8.64376	28.2211	97.4203	123.897	125.011
PB.10745.3	Potri.006G181900	AT5G17420	IRX3	K2	0.0828463	0.0530608	1.04059	4.85103	7.20932	5.94124
PB.10745.4	Potri.006G181900	AT5G17420	IRX3	K2	0.0815687	0.207887	0.306918	0.947061	1.1571	1.56183
Potri.006G181900.1.v3.0	Potri.006G181900	AT5G17420	IRX3	K2	2.44287	4.56811	19.2018	82.3164	101.624	99.0079
Potri.006G181900.2.v3.0	Potri.006G181900	AT5G17420	IRX3	K2	0.0957754	0.61155	3.00598	6.51801	15.3084	16.6077
PB.23735.3	Potri.018G103900	AT5G17420	IRX3	K2	0.000310911	0.248059	0.0655146	1.04643	2.02663	1.78228
PB.23735.4	Potri.018G103900	AT5G17420	IRX3	K2	0.0529263	0.234207	0.988369	4.00858	3.79183	3.05525
PB.23735.5	Potri.018G103900	AT5G17420	IRX3	K2	0.0687144	0.216486	1.07657	2.90355	3.18483	3.3511
Potri.018G103900.1.v3.0	Potri.018G103900	AT5G17420	IRX3	K2	2.62854	5.22384	13.8187	39.7531	45.9087	50.4961
PB.6992.1	Potri.004G059600	AT4G18780	CESA8	K2	1.49304	4.23022	16.2498	56.7149	80.9084	77.3082
PB.6992.2	Potri.004G059600	AT4G18780	CESA8	K2	0.298999	1.33933	8.33675	21.6034	27.7408	28.0468
PB.6992.4	Potri.004G059600	AT4G18780	CESA8	K2	1.99464	1.94516	3.7185	27.1652	41.5567	44.0825
PB.6992.5	Potri.004G059600	AT4G18780	CESA8	K2	0.098971	0.185393	1.30394	4.55677	3.98431	4.10831
PB.6992.6	Potri.004G059600	AT4G18780	CESA8	K2	0.613276	0.159052	1.008	6.46792	7.68219	5.6774
Potri.004G059600.1.v3.0	Potri.004G059600	AT4G18780	CESA8	K2	0.000234859	0.00117954	0.0838078	0.320257	0.441761	0.27045
PB.16953.2	Potri.011G069600	AT4G18780	CESA8	K2	0.558399	0.738944	1.65992	4.76139	4.97394	3.64305
PB.16953.3	Potri.011G069600	AT4G18780	CESA8	K2	0.271857	1.13193	3.17767	7.44624	4.15507	8.13079
PB.16953.4	Potri.011G069600	AT4G18780	CESA8	K2	0.0881653	0.0578657	0.601941	1.57472	1.08582	1.40309
Potri.011G069600.1.v3.0	Potri.011G069600	AT4G18780	CESA8	K2	3.79634	4.34587	10.5066	26.9381	29.189	26.1867
Potri.011G069600.v3.0.new1	Potri.011G069600	AT4G18780	CESA8	K2	0.0947287	0.751013	0.933571	1.8799	2.80145	2.10227
Potri.004G117200.1.v3.0	Potri.004G117200	--	--	K2	0.00768085	0.0136329	1.19511	15.7258	29.6739	24.6447
PB.21000.2	Potri.015G060100	AT5G15630	COBL4	K2	0.220716	0.0440097	1.03327	3.54676	3.756	4.13819
PB.21000.3	Potri.015G060100	AT5G15630	COBL4	K2	2.01586	4.71337	12.5694	26.7512	30.0738	31.5783
Potri.015G060100.1.v3.0	Potri.015G060100	AT5G15630	COBL4	K2	1.54719	2.71708	5.85534	17.41	17.4579	18.185
Potri.008G030200.1.v3.0	Potri.008G030200	--	--	K2	1.41832	3.28997	13.3408	36.7851	48.3537	49.4919
Potri.010G231000.1.v3.0	Potri.010G231000	--	--	K2	0.332413	0.928837	1.64262	4.22509	5.1029	5.54983
Potri.012G135100.1.v3.0	Potri.012G135100	AT5G62150	--	K2	3.06595	1.3391	2.57266	7.36423	11.4924	12.0855
Potri.014G077900.1.v3.0	Potri.014G077900	AT5G62150	--	K2	0.042332	0.145704	0.712219	1.92275	3.33083	3.23257
Potri.002G225200.v3.0.new2	Potri.002G225200	AT2G32990	AtGH9B8	K2	0.0690781	0.105299	0.268937	1.0626	1.59882	2.2497
PB.24245.1	Potri.019G037400	AT5G20950	--	K2	0.0969567	0.244128	0.827189	1.12448	1.4311	1.60467
Potri.019G069300.1.v3.0	Potri.019G069300	AT1G71380	ATGH9B3	K2	19.8627	27.1209	51.0684	79.1767	104.189	111.099
PB.3328.1	Potri.002G113100	AT1G58370	RXF12	K2	2.51725	5.14143	6.01876	7.9235	8.94479	10.5469
PB.3328.2	Potri.002G113100	AT1G58370	RXF12	K2	6.04709	8.6098	13.0921	22.1082	21.7201	19.8093
PB.8274.2	Potri.005G229600	AT5G66460	MAN7	K2	3.6951	9.20839	6.62926	13.0363	13.8658	13.2235
PB.11158.5	Potri.007G022000	AT5G66460	MAN7	K2	1.89144	5.13733	4.57142	6.98545	7.45024	8.16695
PB.11158.6	Potri.007G022000	AT5G66460	MAN7	K2	3.50656	6.50721	8.50708	10.669	13.9835	16.7099
PB.10498.2	Potri.006G109900	AT5G01930	MAN6	K2	11.2609	18.4639	25.923	40.5557	35.3132	44.5631
Potri.006G109900.3.v3.0	Potri.006G109900	AT5G01930	MAN6	K2	3.83456	12.4869	17.7051	30.1543	35.586	31.3657
Potri.016G138600.1.v3.0	Potri.016G138600	AT5G01930	MAN6	K2	6.02194	10.3142	15.6295	32.3262	34.1767	35.8949
Potri.016G138600.v3.0.new1	Potri.016G138600	AT5G01930	MAN6	K2	0.905305	4.35899	6.32647	9.77017	10.9013	14.1096
PB.22143.2	Potri.016G138600	--	--	K2	0.135503	0.536531	0.551243	1.06398	1.22328	1.5074
PB.14133.2	Potri.009G006900	AT2G28100	ATFUC1	K2	1.32753	2.26184	3.6535	4.35713	5.28578	5.56244
Potri.009G006900.1.v3.0	Potri.009G006900	AT2G28100	ATFUC1	K2	18.4269	24.5295	37.721	49.5872	51.9752	51.5297
PB.16000.10	Potri.010G141400	AT5G49360	BXL1	K2	0.269222	0.0167813	0.415547	0.91835	4.26239	4.16178
PB.16000.2	Potri.010G141400	AT5G49360	BXL1	K2	0.236535	0.162134	0.026936	1.18041	5.54243	5.09187
PB.16000.4	Potri.010G141400	AT5G49360	BXL1	K2	2.96745	4.61281	5.92805	10.8055	24.0948	33.0811
Potri.010G141400.1.v3.0	Potri.010G141400	AT5G49360	BXL1	K2	2.20225	3.05361	4.65349	9.65027	16.7137	24.3103
PB.3638.5	Potri.002G197200	AT1G02640	BXL2	K2	0.000132096	0.204907	0.465574	2.10113	2.16747	1.64743
Potri.002G197200.v3.0.new1	Potri.002G197200	AT1G02640	BXL2	K2	0.000416187	0.262849	1.59571	1.76418	2.6178	3.52281
PB.19484.1	Potri.014G122200	AT1G02640	BXL2	K2	4.11397e-16	0.378853	1.00286	1.45268	2.13384	1.66712
PB.19484.3	Potri.014G122200	AT1G02640	BXL2	K2	9.51788e-05	0.341718	1.47469	1.27751	2.08173	2.2936
Potri.014G122200.1.v3.0	Potri.014G122200	AT1G02640	BXL2	K2	2.28419	8.11012	21.6007	33.3289	41.5053	43.8257
Potri.001G339500.2.v3.0	Potri.001G339500	AT4G24780	--	K2	2.90265	6.10138	9.53488	14.1635	18.2164	20.807
PB.17946.1	Potri.012G091300	AT1G67750	--	K2	0.494689	2.72437	3.53406	5.18368	7.89087	8.81663
Potri.012G091500.2.v3.0	Potri.012G091500	AT1G67750	--	K2	1.80332	5.15465	5.82743	9.86589	16.1969	14.7937
Potri.001G463000.1.v3.0	Potri.001G463000	AT1G23460	--	K2	0.842871	1.74862	5.60082	13.1773	13.2479	13.8437
PB.3310.1	Potri.002G110000	AT4G24430	--	K2	4.74308e-10	0.0362443	0.0586314	0.559447	0.32177	0.44131
PB.3506.1	Potri.002G162400	AT3G61490	--	K2	3.58744	4.98606	5.85552	10.547	13.7503	9.81115
Potri.003G131700.1.v3.0	Potri.003G131700	--	--	K2	6.76387	9.89893	11.7775	15.4612	15.7803	17.6741
PB.10027.4	Potri.006G243700	--	--	K2	2.23829	3.6061	5.59831	7.62121	9.6139	10.1787
Potri.008G032700.1.v3.0	Potri.008G032700	AT4G24780	--	K2	1.46079	3.70152	7.45016	10.9096	10.5949	11.9448
Potri.008G211900.1.v3.0	Potri.008G211900	AT1G23460	--	K2	0.0533778	0.103968	0.805599	1.29664	1.29816	1.52589
Potri.011G159000.1.v3.0	Potri.011G159000	AT1G23460	--	K2	2.03029	4.37458	6.34785	11.6235	11.2287	9.85307
PB.19100.4	Potri.014G004500	--	--	K2	3.37713e-206	3.60487e-77	0.231766	1.64861	3.03974	1.93066
PB.19100.6	Potri.014G004500	--	--	K2	0.241257	0.11411	0.477726	0.977298	2.49816	1.99893
Potri.006G253600.1.v3.0	Potri.006G253600	--	--	K2	0.0819681	0.109139	0.498388	3.97364	5.63	5.28777
Potri.016G054800.1.v3.0	Potri.016G054800	--	--	K2	0.115628	1.22697	3.63993	6.32263	8.70564	9.20684
PB.8531.1	Potri.005G061600	AT3G18660	PGSIP1	K2	1.7007e-14	0.180295	0.259372	1.07922	1.82801	1.34052
Potri.005G061600.4.v3.0	Potri.005G061600	AT3G18660	PGSIP1	K2	0.529239	0.00154209	1.95766	4.9533	6.41709	5.9597
PB.11422.1	Potri.007G107200	AT3G18660	PGSIP1	K2	0.224236	0.60574	1.42354	3.63658	4.59463	2.73225
PB.11422.6	Potri.007G107200	AT3G18660	PGSIP1	K2	0.00180904	0.179078	1.39282	2.87642	5.86675	5.19488
PB.11422.7	Potri.007G107200	AT3G18660	PGSIP1	K2	0.38601	1.56969e-06	0.450532	2.02989	1.98849	1.65258
PB.11422.8	Potri.007G107200	AT3G18660	PGSIP1	K2	0.044588	0.0907491	0.164668	0.761152	1.18498	0.809285
Potri.007G107200.1.v3.0	Potri.007G107200	AT3G18660	PGSIP1	K2	1.10623	1.4494	3.73868	8.8981	9.25703	9.15339
PB.19799.1	Potri.014G029900	AT4G33330	PGSIP3	K2	0.114114	0.204568	0.774381	2.24837	3.09685	2.59224
Potri.014G029900.1.v3.0	Potri.014G029900	AT4G33330	PGSIP3	K2	0.366803	1.50715	5.37423	13.9832	13.0878	15.6879
Potri.014G029900.2.v3.0	Potri.014G029900	AT4G33330	PGSIP3	K2	0.378668	0.112505	1.91144	6.48504	10.181	7.27942
PB.12490.2	Potri.008G138400	AT2G01850	EXGT-A3	K2	2.67196	1.76601	3.2215	4.62733	6.36302	5.02694
Potri.008G138400.3.v3.0	Potri.008G138400	AT2G01850	EXGT-A3	K2	12.9818	12.6748	21.3659	34.0631	41.8388	46.184
PB.15859.2	Potri.010G102300	--	--	K2	0.19398	0.678478	1.49685	1.61293	2.04247	2.10559
Potri.010G102300.1.v3.0	Potri.010G102300	AT2G01850	EXGT-A3	K2	32.8733	37.07	55.8774	73.6752	81.6276	84.1044
Potri.003G097300.1.v3.0	Potri.003G097300	--	--	K2	0.965597	1.02812	1.21836	3.70468	6.92693	8.60967
PB.11559.12	Potri.007G008500	AT5G65730	XTH6	K2	2.09675	17.7716	33.6046	48.0966	54.5837	53.2893
Potri.009G006600.1.v3.0	Potri.009G006600	AT2G36870	XTH32	K2	0.174299	0.112415	0.633452	3.64846	5.85466	8.07122
Potri.019G101900.3.v3.0	Potri.019G101900	AT4G28250	ATEXPB3	K2	1.78196	1.18186	1.15032	3.02842	5.00035	5.21658
Potri.019G101900.v3.0.new1	Potri.019G101900	AT4G28250	ATEXPB3	K2	1.99099	1.54821	2.17649	3.57343	5.66045	7.16536
Potri.004G233900.3.v3.0	Potri.004G233900	--	--	K2	0.101755	4.07523e-05	2.66782	4.72811	8.42171	9.3995
PB.7522.12	Potri.004G234100	AT4G19420	--	K2	0.116817	0.402362	0.7718	1.80315	2.26929	1.52651
PB.7522.23	Potri.004G234100	AT4G19420	--	K2	0.588233	1.4466	5.9586	16.1644	19.0103	18.0368
PB.7522.5	Potri.004G234100	AT4G19420	--	K2	0.081456	1.98265	1.04451	4.63118	4.8178	2.89715
PB.7522.7	Potri.004G234100	--	--	K2	0.241002	0.62292	0.897215	1.60993	1.69051	1.59347
PB.7522.8	Potri.004G234100	AT4G19420	--	K2	2.06184	5.18751	8.63178	19.3855	22.8015	21.4077
Potri.012G142300.1.v3.0	Potri.012G142300	AT5G23870	--	K2	0.536863	0.549474	2.14036	3.56562	4.28954	4.27007
PB.12264.2	Potri.008G073300	AT3G11030	TBL32	K2	0.218513	0.564841	2.76192	8.47004	11.4902	10.8208
Potri.008G073300.2.v3.0	Potri.008G073300	AT2G40320	TBL33	K2	1.23035	3.38271	8.8849	25.6206	29.7134	27.3612
Potri.011G025400.1.v3.0	Potri.011G025400	AT1G11580	ATPMEPCRA	K2	6.08385	29.7031	71.329	102.571	116.238	135.942
Potri.014G127000.1.v3.0	Potri.014G127000	AT2G47550	PME20	K2	0.0115127	0	0.545445	2.47678	4.16932	3.83416
Potri.014G149700.1.v3.0	Potri.014G149700	--	--	K2	0	0.00924843	0.146396	1.00423	3.53122	5.11386
Potri.001G090700.1.v3.0	Potri.001G090700	AT4G10960	UGE5	K2	11.8882	10.2641	12.318	19.1361	22.3128	23.4839
PB.5831.10	Potri.003G123700	AT1G12780	UGE1	K2	0.179748	0.81738	0.830656	1.23009	1.5595	1.64393
Potri.001G237200.2.v3.0	Potri.001G237200	AT3G46440	UXS5	K2	3.99502	4.56015	14.5312	28.3012	28.6774	25.1068
Potri.001G237200.3.v3.0	Potri.001G237200	AT3G46440	UXS5	K2	3.6317	10.084	19.0941	33.9872	25.6958	32.7513
Potri.010G207200.1.v3.0	Potri.010G207200	AT3G46440	UXS5	K2	2.83187	12.533	31.03	57.1078	47.6348	51.105
Potri.006G129200.2.v3.0	Potri.006G129200	AT5G03170	FLA11	K7	0.165479	1.71524	4.72497	4.57654	4.15277	2.76803
PB.5671.1	Potri.003G079900	--	--	K7	1.55786	5.95816	7.07939	8.7614	7.35787	6.62643
PB.5671.2	Potri.003G079900	--	--	K7	0.587845	3.67004	4.78719	5.99172	6.7915	5.97582
PB.5242.5	Potri.003G151700	AT5G49720	ATGH9A1	K7	25.4554	45.8836	58.6612	55.8322	47.3502	53.142
Potri.002G197200.1.v3.0	Potri.002G197200	AT1G02640	BXL2	K7	2.55861	6.53782	35.5979	47.9111	46.2789	41.275
Potri.003G022900.1.v3.0	Potri.003G022900	AT5G64570	XYL4	K7	0.487142	1.43084	3.00101	3.05977	2.06467	2.27972
Potri.002G110200.1.v3.0	Potri.002G110200	AT1G09890	--	K7	0.390957	2.39274	4.15117	3.65592	3.08235	3.23979
Potri.009G114300.1.v3.0	Potri.009G114300	--	--	K7	7.44454	28.8414	45.4638	64.3967	57.9211	49.9918
Potri.009G114600.1.v3.0	Potri.009G114600	--	--	K7	111.314	440.518	465.347	411.257	400.029	456.313
PB.17947.2	Potri.012G091500	AT1G67750	--	K7	6.62283e-07	1.41344	2.35672	2.73544	2.60869	2.95272
PB.21422.5	Potri.016G051200	AT3G57790	--	K7	0.372106	1.55126	2.76696	3.17874	2.19258	2.2288
Potri.018G036700.1.v3.0	Potri.018G036700	--	--	K7	38.1505	90.545	173.406	169.11	167.593	200.005
Potri.018G062700.v3.0.new1	Potri.018G062700	AT3G42950	--	K7	1.07519	3.8179	3.53607	4.99949	5.27059	5.44482
PB.11559.3	Potri.007G008500	AT5G65730	XTH6	K7	11.9964	75.1024	167.799	185.9	160.227	141.334
PB.11559.8	Potri.007G008500	AT4G37800	XTH7	K7	1.04533	5.29493	12.8839	17.3657	18.9361	12.6672
PB.11559.9	Potri.007G008500	AT5G65730	XTH6	K7	1.3809	17.9153	30.5293	44.9654	45.9293	39.4301
Potri.007G008500.4.v3.0	Potri.007G008500	AT4G37800	XTH7	K7	43.72	250.878	664.507	923.418	919.21	819.459
Potri.007G008500.5.v3.0	Potri.007G008500	AT4G37800	XTH7	K7	11.428	108.296	274.061	325.041	311.292	260.087
Potri.010G202500.1.v3.0	Potri.010G202500	AT2G28950	ATEXPA6	K7	10.2587	37.1244	60.3147	62.1951	50.7139	40.5114
Potri.004G233900.1.v3.0	Potri.004G233900	--	--	K7	0.89507	5.24619	12.2096	11.3027	11.8335	11.9701
Potri.004G233900.4.v3.0	Potri.004G233900	--	--	K7	3.29612	12.0592	23.8867	30.4878	26.9238	33.5428
PB.7522.15	Potri.004G234100	AT4G19420	--	K7	4.83383e-11	0.721912	1.0626	1.8695	1.47209	1.30566
PB.7522.19	Potri.004G234100	--	--	K7	0.275625	0.466893	1.68236	2.09486	2.08205	1.7112
PB.7522.3	Potri.004G234100	AT4G19420	--	K7	0.539941	1.57275	2.71047	4.87798	4.90815	3.22375
Potri.004G234100.1.v3.0	Potri.004G234100	AT4G19420	--	K7	0.0471812	1.31682	3.3209	4.51642	3.49766	4.39639
Potri.006G256600.1.v3.0	Potri.006G256600	--	--	K7	1.1471	4.82127	7.19243	7.26708	5.27829	7.15372
PB.11015.2	Potri.006G256700	--	--	K7	1.28418	6.2285	7.858	8.22641	6.15855	6.78207
Potri.T148200.1.v3.0	Potri.T148200	--	--	K7	0.76892	2.81196	5.275	4.54421	4.56558	4.22245
PB.21777.6	Potri.016G020000	AT1G30620	HSR8	K7	0.796821	2.59124	3.15607	3.23077	3.6712	3.32528
PB.16184.7	Potri.010G198800	AT2G39770	CYT1	K7	2.22541	3.09885	11.1685	8.03426	9.78983	11.3037
PB.6443.6	Potri.004G099100	AT3G02570	MEE31	K7	0.819618	2.14856	3.54879	4.57169	3.51063	3.05889
Potri.003G123700.1.v3.0	Potri.003G123700	AT1G12780	UGE1	K7	9.61581	20.6113	25.6542	28.9024	30.5721	30.3794
Potri.004G117200.v3.0.new1	Potri.004G117200	--	--	K5	0.0082427	0.00877942	0.259838	0.708327	2.11912	1.15333
Potri.004G117200.v3.0.new3	Potri.004G117200	--	--	K5	0.0015255	0.000768178	0.105389	1.21245	2.713	1.17692
Potri.014G004500.2.v3.0	Potri.014G004500	--	--	K5	0.0223029	0.14266	1.20949e-16	0.784124	1.87274	0.943718
Potri.008G138400.2.v3.0	Potri.008G138400	AT2G01850	EXGT-A3	K5	0.198778	0.634047	0.867195	1.16045	1.65798	0.782533
PB.7522.10	Potri.004G234100	AT4G19420	--	K5	0.108993	0.736757	0.948123	1.6806	3.19319	1.50999
PB.7522.2	Potri.004G234100	AT4G19420	--	K5	0.00809933	0.092916	0.583037	0.884852	1.71044	0.874127
PB.7522.21	Potri.004G234100	AT4G19420	--	K5	0.313986	0.197101	1.2777	1.66516	2.57833	0.930507
PB.11015.3	Potri.006G256600	--	--	K5	0.000127257	0.413041	0.85842	1.03386	1.9871	1.05871
Potri.011G156100.5.v3.0	Potri.011G156100	AT1G30620	HSR8	K5	1.27777e-05	1.06964	0.635611	0.916158	1.29888	0.372408
Potri.007G022000.2.v3.0	Potri.007G022000	AT5G66460	MAN7	K9	1.49032	5.1357	4.46822	5.47988	5.05153	7.80455
PB.16000.5	Potri.010G141400	AT5G49360	BXL1	K9	0.109177	0.441333	0.125227	0.420423	0.926097	3.123
PB.16000.9	Potri.010G141400	AT5G49360	BXL1	K9	1.0862	2.11284	2.8158	5.46984	8.43289	15.7158
PB.3506.3	Potri.002G162400	AT3G61490	--	K9	20.1452	2.29736	12.4288	15.0715	12.1478	28.3953
PB.16779.3	Potri.011G159000	AT1G23460	--	K9	0.893431	1.7629	4.28452	2.8685	2.66607	5.53747
PB.5641.3	Potri.003G072800	AT3G14310	ATPME3	K9	0.771663	2.90957	0.0301025	0.592418	2.47704	4.15614
Potri.001G400900.3.v3.0	Potri.001G400900	AT1G53000	KDSB	K9	1.09272	1.37831	0.953896	0.117334	0.283567	3.51022
PB.17208.2	Potri.011G156100	AT1G30620	HSR8	K9	0.299173	0.121827	1.2471e-06	0.572325	0.773792	1.62433
PB.5831.7	Potri.003G123700	AT1G12780	UGE1	K9	0.0180751	3.00441e-28	0.098151	0.116922	0.13786	0.748596
Potri.008G053100.5.v3.0	Potri.008G053100	AT3G46440	UXS5	K9	1.1002	0.235711	5.32363e-08	2.54329e-05	0.228007	1.5246
