# Supplementary material for: The developmental dynamics of the Populus stem transcriptome
Source: Plant Biotechnol J. 2018 Jun 25;17(1):206–19. doi: 10.1111/pbi.12958 (PMC6330540; doi:10.1111/pbi.12958)
Supplement: Supplementary file 12 — Data S11 Transcription factors [file PBI-17-206-s004.xlsx]

## Sheet: Sheet1
Data S11 Transcription factors
Note: FPKM,fragments per kilobaseof exon per million fragments mapped; At: Arabidopsis thaliana
transcript_id	TF_family	At_gene_ID	SYMBOL	Gene_id	Description	Module	GO_annotation	Apex_FPKM	IN1_FPKM	IN2_FPKM	IN3_FPKM	IN4_FPKM	IN5_FPKM
Potri.001G155700.1.v3.0	AP2/ERF-ERF	--	--	Potri.001G155700	--	blue	Molecular Function: DNA binding (GO:0003677);; Molecular Function: sequence-specific DNA binding transcription factor activity (GO:0003700);; Cellular Component: nucleus (GO:0005634);; Biological Process: regulation of transcription, DNA-templated (GO:0006355);;	0.343354	0.0475434	0.475465	1.25507	2.44633	2.17231
Potri.018G038100.1.v3.0	AP2/ERF-ERF	--	--	Potri.018G038100	--	blue	Molecular Function: DNA binding (GO:0003677);; Molecular Function: sequence-specific DNA binding transcription factor activity (GO:0003700);; Cellular Component: nucleus (GO:0005634);; Biological Process: regulation of transcription, DNA-templated (GO:0006355);;	0.978417	3.29502	7.72359	14.3335	16.6898	21.2191
Potri.018G131400.1.v3.0	AP2/ERF-ERF	--	--	Potri.018G131400	--	blue	Molecular Function: DNA binding (GO:0003677);; Molecular Function: sequence-specific DNA binding transcription factor activity (GO:0003700);; Cellular Component: nucleus (GO:0005634);; Biological Process: regulation of transcription, DNA-templated (GO:0006355);;	3.68423	6.45706	2.40491	0.224828	0.135695	0.0421266
Potri.003G179900.1.v3.0	AP2/ERF-ERF	AT5G25190	ERF003	Potri.003G179900	--	blue	Molecular Function: DNA binding (GO:0003677);; Molecular Function: sequence-specific DNA binding transcription factor activity (GO:0003700);; Cellular Component: nucleus (GO:0005634);; Biological Process: regulation of transcription, DNA-templated (GO:0006355);;	0.107889	0.478416	1.12771	2.51113	2.67066	2.86729
Potri.007G090600.1.v3.0	AP2/ERF-ERF	AT4G13620	ERF062	Potri.007G090600	K09286|0|pop:POPTR_0007s05690g|POPTRDRAFT_562622; hypothetical protein; K09286 EREBP-like factor (A)	blue	Molecular Function: DNA binding (GO:0003677);; Molecular Function: sequence-specific DNA binding transcription factor activity (GO:0003700);; Cellular Component: nucleus (GO:0005634);; Biological Process: regulation of transcription, DNA-templated (GO:0006355);;	15.5954	22.0924	31.8865	58.9075	87.7314	95.888
Potri.002G065600.1.v3.0	AP2/ERF-ERF	AT5G50080	ERF110	Potri.002G065600	--	blue	Molecular Function: DNA binding (GO:0003677);; Molecular Function: sequence-specific DNA binding transcription factor activity (GO:0003700);; Cellular Component: nucleus (GO:0005634);; Biological Process: regulation of transcription, DNA-templated (GO:0006355);;	0.27041	0.000137114	0.231509	0.93925	0.743895	0.890003
Potri.002G124000.1.v3.0	AP2/ERF-ERF	AT4G36900	RAP2.10	Potri.002G124000	K09286|1.84016e-92|pop:POPTR_0002s12550g|POPTRDRAFT_644094; dehydration responsive element binding family protein; K09286 EREBP-like factor (A)	blue	Molecular Function: DNA binding (GO:0003677);; Molecular Function: sequence-specific DNA binding transcription factor activity (GO:0003700);; Cellular Component: nucleus (GO:0005634);; Biological Process: regulation of transcription, DNA-templated (GO:0006355);;	0.62522	2.0442	3.3741	6.68495	9.70243	10.4262
PB.19157.2	AP2/ERF-ERF	AT4G36900	RAP2.10	Potri.014G025200	K09286|3.79864e-90|pop:POPTR_0014s02530g|dehydration responsive element binding family protein; K09286 EREBP-like factor (A)	blue	Molecular Function: DNA binding (GO:0003677);; Molecular Function: sequence-specific DNA binding transcription factor activity (GO:0003700);; Cellular Component: nucleus (GO:0005634);; Biological Process: regulation of transcription, DNA-templated (GO:0006355);;	1.77012	3.78464	6.5261	12.7482	19.5508	22.6209
PB.19157.1	AP2/ERF-ERF	AT4G36900	RAP2.10	Potri.014G025200	K09286|3.93557e-91|pop:POPTR_0014s02530g|dehydration responsive element binding family protein; K09286 EREBP-like factor (A)	blue	Molecular Function: DNA binding (GO:0003677);; Molecular Function: sequence-specific DNA binding transcription factor activity (GO:0003700);; Cellular Component: nucleus (GO:0005634);; Biological Process: regulation of transcription, DNA-templated (GO:0006355);;	0.36737	1.30768	1.87016	3.3436	3.68099	2.99582
Potri.014G025200.1.v3.0	AP2/ERF-ERF	AT4G36900	RAP2.10	Potri.014G025200	K09286|9.166e-91|pop:POPTR_0014s02530g|dehydration responsive element binding family protein; K09286 EREBP-like factor (A)	blue	Molecular Function: DNA binding (GO:0003677);; Molecular Function: sequence-specific DNA binding transcription factor activity (GO:0003700);; Cellular Component: nucleus (GO:0005634);; Biological Process: regulation of transcription, DNA-templated (GO:0006355);;	0.00832837	4.22232e-05	0.411729	0.705299	1.32477	0.399456
Potri.013G056700.1.v3.0	AP2/ERF-ERF	AT5G19790	RAP2.11	Potri.013G056700	K09286|1.69471e-153|pop:POPTR_0013s05330g|POPTRDRAFT_806942; hypothetical protein; K09286 EREBP-like factor (A)	blue	Molecular Function: DNA binding (GO:0003677);; Molecular Function: sequence-specific DNA binding transcription factor activity (GO:0003700);; Cellular Component: nucleus (GO:0005634);; Biological Process: regulation of transcription, DNA-templated (GO:0006355);;	0.124886	0.430097	0.668151	1.12923	1.21671	1.2381
Potri.010G006800.1.v3.0	AP2/ERF-ERF	AT3G16770	RAP2.3	Potri.010G006800	K09286|3.20175e-135|pop:POPTR_0010s00900g|POPTRDRAFT_725612; AP2 domain transcription factor family protein; K09286 EREBP-like factor (A)	blue	Molecular Function: DNA binding (GO:0003677);; Molecular Function: sequence-specific DNA binding transcription factor activity (GO:0003700);; Cellular Component: nucleus (GO:0005634);; Biological Process: regulation of transcription, DNA-templated (GO:0006355);;	49.2026	64.2794	84.5106	140.473	184.941	206.05
Potri.010G006800.2.v3.0	AP2/ERF-ERF	AT3G16770	RAP2.3	Potri.010G006800	K09286|2.35995e-131|pop:POPTR_0010s00900g|POPTRDRAFT_725612; AP2 domain transcription factor family protein; K09286 EREBP-like factor (A)	blue	Molecular Function: DNA binding (GO:0003677);; Molecular Function: sequence-specific DNA binding transcription factor activity (GO:0003700);; Cellular Component: nucleus (GO:0005634);; Biological Process: regulation of transcription, DNA-templated (GO:0006355);;	0.491417	1.09229	1.33474	2.71841	3.80378	5.07009
Potri.005G137600.v3.0.new3	B3	--	--	Potri.005G137600	--	blue	Molecular Function: DNA binding (GO:0003677);; Cellular Component: nucleus (GO:0005634);; Biological Process: regulation of transcription, DNA-templated (GO:0006355);;	0.0762133	0.368726	1.72539e-24	0.114212	0.759643	0.060114
PB.23394.4	B3	AT1G19220	ARF19	Potri.018G145800	--	blue	Molecular Function: DNA binding (GO:0003677);; Cellular Component: nucleus (GO:0005634);; Biological Process: regulation of transcription, DNA-templated (GO:0006355);; Biological Process: auxin-activated signaling pathway (GO:0009734);; Molecular Function: protein dimerization activity (GO:0046983);;	0.124887	0.195009	0.0247386	0.000204095	0.000443129	1.11029
PB.6971.19	B3	AT2G33860	ETT	Potri.004G050200	K14486|0|pop:POPTR_0004s04970g|POPTRDRAFT_713904; auxin response factor 3 family protein; K14486 auxin response factor (A)	blue	Biological Process: transcription, DNA-templated (GO:0006351);;	0.584449	1.92633	2.16013	2.83595	4.44541	3.34725
PB.1629.21	B3-ARF	--	--	Potri.001G066200	--	blue	Molecular Function: DNA binding (GO:0003677);; Biological Process: regulation of transcription, DNA-templated (GO:0006355);; Biological Process: response to hormone (GO:0009725);; Biological Process: flower development (GO:0009908);; Biological Process: organ development (GO:0048513);; Biological Process: cellular response to chemical stimulus (GO:0070887);;	0.214894	0.201136	0.379788	0.000179012	0.866007	0.495812
PB.1629.14	B3-ARF	--	--	Potri.001G066200	--	blue	Molecular Function: DNA binding (GO:0003677);; Biological Process: regulation of transcription, DNA-templated (GO:0006355);; Biological Process: response to hormone (GO:0009725);; Biological Process: flower development (GO:0009908);; Biological Process: organ development (GO:0048513);; Biological Process: cellular response to chemical stimulus (GO:0070887);;	0.348615	0.402893	0.0928625	0.210646	0.932263	0.611556
PB.7497.1	B3-ARF	AT1G59750	ARF1	Potri.004G228800	K14486|0|pop:POPTR_0004s23770g|auxin response factor 1 family protein; K14486 auxin response factor (A)	blue	Molecular Function: DNA binding (GO:0003677);; Molecular Function: sequence-specific DNA binding transcription factor activity (GO:0003700);; Cellular Component: nucleus (GO:0005634);; Biological Process: DNA methylation (GO:0006306);; Biological Process: methylation-dependent chromatin silencing (GO:0006346);; Biological Process: cell-cell signaling (GO:0007267);; Biological Process: virus induc…	0.222043	0.475971	0.456576	0.808437	1.64581	0.908642
PB.23394.3	B3-ARF	AT1G19220	ARF19	Potri.018G145800	--	blue	Molecular Function: DNA binding (GO:0003677);; Cellular Component: nucleus (GO:0005634);; Biological Process: regulation of transcription, DNA-templated (GO:0006355);; Biological Process: auxin-activated signaling pathway (GO:0009734);; Molecular Function: protein dimerization activity (GO:0046983);;	0.554305	0.782657	1.43022	2.49318	2.43996	2.08593
PB.16574.10	B3-ARF	AT1G30330	ARF6	Potri.011G091900	--	blue	Molecular Function: DNA binding (GO:0003677);; Cellular Component: nucleus (GO:0005634);; Biological Process: regulation of transcription, DNA-templated (GO:0006355);; Biological Process: auxin-activated signaling pathway (GO:0009734);; Biological Process: flower development (GO:0009908);; Molecular Function: protein dimerization activity (GO:0046983);;	0.361123	1.80543e-09	0.429223	0.424416	0.712741	0.54536
Potri.004G050200.v3.0.new2	B3-ARF	AT2G33860	ETT	Potri.004G050100	K14486|0|pop:POPTR_0004s04970g|POPTRDRAFT_713904; auxin response factor 3 family protein; K14486 auxin response factor (A)	blue	Biological Process: transcription, DNA-templated (GO:0006351);;	0.23285	0.609163	0.308917	1.12254	1.5143	1.30932
PB.6971.31	B3-ARF	AT2G33860	ETT	Potri.004G050200	K14486|0|pop:POPTR_0004s04970g|POPTRDRAFT_713904; auxin response factor 3 family protein; K14486 auxin response factor (A)	blue	Biological Process: transcription, DNA-templated (GO:0006351);;	0.11504	1.57696e-07	0.488824	0.430429	0.155365	1.90911
Potri.004G055700.1.v3.0	bHLH	--	--	Potri.004G055700	--	blue	Molecular Function: protein dimerization activity (GO:0046983);;	1.14437	2.0991	4.10501	8.75661	9.3899	8.05684
Potri.013G041000.3.v3.0	bHLH	--	--	Potri.013G041000	--	blue	--	2.03491	2.2951	5.03444	12.245	18.5491	21.4958
PB.18236.2	bHLH	--	--	Potri.013G041000	--	blue	--	0.21289	0.293544	1.43316	3.68391	5.57829	5.76766
Potri.013G041000.1.v3.0	bHLH	--	--	Potri.013G041000	--	blue	--	0.0942341	0.493304	0.696955	2.74161	2.77388	3.74412
PB.22862.7	bHLH	--	--	Potri.017G115300	--	blue	--	0.415347	1.87719	2.21873	3.55414	4.47532	6.66057
Potri.017G115300.1.v3.0	bHLH	--	--	Potri.017G115300	--	blue	--	1.70769	4.36099	6.95055	8.41779	11.7789	10.1215
PB.22862.14	bHLH	--	--	Potri.017G115300	--	blue	--	0.166442	0.719918	1.36223	2.84789	2.44141	1.48149
PB.19591.2	bHLH	AT3G23690	BHLH77	Potri.014G148900	--	blue	Molecular Function: protein dimerization activity (GO:0046983);;	4.79862e-06	0.35891	0.288375	0.375998	1.85123	1.08426
Potri.014G148900.2.v3.0	bHLH	AT3G23690	BHLH77	Potri.014G148900	--	blue	Molecular Function: protein dimerization activity (GO:0046983);;	5.13899	15.1671	23.9793	31.3304	34.1065	37.3677
PB.19591.6	bHLH	AT3G23690	BHLH77	Potri.014G148900	--	blue	Molecular Function: protein dimerization activity (GO:0046983);;	0.0727949	0.326581	0.864032	1.31051	1.56709	1.10396
Potri.002G248500.1.v3.0	bHLH	AT5G48560	BHLH78	Potri.002G248500	--	blue	--	2.79328	7.48591	14.2892	19.9548	21.147	22.8029
PB.4692.2	bHLH	AT5G48560	BHLH78	Potri.002G248500	--	blue	Molecular Function: protein dimerization activity (GO:0046983);;	0.064879	0.283288	1.19667	0.174725	1.09712	1.6859
Potri.007G044600.1.v3.0	bHLH	AT5G09750	HEC3	Potri.007G044600	--	blue	Molecular Function: protein dimerization activity (GO:0046983);;	14.2269	13.169	4.32515	0.281242	0.142428	0.0320596
Potri.017G081300.1.v3.0	bHLH	AT1G26945	KDR	Potri.017G081300	--	blue	Cellular Component: mitochondrion (GO:0005739);; Cellular Component: vacuole (GO:0005773);; Cellular Component: plastid (GO:0009536);; Biological Process: photomorphogenesis (GO:0009640);; Biological Process: response to brassinosteroid (GO:0009741);; Biological Process: unidimensional cell growth (GO:0009826);; Molecular Function: protein dimerization activity (GO:0046983);; Biological Process: …	38.9935	66.8833	28.2195	6.75683	4.64257	2.3786
PB.8388.8	bHLH	AT1G09530	PIF3	Potri.005G001800	K12126|0|pop:POPTR_0005s00360g|Phytochrome-interacting factor 3 family protein; K12126 phytochrome-interacting factor 3 (A)	blue	Biological Process: regulation of transcription, DNA-templated (GO:0006355);; Molecular Function: protein dimerization activity (GO:0046983);;	0.687686	0.463023	1.81292	1.73389	2.91319	2.61421
PB.4053.10	bHLH	AT2G20180	PIL5	Potri.002G055400	K16189|0|pop:POPTR_0002s05630g|POPTRDRAFT_710215; hypothetical protein; K16189 phytochrome-interacting factor 4 (A)	blue	--	0.0161413	0.155698	0.232564	0.488117	0.735953	0.234973
Potri.014G025800.1.v3.0	bHLH	AT4G36930	SPT	Potri.014G025800	--	blue	Molecular Function: binding (GO:0005488);; Biological Process: multicellular organismal development (GO:0007275);; Biological Process: regulation of biological process (GO:0050789);;	9.95627	8.15063	4.60825	1.81391	1.54579	1.78384
Potri.001G077900.1.v3.0	bZIP	--	--	Potri.001G077900	--	blue	Molecular Function: sequence-specific DNA binding transcription factor activity (GO:0003700);; Biological Process: regulation of transcription, DNA-templated (GO:0006355);; Molecular Function: sequence-specific DNA binding (GO:0043565);;	3.0672	6.23092	2.77945	1.7342	1.01115	0.455402
PB.11652.8	bZIP	--	--	Potri.007G029400	K09060|0|pop:POPTR_0007s12460g|POPTRDRAFT_719452; hypothetical protein; K09060 plant G-box-binding factor (A)	blue	Molecular Function: sequence-specific DNA binding transcription factor activity (GO:0003700);; Cellular Component: nucleus (GO:0005634);; Biological Process: regulation of transcription, DNA-templated (GO:0006355);; Molecular Function: sequence-specific DNA binding (GO:0043565);;	0.891833	0.430675	1.25165	0.993777	2.77227	1.15182
PB.13999.7	bZIP	--	--	Potri.009G134900	--	blue	Molecular Function: sequence-specific DNA binding transcription factor activity (GO:0003700);; Biological Process: regulation of transcription, DNA-templated (GO:0006355);; Molecular Function: sequence-specific DNA binding (GO:0043565);;	3.03359e-05	0.562572	1.2491	2.22949	2.47199	2.07499
PB.13999.6	bZIP	--	--	Potri.009G134900	--	blue	Molecular Function: sequence-specific DNA binding transcription factor activity (GO:0003700);; Biological Process: regulation of transcription, DNA-templated (GO:0006355);; Molecular Function: sequence-specific DNA binding (GO:0043565);;	1.25189	1.69195	0.312747	0.0350346	0.609446	0.584841
PB.15094.1	bZIP	--	--	Potri.010G142900	--	blue	Molecular Function: sequence-specific DNA binding transcription factor activity (GO:0003700);; Biological Process: regulation of transcription, DNA-templated (GO:0006355);; Molecular Function: sequence-specific DNA binding (GO:0043565);;	8.47522	21.4674	40.4641	66.8074	75.1629	83.3405
PB.19795.7	bZIP	AT1G45249	ABF2	Potri.014G028200	K14432|0|pop:POPTR_0014s02810g|bZIP transcription factor 6 family protein; K14432 ABA responsive element binding factor (A)	blue	Molecular Function: sequence-specific DNA binding transcription factor activity (GO:0003700);; Cellular Component: nucleus (GO:0005634);; Biological Process: regulation of transcription, DNA-templated (GO:0006355);; Biological Process: response to water deprivation (GO:0009414);; Biological Process: response to salt stress (GO:0009651);; Biological Process: abscisic acid-activated signaling pathw…	1.48078	0.853168	2.41438	2.71467	4.68319	5.98001
Potri.019G091900.1.v3.0	bZIP	AT2G42380	ATBZIP34	Potri.019G091900	--	blue	--	14.4886	21.6103	16.6059	3.20205	0.538038	0.0549191
PB.1198.1	bZIP	AT3G58120	ATBZIP61	Potri.001G374200	--	blue	Molecular Function: sequence-specific DNA binding transcription factor activity (GO:0003700);; Biological Process: regulation of transcription, DNA-templated (GO:0006355);; Molecular Function: sequence-specific DNA binding (GO:0043565);;	5.68526	10.975	10.5542	3.72955	1.42915	1.5592
PB.1198.4	bZIP	AT3G58120	ATBZIP61	Potri.001G374200	--	blue	Molecular Function: sequence-specific DNA binding transcription factor activity (GO:0003700);; Biological Process: regulation of transcription, DNA-templated (GO:0006355);; Molecular Function: sequence-specific DNA binding (GO:0043565);;	8.757	19.3494	14.8815	3.76338	1.28023	1.13748
Potri.001G374200.4.v3.0	bZIP	AT3G58120	ATBZIP61	Potri.001G374200	--	blue	Molecular Function: sequence-specific DNA binding transcription factor activity (GO:0003700);; Biological Process: regulation of transcription, DNA-templated (GO:0006355);; Molecular Function: sequence-specific DNA binding (GO:0043565);;	3.02134	5.93113	3.18399	2.42967	1.62428	0.366861
Potri.003G097600.2.v3.0	bZIP	AT2G35530	bZIP16	Potri.003G097600	K09060|0|pop:POPTR_0003s09630g|POPTRDRAFT_757220; bZIP transcription factor 3 family protein; K09060 plant G-box-binding factor (A)	blue	Molecular Function: sequence-specific DNA binding transcription factor activity (GO:0003700);; Cellular Component: nucleus (GO:0005634);; Biological Process: regulation of transcription, DNA-templated (GO:0006355);; Molecular Function: sequence-specific DNA binding (GO:0043565);;	0.675575	1.26096	1.10208	1.49802	0.00107954	0.715565
PB.9303.1	bZIP	AT2G41070	EEL	Potri.006G025800	K14432|0|pop:POPTR_0006s02670g|POPTRDRAFT_560286; hypothetical protein; K14432 ABA responsive element binding factor (A)	blue	Molecular Function: sequence-specific DNA binding transcription factor activity (GO:0003700);; Cellular Component: nucleus (GO:0005634);; Biological Process: regulation of transcription, DNA-templated (GO:0006355);; Molecular Function: sequence-specific DNA binding (GO:0043565);;	0.00145462	0.377484	0.500907	1.05685	1.10968	1.45361
Potri.006G025800.1.v3.0	bZIP	AT2G41070	EEL	Potri.006G025800	K14432|0|pop:POPTR_0006s02670g|POPTRDRAFT_560286; hypothetical protein; K14432 ABA responsive element binding factor (A)	blue	Molecular Function: sequence-specific DNA binding transcription factor activity (GO:0003700);; Cellular Component: nucleus (GO:0005634);; Biological Process: regulation of transcription, DNA-templated (GO:0006355);; Molecular Function: sequence-specific DNA binding (GO:0043565);;	0.264317	1.32548	3.76048	6.48401	7.36502	6.54381
PB.2974.1	bZIP	AT4G35900	FD	Potri.002G018400	--	blue	--	1.79961	3.15931	3.08114	6.18091	7.31339	10.0775
PB.19379.5	bZIP	AT2G46270	GBF3	Potri.014G094200	K09060|0|pop:POPTR_0014s08990g|POPTRDRAFT_244814; hypothetical protein; K09060 plant G-box-binding factor (A)	blue	Molecular Function: DNA binding (GO:0003677);; Biological Process: transcription, DNA-templated (GO:0006351);;	0.649855	1.22732	1.96762	2.81299	3.71805	2.77663
PB.7773.7	bZIP	AT5G65210	TGA1	Potri.005G082000	K14431|7.8695e-166|pop:POPTR_0005s08370g|POPTRDRAFT_863058; TGA-type basic leucine zipper protein TGA1.1; K14431 transcription factor TGA (A)	blue	Molecular Function: sequence-specific DNA binding transcription factor activity (GO:0003700);; Cellular Component: nucleus (GO:0005634);; Biological Process: regulation of transcription, DNA-templated (GO:0006355);; Biological Process: response to cold (GO:0009409);; Biological Process: defense response to bacterium (GO:0042742);; Molecular Function: sequence-specific DNA binding (GO:0043565);;	4.2243e-07	0.182634	0.00144352	0.936962	1.23159	2.46267
PB.7773.8	bZIP	AT5G65210	TGA1	Potri.005G082000	K14431|0|pop:POPTR_0005s08370g|POPTRDRAFT_863058; TGA-type basic leucine zipper protein TGA1.1; K14431 transcription factor TGA (A)	blue	Molecular Function: sequence-specific DNA binding transcription factor activity (GO:0003700);; Cellular Component: nucleus (GO:0005634);; Biological Process: regulation of transcription, DNA-templated (GO:0006355);; Biological Process: response to cold (GO:0009409);; Biological Process: defense response to bacterium (GO:0042742);; Molecular Function: sequence-specific DNA binding (GO:0043565);;	0.269367	0.36605	0.967162	2.10309	2.53734	2.58106
PB.7773.5	bZIP	AT5G65210	TGA1	Potri.005G082000	K14431|1.23504e-165|pop:POPTR_0005s08370g|POPTRDRAFT_863058; TGA-type basic leucine zipper protein TGA1.1; K14431 transcription factor TGA (A)	blue	Molecular Function: sequence-specific DNA binding transcription factor activity (GO:0003700);; Cellular Component: nucleus (GO:0005634);; Biological Process: regulation of transcription, DNA-templated (GO:0006355);; Biological Process: response to cold (GO:0009409);; Biological Process: defense response to bacterium (GO:0042742);; Molecular Function: sequence-specific DNA binding (GO:0043565);;	0.15026	1.55105	2.60872	2.59008	4.45038	3.91835
Potri.005G082000.1.v3.0	bZIP	AT5G65210	TGA1	Potri.005G082000	K14431|0|pop:POPTR_0005s08370g|POPTRDRAFT_863058; TGA-type basic leucine zipper protein TGA1.1; K14431 transcription factor TGA (A)	blue	Molecular Function: sequence-specific DNA binding transcription factor activity (GO:0003700);; Cellular Component: nucleus (GO:0005634);; Biological Process: regulation of transcription, DNA-templated (GO:0006355);; Biological Process: response to cold (GO:0009409);; Biological Process: defense response to bacterium (GO:0042742);; Molecular Function: sequence-specific DNA binding (GO:0043565);;	0.115346	1.29643	0.862979	2.49272	3.09778	3.34809
PB.6744.1	bZIP	AT1G08320	TGA9	Potri.004G203400	K14431|0|pop:POPTR_0004s21360g|bZIP family transcription factor family protein; K14431 transcription factor TGA (A)	blue	Molecular Function: sequence-specific DNA binding transcription factor activity (GO:0003700);; Biological Process: regulation of transcription, DNA-templated (GO:0006355);; Biological Process: response to mechanical stimulus (GO:0009612);; Biological Process: calcium-mediated signaling (GO:0019722);; Molecular Function: sequence-specific DNA binding (GO:0043565);; Molecular Function: protein dime…	0.228333	0.431684	0.721161	2.26198	5.32153	3.86373
PB.6744.3	bZIP	AT1G08320	TGA9	Potri.004G203400	K14431|0|pop:POPTR_0004s21360g|bZIP family transcription factor family protein; K14431 transcription factor TGA (A)	blue	Molecular Function: sequence-specific DNA binding transcription factor activity (GO:0003700);; Biological Process: regulation of transcription, DNA-templated (GO:0006355);; Biological Process: response to mechanical stimulus (GO:0009612);; Biological Process: calcium-mediated signaling (GO:0019722);; Molecular Function: sequence-specific DNA binding (GO:0043565);; Molecular Function: protein dime…	0.133087	0.210251	0.899797	1.92414	2.27439	2.39772
PB.6744.2	bZIP	AT1G08320	TGA9	Potri.004G203400	K14431|0|pop:POPTR_0004s21360g|bZIP family transcription factor family protein; K14431 transcription factor TGA (A)	blue	Molecular Function: sequence-specific DNA binding transcription factor activity (GO:0003700);; Biological Process: regulation of transcription, DNA-templated (GO:0006355);; Biological Process: response to mechanical stimulus (GO:0009612);; Biological Process: calcium-mediated signaling (GO:0019722);; Molecular Function: sequence-specific DNA binding (GO:0043565);; Molecular Function: protein dime…	0.0551164	0.213617	0.375419	0.860537	2.66601	2.62282
PB.14093.1	bZIP	AT1G08320	TGA9	Potri.009G164300	K14431|0|pop:POPTR_0009s16590g|POPTRDRAFT_1085955; bZIP family transcription factor family protein; K14431 transcription factor TGA (A)	blue	Molecular Function: sequence-specific DNA binding transcription factor activity (GO:0003700);; Biological Process: regulation of transcription, DNA-templated (GO:0006355);; Biological Process: response to mechanical stimulus (GO:0009612);; Biological Process: calcium-mediated signaling (GO:0019722);; Molecular Function: sequence-specific DNA binding (GO:0043565);; Molecular Function: protein dime…	0.173204	0.260449	0.000577756	1.02246	1.05322	2.02513
Potri.009G164300.1.v3.0	bZIP	AT1G08320	TGA9	Potri.009G164300	K14431|0|pop:POPTR_0009s16590g|POPTRDRAFT_1085955; bZIP family transcription factor family protein; K14431 transcription factor TGA (A)	blue	Molecular Function: sequence-specific DNA binding transcription factor activity (GO:0003700);; Biological Process: regulation of transcription, DNA-templated (GO:0006355);; Biological Process: response to mechanical stimulus (GO:0009612);; Biological Process: calcium-mediated signaling (GO:0019722);; Molecular Function: sequence-specific DNA binding (GO:0043565);; Molecular Function: protein dime…	0.0467077	0.0750076	0.671964	0.851873	2.18039	2.23322
PB.12305.3	C2C2-Dof	AT5G39660	CDF2	Potri.008G087800	--	blue	--	0.547184	0.00684337	0.832976	1.5271	1.83144	0.486461
PB.1700.3	C2C2-Dof	AT2G46590	DAG2	Potri.001G086400	--	blue	Molecular Function: DNA binding (GO:0003677);; Biological Process: regulation of transcription, DNA-templated (GO:0006355);;	0.387225	0.041173	0.896634	1.06074	0.979787	1.43426
Potri.014G100900.4.v3.0	C2C2-Dof	AT2G46590	DAG2	Potri.014G100900	--	blue	Molecular Function: DNA binding (GO:0003677);; Cellular Component: nucleus (GO:0005634);; Biological Process: regulation of transcription, DNA-templated (GO:0006355);; Biological Process: response to cold (GO:0009409);; Biological Process: response to red or far red light (GO:0009639);; Biological Process: seed germination (GO:0009845);;	0.710738	2.04264	3.12076	4.23183	5.70525	3.46393
Potri.004G056900.1.v3.0	C2C2-Dof	AT1G29160	DOF1.5	Potri.004G056900	--	blue	Molecular Function: DNA binding (GO:0003677);; Biological Process: regulation of transcription, DNA-templated (GO:0006355);;	0.767365	2.49987	4.86288	5.33089	6.46404	8.39916
PB.4250.8	C2C2-GATA	--	--	Potri.002G110800	--	blue	Molecular Function: sequence-specific DNA binding transcription factor activity (GO:0003700);; Biological Process: regulation of transcription, DNA-templated (GO:0006355);; Molecular Function: zinc ion binding (GO:0008270);; Molecular Function: sequence-specific DNA binding (GO:0043565);;	0.0146427	0.364933	1.11147	1.06192	1.00293	2.27986
Potri.018G053600.1.v3.0	C2C2-GATA	--	--	Potri.018G053600	--	blue	Molecular Function: sequence-specific DNA binding transcription factor activity (GO:0003700);; Biological Process: regulation of transcription, DNA-templated (GO:0006355);; Molecular Function: zinc ion binding (GO:0008270);; Molecular Function: sequence-specific DNA binding (GO:0043565);;	5.09029	3.35917	3.47325	6.94139	10.8297	10.895
Potri.008G038900.2.v3.0	C2C2-GATA	AT3G54810	BME3-ZF	Potri.008G038900	--	blue	Molecular Function: sequence-specific DNA binding transcription factor activity (GO:0003700);; Cellular Component: nucleus (GO:0005634);; Molecular Function: zinc ion binding (GO:0008270);; Molecular Function: sequence-specific DNA binding (GO:0043565);; Biological Process: positive regulation of transcription, DNA-templated (GO:0045893);;	28.8812	23.0769	20.9284	8.92187	5.29335	8.75018
Potri.018G044900.1.v3.0	C2C2-GATA	AT5G25830	GATA12	Potri.018G044900	--	blue	Molecular Function: sequence-specific DNA binding transcription factor activity (GO:0003700);; Cellular Component: nucleus (GO:0005634);; Molecular Function: zinc ion binding (GO:0008270);; Molecular Function: sequence-specific DNA binding (GO:0043565);; Biological Process: positive regulation of transcription, DNA-templated (GO:0045893);;	0.685497	1.08771	0.12011	0.139096	0.176521	0.0519879
Potri.001G143900.3.v3.0	C2C2-LSD	AT1G32540	LOL1	Potri.001G143900	--	blue	--	0.610403	4.65934	3.79012	7.03622	8.37179	10.2919
PB.5020.3	C2C2-LSD	AT1G32540	LOL1	Potri.003G090300	--	blue	--	9.89169	18.9585	17.3722	3.28889	6.11576	7.90592
Potri.015G146300.2.v3.0	C2H2	AT4G25610	--	Potri.015G146300	--	blue	Molecular Function: metal ion binding (GO:0046872);;	0.788133	0.142563	0.449528	1.41882	0.344505	1.05383
PB.12505.4	C2H2	AT2G02070	AtIDD5	Potri.008G142400	--	blue	Molecular Function: nucleic acid binding (GO:0003676);; Molecular Function: metal ion binding (GO:0046872);;	1.39225	1.51334	1.35461	1.06417	0.723786	0.127439
Potri.008G037800.2.v3.0	C2H2	AT5G04240	ELF6	Potri.008G037800	--	blue	Molecular Function: binding (GO:0005488);;	0.565008	0.716974	0.52614	0.0817968	0.296835	0.618579
Potri.004G183900.1.v3.0	C2H2	AT1G08290	WIP3	Potri.004G183900	--	blue	Molecular Function: nucleic acid binding (GO:0003676);; Molecular Function: sequence-specific DNA binding transcription factor activity (GO:0003700);; Cellular Component: nucleus (GO:0005634);; Biological Process: regulation of transcription, DNA-templated (GO:0006355);; Molecular Function: zinc ion binding (GO:0008270);;	0.494899	1.22219	1.74503	3.13868	3.87208	4.99145
Potri.009G143700.1.v3.0	C2H2	AT1G08290	WIP3	Potri.009G143700	--	blue	Molecular Function: nucleic acid binding (GO:0003676);; Molecular Function: sequence-specific DNA binding transcription factor activity (GO:0003700);; Cellular Component: nucleus (GO:0005634);; Biological Process: regulation of transcription, DNA-templated (GO:0006355);; Molecular Function: zinc ion binding (GO:0008270);;	4.02174	10.6253	19.7754	35.5494	43.874	54.2781
PB.14024.1	C2H2	AT1G08290	WIP3	Potri.009G143700	--	blue	Molecular Function: nucleic acid binding (GO:0003676);; Molecular Function: sequence-specific DNA binding transcription factor activity (GO:0003700);; Cellular Component: nucleus (GO:0005634);; Biological Process: regulation of transcription, DNA-templated (GO:0006355);; Molecular Function: zinc ion binding (GO:0008270);;	0.378816	1.14786	2.21837	3.94127	7.24846	7.9999
Potri.001G258400.1.v3.0	C3H	AT5G12850	--	Potri.001G258400	--	blue	--	0.0173332	0.0370546	0.207194	0.786657	1.02374	0.987946
PB.845.2	C3H	AT5G12850	--	Potri.001G266700	--	blue	Cellular Component: cytoplasm (GO:0005737);; Molecular Function: metal ion binding (GO:0046872);;	1.13708	0.69246	2.03445	3.77295	6.05094	4.96674
Potri.001G266700.1.v3.0	C3H	AT5G12850	--	Potri.001G266700	--	blue	Cellular Component: cytoplasm (GO:0005737);; Molecular Function: metal ion binding (GO:0046872);;	1.87475	1.52245	2.72463	2.95258	3.7574	6.87961
Potri.002G025100.3.v3.0	C3H	--	--	Potri.002G025100	--	blue	Molecular Function: metal ion binding (GO:0046872);;	0.00905713	0.414589	0.00152998	0.354511	0.0010327	2.08692
Potri.004G095100.2.v3.0	C3H	AT1G68200	--	Potri.004G095100	K18753|3.11847e-161|pop:POPTR_0005s15100g|hypothetical protein; K18753 butyrate response factor 1 (A)	blue	Molecular Function: binding (GO:0005488);;	0.0932198	0.191875	1.68209	4.32819	4.19006	4.77643
Potri.005G191400.1.v3.0	C3H	AT1G43670	--	Potri.005G191400	K03841|0|pop:POPTR_0005s21360g|POPTRDRAFT_714722; fructose-1 family protein; K03841 fructose-1,6-bisphosphatase I [EC:3.1.3.11] (A)	blue	Cellular Component: nucleus (GO:0005634);; Cellular Component: cytosol (GO:0005829);; Biological Process: starch catabolic process (GO:0005983);; Biological Process: sucrose biosynthetic process (GO:0005986);; Biological Process: fructose metabolic process (GO:0006000);; Biological Process: response to abscisic acid (GO:0009737);; Biological Process: response to fructose (GO:0009750);; Biological…	8.9334e-11	8.1351e-07	0.755877	0.53192	1.25267	1.63652
PB.9387.2	C3H	AT2G41900	--	Potri.006G053800	--	blue	Cellular Component: cytoplasm (GO:0005737);; Molecular Function: metal ion binding (GO:0046872);;	0.37251	0.466068	0.969362	2.06356	0.884629	3.46759
PB.13714.1	C3H	AT2G41900	--	Potri.009G053500	--	blue	--	2.32175e-08	0.201247	0.527813	1.41081	2.56461	2.34903
Potri.010G118700.1.v3.0	C3H	AT1G68200	--	Potri.010G118700	K18753|0|pop:POPTR_0010s12860g|POPTRDRAFT_225328; hypothetical protein; K18753 butyrate response factor 1 (A)	blue	--	1.24828e-05	7.43576e-06	4.26502e-05	0.974957	0.985214	1.21391
Potri.011G056600.v3.0.new2	C3H	--	--	Potri.011G056400	--	blue	--	0.0642698	0.396677	0.0785667	0.0534823	0.755919	0.198458
PB.19646.3	C3H	AT3G21100	--	Potri.014G165500	--	blue	Molecular Function: nucleotide binding (GO:0000166);; Molecular Function: RNA binding (GO:0003723);; Molecular Function: metal ion binding (GO:0046872);;	0.0257872	0.215668	0.520685	0.896858	0.833969	1.0065
Potri.017G013400.1.v3.0	C3H	AT5G44260	--	Potri.017G013400	--	blue	--	14.7953	13.5891	5.99624	1.89274	1.49809	1.32557
Potri.017G119900.1.v3.0	C3H	AT1G68200	--	Potri.017G119900	K18753|0|pop:POPTR_0005s15100g|hypothetical protein; K18753 butyrate response factor 1 (A)	blue	Molecular Function: binding (GO:0005488);;	0.194409	0.353573	3.28155	7.61144	8.47469	6.73045
Potri.008G080300.4.v3.0	C3H	AT3G12680	HUA1	Potri.008G080300	--	blue	Biological Process: cell fate determination (GO:0001709);; Molecular Function: RNA binding (GO:0003723);; Biological Process: regulation of transcription, DNA-templated (GO:0006355);; Molecular Function: zinc ion binding (GO:0008270);;	1.37513	1.16235	0.917714	0.679852	0.594813	5.3739e-07
PB.13138.8	CAMTA	AT3G16940	CMTA6	Potri.008G107900	--	blue	Molecular Function: DNA binding (GO:0003677);; Cellular Component: nucleus (GO:0005634);;	0.104652	1.11721e-08	0.235272	0.736815	0.587711	0.261487
Potri.005G234500.1.v3.0	DBB	--	--	Potri.005G234500	--	blue	Cellular Component: intracellular (GO:0005622);; Molecular Function: zinc ion binding (GO:0008270);;	1.7996	3.0975	5.60687	13.1405	22.6215	27.8963
PB.19685.7	FAR1	AT4G12850	--	Potri.014G176600	--	blue	--	0.00132275	0.270857	2.30859	0.822007	2.49944	3.00462
Potri.016G018300.1.v3.0	FAR1	AT3G22170	FHY3	Potri.016G018300	--	blue	Biological Process: nuclear-transcribed mRNA catabolic process (GO:0000956);; Molecular Function: sequence-specific DNA binding transcription factor activity (GO:0003700);; Molecular Function: hydrolase activity, hydrolyzing O-glycosyl compounds (GO:0004553);; Cellular Component: nucleus (GO:0005634);; Biological Process: protein N-linked glycosylation (GO:0006487);; Molecular Function: zinc ion …	0.333387	0.0551698	0.220876	0.677507	0.387805	0.146889
Potri.008G181000.1.v3.0	GARP-ARR-B	--	--	Potri.008G181000	K14491|0|pop:POPTR_0008s18130g|POPTRDRAFT_565094; hypothetical protein; K14491 two-component response regulator ARR-B family (A)	blue	Molecular Function: phosphorelay response regulator activity (GO:0000156);; Biological Process: phosphorelay signal transduction system (GO:0000160);; Molecular Function: DNA binding (GO:0003677);; Molecular Function: chromatin binding (GO:0003682);; Biological Process: regulation of transcription, DNA-templated (GO:0006355);; Biological Process: intracellular signal transduction (GO:0035556);;	0.147808	2.91336e-09	0.458024	0.157712	0.558595	0.492557
Potri.010G053100.1.v3.0	GARP-ARR-B	AT1G67710	ARR11	Potri.010G053100	K14491|0|pop:POPTR_0008s18130g|POPTRDRAFT_565094; hypothetical protein; K14491 two-component response regulator ARR-B family (A)	blue	Molecular Function: phosphorelay response regulator activity (GO:0000156);; Biological Process: phosphorelay signal transduction system (GO:0000160);; Molecular Function: DNA binding (GO:0003677);; Molecular Function: chromatin binding (GO:0003682);; Biological Process: regulation of transcription, DNA-templated (GO:0006355);; Biological Process: response to cytokinin (GO:0009735);; Biological Pr…	0.325329	0.919546	2.03815	4.49404	6.58593	7.37915
PB.10084.1	GARP-ARR-B	AT2G25180	ARR12	Potri.006G262100	K14491|0|pop:POPTR_0006s27800g|POPTRDRAFT_763573; hypothetical protein; K14491 two-component response regulator ARR-B family (A)	blue	Molecular Function: phosphorelay response regulator activity (GO:0000156);; Biological Process: phosphorelay signal transduction system (GO:0000160);; Molecular Function: DNA binding (GO:0003677);; Molecular Function: chromatin binding (GO:0003682);; Biological Process: regulation of transcription, DNA-templated (GO:0006355);; Molecular Function: kinase activity (GO:0016301);; Biological Process:…	0.65103	1.75306	0.616278	2.43109	2.18468	2.67901
Potri.006G191000.1.v3.0	GARP-G2-like	AT5G06800	--	Potri.006G191000	--	blue	Molecular Function: DNA binding (GO:0003677);; Molecular Function: chromatin binding (GO:0003682);;	0.000156903	0.735525	1.20387	1.89089	2.3992	2.42076
PB.11206.1	GARP-G2-like	--	--	Potri.007G039400	--	blue	Molecular Function: DNA binding (GO:0003677);; Molecular Function: chromatin binding (GO:0003682);;	3.33221	5.78356	2.96868	5.15823	3.86453	11.6331
Potri.008G087600.1.v3.0	GARP-G2-like	AT1G69580	--	Potri.008G087600	--	blue	Molecular Function: DNA binding (GO:0003677);; Molecular Function: chromatin binding (GO:0003682);;	0.903915	0.334514	2.22815	1.52022	2.41831	1.58662
Potri.010G128900.1.v3.0	GARP-G2-like	AT1G25550	--	Potri.010G128900	--	blue	Molecular Function: DNA binding (GO:0003677);; Molecular Function: chromatin binding (GO:0003682);;	3.52932	6.92216	12.3447	16.785	18.8974	19.356
PB.21412.2	GARP-G2-like	AT5G06800	--	Potri.016G047900	--	blue	Molecular Function: DNA binding (GO:0003677);; Molecular Function: chromatin binding (GO:0003682);;	0.145481	0.56707	0.556626	0.840331	1.29723	1.28719
PB.10084.6	GARP-G2-like	AT2G25180	ARR12	Potri.006G262100	K14491|0|pop:POPTR_0006s27800g|POPTRDRAFT_763573; hypothetical protein; K14491 two-component response regulator ARR-B family (A)	blue	Molecular Function: phosphorelay response regulator activity (GO:0000156);; Biological Process: phosphorelay signal transduction system (GO:0000160);; Molecular Function: DNA binding (GO:0003677);; Molecular Function: chromatin binding (GO:0003682);; Biological Process: regulation of transcription, DNA-templated (GO:0006355);; Molecular Function: kinase activity (GO:0016301);; Biological Process:…	0.526115	0.115815	1.62615	1.43835	1.57153	2.08387
PB.10084.2	GARP-G2-like	AT2G25180	ARR12	Potri.006G262100	K14491|0|pop:POPTR_0006s27800g|POPTRDRAFT_763573; hypothetical protein; K14491 two-component response regulator ARR-B family (A)	blue	Molecular Function: phosphorelay response regulator activity (GO:0000156);; Biological Process: phosphorelay signal transduction system (GO:0000160);; Molecular Function: DNA binding (GO:0003677);; Molecular Function: chromatin binding (GO:0003682);; Biological Process: regulation of transcription, DNA-templated (GO:0006355);; Molecular Function: kinase activity (GO:0016301);; Biological Process:…	0.0885371	0.362828	0.43276	0.809796	0.749055	0.828627
Potri.004G082400.1.v3.0	GARP-G2-like	AT5G16560	KAN	Potri.004G082400	--	blue	--	12.5188	10.4431	6.1141	4.71699	3.57617	3.31489
PB.18798.12	GARP-G2-like	AT5G18240	MYR1	Potri.013G060200	--	blue	Molecular Function: DNA binding (GO:0003677);; Molecular Function: chromatin binding (GO:0003682);;	0.378159	1.40389	1.00267	1.67282	4.21243	3.54096
PB.18798.1	GARP-G2-like	AT5G18240	MYR1	Potri.013G060200	--	blue	Molecular Function: DNA binding (GO:0003677);; Molecular Function: chromatin binding (GO:0003682);;	0.0755873	0.154213	0.465358	1.2928	1.21362	0.759849
Potri.019G032700.1.v3.0	GARP-G2-like	AT5G18240	MYR1	Potri.019G032700	--	blue	Molecular Function: DNA binding (GO:0003677);; Molecular Function: chromatin binding (GO:0003682);;	3.82599	13.3392	20.8526	27.5252	30.4246	29.1243
Potri.019G032700.3.v3.0	GARP-G2-like	AT5G18240	MYR1	Potri.019G032700	--	blue	Molecular Function: DNA binding (GO:0003677);; Molecular Function: chromatin binding (GO:0003682);;	0.301301	1.70615	1.08223	2.24208	2.50517	2.96794
PB.23938.8	GARP-G2-like	AT5G18240	MYR1	Potri.019G032700	--	blue	Molecular Function: DNA binding (GO:0003677);; Molecular Function: chromatin binding (GO:0003682);;	0.384097	0.517064	1.23435	2.38678	2.86938	1.6461
PB.23938.4	GARP-G2-like	AT5G18240	MYR1	Potri.019G032700	--	blue	Molecular Function: DNA binding (GO:0003677);; Molecular Function: chromatin binding (GO:0003682);;	0.106442	0.447222	0.676408	1.04705	1.64963	2.0921
Potri.002G195600.1.v3.0	GRAS	--	--	Potri.002G195600	--	blue	Biological Process: regulation of transcription, DNA-templated (GO:0006355);;	0.213905	0.370093	1.01688	1.43192	2.12372	2.76856
Potri.005G095100.1.v3.0	GRAS	--	--	Potri.005G095100	--	blue	Biological Process: regulation of transcription, DNA-templated (GO:0006355);;	1.08981	2.358	1.13104	0.344349	0.0298082	0.141044
Potri.013G114900.1.v3.0	GRAS	--	--	Potri.013G114900	--	blue	Biological Process: regulation of transcription, DNA-templated (GO:0006355);;	0.85329	0.487209	1.76306	3.47908	3.54189	3.66544
Potri.001G361700.1.v3.0	GRAS	AT5G48150	PAT1	Potri.001G361700	--	blue	Molecular Function: sequence-specific DNA binding transcription factor activity (GO:0003700);; Molecular Function: signal transducer activity (GO:0004871);; Cellular Component: cytosol (GO:0005829);; Biological Process: regulation of transcription, DNA-templated (GO:0006355);; Biological Process: signal transduction (GO:0007165);; Biological Process: photomorphogenesis (GO:0009640);;	0.0904466	0.243306	0.301504	0.153595	0.301803	1.15039
Potri.002G073400.1.v3.0	GRAS	AT1G21450	SCL1	Potri.002G073400	--	blue	Biological Process: regulation of transcription, DNA-templated (GO:0006355);;	2.48864	6.43473	8.50736	14.4978	16.0623	15.456
Potri.002G073400.3.v3.0	GRAS	AT1G21450	SCL1	Potri.002G073400	--	blue	Biological Process: regulation of transcription, DNA-templated (GO:0006355);;	0.589427	1.33186	1.9159	3.89583	4.93765	4.07065
Potri.001G100800.2.v3.0	HB-BELL	AT5G41410	BEL1	Potri.001G100800	--	blue	Molecular Function: sequence-specific DNA binding transcription factor activity (GO:0003700);; Cellular Component: nucleus (GO:0005634);; Biological Process: regulation of transcription, DNA-templated (GO:0006355);; Molecular Function: sequence-specific DNA binding (GO:0043565);;	0.0640941	0.678504	1.5476	2.43633	2.62346	3.09022
PB.3959.1	HB-BELL	AT1G19700	BEL10	Potri.002G031000	--	blue	Molecular Function: DNA binding (GO:0003677);;	1.97906e-05	0.213067	0.894707	2.85636	2.83953	2.06205
Potri.002G031000.1.v3.0	HB-BELL	AT1G19700	BEL10	Potri.002G031000	--	blue	Molecular Function: DNA binding (GO:0003677);;	0.318305	0.183737	0.960036	2.03642	1.34477	2.33972
PB.2165.3	HB-BELL	AT2G35940	BLH1	Potri.001G216600	--	blue	Molecular Function: DNA binding (GO:0003677);;	4.45827	12.4755	18.3183	23.9262	32.7709	38.8273
Potri.001G216600.1.v3.0	HB-BELL	AT2G35940	BLH1	Potri.001G216600	--	blue	Molecular Function: DNA binding (GO:0003677);;	1.14694	6.45132	13.6436	23.0378	23.7086	23.7069
Potri.001G216600.2.v3.0	HB-BELL	AT2G35940	BLH1	Potri.001G216600	--	blue	Molecular Function: DNA binding (GO:0003677);;	0.552711	2.05132	2.94853	4.25788	5.32613	5.49356
Potri.006G203000.6.v3.0	HB-BELL	AT2G35940	BLH1	Potri.006G203000	--	blue	Molecular Function: sequence-specific DNA binding transcription factor activity (GO:0003700);; Cellular Component: nucleus (GO:0005634);; Biological Process: regulation of transcription, DNA-templated (GO:0006355);; Molecular Function: sequence-specific DNA binding (GO:0043565);;	0.0556889	3.54821	0.131524	20.5234	13.3087	5.7617
Potri.005G129500.3.v3.0	HB-BELL	AT4G36870	BLH2	Potri.005G129500	--	blue	--	2.55927	0.436772	1.9103	7.07259	13.2892	12.7399
Potri.005G129500.v3.0.new2	HB-BELL	AT4G36870	BLH2	Potri.005G129500	--	blue	--	0.170473	0.245251	0.299964	1.55218	2.32648	1.12898
Potri.007G032700.2.v3.0	HB-BELL	AT4G36870	BLH2	Potri.007G032700	--	blue	--	0.925054	0.000262563	0.000489667	1.26007	4.90678	3.34705
PB.11187.1	HB-BELL	AT4G36870	BLH2	Potri.007G032700	--	blue	Molecular Function: DNA binding (GO:0003677);;	0.737896	0.0253592	0.264343	1.23609	1.60387	2.07188
PB.14159.7	HB-BELL	AT2G27220	BLH5	Potri.009G017400	--	blue	--	2.66876e-14	0.166835	1.02973	2.57222	2.22562	3.58005
Potri.001G083700.1.v3.0	HB-HD-ZIP	--	--	Potri.001G083700	K09338|1.17022e-136|pop:POPTR_0001s11380g|POPTRDRAFT_548258; homeobox leucine zipper family protein; K09338 homeobox-leucine zipper protein (A)	blue	Molecular Function: transcription regulatory region sequence-specific DNA binding (GO:0000976);; Molecular Function: sequence-specific DNA binding transcription factor activity (GO:0003700);; Cellular Component: nucleus (GO:0005634);; Biological Process: regulation of transcription, DNA-templated (GO:0006355);;	0.698057	2.55649	4.26319	7.3947	8.54569	9.41785
Potri.014G103000.1.v3.0	HB-HD-ZIP	--	--	Potri.014G103000	K09338|4.04311e-167|pop:POPTR_0014s09860g|POPTRDRAFT_572441; homeobox leucine zipper family protein; K09338 homeobox-leucine zipper protein (A)	blue	Molecular Function: transcription regulatory region sequence-specific DNA binding (GO:0000976);; Molecular Function: sequence-specific DNA binding transcription factor activity (GO:0003700);; Cellular Component: nucleus (GO:0005634);; Biological Process: regulation of transcription, DNA-templated (GO:0006355);;	0.614095	1.35233	2.4855	8.84563	13.4869	19.3674
Potri.014G075200.3.v3.0	HB-HD-ZIP	AT4G00730	ANL2	Potri.014G075200	K09338|0|pop:POPTR_0014s07130g|POPTRDRAFT_774292; homeodomain family protein; K09338 homeobox-leucine zipper protein (A)	blue	Molecular Function: sequence-specific DNA binding transcription factor activity (GO:0003700);; Cellular Component: nucleus (GO:0005634);; Biological Process: regulation of transcription, DNA-templated (GO:0006355);; Biological Process: anthocyanin accumulation in tissues in response to UV light (GO:0043481);; Molecular Function: sequence-specific DNA binding (GO:0043565);; Biological Process: roo…	4.94497	4.70554	2.75892	2.28417	1.48489	1.72098
PB.2077.4	HB-HD-ZIP	AT1G52150	ATHB-15	Potri.001G188800	K09338|0|pop:POPTR_0001s18930g|POPTRDRAFT_797557; homeobox-leucine zipper family protein; K09338 homeobox-leucine zipper protein (A)	blue	Molecular Function: sequence-specific DNA binding transcription factor activity (GO:0003700);; Cellular Component: nucleus (GO:0005634);; Biological Process: regulation of transcription, DNA-templated (GO:0006355);; Biological Process: leaf morphogenesis (GO:0009965);; Biological Process: meristem initiation (GO:0010014);; Biological Process: regulation of meristem growth (GO:0010075);; Biologica…	1.13026	2.69409	3.98764	4.62772	6.01424	8.77727
Potri.017G081700.1.v3.0	HB-HD-ZIP	AT5G15150	ATHB-3	Potri.017G081700	K09338|0|pop:POPTR_0017s11800g|POPTRDRAFT_1105227; hypothetical protein; K09338 homeobox-leucine zipper protein (A)	blue	Molecular Function: transcription regulatory region sequence-specific DNA binding (GO:0000976);; Molecular Function: sequence-specific DNA binding transcription factor activity (GO:0003700);; Cellular Component: nucleus (GO:0005634);; Biological Process: regulation of transcription, DNA-templated (GO:0006355);;	29.3201	42.2942	32.6231	14.1953	9.06995	7.09825
PB.22378.3	HB-HD-ZIP	AT5G15150	ATHB-3	Potri.017G081700	K09338|0|pop:POPTR_0017s11800g|POPTRDRAFT_1105227; hypothetical protein; K09338 homeobox-leucine zipper protein (A)	blue	Molecular Function: transcription regulatory region sequence-specific DNA binding (GO:0000976);; Molecular Function: sequence-specific DNA binding transcription factor activity (GO:0003700);; Cellular Component: nucleus (GO:0005634);; Biological Process: regulation of transcription, DNA-templated (GO:0006355);;	9.97811	12.7871	9.62508	4.49391	1.80941	2.63639
Potri.001G229700.1.v3.0	HB-HD-ZIP	AT5G06710	HAT14	Potri.001G229700	K09338|0|pop:POPTR_0001s23680g|hypothetical protein; K09338 homeobox-leucine zipper protein (A)	blue	Molecular Function: sequence-specific DNA binding transcription factor activity (GO:0003700);; Cellular Component: nucleus (GO:0005634);; Biological Process: regulation of transcription, DNA-templated (GO:0006355);; Molecular Function: sequence-specific DNA binding (GO:0043565);;	5.33644	5.94473	9.73053	15.5983	21.0707	20.4874
Potri.001G229700.2.v3.0	HB-HD-ZIP	AT5G06710	HAT14	Potri.001G229700	K09338|2.61044e-122|pop:POPTR_0001s23680g|hypothetical protein; K09338 homeobox-leucine zipper protein (A)	blue	Molecular Function: sequence-specific DNA binding transcription factor activity (GO:0003700);; Cellular Component: nucleus (GO:0005634);; Biological Process: regulation of transcription, DNA-templated (GO:0006355);; Molecular Function: sequence-specific DNA binding (GO:0043565);;	0.164715	0.458054	1.21327	2.05147	1.84426	1.86494
PB.13614.1	HB-HD-ZIP	AT5G06710	HAT14	Potri.009G023600	K09338|3.43833e-129|pop:POPTR_0009s02850g|POPTRDRAFT_876150; hypothetical protein; K09338 homeobox-leucine zipper protein (A)	blue	Molecular Function: sequence-specific DNA binding transcription factor activity (GO:0003700);; Cellular Component: nucleus (GO:0005634);; Biological Process: regulation of transcription, DNA-templated (GO:0006355);; Molecular Function: sequence-specific DNA binding (GO:0043565);;	0.84474	0.277467	1.70985	3.97718	5.15522	5.63124
PB.21450.6	HB-HD-ZIP	AT5G06710	HAT14	Potri.016G059000	K09338|0|pop:POPTR_0016s05890g|POPTRDRAFT_1103306; hypothetical protein; K09338 homeobox-leucine zipper protein (A)	blue	Molecular Function: sequence-specific DNA binding transcription factor activity (GO:0003700);; Cellular Component: nucleus (GO:0005634);; Biological Process: regulation of transcription, DNA-templated (GO:0006355);; Molecular Function: sequence-specific DNA binding (GO:0043565);;	2.74306e-07	3.24246e-06	1.27847	1.12921	2.11763	3.92785
PB.1891.6	HB-HD-ZIP	AT5G46880	HB-7	Potri.001G137800	--	blue	Molecular Function: sequence-specific DNA binding transcription factor activity (GO:0003700);; Cellular Component: nucleus (GO:0005634);; Biological Process: regulation of transcription, DNA-templated (GO:0006355);; Molecular Function: sequence-specific DNA binding (GO:0043565);;	0.502972	1.32115	0.278234	0.0716667	0.0479404	0.194037
Potri.001G112200.1.v3.0	HB-KNOX	AT1G62990	KNAT7	Potri.001G112200	--	blue	Molecular Function: sequence-specific DNA binding transcription factor activity (GO:0003700);; Cellular Component: nucleus (GO:0005634);; Biological Process: regulation of transcription, DNA-templated (GO:0006355);; Molecular Function: sequence-specific DNA binding (GO:0043565);;	11.5829	2.77393	9.65108	28.0423	32.6643	30.2459
PB.6160.6	HB-KNOX	AT1G62360	ARK1b	Potri.004G004700	--	blue	Molecular Function: sequence-specific DNA binding transcription factor activity (GO:0003700);; Cellular Component: nucleus (GO:0005634);; Biological Process: regulation of transcription, DNA-templated (GO:0006355);; Molecular Function: sequence-specific DNA binding (GO:0043565);;	0.05497	0.256022	1.00557	1.48069	2.0343	1.72877
Potri.007G135100.1.v3.0	HB-other	--	--	Potri.007G135100	--	blue	Molecular Function: transcription regulatory region sequence-specific DNA binding (GO:0000976);; Molecular Function: sequence-specific DNA binding transcription factor activity (GO:0003700);; Cellular Component: nucleus (GO:0005634);; Biological Process: regulation of transcription, DNA-templated (GO:0006355);;	0.82668	3.23183	5.90943	6.70584	8.14352	10.4402
Potri.017G016900.1.v3.0	HB-other	--	--	Potri.017G016900	--	blue	Molecular Function: transcription regulatory region sequence-specific DNA binding (GO:0000976);; Molecular Function: sequence-specific DNA binding transcription factor activity (GO:0003700);; Cellular Component: nucleus (GO:0005634);; Biological Process: regulation of transcription, DNA-templated (GO:0006355);;	3.56107	5.69565	7.85239	13.1385	22.2932	29.9039
PB.2165.5	HB-other	AT2G35940	BLH1	Potri.001G216600	--	blue	--	0.179293	0.222789	1.51539	1.65499	2.92256	2.10947
Potri.004G048700.v3.0.new1	HB-other	AT1G28420	HB-1	Potri.004G048700	--	blue	Molecular Function: DNA binding (GO:0003677);; Biological Process: transcription, DNA-templated (GO:0006351);;	0.340271	0.628048	0.286671	2.00893	1.32725	2.28873
PB.5037.12	HB-other	AT5G46880	HB-7	Potri.003G096000	--	blue	Molecular Function: sequence-specific DNA binding transcription factor activity (GO:0003700);; Cellular Component: nucleus (GO:0005634);; Biological Process: regulation of transcription, DNA-templated (GO:0006355);; Molecular Function: sequence-specific DNA binding (GO:0043565);;	0.341225	0.862422	0.117026	0.290938	0.139546	0.0475177
Potri.002G008800.1.v3.0	HB-WOX	--	--	Potri.002G008800	--	blue	Molecular Function: sequence-specific DNA binding transcription factor activity (GO:0003700);; Cellular Component: nucleus (GO:0005634);; Biological Process: regulation of transcription, DNA-templated (GO:0006355);; Molecular Function: sequence-specific DNA binding (GO:0043565);;	5.92762	4.9934	6.67795	14.5476	16.8722	17.5155
Potri.002G008800.3.v3.0	HB-WOX	--	--	Potri.002G008800	--	blue	Molecular Function: sequence-specific DNA binding transcription factor activity (GO:0003700);; Cellular Component: nucleus (GO:0005634);; Biological Process: regulation of transcription, DNA-templated (GO:0006355);; Molecular Function: sequence-specific DNA binding (GO:0043565);;	0.582092	0.960244	1.90193	4.16918	5.05818	5.1949
Potri.011G051600.1.v3.0	HSF	--	--	Potri.011G051600	K09419|6.68371e-136|pop:POPTR_0011s05130g|hypothetical protein; K09419 heat shock transcription factor, other eukaryote (A)	blue	Molecular Function: sequence-specific DNA binding transcription factor activity (GO:0003700);; Cellular Component: nucleus (GO:0005634);; Biological Process: regulation of transcription, DNA-templated (GO:0006355);; Biological Process: response to heat (GO:0009408);; Molecular Function: sequence-specific DNA binding (GO:0043565);;	0.093508	0.210741	0.939456	1.79306	1.61911	1.94882
Potri.006G049200.1.v3.0	HSF	AT2G41690	AT-HSFB3	Potri.006G049200	K09419|1.37181e-131|pop:POPTR_0006s04770g|POPTRDRAFT_717386; Heat Stress Transcription Factor family protein; K09419 heat shock transcription factor, other eukaryote (A)	blue	Molecular Function: sequence-specific DNA binding transcription factor activity (GO:0003700);; Cellular Component: nucleus (GO:0005634);; Biological Process: regulation of transcription, DNA-templated (GO:0006355);; Biological Process: toxin catabolic process (GO:0009407);; Biological Process: response to heat (GO:0009408);; Molecular Function: sequence-specific DNA binding (GO:0043565);; Biologi…	1.16619	0.525214	1.64069	4.3359	4.09678	5.00994
Potri.016G056500.1.v3.0	HSF	AT2G41690	AT-HSFB3	Potri.016G056500	K09419|1.28715e-156|pop:POPTR_0016s05680g|POPTRDRAFT_576364; Heat Stress Transcription Factor family protein; K09419 heat shock transcription factor, other eukaryote (A)	blue	Molecular Function: sequence-specific DNA binding transcription factor activity (GO:0003700);; Cellular Component: nucleus (GO:0005634);; Biological Process: regulation of transcription, DNA-templated (GO:0006355);; Biological Process: toxin catabolic process (GO:0009407);; Biological Process: response to heat (GO:0009408);; Molecular Function: sequence-specific DNA binding (GO:0043565);; Biologi…	0.634628	1.36143	2.10075	3.94253	3.84797	4.61852
Potri.010G082000.1.v3.0	HSF	AT4G17750	HSF1	Potri.010G082000	K09419|0|pop:POPTR_0010s09210g|POPTRDRAFT_231057; hypothetical protein; K09419 heat shock transcription factor, other eukaryote (A)	blue	Molecular Function: sequence-specific DNA binding transcription factor activity (GO:0003700);; Cellular Component: nucleus (GO:0005634);; Biological Process: regulation of transcription, DNA-templated (GO:0006355);; Biological Process: response to heat (GO:0009408);; Molecular Function: sequence-specific DNA binding (GO:0043565);;	0.377221	0.00186705	0.439039	0.529196	0.0971201	1.38488
Potri.010G082000.2.v3.0	HSF	AT4G17750	HSF1	Potri.010G082000	K09419|0|pop:POPTR_0010s09210g|POPTRDRAFT_231057; hypothetical protein; K09419 heat shock transcription factor, other eukaryote (A)	blue	Molecular Function: sequence-specific DNA binding transcription factor activity (GO:0003700);; Cellular Component: nucleus (GO:0005634);; Biological Process: regulation of transcription, DNA-templated (GO:0006355);; Biological Process: response to heat (GO:0009408);; Molecular Function: sequence-specific DNA binding (GO:0043565);;	2.70308	2.17075	1.64508	1.36963	1.39091	0.305334
Potri.T137400.1.v3.0	HSF	AT4G17750	HSF1	Potri.T137400	K09419|0|pop:POPTR_0018s05770g|POPTRDRAFT_261844; hypothetical protein; K09419 heat shock transcription factor, other eukaryote (A)	blue	Molecular Function: DNA binding (GO:0003677);; Biological Process: cellular metabolic process (GO:0044237);;	2.40688	1.30907	1.46192	3.56727	5.40488	7.30734
Potri.014G080900.1.v3.0	LIM	AT3G61230	--	Potri.014G080900	K09377|7.38388e-133|pop:POPTR_0014s07670g|POPTRDRAFT_1098216; LIM domain-containing family protein; K09377 cysteine and glycine-rich protein (A)	blue	Molecular Function: zinc ion binding (GO:0008270);; Molecular Function: actin filament binding (GO:0051015);; Biological Process: actin filament bundle assembly (GO:0051017);;	1.93059	2.04397	6.04229	13.4323	16.7869	17.2581
PB.2402.1	LIM	AT1G10200	WLIM1	Potri.001G292900	K09377|1.54138e-124|pop:POPTR_0001s30020g|POPTRDRAFT_798080; hypothetical protein; K09377 cysteine and glycine-rich protein (A)	blue	Cellular Component: plasma membrane (GO:0005886);; Molecular Function: zinc ion binding (GO:0008270);; Molecular Function: actin filament binding (GO:0051015);; Biological Process: actin filament bundle assembly (GO:0051017);;	1.66709	6.81634	14.2501	32.3376	48.5735	49.1209
Potri.009G087200.1.v3.0	LIM	AT1G10200	WLIM1	Potri.009G087200	K09377|1.68195e-139|pop:POPTR_0009s09040g|POPTRDRAFT_649691; hypothetical protein; K09377 cysteine and glycine-rich protein (A)	blue	Cellular Component: plasma membrane (GO:0005886);; Molecular Function: zinc ion binding (GO:0008270);; Molecular Function: actin filament binding (GO:0051015);; Biological Process: actin filament bundle assembly (GO:0051017);;	0.780819	2.31094	6.08245	19.942	29.8753	31.5088
Potri.007G066700.1.v3.0	LOB	--	--	Potri.007G066700	--	blue	Biological Process: xylem development (GO:0010089);; Biological Process: cell wall macromolecule metabolic process (GO:0044036);;	1.20619e-05	0.000239972	1.41979	2.14303	6.08988	6.26835
Potri.007G066700.v3.0.new2	LOB	--	--	Potri.007G066700	--	blue	Biological Process: xylem development (GO:0010089);; Biological Process: cell wall macromolecule metabolic process (GO:0044036);;	0.436853	1.21089	4.04356	12.4433	13.3632	13.7953
Potri.007G039500.1.v3.0	LOB	AT5G66870	ASL1	Potri.007G039500	--	blue	--	6.55647e-05	0.0222224	0.0222432	0.471912	0.696172	0.7196
Potri.013G156200.1.v3.0	LOB	AT2G40470	LBD15	Potri.013G156200	--	blue	Cellular Component: membrane (GO:0016020);;	0.000383964	0.315109	0.761394	3.11665	4.16366	4.25614
Potri.002G119400.1.v3.0	LOB	AT4G37540	LBD39	Potri.002G119400	--	blue	--	4.74079	17.0333	26.824	30.9467	38.0358	49.4537
PB.3345.2	LOB	AT4G37540	LBD39	Potri.002G119400	--	blue	--	0.0986247	1.0895	1.25783	2.65926	1.8412	3.24923
PB.18913.1	MADS-MIKC	--	--	Potri.013G102600	--	blue	Molecular Function: DNA binding (GO:0003677);; Molecular Function: sequence-specific DNA binding transcription factor activity (GO:0003700);; Cellular Component: nucleus (GO:0005634);; Biological Process: regulation of transcription, DNA-templated (GO:0006355);; Biological Process: ion transport (GO:0006811);; Biological Process: vegetative to reproductive phase transition of meristem (GO:0010228…	1.15624	2.54456	6.21106	14.8233	20.9243	26.1878
Potri.013G102600.1.v3.0	MADS-MIKC	--	--	Potri.013G102600	--	blue	Molecular Function: DNA binding (GO:0003677);; Molecular Function: sequence-specific DNA binding transcription factor activity (GO:0003700);; Cellular Component: nucleus (GO:0005634);; Biological Process: regulation of transcription, DNA-templated (GO:0006355);; Biological Process: iron ion transport (GO:0006826);; Biological Process: cellular response to iron ion starvation (GO:0010106);; Biolog…	0.265397	0.723088	1.48395	3.26846	5.14848	5.7364
Potri.015G098400.1.v3.0	MADS-MIKC	--	--	Potri.015G098400	--	blue	Molecular Function: DNA binding (GO:0003677);; Molecular Function: sequence-specific DNA binding transcription factor activity (GO:0003700);; Cellular Component: nucleus (GO:0005634);; Biological Process: regulation of transcription, DNA-templated (GO:0006355);; Molecular Function: protein dimerization activity (GO:0046983);;	18.4413	54.3472	77.3491	114.029	128.851	131.23
PB.20672.20	MADS-MIKC	--	--	Potri.015G098400	--	blue	Molecular Function: DNA binding (GO:0003677);; Molecular Function: sequence-specific DNA binding transcription factor activity (GO:0003700);; Cellular Component: nucleus (GO:0005634);; Biological Process: regulation of transcription, DNA-templated (GO:0006355);; Molecular Function: protein dimerization activity (GO:0046983);;	0.393385	2.31497	2.20116	4.29065	5.85248	5.20382
PB.20672.8	MADS-MIKC	--	--	Potri.015G098400	--	blue	Molecular Function: DNA binding (GO:0003677);; Molecular Function: sequence-specific DNA binding transcription factor activity (GO:0003700);; Cellular Component: nucleus (GO:0005634);; Biological Process: regulation of transcription, DNA-templated (GO:0006355);; Molecular Function: protein dimerization activity (GO:0046983);;	0.211416	2.47494	2.22885	4.87867	9.36308	8.82111
PB.20672.9	MADS-MIKC	--	--	Potri.015G098400	--	blue	Molecular Function: DNA binding (GO:0003677);; Molecular Function: sequence-specific DNA binding transcription factor activity (GO:0003700);; Cellular Component: nucleus (GO:0005634);; Biological Process: regulation of transcription, DNA-templated (GO:0006355);; Molecular Function: protein dimerization activity (GO:0046983);;	0.789937	3.8053	4.45449	8.17553	9.04929	10.6068
Potri.015G098400.7.v3.0	MADS-MIKC	--	--	Potri.015G098400	--	blue	Molecular Function: DNA binding (GO:0003677);; Molecular Function: sequence-specific DNA binding transcription factor activity (GO:0003700);; Cellular Component: nucleus (GO:0005634);; Biological Process: regulation of transcription, DNA-templated (GO:0006355);; Molecular Function: protein dimerization activity (GO:0046983);;	0.10326	0.237175	0.00218131	0.772663	3.42839	1.88561
Potri.019G076800.1.v3.0	MADS-MIKC	--	--	Potri.019G076800	--	blue	Molecular Function: DNA binding (GO:0003677);; Molecular Function: sequence-specific DNA binding transcription factor activity (GO:0003700);; Cellular Component: nucleus (GO:0005634);; Biological Process: regulation of transcription, DNA-templated (GO:0006355);; Biological Process: iron ion transport (GO:0006826);; Biological Process: cellular response to iron ion starvation (GO:0010106);; Biolog…	1.5625	5.68823	8.78193	11.3821	13.2392	12.3671
Potri.012G132600.2.v3.0	MADS-MIKC	AT2G45650	AGL6	Potri.012G132600	--	blue	Molecular Function: DNA binding (GO:0003677);; Molecular Function: sequence-specific DNA binding transcription factor activity (GO:0003700);; Cellular Component: nucleus (GO:0005634);; Biological Process: regulation of transcription, DNA-templated (GO:0006355);; Molecular Function: protein dimerization activity (GO:0046983);;	0.0223047	0.0204729	0.75953	1.78438	3.43246	5.12999
PB.17553.10	MADS-M-type	--	--	Potri.012G100200	--	blue	Molecular Function: DNA binding (GO:0003677);; Molecular Function: sequence-specific DNA binding transcription factor activity (GO:0003700);; Cellular Component: nucleus (GO:0005634);; Biological Process: regulation of transcription, DNA-templated (GO:0006355);; Molecular Function: protein dimerization activity (GO:0046983);;	0.728224	1.68474	3.21841	3.33589	4.57044	5.67662
PB.18913.5	MADS-M-type	--	--	Potri.013G102600	--	blue	Molecular Function: DNA binding (GO:0003677);; Molecular Function: sequence-specific DNA binding transcription factor activity (GO:0003700);; Cellular Component: nucleus (GO:0005634);; Biological Process: regulation of transcription, DNA-templated (GO:0006355);; Biological Process: iron ion transport (GO:0006826);; Biological Process: cellular response to iron ion starvation (GO:0010106);; Biolog…	2.28417e-30	0.0131713	0.126577	0.807282	1.11275	1.47577
Potri.015G098400.9.v3.0	MADS-M-type	--	--	Potri.015G098400	--	blue	Molecular Function: DNA binding (GO:0003677);; Molecular Function: sequence-specific DNA binding transcription factor activity (GO:0003700);; Cellular Component: nucleus (GO:0005634);; Biological Process: regulation of transcription, DNA-templated (GO:0006355);; Molecular Function: protein dimerization activity (GO:0046983);;	2.43585	8.31193	9.79811	17.8454	19.5877	20.1761
PB.12308.1	MADS-M-type	AT1G18750	AGL65	Potri.008G088200	--	blue	Molecular Function: DNA binding (GO:0003677);; Cellular Component: nucleus (GO:0005634);; Biological Process: regulation of transcription, DNA-templated (GO:0006355);; Biological Process: pollen development (GO:0009555);; Molecular Function: protein dimerization activity (GO:0046983);;	0.540491	1.50766	2.34286	2.53606	3.43588	4.64646
Potri.008G064200.1.v3.0	MYB	--	--	Potri.008G064200	--	blue	Molecular Function: DNA binding (GO:0003677);; Molecular Function: chromatin binding (GO:0003682);; Cellular Component: nucleus (GO:0005634);; Biological Process: response to gibberellin (GO:0009739);; Biological Process: response to salicylic acid (GO:0009751);;	4.49384	8.35367	12.0093	17.0694	22.4118	24.0649
Potri.009G053900.1.v3.0	MYB	--	ATMYB83	Potri.009G053900	K09422|0|pop:POPTR_0009s05860g|POPTRDRAFT_203071; hypothetical protein; K09422 myb proto-oncogene protein, plant (A)	blue	Molecular Function: DNA binding (GO:0003677);; Molecular Function: chromatin binding (GO:0003682);; Biological Process: plant-type secondary cell wall biogenesis (GO:0009834);; Biological Process: cellular macromolecule biosynthetic process (GO:0034645);; Biological Process: primary metabolic process (GO:0044238);; Biological Process: regulation of cellular process (GO:0050794);;	0.242063	0.40217	2.4883	5.77457	5.13053	4.95729
Potri.012G140700.2.v3.0	MYB	--		Potri.012G140700	K09422|0|pop:POPTR_0012s13240g|POPTRDRAFT_422546; hypothetical protein; K09422 myb proto-oncogene protein, plant (A)	blue	Molecular Function: DNA binding (GO:0003677);; Molecular Function: chromatin binding (GO:0003682);;	1.89849	0.139695	0.210538	1.48075	1.33056	3.83415
Potri.001G099800.1.v3.0	MYB	AT1G63910	AtMYB103	Potri.001G099800	K09422|0|pop:POPTR_0001s09810g|POPTRDRAFT_640446; hypothetical protein; K09422 myb proto-oncogene protein, plant (A)	blue	Molecular Function: DNA binding (GO:0003677);; Molecular Function: chromatin binding (GO:0003682);; Molecular Function: sequence-specific DNA binding transcription factor activity (GO:0003700);; Biological Process: positive regulation of transcription, DNA-templated (GO:0045893);; Biological Process: positive regulation of syringal lignin biosynthetic process (GO:1901430);; Biological Process: re…	0.0931864	0.0926618	1.83929	8.2692	11.5802	12.3017
Potri.003G132000.3.v3.0	MYB	AT1G63910	AtMYB103	Potri.003G132000	K09422|0|pop:POPTR_0003s13190g|POPTRDRAFT_646666; hypothetical protein; K09422 myb proto-oncogene protein, plant (A)	blue	Molecular Function: DNA binding (GO:0003677);; Molecular Function: chromatin binding (GO:0003682);; Molecular Function: sequence-specific DNA binding transcription factor activity (GO:0003700);; Biological Process: positive regulation of transcription, DNA-templated (GO:0045893);; Biological Process: positive regulation of syringal lignin biosynthetic process (GO:1901430);; Biological Process: re…	7.33393e-07	8.42477e-42	1.29069	6.34175	6.66792	5.73383
PB.5863.2	MYB	AT1G63910	AtMYB103	Potri.003G132000	K09422|0|pop:POPTR_0003s13190g|POPTRDRAFT_646666; hypothetical protein; K09422 myb proto-oncogene protein, plant (A)	blue	Molecular Function: DNA binding (GO:0003677);; Molecular Function: chromatin binding (GO:0003682);; Molecular Function: sequence-specific DNA binding transcription factor activity (GO:0003700);; Biological Process: positive regulation of transcription, DNA-templated (GO:0045893);; Biological Process: positive regulation of syringal lignin biosynthetic process (GO:1901430);; Biological Process: re…	1.54377e-07	0.000330347	0.993787	4.66097	5.78652	4.89883
Potri.001G267300.1.v3.0	MYB	AT5G12870	ATMYB46	Potri.001G267300	K09422|0|pop:POPTR_0001s27430g|POPTRDRAFT_549323; hypothetical protein; K09422 myb proto-oncogene protein, plant (A)	blue	Molecular Function: DNA binding (GO:0003677);; Molecular Function: chromatin binding (GO:0003682);;	0.323847	0.513745	1.243	2.75954	2.58736	2.55768
PB.14193.2	PtrMYB023	AT3G46130	ATMYB48-1	Potri.009G027300	K09422|6.19703e-83|pop:POPTR_0009s03240g|POPTRDRAFT_203876; myb family transcription factor family protein; K09422 myb proto-oncogene protein, plant (A)	blue	Molecular Function: DNA binding (GO:0003677);; Molecular Function: chromatin binding (GO:0003682);; Biological Process: response to ethylene (GO:0009723);; Biological Process: response to gibberellin (GO:0009739);; Biological Process: response to salicylic acid (GO:0009751);; Biological Process: response to jasmonic acid (GO:0009753);; Biological Process: response to chitin (GO:0010200);; Biologi…	2.02581	8.34784	14.4603	29.2509	44.2185	49.1933
Potri.009G027300.1.v3.0	PtrMYB023	AT3G46130	ATMYB48-1	Potri.009G027300	K09422|1.15414e-152|pop:POPTR_0009s03240g|POPTRDRAFT_203876; myb family transcription factor family protein; K09422 myb proto-oncogene protein, plant (A)	blue	Molecular Function: DNA binding (GO:0003677);; Molecular Function: chromatin binding (GO:0003682);; Biological Process: response to ethylene (GO:0009723);; Biological Process: response to gibberellin (GO:0009739);; Biological Process: response to salicylic acid (GO:0009751);; Biological Process: response to jasmonic acid (GO:0009753);; Biological Process: response to chitin (GO:0010200);; Biologi…	1.80931	3.59396	4.77796	9.92869	13.4059	12.8012
PB.14193.7	PtrMYB023	AT3G46130	ATMYB48-1	Potri.009G027300	K09422|2.39594e-83|pop:POPTR_0009s03240g|POPTRDRAFT_203876; myb family transcription factor family protein; K09422 myb proto-oncogene protein, plant (A)	blue	Molecular Function: DNA binding (GO:0003677);; Molecular Function: chromatin binding (GO:0003682);; Biological Process: response to ethylene (GO:0009723);; Biological Process: response to gibberellin (GO:0009739);; Biological Process: response to salicylic acid (GO:0009751);; Biological Process: response to jasmonic acid (GO:0009753);; Biological Process: response to chitin (GO:0010200);; Biologi…	0.312606	1.42935	1.07351	3.8092	5.23631	5.93673
Potri.007G134500.1.v3.0	MYB	AT1G73410	ATMYB54	Potri.007G134500	K09422|0|pop:POPTR_0007s01430g|POPTRDRAFT_562189; putative MYB transcription factor family protein; K09422 myb proto-oncogene protein, plant (A)	blue	Molecular Function: DNA binding (GO:0003677);; Molecular Function: chromatin binding (GO:0003682);; Biological Process: response to abscisic acid (GO:0009737);;	0.0326633	0.124496	0.274027	0.878052	1.40173	1.07942
Potri.012G039400.1.v3.0	MYB	AT1G73410	ATMYB54	Potri.012G039400	K09422|1.62e-177|pop:POPTR_0012s03650g|POPTRDRAFT_569401; MYB transcription factor R2R3 type family protein; K09422 myb proto-oncogene protein, plant (A)	blue	Molecular Function: DNA binding (GO:0003677);; Molecular Function: chromatin binding (GO:0003682);; Biological Process: response to abscisic acid (GO:0009737);;	0.124626	0.0488063	0.657591	2.36013	3.05861	3.12959
Potri.015G033600.1.v3.0	MYB	AT1G73410	ATMYB54	Potri.015G033600	K09422|1.04323e-139|pop:POPTR_0012s03650g|POPTRDRAFT_569401; MYB transcription factor R2R3 type family protein; K09422 myb proto-oncogene protein, plant (A)	blue	Molecular Function: DNA binding (GO:0003677);; Molecular Function: chromatin binding (GO:0003682);; Biological Process: response to abscisic acid (GO:0009737);;	3.29683e-05	0.474173	1.30364	6.56538	8.20709	7.55534
Potri.002G073500.1.v3.0	MYB	AT4G33450	ATMYB69	Potri.002G073500	K09422|0|pop:POPTR_0002s07440g|hypothetical protein; K09422 myb proto-oncogene protein, plant (A)	blue	Molecular Function: DNA binding (GO:0003677);; Molecular Function: chromatin binding (GO:0003682);;	0	0	0.104662	0.442152	0.844557	1.09338
Potri.005G063200.1.v3.0	MYB	AT4G33450	ATMYB69	Potri.005G063200	K09422|0|pop:POPTR_0005s06410g|POPTRDRAFT_650601; hypothetical protein; K09422 myb proto-oncogene protein, plant (A)	blue	Molecular Function: DNA binding (GO:0003677);; Molecular Function: chromatin binding (GO:0003682);;	0	0	0.126559	0.909073	1.47173	1.49701
Potri.007G106100.1.v3.0	MYB	AT4G33450	ATMYB69	Potri.007G106100	K09422|0|pop:POPTR_0007s04140g|POPTRDRAFT_654648; hypothetical protein; K09422 myb proto-oncogene protein, plant (A)	blue	Molecular Function: DNA binding (GO:0003677);; Molecular Function: chromatin binding (GO:0003682);;	0	0	0.219396	1.53648	2.48816	3.28596
Potri.007G106100.2.v3.0	MYB	AT4G33450	ATMYB69	Potri.007G106100	K09422|4.19336e-174|pop:POPTR_0007s04140g|POPTRDRAFT_654648; hypothetical protein; K09422 myb proto-oncogene protein, plant (A)	blue	Molecular Function: DNA binding (GO:0003677);; Molecular Function: chromatin binding (GO:0003682);; Molecular Function: sequence-specific DNA binding transcription factor activity (GO:0003700);; Cellular Component: nucleus (GO:0005634);; Biological Process: positive regulation of transcription, DNA-templated (GO:0045893);; Biological Process: regulation of secondary cell wall biogenesis (GO:20006…	0	0	0.0855803	0.684003	1.49924	1.25554
Potri.012G084100.1.v3.0	MYB	AT5G26660	ATMYB86	Potri.012G084100	K09422|0|pop:POPTR_0012s08600g|POPTRDRAFT_570120; hypothetical protein; K09422 myb proto-oncogene protein, plant (A)	blue	Molecular Function: DNA binding (GO:0003677);; Molecular Function: chromatin binding (GO:0003682);;	0.0824013	0.375871	2.05448	5.04598	4.96086	4.29608
Potri.008G148400.2.v3.0	MYB	AT1G14350	FLP	Potri.008G148400	K09422|0|pop:POPTR_0010s10310g|POPTRDRAFT_769367; myb family transcription factor family protein; K09422 myb proto-oncogene protein, plant (A)	blue	Molecular Function: DNA binding (GO:0003677);; Molecular Function: chromatin binding (GO:0003682);; Biological Process: guard cell differentiation (GO:0010052);;	0.191732	0.825385	2.00074	3.85737	4.4824	4.01527
Potri.005G186400.1.v3.0	MYB	AT3G29020	MYB110	Potri.005G186400	K09422|0|pop:POPTR_0005s20870g|POPTRDRAFT_559321; putative MYB transcription factor family protein; K09422 myb proto-oncogene protein, plant (A)	blue	Molecular Function: DNA binding (GO:0003677);; Molecular Function: chromatin binding (GO:0003682);;	0	0	0.297742	1.89166	3.00664	3.92229
Potri.017G085200.2.v3.0	MYB	AT1G26780	MYB117	Potri.017G085200	K09422|0|pop:POPTR_0017s12140g|POPTRDRAFT_577665; hypothetical protein; K09422 myb proto-oncogene protein, plant (A)	blue	Molecular Function: DNA binding (GO:0003677);; Molecular Function: chromatin binding (GO:0003682);;	2.74634	1.92005	1.1933	0.147663	0.0409737	0.0543135
Potri.003G189700.4.v3.0	MYB	AT5G06100	MYB33	Potri.003G189700	K09422|0|pop:POPTR_0003s18900g|POPTRDRAFT_555118; hypothetical protein; K09422 myb proto-oncogene protein, plant (A)	blue	Molecular Function: DNA binding (GO:0003677);; Molecular Function: chromatin binding (GO:0003682);;	0.0259109	0.228992	0.31321	0.125641	0.526534	0.595641
Potri.001G118800.1.v3.0	MYB	AT4G12350	MYB42	Potri.001G118800	K09422|0|pop:POPTR_0001s07830g|hypothetical protein; K09422 myb proto-oncogene protein, plant (A)	blue	Molecular Function: DNA binding (GO:0003677);; Molecular Function: chromatin binding (GO:0003682);;	0.444907	1.08982	2.45801	7.30129	10.8593	11.296
Potri.003G114100.1.v3.0	MYB	AT4G12350	PtrMYB125	Potri.003G114100	K09422|0|pop:POPTR_0003s11360g|POPTRDRAFT_413758; myb family transcription factor family protein; K09422 myb proto-oncogene protein, plant (A)	blue	Molecular Function: DNA binding (GO:0003677);; Molecular Function: chromatin binding (GO:0003682);;	2.70495	0.13601	2.44841	10.6971	13.468	13.7188
Potri.012G127700.1.v3.0	MYB	AT4G12350	MYB42	Potri.012G127700	K09422|3.87417e-177|pop:POPTR_0012s14540g|POPTRDRAFT_570586A; hypothetical protein; K09422 myb proto-oncogene protein, plant (A)	blue	Molecular Function: DNA binding (GO:0003677);; Molecular Function: chromatin binding (GO:0003682);;	0.770515	1.34725	3.98521	15.4631	23.2625	26.8756
Potri.004G086300.1.v3.0	MYB	AT5G16600	MYB43	Potri.004G086300	K09422|0|pop:POPTR_0004s08480g|POPTRDRAFT_648134; hypothetical protein; K09422 myb proto-oncogene protein, plant (A)	blue	Molecular Function: DNA binding (GO:0003677);; Molecular Function: chromatin binding (GO:0003682);; Biological Process: response to abscisic acid (GO:0009737);;	0.696553	1.53981	2.44006	3.5152	4.40246	4.42985
Potri.014G100800.1.v3.0	MYB	AT5G10280	MYB92	Potri.014G100800	K09422|7.58682e-168|pop:POPTR_0014s09630g|POPTRDRAFT_774521; hypothetical protein; K09422 myb proto-oncogene protein, plant (A)	blue	Molecular Function: DNA binding (GO:0003677);; Molecular Function: chromatin binding (GO:0003682);;	0.364201	0.314665	1.35789	3.77553	6.27791	8.07406
Potri.016G099200.1.v3.0	MYB	AT2G36890	RAX2	Potri.016G099200	K09422|7.78906e-170|pop:POPTR_0006s12530g|hypothetical protein; K09422 myb proto-oncogene protein, plant (A)	blue	--	0.145782	0.440151	1.11132	1.30642	1.71354	1.81865
PB.5607.2	MYB-related	--	--	Potri.003G063700	--	blue	Molecular Function: binding (GO:0005488);;	0.511137	0.901801	1.20826	1.83336	2.68077	1.7549
Potri.005G029000.v3.0.new2	MYB-related	--	--	Potri.005G029000	--	blue	Molecular Function: binding (GO:0005488);;	0.00374444	0.0178337	0.000273278	0.10962	0.887487	0.594849
PB.9637.10	MYB-related	--	--	Potri.006G126300	--	blue	--	3.23822	3.53605	1.13206	0.615485	2.39023	0.62649
PB.12228.1	MYB-related	--	--	Potri.008G064200	--	blue	Molecular Function: DNA binding (GO:0003677);; Molecular Function: chromatin binding (GO:0003682);; Cellular Component: nucleus (GO:0005634);; Biological Process: response to gibberellin (GO:0009739);; Biological Process: response to salicylic acid (GO:0009751);;	1.66505	4.88387	7.90218	11.2315	11.2952	13.6604
PB.19981.1	MYB-related	AT5G52660	--	Potri.014G089300	--	blue	Molecular Function: DNA binding (GO:0003677);; Molecular Function: chromatin binding (GO:0003682);; Biological Process: response to salt stress (GO:0009651);; Biological Process: response to ethylene (GO:0009723);; Biological Process: response to auxin (GO:0009733);; Biological Process: response to abscisic acid (GO:0009737);; Biological Process: response to gibberellin (GO:0009739);; Biological …	0.184104	0.562949	0.725298	1.24399	1.05293	1.41721
Potri.017G146800.v3.0.new1	MYB-related	AT5G52660	--	Potri.017G146800	--	blue	Molecular Function: DNA binding (GO:0003677);; Molecular Function: chromatin binding (GO:0003682);;	0.102124	0.751112	0.488694	0.159103	0.443164	1.62442
PB.2222.1	MYB-related	AT3G46130	PtrMYB206	Potri.001G235500	K09422|8.88215e-86|pop:POPTR_0001s24220g|POPTRDRAFT_797707; myb family transcription factor family protein; K09422 myb proto-oncogene protein, plant (A)	blue	Molecular Function: DNA binding (GO:0003677);; Molecular Function: chromatin binding (GO:0003682);; Biological Process: response to ethylene (GO:0009723);; Biological Process: response to gibberellin (GO:0009739);; Biological Process: response to salicylic acid (GO:0009751);; Biological Process: response to jasmonic acid (GO:0009753);; Biological Process: response to chitin (GO:0010200);; Biologi…	0.340894	6.67623	15.5616	23.1643	28.1591	34.1017
Potri.001G235500.2.v3.0	MYB-related	AT3G46130	PtrMYB206	Potri.001G235500	K09422|3.45605e-122|pop:POPTR_0001s24220g|POPTRDRAFT_797707; myb family transcription factor family protein; K09422 myb proto-oncogene protein, plant (A)	blue	Molecular Function: DNA binding (GO:0003677);; Molecular Function: chromatin binding (GO:0003682);; Biological Process: response to ethylene (GO:0009723);; Biological Process: response to gibberellin (GO:0009739);; Biological Process: response to salicylic acid (GO:0009751);; Biological Process: response to jasmonic acid (GO:0009753);; Biological Process: response to chitin (GO:0010200);; Biologi…	0.493695	3.02469	8.0826	14.2371	13.6384	16.2774
PB.2222.2	MYB-related	AT3G46130	PtrMYB206	Potri.001G235500	K09422|1.59619e-122|pop:POPTR_0001s24220g|POPTRDRAFT_797707; myb family transcription factor family protein; K09422 myb proto-oncogene protein, plant (A)	blue	Molecular Function: DNA binding (GO:0003677);; Molecular Function: chromatin binding (GO:0003682);; Biological Process: response to ethylene (GO:0009723);; Biological Process: response to gibberellin (GO:0009739);; Biological Process: response to salicylic acid (GO:0009751);; Biological Process: response to jasmonic acid (GO:0009753);; Biological Process: response to chitin (GO:0010200);; Biologi…	0.182402	1.47128	1.9835	3.99773	4.23841	6.01877
Potri.001G235500.3.v3.0	MYB-related	AT3G46130	PtrMYB206	Potri.001G235500	K09422|6.31821e-86|pop:POPTR_0001s24220g|POPTRDRAFT_797707; myb family transcription factor family protein; K09422 myb proto-oncogene protein, plant (A)	blue	Molecular Function: DNA binding (GO:0003677);; Molecular Function: chromatin binding (GO:0003682);; Biological Process: response to ethylene (GO:0009723);; Biological Process: response to gibberellin (GO:0009739);; Biological Process: response to salicylic acid (GO:0009751);; Biological Process: response to jasmonic acid (GO:0009753);; Biological Process: response to chitin (GO:0010200);; Biologi…	0.0549807	0.558212	1.21991	2.66441	4.45767	4.51592
Potri.014G106800.7.v3.0	MYB-related	AT1G01060	LHY	Potri.014G106800	K12133|0|pop:POPTR_0014s10260g|POPTRDRAFT_731468; hypothetical protein; K12133 MYB-related transcription factor LHY (A)	blue	Molecular Function: DNA binding (GO:0003677);; Molecular Function: chromatin binding (GO:0003682);;	5.72611	4.46608	3.64874	1.84637	1.64937	0.815485
Potri.014G106800.5.v3.0	MYB-related	AT1G01060	LHY	Potri.014G106800	K12133|0|pop:POPTR_0014s10260g|POPTRDRAFT_731468; hypothetical protein; K12133 MYB-related transcription factor LHY (A)	blue	Molecular Function: DNA binding (GO:0003677);; Molecular Function: chromatin binding (GO:0003682);;	1.43662	2.84393	0.806195	0.826251	0.49444	0.50771
PB.17624.2	MYB-related	AT4G12350	MYB42	Potri.012G127700	K09422|2.9717e-103|pop:POPTR_0012s14540g|POPTRDRAFT_570586A; hypothetical protein; K09422 myb proto-oncogene protein, plant (A)	blue	Molecular Function: DNA binding (GO:0003677);; Molecular Function: chromatin binding (GO:0003682);;	5.60637e-07	0.0485376	0.299977	0.758886	0.803494	1.04212
Potri.009G027300.2.v3.0	PtrMYB023	AT5G59780	MYB59	Potri.009G027300	K09422|7.52828e-120|pop:POPTR_0009s03240g|POPTRDRAFT_203876; myb family transcription factor family protein; K09422 myb proto-oncogene protein, plant (A)	blue	Molecular Function: DNA binding (GO:0003677);; Molecular Function: chromatin binding (GO:0003682);; Molecular Function: sequence-specific DNA binding transcription factor activity (GO:0003700);; Cellular Component: nucleus (GO:0005634);; Biological Process: regulation of transcription, DNA-templated (GO:0006355);; Biological Process: response to ethylene (GO:0009723);; Biological Process: respons…	0.338566	0.727008	3.34607	4.13694	7.45352	11.4353
Potri.009G027300.3.v3.0	PtrMYB023	AT5G59780	MYB59	Potri.009G027300	K09422|2.43163e-120|pop:POPTR_0009s03240g|POPTRDRAFT_203876; myb family transcription factor family protein; K09422 myb proto-oncogene protein, plant (A)	blue	Molecular Function: DNA binding (GO:0003677);; Molecular Function: chromatin binding (GO:0003682);; Biological Process: response to ethylene (GO:0009723);; Biological Process: response to gibberellin (GO:0009739);; Biological Process: response to salicylic acid (GO:0009751);; Biological Process: response to jasmonic acid (GO:0009753);; Biological Process: response to chitin (GO:0010200);; Biologi…	1.35233	3.40282	5.94793	10.549	12.3766	15.872
PB.7037.3	MYB-related	AT5G17300	RVE1	Potri.004G074300	--	blue	Molecular Function: binding (GO:0005488);;	1.00616	1.92488	2.61116	3.27059	5.90475	4.56442
PB.22541.2	MYB-related	AT5G17300	RVE1	Potri.017G144800	--	blue	--	0.459607	1.21833	2.26256	3.11521	2.38741	4.23101
Potri.017G016700.v3.0.new2	NAC	--		Potri.017G016700	--	blue	Molecular Function: DNA binding (GO:0003677);; Molecular Function: sequence-specific DNA binding transcription factor activity (GO:0003700);; Cellular Component: nucleus (GO:0005634);; Biological Process: multicellular organismal development (GO:0007275);; Biological Process: glucuronoxylan metabolic process (GO:0010413);; Molecular Function: kinase activity (GO:0016301);; Biological Process: xyl…	2.06297e-05	9.81181e-05	0.192115	0.51929	0.304667	1.33137
Potri.017G016700.1.v3.0	NAC	--		Potri.017G016700	--	blue	Molecular Function: DNA binding (GO:0003677);; Molecular Function: sequence-specific DNA binding transcription factor activity (GO:0003700);; Cellular Component: nucleus (GO:0005634);; Biological Process: multicellular organismal development (GO:0007275);; Biological Process: glucuronoxylan metabolic process (GO:0010413);; Molecular Function: kinase activity (GO:0016301);; Biological Process: xyl…	1.13606	3.69335	5.8138	13.5789	13.5802	13.5498
PB.22209.2	NAC	--		Potri.017G016700	--	blue	Molecular Function: DNA binding (GO:0003677);; Molecular Function: sequence-specific DNA binding transcription factor activity (GO:0003700);; Cellular Component: nucleus (GO:0005634);; Biological Process: multicellular organismal development (GO:0007275);; Biological Process: glucuronoxylan metabolic process (GO:0010413);; Biological Process: xylan biosynthetic process (GO:0045492);; Biological P…	0.626532	0.980017	1.91815	4.08062	5.0485	3.57222
PB.22209.3	NAC	--		Potri.017G016700	--	blue	Molecular Function: DNA binding (GO:0003677);; Molecular Function: sequence-specific DNA binding transcription factor activity (GO:0003700);; Cellular Component: nucleus (GO:0005634);; Biological Process: multicellular organismal development (GO:0007275);; Biological Process: glucuronoxylan metabolic process (GO:0010413);; Biological Process: xylan biosynthetic process (GO:0045492);; Biological P…	0.080193	0.221281	0.670632	1.19931	1.14065	1.1289
Potri.004G049300.1.v3.0	NAC	AT1G28470	ANAC010	Potri.004G049300	--	blue	Molecular Function: DNA binding (GO:0003677);; Molecular Function: protein kinase activity (GO:0004672);; Molecular Function: ATP binding (GO:0005524);; Biological Process: regulation of transcription, DNA-templated (GO:0006355);; Biological Process: protein phosphorylation (GO:0006468);; Biological Process: ethylene biosynthetic process (GO:0009693);;	0.665013	1.41494	2.9153	4.21581	4.69821	4.38531
Potri.011G153300.1.v3.0	NAC	AT1G32770	ANAC012	Potri.011G153300	--	blue	Molecular Function: sequence-specific DNA binding transcription factor activity (GO:0003700);; Cellular Component: nucleus (GO:0005634);; Biological Process: lignin biosynthetic process (GO:0009809);; Biological Process: plant-type secondary cell wall biogenesis (GO:0009834);; Biological Process: anther dehiscence (GO:0009901);; Biological Process: fruit dehiscence (GO:0010047);; Biological Proce…	0.0779366	1.45988	8.47258	24.3918	27.3871	24.6925
Potri.004G038000.1.v3.0	NAC	AT1G61110	anac025	Potri.004G038000	--	blue	Molecular Function: DNA binding (GO:0003677);; Biological Process: regulation of transcription, DNA-templated (GO:0006355);;	0	0.0867923	0.229548	0.940867	2.03594	2.47896
Potri.017G139500.1.v3.0	NAC	AT3G03200	anac045	Potri.017G139500	--	blue	Molecular Function: DNA binding (GO:0003677);; Biological Process: regulation of transcription, DNA-templated (GO:0006355);;	2.38698	3.32879	2.17767	1.75037	1.04233	0.466481
Potri.003G089800.1.v3.0	NAC	AT4G17980	anac071	Potri.003G089800	--	blue	Molecular Function: DNA binding (GO:0003677);; Biological Process: regulation of transcription, DNA-templated (GO:0006355);;	0.175696	0.119021	0.505239	0.491491	0.657579	1.37008
Potri.007G135300.1.v3.0	NAC	AT4G28500	ANAC073	Potri.007G135300	--	blue	Molecular Function: DNA binding (GO:0003677);; Molecular Function: sequence-specific DNA binding transcription factor activity (GO:0003700);; Cellular Component: nucleus (GO:0005634);; Biological Process: multicellular organismal development (GO:0007275);; Biological Process: glucuronoxylan metabolic process (GO:0010413);; Biological Process: xylan biosynthetic process (GO:0045492);; Biological P…	0.949546	3.33717	4.6602	10.4033	9.91058	9.25463
PB.11974.2	NAC	AT4G28500	ANAC073	Potri.007G135300	--	blue	Molecular Function: DNA binding (GO:0003677);; Molecular Function: sequence-specific DNA binding transcription factor activity (GO:0003700);; Cellular Component: nucleus (GO:0005634);; Biological Process: multicellular organismal development (GO:0007275);; Biological Process: glucuronoxylan metabolic process (GO:0010413);; Biological Process: xylan biosynthetic process (GO:0045492);; Biological P…	0.0691127	0.432618	0.409352	0.891022	1.28251	1.03122
Potri.002G037100.1.v3.0	NAC	AT4G28530	anac074	Potri.002G037100	--	blue	Molecular Function: DNA binding (GO:0003677);; Biological Process: regulation of transcription, DNA-templated (GO:0006355);;	1.00677	1.25259	2.64461	4.09698	6.86082	7.68638
Potri.005G225800.1.v3.0	NAC	AT4G28530	anac074	Potri.005G225800	--	blue	Molecular Function: DNA binding (GO:0003677);; Biological Process: regulation of transcription, DNA-templated (GO:0006355);;	0.793089	2.01312	4.04392	6.27371	7.72456	8.92067
PB.11580.3	NAC	AT4G36160	ANAC076	Potri.007G014400	--	blue	Molecular Function: DNA binding (GO:0003677);; Cellular Component: nucleus (GO:0005634);; Biological Process: regulation of transcription, DNA-templated (GO:0006355);; Biological Process: response to chitin (GO:0010200);;	0.325565	0.19345	0.767295	2.59404	5.01586	4.5071
PB.17690.2	NAC	AT5G61430	ANAC100	Potri.012G001400	--	blue	Molecular Function: DNA binding (GO:0003677);; Biological Process: regulation of transcription, DNA-templated (GO:0006355);;	0.810841	1.42902	3.16305	4.2546	5.35811	6.81476
Potri.005G180200.1.v3.0	NAC	AT1G01720	ATAF1	Potri.005G180200	--	blue	Molecular Function: DNA binding (GO:0003677);; Biological Process: regulation of transcription, DNA-templated (GO:0006355);; Biological Process: response to wounding (GO:0009611);; Biological Process: negative regulation of abscisic acid-activated signaling pathway (GO:0009788);;	5.29635	9.5897	14.1988	20.8094	24.9101	25.8897
PB.8928.2	NAC	AT1G01720	ATAF1	Potri.005G180200	--	blue	Molecular Function: DNA binding (GO:0003677);; Molecular Function: sequence-specific DNA binding transcription factor activity (GO:0003700);; Biological Process: regulation of transcription, DNA-templated (GO:0006355);; Biological Process: multicellular organismal development (GO:0007275);; Biological Process: toxin catabolic process (GO:0009407);; Biological Process: response to wounding (GO:000…	0.87079	2.71554	3.87916	6.67864	8.18464	7.40157
Potri.005G180200.2.v3.0	NAC	AT1G01720	ATAF1	Potri.005G180200	--	blue	Molecular Function: DNA binding (GO:0003677);; Biological Process: regulation of transcription, DNA-templated (GO:0006355);; Biological Process: response to wounding (GO:0009611);; Biological Process: negative regulation of abscisic acid-activated signaling pathway (GO:0009788);;	0.268273	0.550585	1.26371	2.23863	1.99956	2.49644
Potri.001G404400.1.v3.0	NAC	AT3G15510	ATNAC2	Potri.001G404400	--	blue	Molecular Function: DNA binding (GO:0003677);; Biological Process: regulation of transcription, DNA-templated (GO:0006355);;	0.591141	1.8371	2.40621	4.03443	6.80412	11.1083
Potri.011G123500.1.v3.0	NAC	AT3G15510	ATNAC2	Potri.011G123500	--	blue	Molecular Function: DNA binding (GO:0003677);; Biological Process: regulation of transcription, DNA-templated (GO:0006355);;	1.38019	2.11578	4.1193	7.88166	11.2819	13.7763
Potri.011G123300.1.v3.0	NAC	AT3G15500	ATNAC3	Potri.011G123300	--	blue	Molecular Function: DNA binding (GO:0003677);; Cellular Component: nucleus (GO:0005634);; Biological Process: regulation of transcription, DNA-templated (GO:0006355);; Biological Process: response to water deprivation (GO:0009414);; Biological Process: response to abscisic acid (GO:0009737);;	9.7254	22.1774	43.1062	74.8143	96.8878	113.695
PB.16663.2	NAC	AT3G15500	ATNAC3	Potri.011G123300	--	blue	Molecular Function: DNA binding (GO:0003677);; Cellular Component: nucleus (GO:0005634);; Biological Process: regulation of transcription, DNA-templated (GO:0006355);; Biological Process: response to water deprivation (GO:0009414);; Biological Process: response to abscisic acid (GO:0009737);;	0.105349	0.666808	1.72394	1.45728	8.81959	13.6653
PB.16663.4	NAC	AT3G15500	ATNAC3	Potri.011G123300	--	blue	Molecular Function: DNA binding (GO:0003677);; Cellular Component: nucleus (GO:0005634);; Biological Process: regulation of transcription, DNA-templated (GO:0006355);; Biological Process: response to water deprivation (GO:0009414);; Biological Process: response to abscisic acid (GO:0009737);;	0.047763	0.382245	0.735246	1.27062	1.9584	1.30508
Potri.005G098200.1.v3.0	NAC	AT1G56010	NAC1	Potri.005G098200	--	blue	Molecular Function: DNA binding (GO:0003677);; Biological Process: regulation of transcription, DNA-templated (GO:0006355);;	0.121648	0.332804	1.04763	1.7078	2.12018	2.68659
Potri.008G089000.1.v3.0	NAC	AT1G69490	NAP	Potri.008G089000	--	blue	Molecular Function: DNA binding (GO:0003677);; Molecular Function: sequence-specific DNA binding transcription factor activity (GO:0003700);; Cellular Component: nucleus (GO:0005634);; Biological Process: regulation of transcription, DNA-templated (GO:0006355);; Biological Process: response to bacterium (GO:0009617);; Biological Process: multidimensional cell growth (GO:0009825);; Biological Proc…	0.324281	0.451372	0.660055	1.7995	3.18908	4.06311
Potri.001G448400.1.v3.0	NAC	AT2G46770	NST1	Potri.001G448400	--	blue	Molecular Function: sequence-specific DNA binding transcription factor activity (GO:0003700);; Cellular Component: nucleus (GO:0005634);; Biological Process: lignin biosynthetic process (GO:0009809);; Biological Process: plant-type secondary cell wall biogenesis (GO:0009834);; Biological Process: anther dehiscence (GO:0009901);; Biological Process: fruit dehiscence (GO:0010047);; Biological Proce…	0.0397148	1.19088	7.16152	14.7443	13.6697	10.7984
Potri.001G372100.7.v3.0	NF-YA	AT1G30500	NF-YA7	Potri.001G372100	K08064|3.92824e-111|pop:POPTR_0001s38100g|POPTRDRAFT_815791; CCAAT-binding transcription factor family protein; K08064 nuclear transcription factor Y, alpha (A)	blue	Molecular Function: DNA binding (GO:0003677);; Molecular Function: sequence-specific DNA binding transcription factor activity (GO:0003700);; Biological Process: regulation of transcription, DNA-templated (GO:0006355);; Cellular Component: CCAAT-binding factor complex (GO:0016602);;	0.000607382	0.189288	0.806195	0.576165	2.24801	1.5114
Potri.007G082200.1.v3.0	NF-YB	AT4G14540	NF-YB3	Potri.007G082200	--	blue	Cellular Component: nucleus (GO:0005634);; Biological Process: regulation of transcription, DNA-templated (GO:0006355);; Molecular Function: sequence-specific DNA binding (GO:0043565);; Molecular Function: protein heterodimerization activity (GO:0046982);;	1.8934	3.66358	6.80835	13.8949	14.0935	12.605
Potri.016G134200.1.v3.0	OFP	AT2G30400	ATOFP2	Potri.016G134200	--	blue	Molecular Function: DNA binding (GO:0003677);;	3.27385	4.31743	6.88996	13.5774	15.4326	15.0582
PB.1905.1	PLATZ	AT4G17900	--	Potri.001G141500	--	blue	--	10.9665	24.8622	36.5377	29.265	61.983	65.9001
Potri.002G002200.4.v3.0	PLATZ	AT1G21000	--	Potri.002G002200	--	blue	--	0.389235	1.04278	2.43563	3.26941	3.95275	3.73442
Potri.005G259000.2.v3.0	PLATZ	AT1G21000	--	Potri.005G259000	--	blue	--	3.4436e-08	0.150122	0.510407	1.64625	1.62418	2.2211
Potri.005G259000.3.v3.0	PLATZ	AT1G21000	--	Potri.005G259000	--	blue	--	0.356237	1.76422	5.79548	12.7023	19.1078	22.3108
PB.8382.2	PLATZ	AT1G21000	--	Potri.005G259000	--	blue	--	0.0460817	0.035541	0.462368	1.47552	2.02074	1.64163
PB.8382.6	PLATZ	AT1G21000	--	Potri.005G259000	--	blue	--	0.0200267	0.0582887	0.327025	2.05472	3.3266	2.73391
Potri.013G078500.3.v3.0	PLATZ	AT1G32700	--	Potri.013G078500	--	blue	--	2.29773e-20	0.300663	0.570446	1.98242	2.34575	2.37491
Potri.013G078500.2.v3.0	PLATZ	AT1G32700	--	Potri.013G078500	--	blue	--	0.115558	0.3652	0.658083	1.11682	1.91239	1.52137
PB.18367.2	PLATZ	AT1G32700	--	Potri.013G078500	--	blue	--	0.195141	0.366273	1.18978	1.8084	1.81307	1.79542
Potri.019G051200.1.v3.0	PLATZ	AT1G32700	--	Potri.019G051200	--	blue	--	1.94905	3.1694	6.4997	13.7794	19.2217	22.6275
PB.6751.1	RWP-RK	AT2G17150	NLP1	Potri.004G205500	--	blue	--	0.0628529	0.000982677	0.381197	0.386557	0.463971	1.08052
PB.14387.2	RWP-RK	AT2G17150	NLP1	Potri.009G087500	--	blue	--	0.632132	0.707106	1.43574	3.21276	4.42057	3.42831
PB.14720.6	SBP	--	--	Potri.010G026200	--	blue	Molecular Function: DNA binding (GO:0003677);; Cellular Component: nucleus (GO:0005634);; Biological Process: anatomical structure morphogenesis (GO:0009653);; Biological Process: tissue development (GO:0009888);; Biological Process: regulation of organelle organization (GO:0033043);; Biological Process: cellular component biogenesis (GO:0044085);; Biological Process: primary metabolic process (G…	0.0814493	0.107441	0.134302	0.422412	0.36044	0.842872
PB.17082.2	SBP	--	--	Potri.011G116800	--	blue	Molecular Function: DNA binding (GO:0003677);; Cellular Component: nucleus (GO:0005634);;	1.46396	1.67176	1.18265	0.605396	0.403078	0.184508
PB.19266.3	SBP	--	--	Potri.014G057700	--	blue	Biological Process: developmental process involved in reproduction (GO:0003006);; Biological Process: multicellular organismal development (GO:0007275);; Biological Process: anatomical structure development (GO:0048856);;	3.46115	3.20177	1.50353	0.587622	0.208591	0.375462
Potri.001G058600.1.v3.0	SBP	AT5G50670	SPL13B	Potri.001G058600	--	blue	--	4.62869	4.66935	2.8166	1.50237	1.29071	0.314161
Potri.015G098900.3.v3.0	SBP	AT5G50670	SPL13B	Potri.015G098900	--	blue	Molecular Function: DNA binding (GO:0003677);; Cellular Component: nucleus (GO:0005634);;	7.84988	7.78845	2.94169	3.03284	0.27024	0.749379
PB.159.6	SBP	AT5G43270	SPL2	Potri.001G055900	--	blue	--	0.000199432	0.374983	1.30713	0.679137	1.36412	2.30007
PB.159.3	SBP	AT5G43270	SPL2	Potri.001G055900	--	blue	--	0.237752	0.880767	1.23622	1.75793	2.32925	1.99314
PB.6004.3	SBP	AT5G43270	SPL2	Potri.003G172600	--	blue	--	0.224219	0.433475	0.145077	0.00353315	0.709137	0.401518
Potri.002G028500.2.v3.0	SRS	AT1G75520	SRS5	Potri.002G028500	--	blue	--	3.96028	3.25311	2.1843	1.3828	1.24978	0.602007
PB.6268.7	TCP	--	--	Potri.004G046400	--	blue	Biological Process: response to hormone (GO:0009725);; Biological Process: response to lipid (GO:0033993);; Biological Process: single-organism process (GO:0044699);; Biological Process: regulation of biological process (GO:0050789);; Biological Process: response to oxygen-containing compound (GO:1901700);;	1.64648	2.22615	1.1282	0.534225	0.52577	0.320235
Potri.014G078500.1.v3.0	TCP	--	--	Potri.014G078500	--	blue	Biological Process: single-organism process (GO:0044699);; Biological Process: biological regulation (GO:0065007);;	2.94468	5.31904	5.04892	4.84362	10.8355	12.8307
PB.16476.2	TCP	AT3G47620	AtTCP14	Potri.011G055500	--	blue	Biological Process: response to hormone (GO:0009725);; Biological Process: response to lipid (GO:0033993);; Biological Process: single-organism process (GO:0044699);; Biological Process: regulation of biological process (GO:0050789);; Biological Process: response to oxygen-containing compound (GO:1901700);;	1.26056	1.17264	0.812048	0.32383	0.325812	0.200135
PB.172.1	TCP	AT3G27010	AT-TCP20	Potri.001G060000	--	blue	--	0.606132	1.5094	3.70029	8.03448	8.5271	8.17886
Potri.001G060000.1.v3.0	TCP	AT3G27010	AT-TCP20	Potri.001G060000	--	blue	--	1.04894	1.17839	3.93367	5.4	6.46248	6.98509
PB.5989.2	TCP	AT3G27010	AT-TCP20	Potri.003G167900	--	blue	--	1.88527	2.26075	4.9264	8.28488	11.2819	9.7114
Potri.003G167900.1.v3.0	TCP	AT3G27010	AT-TCP20	Potri.003G167900	--	blue	--	0.384204	0.580678	1.46576	4.37685	2.26587	5.67524
Potri.003G068900.1.v3.0	Tify	--	--	Potri.003G068900	K13464|0|pop:POPTR_0003s06670g|POPTRDRAFT_817040; hypothetical protein; K13464 jasmonate ZIM domain-containing protein (A)	blue	--	24.3203	33.371	22.2145	12.4085	3.942	1.73354
Potri.006G217200.8.v3.0	Tify	--	--	Potri.006G217200	K13464|4.93161e-102|pop:POPTR_0006s23390g|POPTRDRAFT_819435; hypothetical protein; K13464 jasmonate ZIM domain-containing protein (A)	blue	--	13.4148	8.41441	8.78549	7.55817	4.36461	2.27457
Potri.006G217200.1.v3.0	Tify	--	--	Potri.006G217200	K13464|9.62331e-112|pop:POPTR_0018s08300g|POPTRDRAFT_668867; hypothetical protein; K13464 jasmonate ZIM domain-containing protein (A)	blue	--	1.59379	1.39716	0.868747	1.13964e-09	0.170961	0.0815737
Potri.012G044900.9.v3.0	Tify	--	--	Potri.012G044900	K13464|0|pop:POPTR_0012s04220g|POPTRDRAFT_661656; hypothetical protein; K13464 jasmonate ZIM domain-containing protein (A)	blue	--	0.722387	0.48339	0.000210695	1.58752	1.34935	0.983225
Potri.015G035800.v3.0.new1	Tify	--	--	Potri.015G035800	K13464|0|pop:POPTR_0015s04880g|hypothetical protein; K13464 jasmonate ZIM domain-containing protein (A)	blue	--	4.64642	5.56091	4.05135	2.93164	1.46126	1.13744
Potri.018G047100.1.v3.0	Tify	--	--	Potri.018G047100	K13464|1.92178e-154|pop:POPTR_0018s08300g|POPTRDRAFT_668867; hypothetical protein; K13464 jasmonate ZIM domain-containing protein (A)	blue	--	17.8778	13.1251	7.11552	2.91934	2.22437	1.89825
Potri.001G066900.1.v3.0	Trihelix	AT2G33550	--	Potri.001G066900	--	blue	Molecular Function: DNA binding (GO:0003677);;	0.328392	0.530233	2.57559	6.7887	9.89474	10.7987
PB.1633.2	Trihelix	AT2G33550	--	Potri.001G066900	--	blue	Molecular Function: DNA binding (GO:0003677);;	0.137104	0.379475	1.63442	4.09113	5.85398	5.59578
Potri.003G163000.1.v3.0	Trihelix	AT2G33550	--	Potri.003G163000	--	blue	Molecular Function: DNA binding (GO:0003677);;	0.894594	1.40874	2.68901	4.28727	5.79516	5.91039
PB.12261.2	Trihelix	--	--	Potri.008G071300	--	blue	--	0.957721	2.42113	0.0736678	1.8105	2.64032	1.59276
Potri.013G039100.2.v3.0	Trihelix	AT5G28300	--	Potri.013G039100	--	blue	Molecular Function: chromatin binding (GO:0003682);;	25.2578	20.1635	9.8347	3.76236	1.80982	1.55437
PB.18736.2	Trihelix	AT5G28300	--	Potri.013G039100	--	blue	Molecular Function: chromatin binding (GO:0003682);;	4.72597	3.03513	1.82052	0.961203	0.477673	0.398265
PB.4094.4	TUB	AT1G25280	AtTLP10	Potri.002G068200	--	blue	Molecular Function: hydrolase activity (GO:0016787);;	0.182868	0.299113	0.451953	0.482526	1.32197	0.707926
PB.16489.7	VOZ	AT1G28520	VOZ1	Potri.011G060000	--	blue	--	0.655054	1.7532	0.173227	0.582522	1.59362	1.99184
Potri.003G111900.2.v3.0	WRKY	--	--	Potri.003G111900	--	blue	Molecular Function: sequence-specific DNA binding transcription factor activity (GO:0003700);; Biological Process: regulation of transcription, DNA-templated (GO:0006355);; Molecular Function: sequence-specific DNA binding (GO:0043565);;	0.132399	0.167017	0.490507	1.13238	1.31208	1.67988
PB.20088.4	WRKY	--	--	Potri.014G119800	--	blue	Molecular Function: sequence-specific DNA binding transcription factor activity (GO:0003700);; Biological Process: regulation of transcription, DNA-templated (GO:0006355);; Molecular Function: sequence-specific DNA binding (GO:0043565);;	0.38961	0.353847	1.27051	3.05712	3.24574	3.97201
PB.2909.6	WRKY	AT5G56270	WRKY2	Potri.001G472800	K18835|0|pop:POPTR_0001s47670g|POPTRDRAFT_177701; WRKY transcription factor 34 family protein; K18835 WRKY transcription factor 2 (A)	blue	Molecular Function: sequence-specific DNA binding transcription factor activity (GO:0003700);; Biological Process: regulation of transcription, DNA-templated (GO:0006355);; Molecular Function: sequence-specific DNA binding (GO:0043565);;	7.43418e-10	6.81305e-10	0.184744	1.58483	1.64066	0.796923
Potri.001G472800.1.v3.0	WRKY	AT5G56270	WRKY2	Potri.001G472800	K18835|0|pop:POPTR_0001s47670g|POPTRDRAFT_177701; WRKY transcription factor 34 family protein; K18835 WRKY transcription factor 2 (A)	blue	Molecular Function: sequence-specific DNA binding transcription factor activity (GO:0003700);; Biological Process: regulation of transcription, DNA-templated (GO:0006355);; Molecular Function: sequence-specific DNA binding (GO:0043565);;	1.99391e-13	1.16815	3.11707	7.47418	6.9461	2.81703
PB.2909.10	WRKY	AT5G56270	WRKY2	Potri.001G472800	K18835|0|pop:POPTR_0001s47670g|POPTRDRAFT_177701; WRKY transcription factor 34 family protein; K18835 WRKY transcription factor 2 (A)	blue	Molecular Function: sequence-specific DNA binding transcription factor activity (GO:0003700);; Biological Process: regulation of transcription, DNA-templated (GO:0006355);; Molecular Function: sequence-specific DNA binding (GO:0043565);;	0.602388	1.71658	2.69629	4.6366	5.70501	4.84012
Potri.001G472800.4.v3.0	WRKY	AT5G56270	WRKY2	Potri.001G472800	K18835|0|pop:POPTR_0001s47670g|POPTRDRAFT_177701; WRKY transcription factor 34 family protein; K18835 WRKY transcription factor 2 (A)	blue	Molecular Function: sequence-specific DNA binding transcription factor activity (GO:0003700);; Biological Process: regulation of transcription, DNA-templated (GO:0006355);; Molecular Function: sequence-specific DNA binding (GO:0043565);;	1.4064	2.78274	4.46256	9.10918	8.91981	8.64771
PB.2909.5	WRKY	AT5G56270	WRKY2	Potri.001G472800	K18835|0|pop:POPTR_0001s47670g|POPTRDRAFT_177701; WRKY transcription factor 34 family protein; K18835 WRKY transcription factor 2 (A)	blue	Molecular Function: sequence-specific DNA binding transcription factor activity (GO:0003700);; Biological Process: regulation of transcription, DNA-templated (GO:0006355);; Molecular Function: sequence-specific DNA binding (GO:0043565);;	0.240478	1.25481	2.56079	3.72208	3.85157	4.82318
Potri.002G193000.1.v3.0	WRKY	AT2G47260	WRKY23	Potri.002G193000	--	blue	Molecular Function: sequence-specific DNA binding transcription factor activity (GO:0003700);; Biological Process: regulation of transcription, DNA-templated (GO:0006355);; Molecular Function: sequence-specific DNA binding (GO:0043565);;	1.38483	1.78057	2.1523	3.57211	5.00329	6.68189
Potri.002G059100.1.v3.0	WRKY	AT4G18170	WRKY28	Potri.002G059100	--	blue	Molecular Function: sequence-specific DNA binding transcription factor activity (GO:0003700);; Biological Process: regulation of transcription, DNA-templated (GO:0006355);; Molecular Function: sequence-specific DNA binding (GO:0043565);;	0.0201311	0.130489	0.797184	2.09437	2.56175	2.66713
Potri.014G111900.1.v3.0	WRKY	AT4G22070	WRKY31	Potri.014G111900	--	blue	Molecular Function: sequence-specific DNA binding transcription factor activity (GO:0003700);; Biological Process: regulation of transcription, DNA-templated (GO:0006355);; Molecular Function: sequence-specific DNA binding (GO:0043565);;	0.296032	0.000187427	0.296935	0.125542	1.00339	0.474345
Potri.006G105300.1.v3.0	WRKY	AT2G38470	WRKY33	Potri.006G105300	K13424|0|pop:POPTR_0006s10600g|hypothetical protein; K13424 WRKY transcription factor 33 (A)	blue	Molecular Function: sequence-specific DNA binding transcription factor activity (GO:0003700);; Biological Process: regulation of transcription, DNA-templated (GO:0006355);; Molecular Function: sequence-specific DNA binding (GO:0043565);;	0.630879	1.08933	1.09412	0.950971	0.317023	0.0915299
Potri.006G133200.2.v3.0	WRKY	AT4G26440	WRKY34	Potri.006G133200	--	blue	Molecular Function: sequence-specific DNA binding transcription factor activity (GO:0003700);; Biological Process: regulation of transcription, DNA-templated (GO:0006355);; Biological Process: epidermal cell fate specification (GO:0009957);; Biological Process: seed coat development (GO:0010214);; Molecular Function: sequence-specific DNA binding (GO:0043565);;	0.591143	1.23691	0.512651	0.264473	0.0117075	0.0981941
Potri.002G138900.1.v3.0	WRKY	AT5G49520	WRKY48	Potri.002G138900	--	blue	--	0	0.0516716	0.438713	2.42369	5.82274	8.11457
Potri.014G050000.1.v3.0	WRKY	AT5G13080	WRKY75	Potri.014G050000	--	blue	--	7.17954	14.0382	17.9869	30.182	37.2467	40.8339
PB.9094.1	zf-HD	--	--	PB.9094	--	blue	Molecular Function: DNA binding (GO:0003677);;	3.45046	2.68747	1.44029	0.952816	0.532997	0.326996
Potri.004G126600.1.v3.0	zf-HD	--	--	Potri.004G126600	--	blue	Molecular Function: DNA binding (GO:0003677);; Cellular Component: nucleus (GO:0005634);; Biological Process: photomorphogenesis (GO:0009640);; Biological Process: response to auxin (GO:0009733);; Biological Process: response to cytokinin (GO:0009735);; Biological Process: response to abscisic acid (GO:0009737);; Biological Process: response to gibberellin (GO:0009739);; Biological Process: respo…	0	0	0.117915	1.12741	4.15165	6.95981
PB.8266.7	zf-HD	--	--	Potri.005G227900	--	blue	Molecular Function: DNA binding (GO:0003677);;	3.78886	4.39707	1.09867	0.0027914	1.05861	0.000460793
PB.8266.2	zf-HD	--	--	Potri.005G227900	--	blue	Molecular Function: DNA binding (GO:0003677);;	53.0242	44.5727	23.4713	10.1244	7.28672	3.66846
Potri.005G227900.1.v3.0	zf-HD	--	--	Potri.005G227900	--	blue	Molecular Function: DNA binding (GO:0003677);;	8.8275	8.80478	5.61488	3.06996	2.62941	2.1232
PB.8266.6	zf-HD	--	--	Potri.005G227900	--	blue	Molecular Function: DNA binding (GO:0003677);;	13.0375	19.6821	12.2692	1.81511	3.08839	1.89718
Potri.010G169400.1.v3.0	zf-HD	--	--	Potri.010G169400	--	blue	Molecular Function: DNA binding (GO:0003677);;	8.32253	11.9364	26.0108	54.5236	85.7724	97.2214
Potri.017G082700.1.v3.0	zf-HD	--	--	Potri.017G082700	--	blue	Molecular Function: DNA binding (GO:0003677);; Biological Process: photomorphogenesis (GO:0009640);; Biological Process: response to auxin (GO:0009733);; Biological Process: response to cytokinin (GO:0009735);; Biological Process: response to abscisic acid (GO:0009737);; Biological Process: response to gibberellin (GO:0009739);; Biological Process: response to brassinosteroid (GO:0009741);; Biolo…	0.0707344	0.814837	17.2603	43.3518	62.5692	66.5757
Potri.018G028000.1.v3.0	AP2/ERF-ERF	--	--	Potri.018G028000	--	brown	Molecular Function: DNA binding (GO:0003677);; Molecular Function: sequence-specific DNA binding transcription factor activity (GO:0003700);; Cellular Component: nucleus (GO:0005634);; Biological Process: regulation of transcription, DNA-templated (GO:0006355);;	2.13322	1.83947	0.574045	0.243734	0.45701	0.45957
Potri.001G048200.1.v3.0	AP2/ERF-ERF	AT5G25190	ERF003	Potri.001G048200	--	brown	Molecular Function: DNA binding (GO:0003677);; Molecular Function: sequence-specific DNA binding transcription factor activity (GO:0003700);; Cellular Component: nucleus (GO:0005634);; Biological Process: regulation of transcription, DNA-templated (GO:0006355);;	0.151951	1.12115	2.74144	3.24166	3.53646	4.12202
Potri.003G071700.4.v3.0	AP2/ERF-ERF	AT3G14230	RAP2.2	Potri.003G071700	K09286|0|pop:POPTR_0003s06930g|POPTRDRAFT_712047; hypothetical protein; K09286 EREBP-like factor (A)	brown	Molecular Function: DNA binding (GO:0003677);; Molecular Function: sequence-specific DNA binding transcription factor activity (GO:0003700);; Cellular Component: nucleus (GO:0005634);; Biological Process: regulation of transcription, DNA-templated (GO:0006355);;	0.251609	0.750389	1.28599	2.04253	2.03943	0.535887
Potri.016G090300.3.v3.0	B3-ARF	AT4G30080	ARF16	Potri.016G090300	--	brown	Molecular Function: DNA binding (GO:0003677);; Cellular Component: nucleus (GO:0005634);; Biological Process: regulation of transcription, DNA-templated (GO:0006355);; Biological Process: auxin-activated signaling pathway (GO:0009734);; Molecular Function: protein dimerization activity (GO:0046983);;	0.0614009	0.0968337	0.621561	0.925532	0.674615	0.812201
PB.453.5	bHLH	--	--	Potri.001G141100	--	brown	Molecular Function: DNA binding (GO:0003677);; Molecular Function: sequence-specific DNA binding transcription factor activity (GO:0003700);; Biological Process: regulation of transcription, DNA-templated (GO:0006355);; Molecular Function: protein dimerization activity (GO:0046983);;	4.74952	2.39802	1.12235	0.384935	0.253885	0.559025
Potri.002G054100.1.v3.0	bHLH	--	--	Potri.002G054100	--	brown	Biological Process: flavonoid biosynthetic process (GO:0009813);; Biological Process: regulation of biosynthetic process (GO:0009889);; Biological Process: cellular process (GO:0009987);; Molecular Function: protein dimerization activity (GO:0046983);; Biological Process: response to stimulus (GO:0050896);; Biological Process: regulation of primary metabolic process (GO:0080090);;	2.12377	1.81177	0.818948	0.241349	0.640577	0.35777
PB.16136.1	bHLH	--	--	Potri.010G186700	--	brown	Molecular Function: DNA binding (GO:0003677);; Molecular Function: sequence-specific DNA binding transcription factor activity (GO:0003700);; Biological Process: regulation of transcription, DNA-templated (GO:0006355);; Molecular Function: protein dimerization activity (GO:0046983);;	0.303716	4.0609	6.14117	5.9192	7.00629	9.58456
Potri.012G079100.1.v3.0	bHLH	--	--	Potri.012G079100	--	brown	Molecular Function: protein dimerization activity (GO:0046983);;	2.97401	3.31381	0.542087	0.000442543	0.594133	0.252947
PB.19428.5	bHLH	--	--	Potri.014G106300	--	brown	--	8.41609	4.25818	0.978256	0.310028	0.135401	0.505328
PB.19428.4	bHLH	--	--	Potri.014G106300	--	brown	--	3.62261	1.97605	0.754906	0.181196	0.156355	0.109125
Potri.015G104200.1.v3.0	bHLH	AT5G50915	BHLH137	Potri.015G104200	--	brown	Molecular Function: binding (GO:0005488);;	12.3892	7.51582	4.57763	4.45325	3.27442	2.20521
Potri.002G176900.1.v3.0	bHLH	AT4G00870	BHLH14	Potri.002G176900	K13422|0|pop:POPTR_0002s17750g|POPTRDRAFT_552325; basic helix-loop-helix family protein; K13422 transcription factor MYC2 (A)	brown	Biological Process: metabolic process (GO:0008152);; Molecular Function: oxidoreductase activity (GO:0016491);; Molecular Function: protein dimerization activity (GO:0046983);;	30.7808	18.663	9.39156	4.93582	2.58014	1.66815
PB.23753.1	bHLH	AT2G24260	LRL1	Potri.018G109500	--	brown	Molecular Function: protein dimerization activity (GO:0046983);;	1.59308e-21	0.931813	0.723908	1.26575	1.03114	2.0885
Potri.013G124400.1.v3.0	bZIP	AT2G42380	ATBZIP34	Potri.013G124400	--	brown	--	3.51562	3.26262	1.19851	0.0666333	0.0885045	9.73047e-06
Potri.005G082000.3.v3.0	bZIP	AT5G65210	TGA1	Potri.005G082000	K14431|0|pop:POPTR_0005s08370g|POPTRDRAFT_863058; TGA-type basic leucine zipper protein TGA1.1; K14431 transcription factor TGA (A)	brown	Molecular Function: sequence-specific DNA binding transcription factor activity (GO:0003700);; Cellular Component: nucleus (GO:0005634);; Biological Process: regulation of transcription, DNA-templated (GO:0006355);; Biological Process: response to cold (GO:0009409);; Biological Process: defense response to bacterium (GO:0042742);; Molecular Function: sequence-specific DNA binding (GO:0043565);;	0.000185171	5.87298e-05	1.98064	0.965233	0.79216	1.45755
PB.7773.1	bZIP	AT5G65210	TGA1	Potri.005G082000	K14431|0|pop:POPTR_0005s08370g|POPTRDRAFT_863058; TGA-type basic leucine zipper protein TGA1.1; K14431 transcription factor TGA (A)	brown	Molecular Function: sequence-specific DNA binding transcription factor activity (GO:0003700);; Cellular Component: nucleus (GO:0005634);; Biological Process: regulation of transcription, DNA-templated (GO:0006355);; Biological Process: response to cold (GO:0009409);; Biological Process: defense response to bacterium (GO:0042742);; Molecular Function: sequence-specific DNA binding (GO:0043565);;	0.066576	2.1746	2.66326	4.86012	4.44373	5.27692
Potri.005G122700.1.v3.0	C2C2-GATA	AT4G36620	GATA19	Potri.005G122700	--	brown	Molecular Function: sequence-specific DNA binding transcription factor activity (GO:0003700);; Biological Process: regulation of transcription, DNA-templated (GO:0006355);; Molecular Function: zinc ion binding (GO:0008270);; Molecular Function: sequence-specific DNA binding (GO:0043565);;	9.32011	6.07632	4.37468	3.3789	2.39383	2.34245
PB.1913.5	C2C2-LSD	--	--	Potri.001G143900	--	brown	--	2.16295e-29	0.464015	0.607967	1.02699	0.756531	1.10058
PB.1913.3	C2C2-LSD	AT1G32540	LOL1	Potri.001G143900	--	brown	--	0.0413043	1.11172	0.748367	1.23637	1.80281	1.81293
PB.13263.2	C2H2	AT1G14580	--	Potri.008G142500	--	brown	Molecular Function: nucleic acid binding (GO:0003676);; Molecular Function: metal ion binding (GO:0046872);;	9.18462e-05	0.597408	0.0732275	0.456336	1.2203	0.453801
PB.20923.1	C2H2	AT2G01940	SGR5	Potri.015G033100	--	brown	Molecular Function: nucleic acid binding (GO:0003676);; Molecular Function: metal ion binding (GO:0046872);;	0.522782	1.15021	2.08909	0.945731	3.00283	1.79427
PB.9774.1	C2H2	AT5G57520	ZFP2	Potri.006G169800	--	brown	--	0.608585	2.54941	4.44186	5.04962	5.48074	6.45122
Potri.007G138300.1.v3.0	C3H	AT5G44260	--	Potri.007G138300	--	brown	--	6.2935	5.29455	1.14926	0.640156	2.56466	2.78537
PB.21881.5	C3H	AT2G41900	--	Potri.016G053700	--	brown	Cellular Component: cytoplasm (GO:0005737);; Molecular Function: metal ion binding (GO:0046872);;	0.031555	0.167316	0.31981	0.101561	0.0930979	0.629996
Potri.001G268200.3.v3.0	C3H	AT3G08505	MKRN	Potri.001G268200	K15687|0|pop:POPTR_0009s06730g|POPTRDRAFT_1087791; hypothetical protein; K15687 E3 ubiquitin-protein ligase makorin [EC:6.3.2.19] (A)	brown	Molecular Function: zinc ion binding (GO:0008270);; Molecular Function: ligase activity (GO:0016874);;	0.000111026	0.588061	2.65316	1.82856	2.08784	2.61806
Potri.013G086800.v3.0.new1	C3H	AT3G02830	ZFN1	Potri.013G086800	--	brown	Molecular Function: metal ion binding (GO:0046872);;	0.561396	1.34542	1.17263	1.87724	2.95542	1.38312
PB.23068.2	CPP	--	--	Potri.018G030000	--	brown	--	1.27548	0.68766	0.468989	0.362831	0.259363	0.188441
Potri.010G083400.3.v3.0	CPP	AT4G14770	TCX2	Potri.010G083400	--	brown	--	0.907654	0.597458	0.421918	0.220144	0.412496	0.0626101
Potri.016G093200.2.v3.0	E2F-DP	AT5G03415	DPB	Potri.016G093200	K04683|0|pop:POPTR_0016s09640g|POPTRDRAFT_576733; hypothetical protein; K04683 transcription factor Dp-1 (A)	brown	Molecular Function: DNA binding (GO:0003677);; Molecular Function: sequence-specific DNA binding transcription factor activity (GO:0003700);; Cellular Component: nucleus (GO:0005634);; Cellular Component: transcription factor complex (GO:0005667);; Cellular Component: cytoplasm (GO:0005737);; Biological Process: regulation of transcription, DNA-templated (GO:0006355);; Biological Process: DNA end…	1.31508	1.37925	0.985872	2.56251	3.09089	0.343655
PB.14663.3	GARP-ARR-B	AT3G16857	ARR1	Potri.010G001000	K14491|0|pop:POPTR_0010s00320g|POPTRDRAFT_833346; Two-component response regulator ARR2 family protein; K14491 two-component response regulator ARR-B family (A)	brown	Molecular Function: phosphorelay response regulator activity (GO:0000156);; Molecular Function: DNA binding (GO:0003677);; Molecular Function: chromatin binding (GO:0003682);; Biological Process: regulation of transcription, DNA-templated (GO:0006355);; Biological Process: response to cytokinin (GO:0009735);; Biological Process: ethylene-activated signaling pathway (GO:0009873);; Biological Proce…	0.086096	0.146821	0.548359	0.0952267	0.140094	0.880102
PB.7936.1	GARP-G2-like	--	--	Potri.005G134600	--	brown	Molecular Function: DNA binding (GO:0003677);; Molecular Function: chromatin binding (GO:0003682);;	4.4671	22.7465	41.985	59.6176	60.7746	52.6819
Potri.013G060200.5.v3.0	GARP-G2-like	AT5G18240	MYR1	Potri.013G060200	--	brown	Molecular Function: DNA binding (GO:0003677);; Molecular Function: chromatin binding (GO:0003682);;	1.45659	6.92115	7.66738	13.8905	12.5182	11.6721
PB.18798.9	GARP-G2-like	AT5G18240	MYR1	Potri.013G060200	--	brown	Molecular Function: DNA binding (GO:0003677);; Molecular Function: chromatin binding (GO:0003682);;	0.064816	0.508139	1.44281	2.00944	2.42901	1.09445
Potri.019G032700.2.v3.0	GARP-G2-like	AT5G18240	MYR1	Potri.019G032700	--	brown	Molecular Function: DNA binding (GO:0003677);; Molecular Function: chromatin binding (GO:0003682);;	0.761362	3.54021	6.98196	9.12975	8.40074	8.76397
Potri.005G123800.2.v3.0	GRAS	AT3G50650	SCL7	Potri.005G123800	--	brown	Biological Process: regulation of transcription, DNA-templated (GO:0006355);;	0.14815	3.89338	18.1633	18.5839	22.8639	10.738
Potri.001G114000.2.v3.0	GRF	--	--	Potri.001G114000	--	brown	--	13.2608	8.93045	2.62906	0.919787	1.02469	0.361963
Potri.001G082700.1.v3.0	GRF	AT4G24150	AtGRF8	Potri.001G082700	--	brown	Molecular Function: ATP binding (GO:0005524);; Cellular Component: nucleus (GO:0005634);; Biological Process: regulation of transcription, DNA-templated (GO:0006355);; Biological Process: gibberellin biosynthetic process (GO:0009686);; Biological Process: gibberellic acid mediated signaling pathway (GO:0009740);; Cellular Component: chloroplast envelope (GO:0009941);; Molecular Function: hydrolas…	4.0738	2.33649	1.09332	1.02877	0.557656	0.606151
PB.23129.1	HB-BELL	AT4G32980	ATH1	Potri.018G054700	--	brown	--	1.54996	1.00931	3.8771e-05	0.301503	0.438153	0.167959
PB.14159.6	HB-BELL	AT2G27220	BLH5	Potri.009G017400	--	brown	--	0.387913	4.07302	6.66855	6.17659	9.01533	10.1511
Potri.009G017400.1.v3.0	HB-BELL	AT2G27220	BLH5	Potri.009G017400	--	brown	--	0.292715	4.64351	5.17712	5.37966	8.20821	8.03209
Potri.010G197300.1.v3.0	HB-BELL	AT5G02030	LSN	Potri.010G197300	--	brown	Molecular Function: DNA binding (GO:0003677);;	7.64549	5.72801	3.47756	2.56284	2.26313	2.75955
Potri.002G154700.1.v3.0	HB-HD-ZIP	AT4G00730	ANL2	Potri.002G154700	K09338|0|pop:POPTR_0002s15610g|POPTRDRAFT_552123; homeodomain family protein; K09338 homeobox-leucine zipper protein (A)	brown	Molecular Function: sequence-specific DNA binding transcription factor activity (GO:0003700);; Cellular Component: nucleus (GO:0005634);; Biological Process: regulation of transcription, DNA-templated (GO:0006355);; Biological Process: anthocyanin accumulation in tissues in response to UV light (GO:0043481);; Molecular Function: sequence-specific DNA binding (GO:0043565);; Biological Process: roo…	34.9288	22.5213	13.9068	8.78181	7.78058	6.73705
PB.3480.5	HB-HD-ZIP	AT4G00730	ANL2	Potri.002G154700	K09338|0|pop:POPTR_0002s15610g|POPTRDRAFT_552123; homeodomain family protein; K09338 homeobox-leucine zipper protein (A)	brown	Molecular Function: sequence-specific DNA binding transcription factor activity (GO:0003700);; Cellular Component: nucleus (GO:0005634);; Biological Process: regulation of transcription, DNA-templated (GO:0006355);; Biological Process: anthocyanin accumulation in tissues in response to UV light (GO:0043481);; Molecular Function: sequence-specific DNA binding (GO:0043565);; Biological Process: roo…	1.39263	0.74583	0.524871	0.247125	0.198546	0.184049
Potri.014G075200.2.v3.0	HB-HD-ZIP	AT4G00730	ANL2	Potri.014G075200	K09338|0|pop:POPTR_0014s07130g|POPTRDRAFT_774292; homeodomain family protein; K09338 homeobox-leucine zipper protein (A)	brown	Molecular Function: sequence-specific DNA binding transcription factor activity (GO:0003700);; Cellular Component: nucleus (GO:0005634);; Biological Process: regulation of transcription, DNA-templated (GO:0006355);; Biological Process: anthocyanin accumulation in tissues in response to UV light (GO:0043481);; Molecular Function: sequence-specific DNA binding (GO:0043565);; Biological Process: roo…	31.8439	18.4072	14.9439	9.50727	8.61094	6.57214
Potri.014G075200.1.v3.0	HB-HD-ZIP	AT4G00730	ANL2	Potri.014G075200	K09338|0|pop:POPTR_0014s07130g|POPTRDRAFT_774292; homeodomain family protein; K09338 homeobox-leucine zipper protein (A)	brown	Molecular Function: sequence-specific DNA binding transcription factor activity (GO:0003700);; Cellular Component: nucleus (GO:0005634);; Biological Process: regulation of transcription, DNA-templated (GO:0006355);; Biological Process: anthocyanin accumulation in tissues in response to UV light (GO:0043481);; Molecular Function: sequence-specific DNA binding (GO:0043565);; Biological Process: roo…	4.21802	3.44111	1.81621	2.02235	1.14839	1.53318
PB.1891.5	HB-HD-ZIP	AT5G46880	HB-7	Potri.001G137800	--	brown	Molecular Function: sequence-specific DNA binding transcription factor activity (GO:0003700);; Cellular Component: nucleus (GO:0005634);; Biological Process: regulation of transcription, DNA-templated (GO:0006355);; Molecular Function: sequence-specific DNA binding (GO:0043565);;	3.91433	1.81361	0.651615	0.314666	0.0669903	3.82042e-07
PB.5037.9	HB-HD-ZIP	AT5G46880	HB-7	Potri.003G096000	--	brown	Molecular Function: sequence-specific DNA binding transcription factor activity (GO:0003700);; Cellular Component: nucleus (GO:0005634);; Biological Process: regulation of transcription, DNA-templated (GO:0006355);; Molecular Function: sequence-specific DNA binding (GO:0043565);;	4.75722	2.77476	0.520631	0.343428	0.272153	2.47987e-09
Potri.012G038500.v3.0.new1	HB-HD-ZIP	AT1G73360	HDG11	Potri.012G038500	K09338|0|pop:POPTR_0012s03550g|POPTRDRAFT_834200; hypothetical protein; K09338 homeobox-leucine zipper protein (A)	brown	Molecular Function: transcription regulatory region sequence-specific DNA binding (GO:0000976);; Molecular Function: sequence-specific DNA binding transcription factor activity (GO:0003700);; Cellular Component: nucleus (GO:0005634);; Biological Process: regulation of transcription, DNA-templated (GO:0006355);;	1.63154	0.721373	0.355399	0.00059321	0.0710857	1.06931e-06
Potri.014G152000.4.v3.0	HB-HD-ZIP	AT1G05230	HDG2	Potri.014G152000	K09338|0|pop:POPTR_0014s15010g|POPTRDRAFT_834933; hypothetical protein; K09338 homeobox-leucine zipper protein (A)	brown	Molecular Function: sequence-specific DNA binding transcription factor activity (GO:0003700);; Cellular Component: nucleus (GO:0005634);; Biological Process: regulation of transcription, DNA-templated (GO:0006355);; Molecular Function: sequence-specific DNA binding (GO:0043565);;	5.60406	3.17305	1.92797	1.33465	1.24515	0.845788
PB.6160.4	HB-KNOX	AT1G62360	ARK1b	Potri.004G004700	--	brown	Molecular Function: sequence-specific DNA binding transcription factor activity (GO:0003700);; Cellular Component: nucleus (GO:0005634);; Biological Process: regulation of transcription, DNA-templated (GO:0006355);; Molecular Function: sequence-specific DNA binding (GO:0043565);;	0.544137	3.43548	5.18156	6.29133	7.18274	6.68206
PB.5037.7	HB-other	--	--	Potri.003G096000	--	brown	Molecular Function: sequence-specific DNA binding transcription factor activity (GO:0003700);; Cellular Component: nucleus (GO:0005634);; Biological Process: regulation of transcription, DNA-templated (GO:0006355);; Molecular Function: sequence-specific DNA binding (GO:0043565);;	1.65286	0.841682	0.334677	0.157555	0.119622	0.0859419
PB.1891.4	HB-other	AT5G46880	HB-7	Potri.001G137800	--	brown	Molecular Function: sequence-specific DNA binding transcription factor activity (GO:0003700);; Cellular Component: nucleus (GO:0005634);; Biological Process: regulation of transcription, DNA-templated (GO:0006355);; Molecular Function: sequence-specific DNA binding (GO:0043565);;	1.10245	0.772855	0.303354	0.146025	2.49468e-37	3.68026e-12
PB.17553.3	MADS-MIKC	--	--	Potri.012G100200	--	brown	Molecular Function: DNA binding (GO:0003677);; Molecular Function: sequence-specific DNA binding transcription factor activity (GO:0003700);; Cellular Component: nucleus (GO:0005634);; Biological Process: regulation of transcription, DNA-templated (GO:0006355);; Molecular Function: protein dimerization activity (GO:0046983);;	0.470748	1.06529	3.82435	6.22062	2.69279	2.36826
Potri.002G151700.3.v3.0	MADS-MIKC	AT4G11880	AGL14	Potri.002G151700	--	brown	Molecular Function: DNA binding (GO:0003677);; Molecular Function: sequence-specific DNA binding transcription factor activity (GO:0003700);; Cellular Component: nucleus (GO:0005634);; Biological Process: regulation of transcription, DNA-templated (GO:0006355);; Molecular Function: protein dimerization activity (GO:0046983);;	15.6783	9.86415	6.17874	5.55491	3.0056	3.27602
PB.20672.5	MADS-M-type	--	--	Potri.015G098400	--	brown	Molecular Function: DNA binding (GO:0003677);; Molecular Function: sequence-specific DNA binding transcription factor activity (GO:0003700);; Cellular Component: nucleus (GO:0005634);; Biological Process: regulation of transcription, DNA-templated (GO:0006355);; Molecular Function: protein dimerization activity (GO:0046983);;	0.202572	1.19004	2.13124	3.12094	2.85211	3.0993
Potri.015G075600.2.v3.0	MYB	--	--	Potri.015G075600	K09422|5.08721e-120|pop:POPTR_0015s08680g|POPTRDRAFT_776076; hypothetical protein; K09422 myb proto-oncogene protein, plant (A)	brown	Molecular Function: DNA binding (GO:0003677);; Molecular Function: chromatin binding (GO:0003682);; Biological Process: root epidermal cell differentiation (GO:0010053);; Biological Process: trichome branching (GO:0010091);; Biological Process: trichome patterning (GO:0048629);;	3.50023	2.42085	0.64859	0.160112	0.00341685	0.124749
PB.23426.29	MYB	--	--	Potri.018G005300	--	brown	--	2.5579	1.13297	1.29543	0.305349	0.403099	0.0508657
PB.22391.1	MYB	AT5G15310	ATMYB16	Potri.017G086300	K09422|0|pop:POPTR_0017s12230g|POPTRDRAFT_825568; hypothetical protein; K09422 myb proto-oncogene protein, plant (A)	brown	Molecular Function: DNA binding (GO:0003677);; Molecular Function: chromatin binding (GO:0003682);; Biological Process: response to salt stress (GO:0009651);; Biological Process: response to ethylene (GO:0009723);; Biological Process: response to auxin (GO:0009733);; Biological Process: response to gibberellin (GO:0009739);; Biological Process: response to salicylic acid (GO:0009751);; Biological…	23.1297	16.4679	9.09924	6.29529	4.42152	3.68111
Potri.015G082700.1.v3.0	MYB	AT5G26660	ATMYB86	Potri.015G082700	K09422|0|pop:POPTR_0015s09430g|POPTRDRAFT_575224; hypothetical protein; K09422 myb proto-oncogene protein, plant (A)	brown	Molecular Function: DNA binding (GO:0003677);; Molecular Function: chromatin binding (GO:0003682);;	0.548187	2.57319	5.89356	8.91879	7.0778	5.93844
Potri.004G088100.1.v3.0	MYB	AT1G71030	ATMYBL2	Potri.004G088100	K09422|2.36955e-180|pop:POPTR_0004s08650g|POPTRDRAFT_648122; hypothetical protein; K09422 myb proto-oncogene protein, plant (A)	brown	Molecular Function: DNA binding (GO:0003677);; Molecular Function: chromatin binding (GO:0003682);;	9.98266	6.23746	4.68909	2.88973	1.92149	1.55331
PB.10402.2	MYB	AT2G37630	ATPHAN	Potri.006G085900	K09422|5.71212e-164|pop:POPTR_0006s08610g|POPTRDRAFT_652976; Myb-related protein 91; K09422 myb proto-oncogene protein, plant (A)	brown	Cellular Component: condensed chromosome (GO:0000793);; Molecular Function: DNA binding (GO:0003677);; Molecular Function: chromatin binding (GO:0003682);; Molecular Function: sequence-specific DNA binding transcription factor activity (GO:0003700);; Cellular Component: nucleolus (GO:0005730);; Biological Process: asymmetric cell division (GO:0008356);; Biological Process: response to virus (GO:0…	23.3472	12.1907	4.99725	1.45102	0.89637	1.01638
Potri.001G036000.1.v3.0	MYB	AT5G06100	MYB33	Potri.001G036000	K09422|0|pop:POPTR_0001s07330g|POPTRDRAFT_178287; hypothetical protein; K09422 myb proto-oncogene protein, plant (A)	brown	Molecular Function: DNA binding (GO:0003677);; Molecular Function: chromatin binding (GO:0003682);;	0.576808	0.574808	0.200465	0.596201	0.427179	0.0196125
Potri.010G123000.1.v3.0	MYB	AT1G68320	MYB62	Potri.010G123000	K09422|0|pop:POPTR_0010s13290g|POPTRDRAFT_566603; hypothetical protein; K09422 myb proto-oncogene protein, plant (A)	brown	Molecular Function: DNA binding (GO:0003677);; Molecular Function: chromatin binding (GO:0003682);; Molecular Function: catalytic activity (GO:0003824);; Biological Process: gibberellin biosynthetic process (GO:0009686);; Biological Process: response to salicylic acid (GO:0009751);; Biological Process: cellular response to phosphate starvation (GO:0016036);;	1.89534	0.971667	7.62803e-05	0.581949	0.0405761	0.062815
Potri.019G118900.1.v3.0	MYB	AT1G74430	MYB95	Potri.019G118900	K09422|3.21719e-168|pop:POPTR_0019s14140g|POPTRDRAFT_665990; hypothetical protein; K09422 myb proto-oncogene protein, plant (A)	brown	Molecular Function: DNA binding (GO:0003677);; Molecular Function: chromatin binding (GO:0003682);;	3.30745	2.14368	0.642636	0.129735	0.00297331	0.0357867
PB.20589.1	MYB-related	--	--	Potri.015G075600	K09422|8.50755e-54|pop:POPTR_0015s08680g|POPTRDRAFT_776076; hypothetical protein; K09422 myb proto-oncogene protein, plant (A)	brown	Molecular Function: DNA binding (GO:0003677);; Molecular Function: chromatin binding (GO:0003682);; Biological Process: root epidermal cell differentiation (GO:0010053);; Biological Process: trichome branching (GO:0010091);; Biological Process: trichome patterning (GO:0048629);;	1.2654	0.827785	0.23417	0.0890117	0.148453	0.14146
PB.937.2	MYB-related	AT1G49950	TRB1	Potri.001G292700	K09422|6.91296e-169|pop:POPTR_0001s30000g|POPTRDRAFT_798081; DNA-binding family protein; K09422 myb proto-oncogene protein, plant (A)	brown	Cellular Component: nucleosome (GO:0000786);; Molecular Function: chromatin binding (GO:0003682);; Molecular Function: double-stranded telomeric DNA binding (GO:0003691);; Cellular Component: nucleus (GO:0005634);; Biological Process: nucleosome assembly (GO:0006334);; Biological Process: response to salt stress (GO:0009651);; Biological Process: response to ethylene (GO:0009723);; Biological Pro…	0.385975	0.756197	1.82502	1.819	2.06094	2.49473
Potri.007G105000.1.v3.0	NAC	--	--	Potri.007G105000	--	brown	Molecular Function: DNA binding (GO:0003677);; Biological Process: regulation of transcription, DNA-templated (GO:0006355);; Biological Process: xylem development (GO:0010089);; Biological Process: regulation of programmed cell death (GO:0043067);; Biological Process: shoot system development (GO:0048367);;	0.358443	1.64848	1.73981	4.31132	4.1866	3.86612
PB.2851.2	NAC	AT1G33060	ANAC014	Potri.001G452700	--	brown	Molecular Function: DNA binding (GO:0003677);; Biological Process: regulation of transcription, DNA-templated (GO:0006355);;	3.01665e-07	0.378317	0.193534	0.593099	0.500343	0.728347
Potri.015G020000.1.v3.0	NAC	AT5G61430	ANAC100	Potri.015G020000	--	brown	Molecular Function: DNA binding (GO:0003677);; Biological Process: regulation of transcription, DNA-templated (GO:0006355);;	0.0127754	0.132306	0.567997	0.891907	0.689359	0.640716
Potri.002G178700.1.v3.0	NAC	AT2G46770	NST1	Potri.002G178700	--	brown	Cellular Component: nucleus (GO:0005634);; Biological Process: lignin biosynthetic process (GO:0009809);; Biological Process: plant-type secondary cell wall biogenesis (GO:0009834);; Biological Process: anther dehiscence (GO:0009901);; Biological Process: fruit dehiscence (GO:0010047);; Cellular Component: membrane (GO:0016020);; Molecular Function: sequence-specific DNA binding (GO:0043565);; Bi…	0.105393	0.463509	1.1723	1.66195	1.45336	1.56249
Potri.014G104800.1.v3.0	NAC	AT2G46770	NST1	Potri.014G104800	--	brown	Cellular Component: nucleus (GO:0005634);; Biological Process: lignin biosynthetic process (GO:0009809);; Biological Process: plant-type secondary cell wall biogenesis (GO:0009834);; Biological Process: anther dehiscence (GO:0009901);; Biological Process: fruit dehiscence (GO:0010047);; Cellular Component: membrane (GO:0016020);; Molecular Function: sequence-specific DNA binding (GO:0043565);; Bi…	0.150909	1.18309	3.45828	4.44893	4.00911	4.69735
Potri.012G098500.1.v3.0	NF-YC	AT5G63470	NF-YC4	Potri.012G098500	--	brown	Molecular Function: sequence-specific DNA binding transcription factor activity (GO:0003700);; Biological Process: regulation of transcription, DNA-templated (GO:0006355);; Cellular Component: CCAAT-binding factor complex (GO:0016602);; Molecular Function: sequence-specific DNA binding (GO:0043565);; Molecular Function: protein heterodimerization activity (GO:0046982);;	42.1823	26.0913	19.0361	12.8752	13.3644	13.0648
Potri.015G097400.1.v3.0	NF-YC	AT5G63470	NF-YC4	Potri.015G097400	--	brown	Molecular Function: sequence-specific DNA binding transcription factor activity (GO:0003700);; Biological Process: regulation of transcription, DNA-templated (GO:0006355);; Cellular Component: CCAAT-binding factor complex (GO:0016602);; Molecular Function: sequence-specific DNA binding (GO:0043565);; Molecular Function: protein heterodimerization activity (GO:0046982);;	1.69265	1.12441	0.0774826	0.273561	0.000199753	0.110718
PB.12701.4	SBP	--	--	Potri.008G197000	--	brown	Molecular Function: DNA binding (GO:0003677);; Cellular Component: nucleus (GO:0005634);; Biological Process: anatomical structure morphogenesis (GO:0009653);; Biological Process: tissue development (GO:0009888);; Biological Process: regulation of organelle organization (GO:0033043);; Biological Process: cellular component biogenesis (GO:0044085);; Biological Process: primary metabolic process (G…	0.309515	1.01737	2.05993	2.15977	3.17992	2.33348
Potri.011G116800.1.v3.0	SBP	--	--	Potri.011G116800	--	brown	Molecular Function: DNA binding (GO:0003677);; Cellular Component: nucleus (GO:0005634);;	7.40113	4.90981	2.89123	1.65204	1.15584	0.986852
Potri.014G057700.1.v3.0	SBP	--	--	Potri.014G057700	--	brown	Biological Process: gametophyte development (GO:0048229);; Biological Process: plant-type spore development (GO:0048236);;	55.9225	32.4981	11.3585	4.67487	2.17049	2.9358
Potri.002G002400.4.v3.0	SBP	AT1G76580	SPL16	Potri.002G002400	--	brown	Molecular Function: DNA binding (GO:0003677);; Cellular Component: nucleus (GO:0005634);; Cellular Component: plasma membrane (GO:0005886);; Biological Process: defense response to bacterium (GO:0042742);;	1.39357	0.589166	1.05167	0.000463301	0.00817092	0.367378
Potri.001G276200.2.v3.0	SRS	AT5G12330	LRP1	Potri.001G276200	--	brown	Biological Process: anatomical structure morphogenesis (GO:0009653);; Biological Process: epidermal cell differentiation (GO:0009913);; Biological Process: cellular component organization (GO:0016043);; Biological Process: root development (GO:0048364);; Biological Process: cell development (GO:0048468);;	18.4028	10.316	8.29494	6.98662	4.32218	3.33755
Potri.007G017500.1.v3.0	SRS	AT1G19790	SRS7	Potri.007G017500	--	brown	--	2.33053	1.53756	0.823295	0.511688	0.232879	0.439529
Potri.006G217200.2.v3.0	Tify	--	--	Potri.006G217200	K13464|1.14644e-111|pop:POPTR_0018s08300g|POPTRDRAFT_668867; hypothetical protein; K13464 jasmonate ZIM domain-containing protein (A)	brown	--	50.9528	37.2708	15.22	14.6148	15.8851	16.0355
PB.12261.3	Trihelix	--	--	Potri.008G071300	--	brown	--	0.985089	0.20119	2.68205	1.28002	0.493008	1.87006
Potri.007G023400.v3.0.new4	TUB	--	--	Potri.007G023400	--	brown	Molecular Function: sequence-specific DNA binding transcription factor activity (GO:0003700);; Cellular Component: cytosol (GO:0005829);; Cellular Component: plasma membrane (GO:0005886);; Biological Process: regulation of transcription, DNA-templated (GO:0006355);; Molecular Function: phosphoric diester hydrolase activity (GO:0008081);; Cellular Component: plastid (GO:0009536);; Biological Proce…	2.88017	2.48222	1.37237	2.28249	0.162053	3.10151
PB.2909.3	WRKY	AT5G56270	WRKY2	Potri.001G472800	K18835|0|pop:POPTR_0001s47670g|POPTRDRAFT_177701; WRKY transcription factor 34 family protein; K18835 WRKY transcription factor 2 (A)	brown	Molecular Function: sequence-specific DNA binding transcription factor activity (GO:0003700);; Biological Process: regulation of transcription, DNA-templated (GO:0006355);; Molecular Function: sequence-specific DNA binding (GO:0043565);;	0.564138	1.72502	6.05864	5.51691	7.91757	7.20901
Potri.001G472800.6.v3.0	WRKY	AT5G56270	WRKY2	Potri.001G472800	K18835|0|pop:POPTR_0001s47670g|POPTRDRAFT_177701; WRKY transcription factor 34 family protein; K18835 WRKY transcription factor 2 (A)	brown	Molecular Function: sequence-specific DNA binding transcription factor activity (GO:0003700);; Biological Process: regulation of transcription, DNA-templated (GO:0006355);; Molecular Function: sequence-specific DNA binding (GO:0043565);;	0.425961	1.23352	2.51072	3.75	3.29242	3.35727
Potri.016G083600.8.v3.0	WRKY	AT5G07100	WRKY26	Potri.016G083600	--	brown	Biological Process: cell fate specification (GO:0001708);; Biological Process: system development (GO:0048731);;	2.91262	1.92874	0.284951	0.0922385	0.758987	1.05342
Potri.015G099200.1.v3.0	WRKY	AT5G13080	WRKY75	Potri.015G099200	--	brown	Molecular Function: sequence-specific DNA binding transcription factor activity (GO:0003700);; Biological Process: regulation of transcription, DNA-templated (GO:0006355);; Molecular Function: sequence-specific DNA binding (GO:0043565);;	6.54865	3.95038	2.27815	2.41244	1.28685	1.42461
Potri.001G208600.1.v3.0	WRKY	AT1G68150	WRKY9	Potri.001G208600	--	brown	Molecular Function: sequence-specific DNA binding transcription factor activity (GO:0003700);; Biological Process: regulation of transcription, DNA-templated (GO:0006355);; Biological Process: iron ion transport (GO:0006826);; Biological Process: response to zinc ion (GO:0010043);; Biological Process: cellular response to iron ion starvation (GO:0010106);; Biological Process: response to nitrate …	0.704517	0.368891	0.264984	0.0941639	0.0327108	0.030047
PB.11164.2	zf-HD	--	--	PB.11164	--	brown	Molecular Function: DNA binding (GO:0003677);;	13.2279	9.70152	5.2714	3.684	2.61363	1.56614
Potri.002G035200.1.v3.0	zf-HD	--	--	Potri.002G035200	--	brown	Molecular Function: DNA binding (GO:0003677);;	43.734	31.3427	11.1958	4.56659	3.30728	2.3995
Potri.002G035200.2.v3.0	zf-HD	--	--	Potri.002G035200	--	brown	Molecular Function: DNA binding (GO:0003677);;	22.4326	17.0132	6.4862	2.68824	1.55834	1.42688
Potri.004G126500.1.v3.0	zf-HD	--	--	Potri.004G126500	--	brown	--	50.8614	33.5552	22.5985	16.7196	16.1684	16.1015
PB.8266.5	zf-HD	--	--	Potri.005G227900	--	brown	Molecular Function: DNA binding (GO:0003677);;	17.2082	13.6275	4.51437	4.21333	1.64985	1.63613
Potri.017G082900.2.v3.0	zf-HD	AT5G39760	AtHB23	Potri.017G082900	--	brown	--	26.5031	17.7501	12.0153	9.15411	8.76707	8.44628
Potri.012G040900.1.v3.0	zf-HD	AT2G18350	AtHB24	Potri.012G040900	--	brown	--	32.8652	17.0037	7.61753	2.39549	1.59451	1.89927
PB.10600.2	AP2/ERF-ERF	AT4G36920	AP2	Potri.006G132400	K09284|0|pop:POPTR_0006s13460g|hypothetical protein; K09284 AP2-like factor, euAP2 lineage (A)	grey	Molecular Function: DNA binding (GO:0003677);; Molecular Function: sequence-specific DNA binding transcription factor activity (GO:0003700);; Cellular Component: nucleus (GO:0005634);; Biological Process: regulation of transcription, DNA-templated (GO:0006355);; Biological Process: organ morphogenesis (GO:0009887);; Biological Process: vegetative to reproductive phase transition of meristem (GO:0…	1.51617	0.145227	1.67551	2.04693	0.77174	0.778263
PB.1629.15	B3-ARF	--	--	Potri.001G066200	--	grey	Molecular Function: binding (GO:0005488);; Biological Process: transcription, DNA-templated (GO:0006351);; Biological Process: response to hormone (GO:0009725);; Biological Process: reproductive process (GO:0022414);; Biological Process: shoot system development (GO:0048367);; Biological Process: regulation of cellular process (GO:0050794);;	0.596608	0.5197	0.0620005	0.974136	0.547887	0.219655
PB.17997.3	bHLH	AT5G50915	BHLH137	Potri.012G104900	--	grey	--	0.345295	1.00759	0.000137026	0.000131528	0.182804	1.09635
Potri.008G135500.3.v3.0	GARP-ARR-B	AT2G01760	ARR14	Potri.008G135500	K14491|0|pop:POPTR_0008s13490g|POPTRDRAFT_419669; hypothetical protein; K14491 two-component response regulator ARR-B family (A)	grey	Molecular Function: phosphorelay response regulator activity (GO:0000156);; Biological Process: phosphorelay signal transduction system (GO:0000160);; Molecular Function: DNA binding (GO:0003677);; Molecular Function: chromatin binding (GO:0003682);; Biological Process: regulation of transcription, DNA-templated (GO:0006355);; Molecular Function: kinase activity (GO:0016301);; Biological Process:…	1.0454	1.00125	0.361286	1.22737	1.77151	0.00200458
PB.21715.5	GARP-G2-like	AT2G01060	--	Potri.016G001100	--	grey	Molecular Function: DNA binding (GO:0003677);; Molecular Function: chromatin binding (GO:0003682);; Molecular Function: sequence-specific DNA binding transcription factor activity (GO:0003700);; Biological Process: regulation of transcription, DNA-templated (GO:0006355);; Biological Process: N-terminal protein myristoylation (GO:0006499);; Biological Process: fatty acid beta-oxidation (GO:0006635…	0.125297	1.08383	0.000225323	0.196996	0.659909	0.544313
PB.8111.2	GRAS	AT1G21450	SCL1	Potri.005G186500	--	grey	Biological Process: regulation of transcription, DNA-templated (GO:0006355);;	0.659051	0.869704	0.648301	1.54511	0.77851	3.02796e-05
PB.4419.1	MYB-related	AT5G52660	--	Potri.002G163100	--	grey	Molecular Function: DNA binding (GO:0003677);; Molecular Function: chromatin binding (GO:0003682);; Biological Process: response to salt stress (GO:0009651);; Biological Process: response to ethylene (GO:0009723);; Biological Process: response to auxin (GO:0009733);; Biological Process: response to abscisic acid (GO:0009737);; Biological Process: response to gibberellin (GO:0009739);; Biological …	2.28678	1.24679	2.15142	0.322406	0.727984	4.45556
PB.9661.2	MYB-related	AT5G02840	LCL1	Potri.006G133000	--	grey	Molecular Function: DNA binding (GO:0003677);; Molecular Function: chromatin binding (GO:0003682);;	0.233192	0.365107	0.4426	0.720318	5.19217e-05	0.338782
PB.17836.2	MYB-related	AT1G68320	MYB62	Potri.012G055600	K09422|3.10922e-155|pop:POPTR_0012s05200g|POPTRDRAFT_661734; hypothetical protein; K09422 myb proto-oncogene protein, plant (A)	grey	Molecular Function: DNA binding (GO:0003677);; Molecular Function: chromatin binding (GO:0003682);; Molecular Function: catalytic activity (GO:0003824);; Biological Process: metabolic process (GO:0008152);;	0.724337	0.793215	1.8295	1.56542	0.000144874	1.56221
PB.8381.2	SBP	AT1G20980	SPL14	Potri.005G258700	--	grey	Molecular Function: DNA binding (GO:0003677);; Cellular Component: nucleus (GO:0005634);; Cellular Component: plasma membrane (GO:0005886);; Biological Process: defense response to bacterium (GO:0042742);;	1.7899	0.00188305	1.81695	2.32856	1.54322	0.618254
Potri.011G055500.1.v3.0	TCP	AT3G47620	AtTCP14	Potri.011G055500	--	grey	Biological Process: response to hormone (GO:0009725);; Biological Process: response to lipid (GO:0033993);; Biological Process: single-organism process (GO:0044699);; Biological Process: regulation of biological process (GO:0050789);; Biological Process: response to oxygen-containing compound (GO:1901700);;	4.2728	4.15098	8.44237	1.3156	2.76556	6.80673
PB.4097.4	Trihelix	AT1G76880	--	Potri.002G068600	--	grey	Molecular Function: chromatin binding (GO:0003682);; Molecular Function: sequence-specific DNA binding transcription factor activity (GO:0003700);; Cellular Component: nucleus (GO:0005634);; Biological Process: regulation of transcription, DNA-templated (GO:0006355);;	2.53067	0.950243	5.03019	2.29317	0.801093	4.71979
PB.23115.2	Alfin-like	AT5G26210	AL4	Potri.018G050200	--	turquoise	Molecular Function: DNA binding (GO:0003677);; Cellular Component: nucleus (GO:0005634);; Cellular Component: cytosol (GO:0005829);; Biological Process: regulation of transcription, DNA-templated (GO:0006355);; Molecular Function: zinc ion binding (GO:0008270);; Molecular Function: methylated histone binding (GO:0035064);;	2.65105	1.70914	0.089935	0.985469	0.742385	0.357854
Potri.001G169500.1.v3.0	AP2/ERF-AP2	AT1G72570	AIL1	Potri.001G169500	K09285|0|pop:POPTR_0001s16960g|POPTRDRAFT_751450; ovule development family protein; K09285 AP2-like factor, ANT lineage (A)	turquoise	Molecular Function: DNA binding (GO:0003677);; Molecular Function: sequence-specific DNA binding transcription factor activity (GO:0003700);; Cellular Component: nucleus (GO:0005634);; Biological Process: regulation of transcription, DNA-templated (GO:0006355);; Molecular Function: oxidoreductase activity (GO:0016491);;	1.24804	0.196845	9.56626e-06	7.31483e-06	0	0.0204852
Potri.003G064700.1.v3.0	AP2/ERF-AP2	AT1G72570	AIL1	Potri.003G064700	K09285|0|pop:POPTR_0003s06330g|POPTRDRAFT_756741; hypothetical protein; K09285 AP2-like factor, ANT lineage (A)	turquoise	Molecular Function: DNA binding (GO:0003677);; Molecular Function: sequence-specific DNA binding transcription factor activity (GO:0003700);; Cellular Component: nucleus (GO:0005634);; Biological Process: regulation of transcription, DNA-templated (GO:0006355);; Molecular Function: oxidoreductase activity (GO:0016491);;	1.56777	0.24778	1.25996e-15	0.0839313	0.0194067	0.0579376
Potri.002G114800.1.v3.0	AP2/ERF-AP2	AT4G37750	ANT	Potri.002G114800	K09285|0|pop:POPTR_0002s11550g|POPTRDRAFT_830278; hypothetical protein; K09285 AP2-like factor, ANT lineage (A)	turquoise	Molecular Function: DNA binding (GO:0003677);; Molecular Function: sequence-specific DNA binding transcription factor activity (GO:0003700);; Cellular Component: nucleus (GO:0005634);; Biological Process: regulation of transcription, DNA-templated (GO:0006355);;	21.2074	5.52265	3.1194	3.928	2.9959	3.25736
PB.4269.2	AP2/ERF-AP2	AT4G37750	ANT	Potri.002G114800	K09285|0|pop:POPTR_0002s11550g|POPTRDRAFT_830278; hypothetical protein; K09285 AP2-like factor, ANT lineage (A)	turquoise	Molecular Function: DNA binding (GO:0003677);; Molecular Function: sequence-specific DNA binding transcription factor activity (GO:0003700);; Cellular Component: nucleus (GO:0005634);; Biological Process: regulation of transcription, DNA-templated (GO:0006355);;	18.9465	5.64487	3.92754	4.56006	5.72279	3.74505
Potri.005G148400.1.v3.0	AP2/ERF-AP2	AT4G37750	ANT	Potri.005G148400	K09285|0|pop:POPTR_0005s19220g|POPTRDRAFT_558959; hypothetical protein; K09285 AP2-like factor, ANT lineage (A)	turquoise	Molecular Function: DNA binding (GO:0003677);; Molecular Function: sequence-specific DNA binding transcription factor activity (GO:0003700);; Cellular Component: nucleus (GO:0005634);; Biological Process: regulation of transcription, DNA-templated (GO:0006355);;	26.0075	4.74417	0.628736	0.968399	0.72605	0.178852
Potri.014G012200.1.v3.0	AP2/ERF-AP2	AT4G37750	ANT	Potri.014G012200	K09285|0|pop:POPTR_0014s01260g|POPTRDRAFT_572000; hypothetical protein; K09285 AP2-like factor, ANT lineage (A)	turquoise	Molecular Function: DNA binding (GO:0003677);; Molecular Function: sequence-specific DNA binding transcription factor activity (GO:0003700);; Cellular Component: nucleus (GO:0005634);; Biological Process: regulation of transcription, DNA-templated (GO:0006355);; Biological Process: gamete generation (GO:0007276);; Biological Process: organ morphogenesis (GO:0009887);; Biological Process: regulati…	7.12562	3.23417	2.32752	2.43014	2.75095	3.01744
Potri.002G043300.1.v3.0	AP2/ERF-ERF	--	--	Potri.002G043300	--	turquoise	Molecular Function: DNA binding (GO:0003677);; Molecular Function: sequence-specific DNA binding transcription factor activity (GO:0003700);; Cellular Component: nucleus (GO:0005634);; Biological Process: regulation of transcription, DNA-templated (GO:0006355);;	44.6577	1.58499	0.4068	0.150882	0.279135	0.105277
Potri.003G079300.1.v3.0	AP2/ERF-ERF	--	--	Potri.003G079300	--	turquoise	Molecular Function: DNA binding (GO:0003677);; Molecular Function: sequence-specific DNA binding transcription factor activity (GO:0003700);; Cellular Component: nucleus (GO:0005634);; Biological Process: regulation of transcription, DNA-templated (GO:0006355);;	1.664	0.195731	0.15129	0.0717799	0.339176	0.328412
Potri.005G223200.1.v3.0	AP2/ERF-ERF	--	--	Potri.005G223200	K14516|6.41341e-111|pop:POPTR_0005s24460g|POPTRDRAFT_801467; hypothetical protein; K14516 ethylene-responsive transcription factor 1 (A)	turquoise	Molecular Function: DNA binding (GO:0003677);; Molecular Function: sequence-specific DNA binding transcription factor activity (GO:0003700);; Cellular Component: nucleus (GO:0005634);; Biological Process: regulation of transcription, DNA-templated (GO:0006355);;	0.379614	1.37568	3.78701	3.40605	2.04468	1.7684
PB.13018.2	AP2/ERF-ERF	--	--	Potri.008G073600	--	turquoise	Molecular Function: DNA binding (GO:0003677);; Molecular Function: sequence-specific DNA binding transcription factor activity (GO:0003700);; Cellular Component: nucleus (GO:0005634);; Biological Process: regulation of transcription, DNA-templated (GO:0006355);;	1.98758	0.468378	1.47288	1.08263	0.000599745	1.58213
Potri.010G046600.1.v3.0	AP2/ERF-ERF	--	--	Potri.010G046600	--	turquoise	Molecular Function: DNA binding (GO:0003677);; Molecular Function: sequence-specific DNA binding transcription factor activity (GO:0003700);; Cellular Component: nucleus (GO:0005634);; Biological Process: regulation of transcription, DNA-templated (GO:0006355);;	1.27986	0.0746233	0.023059	0.0691218	0.0104373	0.0141701
Potri.018G043900.1.v3.0	AP2/ERF-ERF	--	--	Potri.018G043900	K09286|7.41023e-113|pop:POPTR_0018s00270g|POPTRDRAFT_778889; hypothetical protein; K09286 EREBP-like factor (A)	turquoise	Molecular Function: sequence-specific DNA binding transcription factor activity (GO:0003700);; Cellular Component: nucleus (GO:0005634);; Biological Process: multidimensional cell growth (GO:0009825);; Molecular Function: sequence-specific DNA binding (GO:0043565);; Biological Process: positive regulation of transcription, DNA-templated (GO:0045893);;	29.4747	14.3621	8.73018	5.38252	4.28381	5.27914
Potri.001G169500.v3.0.new1	AP2/ERF-ERF	AT1G72570	AIL1	Potri.001G169500	K09285|0|pop:POPTR_0001s16960g|POPTRDRAFT_751450; ovule development family protein; K09285 AP2-like factor, ANT lineage (A)	turquoise	Molecular Function: DNA binding (GO:0003677);; Molecular Function: sequence-specific DNA binding transcription factor activity (GO:0003700);; Cellular Component: nucleus (GO:0005634);; Biological Process: regulation of transcription, DNA-templated (GO:0006355);;	1.02045	0.0995995	0.0173352	0.017461	0.0143449	5.56805e-07
PB.4269.3	AP2/ERF-ERF	AT4G37750	ANT	Potri.002G114800	K09285|0|pop:POPTR_0002s11550g|POPTRDRAFT_830278; hypothetical protein; K09285 AP2-like factor, ANT lineage (A)	turquoise	Molecular Function: DNA binding (GO:0003677);; Molecular Function: sequence-specific DNA binding transcription factor activity (GO:0003700);; Cellular Component: nucleus (GO:0005634);; Biological Process: regulation of transcription, DNA-templated (GO:0006355);;	29.5587	5.02368	3.70234	2.24272	2.46443	3.72046
PB.8839.5	AP2/ERF-ERF	AT4G37750	ANT	Potri.005G148400	K09285|0|pop:POPTR_0005s19220g|POPTRDRAFT_558959; hypothetical protein; K09285 AP2-like factor, ANT lineage (A)	turquoise	Molecular Function: DNA binding (GO:0003677);; Molecular Function: sequence-specific DNA binding transcription factor activity (GO:0003700);; Cellular Component: nucleus (GO:0005634);; Biological Process: regulation of transcription, DNA-templated (GO:0006355);;	3.92378	0.72509	0.432475	0.233911	0.300393	0.346263
PB.10600.1	AP2/ERF-ERF	AT4G36920	AP2	Potri.006G132400	K09284|0|pop:POPTR_0006s13460g|hypothetical protein; K09284 AP2-like factor, euAP2 lineage (A)	turquoise	Biological Process: transcription, DNA-templated (GO:0006351);; Biological Process: system development (GO:0048731);;	0.353177	1.51137	1.02901	0.0120662	1.56469	1.3667
Potri.001G094800.1.v3.0	AP2/ERF-ERF	AT4G23750	CRF2	Potri.001G094800	--	turquoise	Molecular Function: DNA binding (GO:0003677);; Molecular Function: sequence-specific DNA binding transcription factor activity (GO:0003700);; Cellular Component: nucleus (GO:0005634);; Biological Process: regulation of transcription, DNA-templated (GO:0006355);; Biological Process: transcription factor import into nucleus (GO:0042991);; Biological Process: root development (GO:0048364);; Biologic…	15.6329	4.11711	3.46345	2.9442	2.63087	2.60877
Potri.006G163400.1.v3.0	AP2/ERF-ERF	AT1G77200	ERF037	Potri.006G163400	K09286|2.18252e-136|pop:POPTR_0006s17670g|hypothetical protein; K09286 EREBP-like factor (A)	turquoise	Molecular Function: DNA binding (GO:0003677);; Molecular Function: sequence-specific DNA binding transcription factor activity (GO:0003700);; Cellular Component: nucleus (GO:0005634);; Biological Process: regulation of transcription, DNA-templated (GO:0006355);;	2.25997	0.361278	0.104466	0.207571	0.0755316	0.0430157
Potri.005G195000.1.v3.0	AP2/ERF-ERF	AT5G50080	ERF110	Potri.005G195000	--	turquoise	Molecular Function: DNA binding (GO:0003677);; Molecular Function: sequence-specific DNA binding transcription factor activity (GO:0003700);; Cellular Component: nucleus (GO:0005634);; Biological Process: regulation of transcription, DNA-templated (GO:0006355);;	1.5066	0.166377	0.121686	0.3395	0.214096	0.166825
Potri.004G047500.1.v3.0	AP2/ERF-ERF	AT1G28360	PtrERF43	Potri.004G047500	--	turquoise	Molecular Function: DNA binding (GO:0003677);; Molecular Function: sequence-specific DNA binding transcription factor activity (GO:0003700);; Cellular Component: nucleus (GO:0005634);; Biological Process: regulation of transcription, DNA-templated (GO:0006355);;	19.9485	4.27571	2.23828	2.67515	3.43239	3.67561
Potri.014G025200.2.v3.0	AP2/ERF-ERF	AT4G36900	RAP2.10	Potri.014G025200	K09286|8.92382e-91|pop:POPTR_0014s02530g|dehydration responsive element binding family protein; K09286 EREBP-like factor (A)	turquoise	Molecular Function: DNA binding (GO:0003677);; Molecular Function: sequence-specific DNA binding transcription factor activity (GO:0003700);; Cellular Component: nucleus (GO:0005634);; Biological Process: regulation of transcription, DNA-templated (GO:0006355);;	0.0357301	0.270526	1.24699	0.665667	0.48722	1.1445
Potri.003G033000.1.v3.0	AP2/ERF-ERF	AT1G15360	SHN1	Potri.003G033000	--	turquoise	Biological Process: transcription, DNA-templated (GO:0006351);;	2.03193	0.576157	0.631499	0.421179	0.224529	0.187604
Potri.002G129800.2.v3.0	B3	--	--	Potri.002G129800	--	turquoise	--	9.25662	1.9472	2.859	2.17589	3.08966	1.80336
Potri.004G230100.1.v3.0	B3	--	--	Potri.004G230100	--	turquoise	--	1.50639	0.445944	0.547742	0.15301	0.0943133	0.25035
PB.6828.2	B3	--	--	Potri.004G230100	--	turquoise	--	2.03817	0.494361	0.503591	0.355501	0.120618	0.383109
Potri.009G103100.1.v3.0	B3	--	--	Potri.009G103100	--	turquoise	--	12.6706	5.51899	3.73039	3.19998	3.02627	3.49361
Potri.009G103200.2.v3.0	B3	--	--	Potri.009G103200	--	turquoise	--	6.99313	3.26915	1.95442	1.20057	1.5207	1.98581
Potri.010G191500.1.v3.0	B3	--	--	Potri.010G191500	--	turquoise	Molecular Function: DNA binding (GO:0003677);; Cellular Component: nucleus (GO:0005634);; Biological Process: regulation of transcription, DNA-templated (GO:0006355);;	1.90739	0.17626	0.0623578	0.0881023	0.0905795	0.17512
Potri.014G031600.1.v3.0	B3	--	--	Potri.014G031600	--	turquoise	Molecular Function: DNA binding (GO:0003677);; Cellular Component: nucleus (GO:0005634);; Biological Process: regulation of transcription, DNA-templated (GO:0006355);;	2.36096	0.436623	0.57323	0.510465	0.00945097	0.257364
PB.19804.2	B3	--	--	Potri.014G031600	--	turquoise	Molecular Function: DNA binding (GO:0003677);; Cellular Component: nucleus (GO:0005634);; Biological Process: regulation of transcription, DNA-templated (GO:0006355);;	1.50342	0.49694	0.380137	0.115399	0.320646	0.425922
Potri.014G031600.2.v3.0	B3	--	--	Potri.014G031600	--	turquoise	Molecular Function: DNA binding (GO:0003677);; Cellular Component: nucleus (GO:0005634);; Biological Process: regulation of transcription, DNA-templated (GO:0006355);;	2.27972	0.965214	0.324369	0.483638	0.655003	0.216613
Potri.014G031700.1.v3.0	B3	--	--	Potri.014G031700	--	turquoise	Molecular Function: DNA binding (GO:0003677);; Cellular Component: nucleus (GO:0005634);; Biological Process: regulation of transcription, DNA-templated (GO:0006355);;	5.94515	1.47949	0.813319	0.581592	0.505365	0.470972
PB.19805.1	B3	--	--	Potri.014G031700	--	turquoise	Molecular Function: DNA binding (GO:0003677);; Cellular Component: nucleus (GO:0005634);; Biological Process: regulation of transcription, DNA-templated (GO:0006355);;	4.03264	1.4325	0.799742	0.474952	0.710821	0.647349
PB.23376.1	B3	--	--	Potri.018G140700	--	turquoise	Molecular Function: DNA binding (GO:0003677);; Cellular Component: nucleus (GO:0005634);; Biological Process: regulation of transcription, DNA-templated (GO:0006355);;	7.33756	1.34292	0.80985	0.503095	0.509343	0.494392
PB.5278.16	B3	AT5G62000	ARF2	Potri.003G163600	--	turquoise	Biological Process: reproductive process (GO:0022414);; Biological Process: response to chemical (GO:0042221);; Biological Process: cellular metabolic process (GO:0044237);; Biological Process: shoot system development (GO:0048367);; Biological Process: regulation of cellular process (GO:0050794);;	1.09814	7.1028e-06	0.283489	0.000890027	1.28141e-14	4.6479e-12
PB.5278.19	B3	AT5G62000	ARF2	Potri.003G163600	--	turquoise	Biological Process: multicellular organismal process (GO:0032501);; Biological Process: response to chemical (GO:0042221);; Biological Process: cellular metabolic process (GO:0044237);; Biological Process: single-organism process (GO:0044699);; Biological Process: regulation of cellular process (GO:0050794);;	1.59235e-28	0.523105	0.44645	0.580864	0.386375	0.50708
Potri.002G181600.1.v3.0	B3	AT2G46870	NGA1	Potri.002G181600	--	turquoise	Biological Process: transcription, DNA-templated (GO:0006351);;	3.07919	0.41607	0.271277	0.296356	0.148189	0.0218468
PB.3582.3	B3	AT2G46870	NGA1	Potri.002G181600	--	turquoise	Biological Process: transcription, DNA-templated (GO:0006351);;	1.66542	0.88993	0.525184	0.547552	0.389386	0.307415
Potri.014G107200.3.v3.0	B3	AT2G46870	NGA1	Potri.014G107200	--	turquoise	Biological Process: transcription, DNA-templated (GO:0006351);;	1.86748	0.512465	0.180536	0.251113	0.211564	0.150941
Potri.014G107200.2.v3.0	B3	AT2G46870	NGA1	Potri.014G107200	--	turquoise	Molecular Function: DNA binding (GO:0003677);; Cellular Component: nucleus (GO:0005634);; Biological Process: regulation of transcription, DNA-templated (GO:0006355);;	7.57751	1.4871	1.11915	0.923162	0.72564	0.551161
Potri.014G107200.1.v3.0	B3	AT2G46870	NGA1	Potri.014G107200	--	turquoise	--	4.59268	1.2928	0.511287	0.292442	0.438989	0.383103
Potri.001G452200.1.v3.0	B3	AT3G61970	NGA2	Potri.001G452200	--	turquoise	--	1.61107	0.747614	0.568507	0.273443	0.36299	0.477272
PB.1629.16	B3-ARF	--	--	Potri.001G066200	--	turquoise	Molecular Function: DNA binding (GO:0003677);; Biological Process: regulation of transcription, DNA-templated (GO:0006355);; Biological Process: response to hormone (GO:0009725);; Biological Process: flower development (GO:0009908);; Biological Process: organ development (GO:0048513);; Biological Process: cellular response to chemical stimulus (GO:0070887);;	3.09972	1.57835	1.10479	1.03242	0.511443	0.617824
PB.3551.4	B3-ARF	AT3G61830	ARF18	Potri.002G172800	K14486|0|pop:POPTR_0002s17350g|hypothetical protein; K14486 auxin response factor (A)	turquoise	--	0.933104	0.187287	0.22387	2.91021e-05	7.95776e-05	0.13563
Potri.002G172800.1.v3.0	B3-ARF	AT3G61830	ARF18	Potri.002G172800	K14486|0|pop:POPTR_0002s17350g|hypothetical protein; K14486 auxin response factor (A)	turquoise	--	6.18191	1.89501	1.28007	0.39137	1.24088	0.181488
PB.3551.2	B3-ARF	AT3G61830	ARF18	Potri.002G172800	K14486|0|pop:POPTR_0002s17350g|hypothetical protein; K14486 auxin response factor (A)	turquoise	--	4.45326	1.51496	0.570344	0.400638	0.694261	0.40306
PB.3551.3	B3-ARF	AT3G61830	ARF18	Potri.002G172800	K14486|0|pop:POPTR_0002s17350g|hypothetical protein; K14486 auxin response factor (A)	turquoise	--	4.04419	1.66063	0.636764	0.68032	0.690205	0.809599
PB.3551.7	B3-ARF	AT3G61830	ARF18	Potri.002G172800	K14486|0|pop:POPTR_0002s17350g|hypothetical protein; K14486 auxin response factor (A)	turquoise	Molecular Function: DNA binding (GO:0003677);; Cellular Component: nucleus (GO:0005634);; Biological Process: regulation of transcription, DNA-templated (GO:0006355);; Biological Process: auxin-activated signaling pathway (GO:0009734);; Molecular Function: protein dimerization activity (GO:0046983);;	4.18828	1.84982	0.424918	1.26971	0.632469	0.911368
Potri.014G100100.3.v3.0	B3-ARF	AT3G61830	ARF18	Potri.014G100100	K14486|0|pop:POPTR_0014s09560g|hypothetical protein; K14486 auxin response factor (A)	turquoise	Molecular Function: binding (GO:0005488);; Biological Process: transcription, DNA-templated (GO:0006351);; Biological Process: response to hormone (GO:0009725);; Biological Process: regulation of cellular process (GO:0050794);;	2.7503	0.0662377	6.7853e-52	1.63238e-12	1.27536e-16	0.0571183
PB.19400.2	B3-ARF	AT3G61830	ARF18	Potri.014G100100	K14486|0|pop:POPTR_0014s09560g|hypothetical protein; K14486 auxin response factor (A)	turquoise	--	0.958193	0.247171	0.0539193	0.160566	0.303279	6.78356e-26
PB.19400.1	B3-ARF	AT3G61830	ARF18	Potri.014G100100	K14486|0|pop:POPTR_0014s09560g|hypothetical protein; K14486 auxin response factor (A)	turquoise	--	1.57484	0.3584	0.121343	0.0459593	2.97287e-14	9.54711e-23
PB.19400.8	B3-ARF	AT3G61830	ARF18	Potri.014G100100	K14486|0|pop:POPTR_0014s09560g|hypothetical protein; K14486 auxin response factor (A)	turquoise	--	40.8322	9.02946	2.42649	2.86325	3.9175	4.1602
PB.19400.3	B3-ARF	AT3G61830	ARF18	Potri.014G100100	K14486|0|pop:POPTR_0014s09560g|hypothetical protein; K14486 auxin response factor (A)	turquoise	--	2.55663	0.384452	0.200565	0.0686513	0.0550033	0.44577
Potri.014G100100.4.v3.0	B3-ARF	AT3G61830	ARF18	Potri.014G100100	K14486|0|pop:POPTR_0014s09560g|hypothetical protein; K14486 auxin response factor (A)	turquoise	Molecular Function: binding (GO:0005488);; Biological Process: transcription, DNA-templated (GO:0006351);; Biological Process: response to hormone (GO:0009725);; Biological Process: regulation of cellular process (GO:0050794);;	16.4972	0.416286	0.731069	0.187277	1.01566	0.820391
Potri.006G077800.2.v3.0	B3-ARF	AT1G19220	ARF19	Potri.006G077800	--	turquoise	Molecular Function: DNA binding (GO:0003677);; Cellular Component: nucleus (GO:0005634);; Biological Process: regulation of transcription, DNA-templated (GO:0006355);; Biological Process: auxin-activated signaling pathway (GO:0009734);; Molecular Function: protein dimerization activity (GO:0046983);;	0.467321	6.03222e-05	0.0558896	0.288588	0.463666	4.12681e-05
PB.5278.29	B3-ARF	AT5G62000	ARF2	Potri.003G163600	--	turquoise	Molecular Function: DNA binding (GO:0003677);; Biological Process: regulation of transcription, DNA-templated (GO:0006355);; Biological Process: response to hormone (GO:0009725);; Biological Process: flower development (GO:0009908);; Biological Process: organ development (GO:0048513);; Biological Process: cellular response to chemical stimulus (GO:0070887);;	1.48432	5.9274e-41	0.256631	3.15894e-46	2.5491e-47	1.24926e-37
PB.5278.31	B3-ARF	AT5G62000	ARF2	Potri.003G163600	--	turquoise	Molecular Function: binding (GO:0005488);; Biological Process: transcription, DNA-templated (GO:0006351);; Biological Process: response to hormone (GO:0009725);; Biological Process: reproductive process (GO:0022414);; Biological Process: shoot system development (GO:0048367);; Biological Process: regulation of cellular process (GO:0050794);;	2.48706	0.467248	0.483065	0.244778	0.319267	1.36875e-25
PB.5278.28	B3-ARF	AT5G62000	ARF2	Potri.003G163600	--	turquoise	Molecular Function: DNA binding (GO:0003677);; Cellular Component: nucleus (GO:0005634);; Biological Process: regulation of transcription, DNA-templated (GO:0006355);; Biological Process: auxin-activated signaling pathway (GO:0009734);; Molecular Function: protein dimerization activity (GO:0046983);; Biological Process: floral organ development (GO:0048437);; Biological Process: negative regulati…	0.665766	0.31687	0.358815	4.07124e-45	0.11009	0.161434
PB.5278.6	B3-ARF	AT5G62000	ARF2	Potri.003G163600	--	turquoise	Molecular Function: binding (GO:0005488);; Biological Process: transcription, DNA-templated (GO:0006351);; Biological Process: response to hormone (GO:0009725);; Biological Process: flower development (GO:0009908);; Biological Process: organ development (GO:0048513);; Biological Process: regulation of cellular process (GO:0050794);;	2.52776	1.02775	1.06912	1.05247	0.306452	0.684858
Potri.003G163600.5.v3.0	B3-ARF	AT5G62000	ARF2	Potri.003G163600	--	turquoise	Molecular Function: binding (GO:0005488);; Biological Process: transcription, DNA-templated (GO:0006351);; Biological Process: response to hormone (GO:0009725);; Biological Process: flower development (GO:0009908);; Biological Process: organ development (GO:0048513);; Biological Process: regulation of cellular process (GO:0050794);;	7.96892	0.402492	0.0182833	0.463211	0.755065	1.15422
PB.5278.24	B3-ARF	AT5G62000	ARF2	Potri.003G163600	--	turquoise	Biological Process: cellular process (GO:0009987);; Biological Process: multicellular organismal process (GO:0032501);; Biological Process: single-organism process (GO:0044699);; Biological Process: regulation of biological process (GO:0050789);;	1.99519	0.458726	0.00232536	0.430869	0.350927	0.189901
PB.5278.4	B3-ARF	AT5G62000	ARF2	Potri.003G163600	--	turquoise	Molecular Function: DNA binding (GO:0003677);; Biological Process: regulation of transcription, DNA-templated (GO:0006355);; Biological Process: response to hormone (GO:0009725);; Biological Process: flower development (GO:0009908);; Biological Process: organ development (GO:0048513);; Biological Process: cellular response to chemical stimulus (GO:0070887);;	0.0303163	0.760767	0.397442	0.931047	0.683945	0.989494
Potri.009G011800.3.v3.0	B3-ARF	AT5G60450	ARF4	Potri.009G011800	--	turquoise	Molecular Function: DNA binding (GO:0003677);; Molecular Function: sequence-specific DNA binding transcription factor activity (GO:0003700);; Cellular Component: nucleus (GO:0005634);; Biological Process: regulation of transcription, DNA-templated (GO:0006355);; Biological Process: auxin-activated signaling pathway (GO:0009734);; Biological Process: vegetative phase change (GO:0010050);; Biologic…	2.4408	1.02088	0.623651	0.689414	0.274612	0.231554
PB.6368.4	B3-ARF	AT5G37020	ARF8	Potri.004G078200	--	turquoise	Molecular Function: DNA binding (GO:0003677);; Cellular Component: nucleus (GO:0005634);; Biological Process: regulation of transcription, DNA-templated (GO:0006355);; Biological Process: auxin-activated signaling pathway (GO:0009734);; Molecular Function: protein dimerization activity (GO:0046983);;	6.19105	0.00124996	0.473645	1.15935	1.02916	1.83508
Potri.002G024700.1.v3.0	B3-ARF	AT1G19850	MP	Potri.002G024700	K14486|0|pop:POPTR_0002s02630g|POPTRDRAFT_642998; hypothetical protein; K14486 auxin response factor (A)	turquoise	Molecular Function: DNA binding (GO:0003677);; Cellular Component: nucleus (GO:0005634);; Biological Process: regulation of transcription, DNA-templated (GO:0006355);; Biological Process: auxin-activated signaling pathway (GO:0009734);; Molecular Function: protein dimerization activity (GO:0046983);;	14.9544	5.22424	4.66117	4.39149	3.84318	4.51495
PB.9131.3	B3-ARF	AT1G19850	MP	Potri.005G236700	K14486|0|pop:POPTR_0005s25800g|POPTRDRAFT_652033; hypothetical protein; K14486 auxin response factor (A)	turquoise	Molecular Function: DNA binding (GO:0003677);; Cellular Component: nucleus (GO:0005634);; Biological Process: regulation of transcription, DNA-templated (GO:0006355);; Biological Process: auxin-activated signaling pathway (GO:0009734);; Molecular Function: protein dimerization activity (GO:0046983);;	26.8289	4.67189	2.39818	4.42833	4.11484	4.53929
PB.17345.5	BBR-BPC	--	--	Potri.012G040600	--	turquoise	Molecular Function: DNA binding (GO:0003677);; Molecular Function: sequence-specific DNA binding transcription factor activity (GO:0003700);; Cellular Component: nucleus (GO:0005634);; Biological Process: regulation of transcription, DNA-templated (GO:0006355);; Molecular Function: beta-glucanase activity (GO:0052736);;	0.0104304	0.435291	0.277387	0.246951	0.150192	0.123186
Potri.010G101400.1.v3.0	BBR-BPC	AT1G68120	BPC3	Potri.010G101400	--	turquoise	Molecular Function: DNA binding (GO:0003677);; Molecular Function: sequence-specific DNA binding transcription factor activity (GO:0003700);; Cellular Component: nucleus (GO:0005634);; Biological Process: regulation of transcription, DNA-templated (GO:0006355);;	0.399643	1.19225	2.23323	1.60758	3.50915	0.872236
Potri.003G106500.5.v3.0	BES1	AT5G45300	BMY2	Potri.003G106500	--	turquoise	Biological Process: polysaccharide catabolic process (GO:0000272);; Molecular Function: sequence-specific DNA binding transcription factor activity (GO:0003700);; Cellular Component: nucleus (GO:0005634);; Biological Process: regulation of transcription, DNA-templated (GO:0006355);; Molecular Function: beta-amylase activity (GO:0016161);; Molecular Function: cation binding (GO:0043169);; Biologic…	1.97604	0.192651	0.816865	0.70017	0.151672	0.327009
Potri.001G141100.1.v3.0	bHLH	AT5G46690	BHLH71	Potri.001G141100	--	turquoise	Molecular Function: DNA binding (GO:0003677);; Molecular Function: sequence-specific DNA binding transcription factor activity (GO:0003700);; Biological Process: regulation of transcription, DNA-templated (GO:0006355);; Molecular Function: protein dimerization activity (GO:0046983);;	12.7698	6.2011	2.27706	1.33887	1.34419	1.08781
PB.4046.1	bHLH	--	--	Potri.002G054100	--	turquoise	Biological Process: flavonoid biosynthetic process (GO:0009813);; Biological Process: regulation of biosynthetic process (GO:0009889);; Biological Process: cellular process (GO:0009987);; Molecular Function: protein dimerization activity (GO:0046983);; Biological Process: response to stimulus (GO:0050896);; Biological Process: regulation of primary metabolic process (GO:0080090);;	4.67439	0.773048	0.755482	0.935914	0.303839	0.57635
Potri.002G180300.2.v3.0	bHLH	--	--	Potri.002G180300	--	turquoise	--	3.99718	0.786829	0.533584	0.339963	0.275649	0.318737
Potri.003G093200.1.v3.0	bHLH	--	--	Potri.003G093200	--	turquoise	Molecular Function: DNA binding (GO:0003677);; Molecular Function: sequence-specific DNA binding transcription factor activity (GO:0003700);; Biological Process: regulation of transcription, DNA-templated (GO:0006355);; Molecular Function: protein dimerization activity (GO:0046983);;	4.31984	0.0253352	0	0	0	0
PB.11847.2	bHLH	--	--	Potri.007G097600	--	turquoise	Molecular Function: protein dimerization activity (GO:0046983);;	1.00502	0.0746947	4.40572e-08	0.0406126	0.149911	0.0672167
Potri.007G097600.1.v3.0	bHLH	--	--	Potri.007G097600	--	turquoise	Molecular Function: protein dimerization activity (GO:0046983);;	3.28642	0.0965618	0.10508	0.369057	0.0214019	0.0346711
Potri.013G025900.1.v3.0	bHLH	AT1G72210	BHLH99	Potri.013G025900	--	turquoise	--	26.6915	4.4864	2.88715	3.06302	2.72463	3.14095
Potri.013G025900.2.v3.0	bHLH	--	--	Potri.013G025900	--	turquoise	--	2.09327	0.528504	0.158998	0.046467	0.44077	0.217763
Potri.014G103700.2.v3.0	bHLH	--	--	Potri.014G103700	--	turquoise	Biological Process: metabolic process (GO:0008152);; Molecular Function: oxidoreductase activity (GO:0016491);; Molecular Function: protein dimerization activity (GO:0046983);;	11.2076	5.16083	2.66853	1.81416	1.43314	1.09501
Potri.014G106300.1.v3.0	bHLH	--	--	Potri.014G106300	--	turquoise	--	7.80975	2.22607	0.391123	0.458844	0.228577	0.160619
PB.1483.6	bHLH	AT1G51140	BHLH122	Potri.001G017300	--	turquoise	Molecular Function: binding (GO:0005488);;	0.000497247	0.387246	0.66647	1.37927	0.320746	5.34074e-05
Potri.014G148900.1.v3.0	bHLH	AT3G23690	BHLH77	Potri.014G148900	--	turquoise	Molecular Function: protein dimerization activity (GO:0046983);;	8.41949e-06	0.440281	0.352073	0.200818	0.655585	0.732685
Potri.004G112900.1.v3.0	bHLH	AT5G38860	BIM3	Potri.004G112900	--	turquoise	Molecular Function: binding (GO:0005488);;	0.00476798	3.34515	2.83367	2.38509	1.83329	1.47221
Potri.004G156000.4.v3.0	bHLH	AT4G34530	CIB1	Potri.004G156000	--	turquoise	Molecular Function: protein dimerization activity (GO:0046983);;	0.295072	2.12559	3.24422	2.41761	1.47735	1.17434
PB.1771.3	bHLH	AT1G63650	EGL3	Potri.001G103600	--	turquoise	Biological Process: epidermal cell fate specification (GO:0009957);; Biological Process: trichome branching (GO:0010091);; Molecular Function: protein dimerization activity (GO:0046983);;	7.42867	3.15983	1.64892	2.32604	1.63797	1.64579
Potri.004G128400.1.v3.0	bHLH	AT1G26945	KDR	Potri.004G128400	--	turquoise	Cellular Component: mitochondrion (GO:0005739);; Cellular Component: vacuole (GO:0005773);; Cellular Component: plastid (GO:0009536);; Biological Process: photomorphogenesis (GO:0009640);; Biological Process: response to brassinosteroid (GO:0009741);; Biological Process: unidimensional cell growth (GO:0009826);; Molecular Function: protein dimerization activity (GO:0046983);; Biological Process: …	1.277	9.38007	5.71355	3.5647	5.44488	5.11846
PB.8388.5	bHLH	AT1G09530	PIF3	Potri.005G001800	K12126|6.86299e-140|pop:POPTR_0005s00360g|Phytochrome-interacting factor 3 family protein; K12126 phytochrome-interacting factor 3 (A)	turquoise	Biological Process: regulation of transcription, DNA-templated (GO:0006355);; Molecular Function: protein dimerization activity (GO:0046983);;	0.674839	2.34473	2.85213	4.83467	1.08522	3.97843
PB.8388.2	bHLH	AT1G09530	PIF3	Potri.005G001800	K12126|0|pop:POPTR_0005s00360g|Phytochrome-interacting factor 3 family protein; K12126 phytochrome-interacting factor 3 (A)	turquoise	Biological Process: regulation of transcription, DNA-templated (GO:0006355);; Molecular Function: protein dimerization activity (GO:0046983);;	0.05526	1.50278	2.70608	1.97759	1.74051	0.651095
PB.8191.3	bHLH	AT4G09820	TT8	Potri.005G208600	--	turquoise	Molecular Function: protein dimerization activity (GO:0046983);;	4.76456	1.02388	1.3225	1.51265	1.21801	0.448419
PB.3434.1	bHLH	AT4G00050	UNE10	Potri.002G143300	--	turquoise	Molecular Function: binding (GO:0005488);;	0.210134	0.879574	1.79554	0.970151	0.90535	1.2164
PB.3434.3	bHLH	AT4G00050	UNE10	Potri.002G143300	--	turquoise	--	0.217285	1.2568	2.49049	1.41775	2.20238	1.53105
Potri.008G190800.1.v3.0	bHLH	AT1G59640	ZCW32	Potri.008G190800	--	turquoise	Biological Process: cellular process (GO:0009987);; Molecular Function: protein dimerization activity (GO:0046983);; Biological Process: floral organ development (GO:0048437);; Biological Process: floral whorl development (GO:0048438);; Biological Process: phyllome development (GO:0048827);;	4.85492	2.49346	1.67796	0.793857	0.862186	0.819214
Potri.005G119300.1.v3.0	bZIP	--	--	Potri.005G119300	--	turquoise	--	5.799	2.6162	1.38114	0.440644	0.295681	0.370343
PB.9057.9	bZIP	--	--	Potri.005G217500	--	turquoise	Molecular Function: sequence-specific DNA binding transcription factor activity (GO:0003700);; Biological Process: regulation of transcription, DNA-templated (GO:0006355);; Molecular Function: sequence-specific DNA binding (GO:0043565);;	2.62187	0.870186	1.70202	1.0044	0.884224	0.406006
PB.9057.10	bZIP	--	--	Potri.005G217500	--	turquoise	Molecular Function: sequence-specific DNA binding transcription factor activity (GO:0003700);; Biological Process: regulation of transcription, DNA-templated (GO:0006355);; Molecular Function: sequence-specific DNA binding (GO:0043565);;	0.0576713	0.660257	0.851754	1.36929	0.680334	1.05572
Potri.006G277800.4.v3.0	bZIP	--	--	Potri.006G277800	--	turquoise	Molecular Function: DNA binding (GO:0003677);; Molecular Function: sequence-specific DNA binding transcription factor activity (GO:0003700);; Cellular Component: nucleus (GO:0005634);; Molecular Function: protein homodimerization activity (GO:0042803);; Molecular Function: protein heterodimerization activity (GO:0046982);; Biological Process: cellular response to glucose stimulus (GO:0071333);;	1.14939	0.812143	6.98317e-14	0.479032	1.16581	0.559263
PB.14641.1	bZIP	--	--	Potri.009G164500	K14432|0|pop:POPTR_0009s16610g|POPTRDRAFT_767006; basic leucine zipper transcription factor family protein; K14432 ABA responsive element binding factor (A)	turquoise	Molecular Function: sequence-specific DNA binding transcription factor activity (GO:0003700);; Biological Process: response to xenobiotic stimulus (GO:0009410);; Biological Process: abscisic acid-activated signaling pathway (GO:0009738);; Biological Process: endoplasmic reticulum unfolded protein response (GO:0030968);; Molecular Function: activating transcription factor binding (GO:0033613);; Mo…	1.81941	0.140175	0.032109	7.05677e-07	1.38962e-05	2.10687e-07
PB.9155.2	bZIP	AT4G35900	FD	Potri.005G243400	--	turquoise	Molecular Function: sequence-specific DNA binding transcription factor activity (GO:0003700);; Biological Process: regulation of transcription, DNA-templated (GO:0006355);; Molecular Function: sequence-specific DNA binding (GO:0043565);;	3.43469	1.4431	0.972041	0.804937	1.41881	0.323393
Potri.008G118300.1.v3.0	bZIP	AT1G68640	PAN	Potri.008G118300	K14431|0|pop:POPTR_0008s11710g|POPTRDRAFT_564507; PERIANTHIA family protein; K14431 transcription factor TGA (A)	turquoise	Molecular Function: sequence-specific DNA binding transcription factor activity (GO:0003700);; Biological Process: regulation of transcription, DNA-templated (GO:0006355);; Biological Process: response to xenobiotic stimulus (GO:0009410);; Biological Process: regulation of flower development (GO:0009909);; Biological Process: endoplasmic reticulum unfolded protein response (GO:0030968);; Molecula…	3.4866	0.472631	0.4574	0.508765	0.46584	0.168447
Potri.003G194600.5.v3.0	bZIP	AT3G12250	TGA6	Potri.003G194600	K14431|0|pop:POPTR_0003s19410g|POPTRDRAFT_712010; hypothetical protein; K14431 transcription factor TGA (A)	turquoise	Molecular Function: sequence-specific DNA binding transcription factor activity (GO:0003700);; Biological Process: regulation of transcription, DNA-templated (GO:0006355);; Molecular Function: sequence-specific DNA binding (GO:0043565);;	1.23725	0.107424	0.55162	0.855715	0.00105852	6.54016e-07
PB.12427.3	C2C2-CO-like	AT1G68520	COL6	Potri.008G120400	--	turquoise	Cellular Component: intracellular (GO:0005622);; Molecular Function: zinc ion binding (GO:0008270);; Cellular Component: membrane (GO:0016020);;	0.00013184	0.476964	0.415663	0.696285	0.618681	0.853971
PB.19403.4	C2C2-Dof	AT2G46590	DAG2	Potri.014G100900	--	turquoise	Molecular Function: DNA binding (GO:0003677);; Cellular Component: nucleus (GO:0005634);; Biological Process: regulation of transcription, DNA-templated (GO:0006355);; Biological Process: response to cold (GO:0009409);; Biological Process: response to red or far red light (GO:0009639);; Biological Process: seed germination (GO:0009845);;	0.20829	1.66305	1.47769	1.02428	1.2506	3.36765
Potri.007G036400.1.v3.0	C2C2-Dof	AT3G50410	OBP1	Potri.007G036400	--	turquoise	Molecular Function: DNA binding (GO:0003677);; Biological Process: regulation of transcription, DNA-templated (GO:0006355);;	44.4413	13.3686	13.6741	14.0186	17.2576	17.545
PB.9974.1	C2C2-GATA	--	--	Potri.006G229200	--	turquoise	Molecular Function: sequence-specific DNA binding transcription factor activity (GO:0003700);; Biological Process: regulation of transcription, DNA-templated (GO:0006355);; Molecular Function: zinc ion binding (GO:0008270);; Molecular Function: sequence-specific DNA binding (GO:0043565);;	3.47879	0.579185	0.118574	0.106688	0.0906877	0.119607
Potri.008G213900.1.v3.0	C2C2-GATA	AT5G49300	GATA16	Potri.008G213900	--	turquoise	Molecular Function: sequence-specific DNA binding transcription factor activity (GO:0003700);; Biological Process: regulation of transcription, DNA-templated (GO:0006355);; Molecular Function: zinc ion binding (GO:0008270);; Molecular Function: sequence-specific DNA binding (GO:0043565);;	46.9627	25.715	18.3709	13.1271	12.5616	14.8162
Potri.007G024500.1.v3.0	C2C2-GATA	AT4G36620	GATA19	Potri.007G024500	--	turquoise	Molecular Function: sequence-specific DNA binding transcription factor activity (GO:0003700);; Biological Process: regulation of transcription, DNA-templated (GO:0006355);; Molecular Function: zinc ion binding (GO:0008270);; Molecular Function: sequence-specific DNA binding (GO:0043565);;	6.58169	3.26587	1.78966	1.25827	1.03444	1.0753
Potri.014G058600.1.v3.0	C2C2-GATA	AT2G45050	GATA2	Potri.014G058600	--	turquoise	Molecular Function: DNA binding (GO:0003677);; Biological Process: regulation of transcription, DNA-templated (GO:0006355);;	2.68992	0.287496	0.203938	0.119622	0.132052	0.246185
Potri.005G117600.1.v3.0	C2C2-GATA	AT3G51080	GATA6	Potri.005G117600	--	turquoise	Molecular Function: binding (GO:0005488);;	9.92036	4.41702	3.28563	2.07954	1.90506	2.15599
Potri.016G067300.1.v3.0	C2C2-YABBY	--	--	Potri.016G067300	--	turquoise	Biological Process: cellular process (GO:0009987);;	6.2265	1.01255	0.428625	0.590855	0.205947	0.289459
Potri.001G120200.1.v3.0	C2C2-YABBY	AT2G45190	AFO	Potri.001G120200	--	turquoise	--	39.8497	3.29144	1.95347	2.69065	1.47256	1.98393
PB.385.2	C2C2-YABBY	AT2G45190	AFO	Potri.001G120200	--	turquoise	--	2.16369	0.0742	0.00175893	0.000170709	0.812354	0.667908
Potri.001G120200.3.v3.0	C2C2-YABBY	AT2G45190	AFO	Potri.001G120200	--	turquoise	--	6.25848	0.621902	0.294825	0.836125	0.854599	0.761866
Potri.002G145100.1.v3.0	C2C2-YABBY	AT2G45190	AFO	Potri.002G145100	--	turquoise	Molecular Function: sequence-specific DNA binding transcription factor activity (GO:0003700);; Biological Process: chromatin assembly or disassembly (GO:0006333);; Biological Process: regulation of transcription, DNA-templated (GO:0006355);; Biological Process: response to abscisic acid (GO:0009737);; Biological Process: embryo development ending in seed dormancy (GO:0009793);; Biological Process…	23.779	0.631865	0.152695	0.210252	0.0748797	0.187676
PB.5792.2	C2C2-YABBY	AT2G45190	AFO	Potri.003G112800	--	turquoise	Molecular Function: sequence-specific DNA binding transcription factor activity (GO:0003700);; Biological Process: chromatin assembly or disassembly (GO:0006333);; Biological Process: regulation of transcription, DNA-templated (GO:0006355);; Biological Process: response to abscisic acid (GO:0009737);; Biological Process: embryo development ending in seed dormancy (GO:0009793);; Biological Process…	1.4045	0.000665096	0.0466236	0.0440587	0.110162	0.000105195
Potri.003G112800.1.v3.0	C2C2-YABBY	AT2G45190	AFO	Potri.003G112800	--	turquoise	--	101.83	3.11562	1.52697	1.34721	1.33538	1.89854
PB.5792.1	C2C2-YABBY	AT2G45190	AFO	Potri.003G112800	--	turquoise	--	1.50327	0.00189125	0.0232459	7.88234e-05	0.16732	0.134175
PB.5792.5	C2C2-YABBY	AT2G45190	AFO	Potri.003G112800	--	turquoise	Molecular Function: sequence-specific DNA binding transcription factor activity (GO:0003700);; Biological Process: chromatin assembly or disassembly (GO:0006333);; Biological Process: regulation of transcription, DNA-templated (GO:0006355);; Biological Process: response to abscisic acid (GO:0009737);; Biological Process: embryo development ending in seed dormancy (GO:0009793);; Biological Process…	4.70914	0.121346	0.0698987	1.62262e-05	0.104315	0.0571028
PB.5792.3	C2C2-YABBY	AT2G45190	AFO	Potri.003G112800	--	turquoise	--	6.50974	0.580821	0.178588	0.300581	0.199069	0.217086
PB.19897.1	C2C2-YABBY	AT2G45190	AFO	Potri.014G066700	--	turquoise	Molecular Function: sequence-specific DNA binding transcription factor activity (GO:0003700);; Biological Process: chromatin assembly or disassembly (GO:0006333);; Biological Process: regulation of transcription, DNA-templated (GO:0006355);; Biological Process: response to abscisic acid (GO:0009737);; Biological Process: embryo development ending in seed dormancy (GO:0009793);; Biological Process…	1.33474	0.0682251	5.81944e-08	7.23263e-06	0.0181216	4.72537e-05
PB.19897.4	C2C2-YABBY	AT2G45190	AFO	Potri.014G066700	--	turquoise	Molecular Function: sequence-specific DNA binding transcription factor activity (GO:0003700);; Biological Process: chromatin assembly or disassembly (GO:0006333);; Biological Process: regulation of transcription, DNA-templated (GO:0006355);; Biological Process: response to abscisic acid (GO:0009737);; Biological Process: embryo development ending in seed dormancy (GO:0009793);; Biological Process…	1.20853	0.062077	1.18159e-06	9.78495e-08	0.063392	9.0982e-12
PB.19897.3	C2C2-YABBY	AT2G45190	AFO	Potri.014G066700	--	turquoise	Molecular Function: sequence-specific DNA binding transcription factor activity (GO:0003700);; Biological Process: chromatin assembly or disassembly (GO:0006333);; Biological Process: regulation of transcription, DNA-templated (GO:0006355);; Biological Process: response to abscisic acid (GO:0009737);; Biological Process: embryo development ending in seed dormancy (GO:0009793);; Biological Process…	7.44153	0.239284	0.243652	0.238657	0.0943425	0.177415
Potri.014G066700.1.v3.0	C2C2-YABBY	AT2G45190	AFO	Potri.014G066700	--	turquoise	Molecular Function: sequence-specific DNA binding transcription factor activity (GO:0003700);; Biological Process: chromatin assembly or disassembly (GO:0006333);; Biological Process: regulation of transcription, DNA-templated (GO:0006355);; Biological Process: response to abscisic acid (GO:0009737);; Biological Process: embryo development ending in seed dormancy (GO:0009793);; Biological Process…	35.2363	0.983446	0.456771	0.1651	0.468497	0.324138
PB.686.5	C2C2-YABBY	AT1G08465	YAB2	Potri.001G214700	--	turquoise	--	24.3515	3.93285	1.58245	1.21826	1.35836	1.13626
PB.686.4	C2C2-YABBY	AT1G08465	YAB2	Potri.001G214700	--	turquoise	--	3.53824	0.321741	0.109142	0.0649192	0.0953974	0.0552347
Potri.001G214700.7.v3.0	C2C2-YABBY	AT1G08465	YAB2	Potri.001G214700	--	turquoise	--	5.59054	0.00769339	0.348365	0.279463	0.350205	0.363991
Potri.001G214700.4.v3.0	C2C2-YABBY	AT1G08465	YAB2	Potri.001G214700	--	turquoise	--	8.23537	2.33842	0.451603	0.670294	0.420632	0.518688
Potri.009G000100.2.v3.0	C2C2-YABBY	AT1G08465	YAB2	Potri.009G000100	--	turquoise	--	8.89696	2.02437	1.8755	1.93527	1.26488	1.1137
Potri.009G000100.1.v3.0	C2C2-YABBY	AT1G08465	YAB2	Potri.009G000100	--	turquoise	--	5.00994	0.535927	0.313434	0.380285	0.23517	0.0720654
Potri.006G067800.1.v3.0	C2C2-YABBY	AT2G26580	YAB5	Potri.006G067800	--	turquoise	Molecular Function: sequence-specific DNA binding transcription factor activity (GO:0003700);; Biological Process: chromatin assembly or disassembly (GO:0006333);; Biological Process: regulation of translation (GO:0006417);; Biological Process: plastid organization (GO:0009657);; Biological Process: leaf morphogenesis (GO:0009965);; Biological Process: cell differentiation (GO:0030154);; Biologic…	9.86648	0.122029	0.192499	0.205146	0.147833	0.101537
Potri.018G129800.1.v3.0	C2C2-YABBY	AT2G26580	YAB5	Potri.018G129800	--	turquoise	Molecular Function: sequence-specific DNA binding transcription factor activity (GO:0003700);; Biological Process: chromatin assembly or disassembly (GO:0006333);; Biological Process: regulation of translation (GO:0006417);; Biological Process: plastid organization (GO:0009657);; Biological Process: leaf morphogenesis (GO:0009965);; Biological Process: cell differentiation (GO:0030154);; Biologic…	33.3506	0.324609	0.000120554	2.5765e-05	1.2243e-07	0.0225679
Potri.018G129800.7.v3.0	C2C2-YABBY	AT2G26580	YAB5	Potri.018G129800	--	turquoise	Molecular Function: sequence-specific DNA binding transcription factor activity (GO:0003700);; Biological Process: chromatin assembly or disassembly (GO:0006333);; Biological Process: regulation of translation (GO:0006417);; Biological Process: plastid organization (GO:0009657);; Biological Process: leaf morphogenesis (GO:0009965);; Biological Process: cell differentiation (GO:0030154);; Biologic…	4.69438	0.0682473	3.31143e-10	0.081886	0.0243154	2.91796e-12
Potri.001G415600.1.v3.0	C2H2	AT5G54630	--	Potri.001G415600	--	turquoise	Molecular Function: NAD+ ADP-ribosyltransferase activity (GO:0003950);; Molecular Function: metal ion binding (GO:0046872);;	12.8467	3.50721	3.11033	3.02354	3.00925	2.91832
Potri.001G415600.v3.0.new2	C2H2	AT5G54630	--	Potri.001G415600	--	turquoise	Molecular Function: NAD+ ADP-ribosyltransferase activity (GO:0003950);; Molecular Function: metal ion binding (GO:0046872);;	6.38092	2.1633	2.20022	1.95433	2.15585	1.51798
Potri.001G415600.2.v3.0	C2H2	AT5G54630	--	Potri.001G415600	--	turquoise	Molecular Function: NAD+ ADP-ribosyltransferase activity (GO:0003950);; Molecular Function: metal ion binding (GO:0046872);;	4.15641	0.801964	1.81733	0.833244	0.546155	1.49613
Potri.002G023200.1.v3.0	C2H2	AT1G75710	--	Potri.002G023200	--	turquoise	Molecular Function: nucleic acid binding (GO:0003676);; Molecular Function: sequence-specific DNA binding transcription factor activity (GO:0003700);; Molecular Function: NAD+ ADP-ribosyltransferase activity (GO:0003950);; Cellular Component: intracellular (GO:0005622);; Biological Process: regulation of transcription, DNA-templated (GO:0006355);; Molecular Function: zinc ion binding (GO:0008270)…	16.2525	7.24344	4.77242	3.54731	3.5243	4.08626
Potri.002G087500.1.v3.0	C2H2	--	--	Potri.002G087500	--	turquoise	Molecular Function: NAD+ ADP-ribosyltransferase activity (GO:0003950);; Molecular Function: metal ion binding (GO:0046872);;	2.756	0.905586	0.519361	0.302343	0.252939	0.227034
Potri.004G030800.1.v3.0	C2H2	--	--	Potri.004G030800	--	turquoise	Molecular Function: nucleic acid binding (GO:0003676);; Molecular Function: sequence-specific DNA binding transcription factor activity (GO:0003700);; Molecular Function: NAD+ ADP-ribosyltransferase activity (GO:0003950);; Cellular Component: intracellular (GO:0005622);; Biological Process: regulation of transcription, DNA-templated (GO:0006355);; Molecular Function: zinc ion binding (GO:0008270)…	4.14285	0.614654	6.8039e-13	0	2.85826e-18	0
Potri.009G078500.3.v3.0	C2H2	--	--	Potri.009G078500	--	turquoise	--	0.000123674	0.429165	0.84706	0.29422	1.32597	0.225246
Potri.010G199800.1.v3.0	C2H2	--	--	Potri.010G199800	--	turquoise	Molecular Function: metal ion binding (GO:0046872);;	2.45106	0.572421	0.271875	0.13247	0.0951347	0.054091
Potri.011G131300.1.v3.0	C2H2	AT5G54630	--	Potri.011G131300	--	turquoise	Molecular Function: NAD+ ADP-ribosyltransferase activity (GO:0003950);; Molecular Function: metal ion binding (GO:0046872);;	29.0609	4.99933	2.41052	1.48148	1.00829	0.695124
Potri.012G143200.2.v3.0	C2H2	AT4G25610	--	Potri.012G143200	--	turquoise	Molecular Function: binding (GO:0005488);;	0.00826035	1.74569	4.51882	1.91452	2.95846	3.44335
PB.11490.1	C2H2	AT3G13810	AtIDD11	Potri.007G135000	--	turquoise	Molecular Function: nucleic acid binding (GO:0003676);; Molecular Function: metal ion binding (GO:0046872);;	0.0788898	0.802654	0.849077	1.17818	0.801283	0.441738
Potri.009G062300.1.v3.0	C2H2	AT3G57670	NTT	Potri.009G062300	--	turquoise	Molecular Function: binding (GO:0005488);;	2.20588	0.0484682	0	0	0	0.028201
PB.17415.5	C2H2	AT1G49040	SCD1	Potri.012G060800	--	turquoise	Biological Process: microtubule cytoskeleton organization (GO:0000226);; Biological Process: multidimensional cell growth (GO:0009825);; Biological Process: guard mother cell cytokinesis (GO:0010235);; Molecular Function: myosin heavy chain kinase activity (GO:0016905);; Cellular Component: Cul4-RING E3 ubiquitin ligase complex (GO:0080008);;	0.0680407	0.43963	0.653715	0.655036	0.906568	0.213206
PB.12496.3	C2H2	AT2G01940	SGR5	Potri.008G140400	--	turquoise	Molecular Function: nucleic acid binding (GO:0003676);; Cellular Component: nucleus (GO:0005634);; Biological Process: negative gravitropism (GO:0009959);; Molecular Function: metal ion binding (GO:0046872);;	0.000448536	0.00225788	1.02	0.278365	0.521446	0.00174865
PB.18468.3	C2H2	AT1G34370	STOP1	Potri.013G114600	--	turquoise	Molecular Function: nucleic acid binding (GO:0003676);; Molecular Function: sequence-specific DNA binding transcription factor activity (GO:0003700);; Cellular Component: intracellular (GO:0005622);; Biological Process: regulation of transcription, DNA-templated (GO:0006355);; Molecular Function: zinc ion binding (GO:0008270);; Biological Process: response to aluminum ion (GO:0010044);; Biologica…	2.11989	0.0135526	1.15553	1.46564	0.59907	0.588068
Potri.003G074200.2.v3.0	C2H2	AT1G30970	SUF4	Potri.003G074200	--	turquoise	Molecular Function: protein serine/threonine kinase activity (GO:0004674);; Molecular Function: calcium ion binding (GO:0005509);; Molecular Function: ATP binding (GO:0005524);; Cellular Component: plasma membrane (GO:0005886);; Biological Process: protein phosphorylation (GO:0006468);;	6.19348	0.491716	1.32768	1.12706	0.000368989	0.62787
PB.2292.1	C3H	AT3G21100	--	Potri.001G255400	--	turquoise	Molecular Function: organic cyclic compound binding (GO:0097159);; Molecular Function: heterocyclic compound binding (GO:1901363);;	0.688566	0.195095	0.174366	0.0981519	0.0415953	0.0606594
Potri.003G213200.1.v3.0	C3H	AT3G12130	--	Potri.003G213200	--	turquoise	Molecular Function: RNA binding (GO:0003723);; Molecular Function: metal ion binding (GO:0046872);;	43.2266	20.9008	18.0756	16.7031	14.4582	14.5303
PB.20008.2	C3H	AT1G01350	--	Potri.014G097300	K13127|1.188e-170|rcu:RCOM_0693420|RING finger protein 113A, putative; K13127 RING finger protein 113A (A)	turquoise	Molecular Function: nucleic acid binding (GO:0003676);; Cellular Component: nucleus (GO:0005634);; Molecular Function: zinc ion binding (GO:0008270);;	1.06957	0.0164588	1.20011	0.636343	0.660795	0.498954
Potri.014G159500.4.v3.0	C3H	--	--	Potri.014G159500	--	turquoise	Molecular Function: metal ion binding (GO:0046872);;	0.179363	2.03948	3.54374	3.29243	3.10834	2.51532
PB.19627.5	C3H	--	--	Potri.014G159500	--	turquoise	Molecular Function: metal ion binding (GO:0046872);;	0.053248	0.888739	0.525686	0.771592	0.824937	0.480459
PB.10992.2	CPP	--	--	Potri.006G251200	--	turquoise	--	6.02356	2.21662	0.994112	0.881961	0.989827	1.05863
PB.10992.1	CPP	--	--	Potri.006G251200	--	turquoise	--	2.37759	0.716831	0.739011	0.353535	0.0573712	0.0400991
PB.7661.2	CPP	AT3G22760	SOL1	Potri.005G051100	--	turquoise	--	0.575295	0.0448	0.0933709	0.0670529	2.13906e-19	0.0445014
Potri.005G051100.1.v3.0	CPP	AT3G22760	SOL1	Potri.005G051100	--	turquoise	--	6.15812	3.16836	1.43357	1.1341	1.66456	2.20205
PB.7661.1	CPP	AT3G22760	SOL1	Potri.005G051100	--	turquoise	--	6.1684	1.5221	1.34388	0.896554	0.833938	0.447072
Potri.008G156100.1.v3.0	CPP	AT4G14770	TCX2	Potri.008G156100	--	turquoise	--	25.6265	13.7308	9.14675	7.71513	8.49426	9.2953
Potri.010G083400.2.v3.0	CPP	AT4G14770	TCX2	Potri.010G083400	--	turquoise	--	1.12543	0.835083	2.12407e-05	0.929896	0.477595	0.780308
Potri.006G248400.1.v3.0	DBP	AT2G25620	AtDBP1	Potri.006G248400	K14803|0|pop:POPTR_0006s26450g|POPTRDRAFT_417649; hypothetical protein; K14803 protein phosphatase 2C homolog 2/3 [EC:3.1.3.16] (A)	turquoise	Molecular Function: protein serine/threonine phosphatase activity (GO:0004722);; Biological Process: protein dephosphorylation (GO:0006470);; Cellular Component: protein serine/threonine phosphatase complex (GO:0008287);; Molecular Function: metal ion binding (GO:0046872);; Biological Process: regulation of defense response to virus (GO:0050688);;	9.60339	4.4728	3.74514	2.67292	2.28034	2.65463
Potri.012G075300.1.v3.0	E2F-DP	AT3G48160	DEL1	Potri.012G075300	K09391|0|pop:POPTR_0012s07700g|POPTRDRAFT_570039; transcription factor family protein; K09391 transcription factor E2F7/8 (A)	turquoise	Molecular Function: DNA binding (GO:0003677);; Molecular Function: sequence-specific DNA binding transcription factor activity (GO:0003700);; Cellular Component: nucleus (GO:0005634);; Cellular Component: transcription factor complex (GO:0005667);; Biological Process: regulation of transcription, DNA-templated (GO:0006355);; Biological Process: negative regulation of DNA endoreduplication (GO:003…	3.43982	1.24422	0.31729	0.261818	0.0982385	0.517348
Potri.015G070300.2.v3.0	E2F-DP	AT3G48160	DEL1	Potri.015G070300	K09391|0|pop:POPTR_0015s08160g|POPTRDRAFT_575101; hypothetical protein; K09391 transcription factor E2F7/8 (A)	turquoise	Molecular Function: DNA binding (GO:0003677);; Molecular Function: sequence-specific DNA binding transcription factor activity (GO:0003700);; Cellular Component: nucleus (GO:0005634);; Cellular Component: transcription factor complex (GO:0005667);; Biological Process: regulation of transcription, DNA-templated (GO:0006355);; Biological Process: negative regulation of DNA endoreduplication (GO:003…	7.6013	3.37872	2.68792	2.21147	2.45094	2.518
Potri.015G070300.1.v3.0	E2F-DP	AT3G48160	DEL1	Potri.015G070300	K09391|0|pop:POPTR_0015s08160g|POPTRDRAFT_575101; hypothetical protein; K09391 transcription factor E2F7/8 (A)	turquoise	Molecular Function: DNA binding (GO:0003677);; Molecular Function: sequence-specific DNA binding transcription factor activity (GO:0003700);; Cellular Component: nucleus (GO:0005634);; Cellular Component: transcription factor complex (GO:0005667);; Biological Process: regulation of transcription, DNA-templated (GO:0006355);; Biological Process: negative regulation of DNA endoreduplication (GO:003…	1.99844	0.960772	0.573267	0.263702	0.269754	0.354507
Potri.016G072300.2.v3.0	E2F-DP	AT5G22220	E2F1	Potri.016G072300	K06620|0|pop:POPTR_0016s07310g|POPTRDRAFT_576527; E2F TRANSCRIPTION FACTOR-3 family protein; K06620 transcription factor E2F3 (A)	turquoise	Molecular Function: DNA binding (GO:0003677);; Molecular Function: sequence-specific DNA binding transcription factor activity (GO:0003700);; Cellular Component: nucleus (GO:0005634);; Cellular Component: transcription factor complex (GO:0005667);; Biological Process: DNA-dependent DNA replication (GO:0006261);; Biological Process: regulation of transcription, DNA-templated (GO:0006355);; Biologi…	2.61879	1.14082	0.554123	0.547725	0.443183	0.338031
PB.9342.2	FAR1	--	--	Potri.006G039700	--	turquoise	Biological Process: pentose-phosphate shunt (GO:0006098);; Molecular Function: isomerase activity (GO:0016853);;	0.0152365	0.370347	0.441748	0.365313	0.602652	0.264095
Potri.007G128800.2.v3.0	FAR1	--	--	Potri.007G128800	--	turquoise	--	0.00171853	0.061324	1.05346	0.341135	0.733393	0.147693
Potri.012G137500.1.v3.0	FAR1	--	--	Potri.012G137500	K17604|0|pop:POPTR_0012s13550g|POPTRDRAFT_570489; hypothetical protein; K17604 zinc finger SWIM domain-containing protein 3 (A)	turquoise	Biological Process: lipid metabolic process (GO:0006629);; Molecular Function: zinc ion binding (GO:0008270);; Molecular Function: hydrolase activity, acting on ester bonds (GO:0016788);;	0.671965	0.0191161	1.50771e-16	1.54058e-20	1.07894e-17	9.28749e-16
PB.10188.4	FAR1	AT3G22170	FHY3	Potri.006G020700	--	turquoise	Biological Process: nuclear-transcribed mRNA catabolic process (GO:0000956);; Molecular Function: sequence-specific DNA binding transcription factor activity (GO:0003700);; Molecular Function: hydrolase activity, hydrolyzing O-glycosyl compounds (GO:0004553);; Cellular Component: nucleus (GO:0005634);; Biological Process: protein N-linked glycosylation (GO:0006487);; Molecular Function: zinc ion …	1.96972	0.590845	1.11531	0.391511	2.46783e-05	0.31682
PB.5096.1	FAR1	AT4G19990	FRS1	Potri.003G110300	--	turquoise	--	0.00103488	0.375487	1.41348	1.02509	0.199757	0.929936
PB.20255.2	FAR1	AT5G28530	FRS10	Potri.014G167000	--	turquoise	Molecular Function: zinc ion binding (GO:0008270);; Biological Process: response to red or far red light (GO:0009639);;	1.84658	1.56989	0.528652	0.164842	1.42983	1.83908
PB.1922.44	GARP-ARR-B	--	--	Potri.001G146200	--	turquoise	Molecular Function: binding (GO:0005488);; Biological Process: signal transduction (GO:0007165);;	1.75611e-09	0.198708	1.11954	0.647269	0.398863	0.277652
PB.1922.51	GARP-G2-like	--	--	Potri.001G146200	--	turquoise	--	2.01339e-12	0.673835	1.15361	1.6393	1.66399	0.168239
Potri.008G142000.1.v3.0	GARP-G2-like	AT2G02060	--	Potri.008G142000	--	turquoise	Molecular Function: DNA binding (GO:0003677);; Molecular Function: chromatin binding (GO:0003682);;	4.6852	0.417594	0.313894	0.252025	0.496257	0.252879
Potri.010G099600.1.v3.0	GARP-G2-like	AT2G02060	--	Potri.010G099600	--	turquoise	Molecular Function: DNA binding (GO:0003677);; Molecular Function: chromatin binding (GO:0003682);;	3.50595	0.571823	0.484343	0.0016387	0.0658115	0.000991762
PB.19733.1	GARP-G2-like	--	--	Potri.014G000700	--	turquoise	Molecular Function: DNA binding (GO:0003677);; Molecular Function: chromatin binding (GO:0003682);;	1.53798	0.702667	0.457741	0.482899	0.194854	0.362295
Potri.017G015800.1.v3.0	GARP-G2-like	AT2G20570	GPRI1	Potri.017G015800	--	turquoise	Molecular Function: DNA binding (GO:0003677);; Molecular Function: chromatin binding (GO:0003682);;	1.83348	0.581973	0.510772	0.656298	0.968647	0.311573
Potri.T098900.1.v3.0	GARP-G2-like	AT2G20570	GPRI1	Potri.T098900	--	turquoise	Molecular Function: binding (GO:0005488);;	1.84987	0.448371	0.231064	0.379338	0.335438	0.34053
PB.17796.8	GARP-G2-like	AT5G16560	KAN	Potri.012G042100	--	turquoise	--	0.000164291	0.47665	0.989025	1.02697	0.855128	0.533704
Potri.002G130200.1.v3.0	GARP-G2-like	AT5G42630	KAN4	Potri.002G130200	--	turquoise	Molecular Function: DNA binding (GO:0003677);; Molecular Function: chromatin binding (GO:0003682);;	4.04857	0.797096	0.139408	0.000153431	0.0287444	0.00020478
Potri.014G037200.1.v3.0	GARP-G2-like	AT5G42630	KAN4	Potri.014G037200	--	turquoise	Molecular Function: DNA binding (GO:0003677);; Molecular Function: chromatin binding (GO:0003682);;	8.48435	3.44435	2.65368	2.19965	1.78973	1.33778
Potri.002G257800.5.v3.0	GARP-G2-like	AT4G28610	PHR1	Potri.002G257800	--	turquoise	Molecular Function: DNA binding (GO:0003677);; Molecular Function: chromatin binding (GO:0003682);;	1.7756	0.234917	0.000967708	0.819231	0.373535	0.653071
Potri.007G119800.1.v3.0	GeBP	--	--	Potri.007G119800	--	turquoise	--	10.954	4.50496	4.49015	4.06118	3.88337	3.95589
Potri.001G023500.2.v3.0	GRAS	--	--	Potri.001G023500	--	turquoise	Molecular Function: DNA binding (GO:0003677);; Molecular Function: sequence-specific DNA binding transcription factor activity (GO:0003700);; Biological Process: regulation of transcription, DNA-templated (GO:0006355);;	6.82154	3.6762	1.70135	1.89237	2.18744	2.24943
Potri.001G023500.1.v3.0	GRAS	--	--	Potri.001G023500	--	turquoise	Molecular Function: DNA binding (GO:0003677);; Molecular Function: sequence-specific DNA binding transcription factor activity (GO:0003700);; Biological Process: regulation of transcription, DNA-templated (GO:0006355);;	6.2446	1.7735	1.75089	1.13018	1.66901	2.49748
Potri.001G109400.1.v3.0	GRAS	AT1G63100	--	Potri.001G109400	--	turquoise	Biological Process: regulation of transcription, DNA-templated (GO:0006355);;	17.0873	7.78521	3.8107	2.89102	2.92863	2.84392
Potri.001G242000.1.v3.0	GRAS	--	--	Potri.001G242000	--	turquoise	Biological Process: regulation of transcription, DNA-templated (GO:0006355);;	0.279935	0.975168	2.60901	3.23854	1.60472	1.33594
PB.5139.1	GRAS	AT1G63100	--	Potri.003G122400	--	turquoise	Biological Process: regulation of transcription, DNA-templated (GO:0006355);;	17.4793	6.82258	3.40417	2.4394	2.53206	2.39992
PB.7027.3	GRAS	--	--	Potri.004G071600	--	turquoise	Biological Process: regulation of transcription, DNA-templated (GO:0006355);; Biological Process: proteolysis (GO:0006508);; Molecular Function: cysteine-type peptidase activity (GO:0008234);;	0.00102497	0.439029	0.150257	0.00058064	0.459131	0.10494
Potri.007G053500.1.v3.0	GRAS	--	--	Potri.007G053500	--	turquoise	Biological Process: regulation of transcription, DNA-templated (GO:0006355);;	2.52341	6.1116e-05	0.0491676	0.0168795	0.0184928	6.0887e-11
Potri.010G143600.1.v3.0	GRAS	--	--	Potri.010G143600	--	turquoise	Biological Process: regulation of transcription, DNA-templated (GO:0006355);;	0.111168	0.875698	1.26651	0.946082	0.688045	0.620057
Potri.017G041500.1.v3.0	GRAS	--	--	Potri.017G041500	--	turquoise	Biological Process: regulation of transcription, DNA-templated (GO:0006355);;	3.69871	0.813994	0.48022	0.258662	0.201943	0.147696
PB.2629.5	GRAS	AT5G48150	PAT1	Potri.001G361700	--	turquoise	Molecular Function: sequence-specific DNA binding transcription factor activity (GO:0003700);; Molecular Function: signal transducer activity (GO:0004871);; Cellular Component: cytosol (GO:0005829);; Biological Process: regulation of transcription, DNA-templated (GO:0006355);; Biological Process: signal transduction (GO:0007165);; Biological Process: photomorphogenesis (GO:0009640);;	3.28499	0.834373	0.524912	1.20955	1.08299	0.365036
PB.4114.1	GRAS	AT1G21450	SCL1	Potri.002G073400	--	turquoise	Biological Process: regulation of transcription, DNA-templated (GO:0006355);;	0.116736	0.619624	0.788089	1.17621	1.30318	0.757183
Potri.001G241700.1.v3.0	GRAS	AT1G07530	SCL14	Potri.001G241700	--	turquoise	Biological Process: regulation of transcription, DNA-templated (GO:0006355);;	1.3499	0.137209	0.314776	0.469422	0.761543	0.758157
Potri.006G114200.1.v3.0	GRAS	AT3G54220	SCR	Potri.006G114200	--	turquoise	Molecular Function: sequence-specific DNA binding transcription factor activity (GO:0003700);; Cellular Component: nucleus (GO:0005634);; Biological Process: regulation of transcription, DNA-templated (GO:0006355);; Biological Process: asymmetric cell division (GO:0008356);; Biological Process: gravitropism (GO:0009630);; Biological Process: radial pattern formation (GO:0009956);; Biological Proc…	50.8887	16.5251	23.7491	20.5175	21.9532	18.1687
Potri.001G114000.1.v3.0	GRF	--	--	Potri.001G114000	--	turquoise	--	9.82187	2.27022	0.114264	0.348436	0.127189	0.418268
Potri.001G132600.1.v3.0	GRF	--	--	Potri.001G132600	--	turquoise	--	9.49156	2.70028	2.16654	1.59379	2.16187	1.67437
PB.1865.1	GRF	--	--	Potri.001G132600	--	turquoise	--	7.12284	0.540737	0.689805	1.14963	0.765966	0.834925
Potri.007G007100.1.v3.0	GRF	AT2G22840	AtGRF1	Potri.007G007100	--	turquoise	Molecular Function: ATP binding (GO:0005524);; Cellular Component: nucleus (GO:0005634);; Biological Process: regulation of transcription, DNA-templated (GO:0006355);; Molecular Function: hydrolase activity, acting on acid anhydrides, in phosphorus-containing anhydrides (GO:0016818);;	40.5145	7.75097	2.65368	2.43725	2.20638	2.01404
Potri.007G007100.v3.0.new2	GRF	AT2G22840	AtGRF1	Potri.007G007100	--	turquoise	Molecular Function: ATP binding (GO:0005524);; Cellular Component: nucleus (GO:0005634);; Biological Process: regulation of transcription, DNA-templated (GO:0006355);; Molecular Function: hydrolase activity, acting on acid anhydrides, in phosphorus-containing anhydrides (GO:0016818);;	5.28802	2.1253	1.31569	0.947877	0.408205	0.647632
PB.11555.2	GRF	AT2G22840	AtGRF1	Potri.007G007100	--	turquoise	Molecular Function: ATP binding (GO:0005524);; Cellular Component: nucleus (GO:0005634);; Biological Process: regulation of transcription, DNA-templated (GO:0006355);; Molecular Function: hydrolase activity, acting on acid anhydrides, in phosphorus-containing anhydrides (GO:0016818);;	3.39797	1.32392	0.644572	0.161226	0.067175	0.229395
Potri.014G007200.1.v3.0	GRF	AT2G22840	AtGRF1	Potri.014G007200	--	turquoise	Molecular Function: ATP binding (GO:0005524);; Cellular Component: nucleus (GO:0005634);; Biological Process: regulation of transcription, DNA-templated (GO:0006355);; Molecular Function: hydrolase activity, acting on acid anhydrides, in phosphorus-containing anhydrides (GO:0016818);;	52.4	5.83425	2.03794	1.49008	1.63228	1.45781
Potri.014G012800.1.v3.0	GRF	AT2G22840	AtGRF1	Potri.014G012800	--	turquoise	--	86.8915	12.0037	3.18835	1.51079	0.947787	1.21076
PB.3335.1	GRF	AT4G37740	AtGRF2	Potri.002G115100	--	turquoise	--	22.6202	4.22308	0.940424	0.406525	0.359126	0.226827
Potri.002G115100.1.v3.0	GRF	AT4G37740	AtGRF2	Potri.002G115100	--	turquoise	--	10.1645	2.06783	0.702381	0.276345	0.0033469	0.149875
PB.10524.1	GRF	AT2G36400	AtGRF3	Potri.006G115200	--	turquoise	--	10.5169	0.996519	1.51067	3.48194	3.57181	3.94295
PB.10524.5	GRF	AT2G36400	AtGRF3	Potri.006G115200	--	turquoise	--	1.85857	0.130936	0.207274	0.069663	0.485007	0.0704027
Potri.006G115200.1.v3.0	GRF	AT2G36400	AtGRF3	Potri.006G115200	--	turquoise	--	1.67775	0.0931047	0.15044	0.214437	0.243347	0.26955
Potri.013G077500.1.v3.0	GRF	AT2G36400	AtGRF3	Potri.013G077500	--	turquoise	Molecular Function: ATP binding (GO:0005524);; Cellular Component: nucleus (GO:0005634);; Biological Process: regulation of transcription, DNA-templated (GO:0006355);; Molecular Function: hydrolase activity, acting on acid anhydrides, in phosphorus-containing anhydrides (GO:0016818);;	11.4287	4.41148	2.2583	1.13289	0.698978	0.57982
Potri.019G042300.v3.0.new1	GRF	AT2G36400	AtGRF3	Potri.019G042300	--	turquoise	Molecular Function: ATP binding (GO:0005524);; Cellular Component: nucleus (GO:0005634);; Biological Process: regulation of transcription, DNA-templated (GO:0006355);; Molecular Function: hydrolase activity, acting on acid anhydrides, in phosphorus-containing anhydrides (GO:0016818);;	0.397654	0.10228	0.172388	1.44207e-165	0.00971327	2.47401e-291
PB.571.1	GRF	AT3G13960	AtGRF5	Potri.001G169100	--	turquoise	--	2.30085	0.235721	1.28395e-05	4.00153e-06	4.71177e-06	0.102249
Potri.001G169100.v3.0.new1	GRF	AT3G13960	AtGRF5	Potri.001G169100	--	turquoise	--	4.32917	0.108077	2.94195e-16	1.17835e-17	0.0199262	5.5986e-23
PB.5611.3	GRF	AT3G13960	AtGRF5	Potri.003G065000	--	turquoise	--	2.84806	0.0282804	1.6925e-08	1.55151e-05	0	3.24458e-07
PB.5611.2	GRF	AT3G13960	AtGRF5	Potri.003G065000	--	turquoise	--	2.27723	0.0544288	1.11543e-05	0.0146153	0	9.89697e-06
Potri.003G065000.1.v3.0	GRF	AT3G13960	AtGRF5	Potri.003G065000	--	turquoise	--	4.77524	0.0673008	0.0611685	0.03812	0	0.0529981
PB.23598.1	GRF	AT3G13960	AtGRF5	Potri.018G065400	--	turquoise	--	6.34043	1.71914	1.25252	1.09406	1.0769	0.631916
Potri.003G100800.2.v3.0	GRF	AT2G06200	AtGRF6	Potri.003G100800	--	turquoise	--	2.3135	0.585211	0.143001	0.403938	0.100598	5.8997e-17
PB.5060.2	GRF	AT2G06200	AtGRF6	Potri.003G100800	--	turquoise	--	8.43368	2.73374	1.94415	1.01571	1.18799	0.518789
Potri.003G100800.1.v3.0	GRF	AT2G06200	AtGRF6	Potri.003G100800	--	turquoise	--	2.11363	0.176384	0.569352	8.18763e-07	0.0439979	0.405608
Potri.006G143200.1.v3.0	GRF	AT2G06200	AtGRF6	Potri.006G143200	--	turquoise	--	8.71756	4.56211	1.9918	1.90518	1.97296	1.23965
Potri.012G022600.2.v3.0	GRF	AT4G24150	AtGRF8	Potri.012G022600	--	turquoise	Molecular Function: ATP binding (GO:0005524);; Cellular Component: nucleus (GO:0005634);; Biological Process: regulation of transcription, DNA-templated (GO:0006355);; Molecular Function: hydrolase activity, acting on acid anhydrides, in phosphorus-containing anhydrides (GO:0016818);;	13.5705	2.71657	1.4833	0.552826	2.13293e-05	5.05792e-06
PB.17753.1	GRF	AT4G24150	AtGRF8	Potri.012G022600	--	turquoise	Molecular Function: ATP binding (GO:0005524);; Cellular Component: nucleus (GO:0005634);; Biological Process: regulation of transcription, DNA-templated (GO:0006355);; Molecular Function: hydrolase activity, acting on acid anhydrides, in phosphorus-containing anhydrides (GO:0016818);;	11.2338	2.54522	0.198923	0.840159	0.945135	0.858795
Potri.015G006200.4.v3.0	GRF	AT4G24150	AtGRF8	Potri.015G006200	--	turquoise	Molecular Function: ATP binding (GO:0005524);; Cellular Component: nucleus (GO:0005634);; Biological Process: regulation of transcription, DNA-templated (GO:0006355);; Molecular Function: hydrolase activity, acting on acid anhydrides, in phosphorus-containing anhydrides (GO:0016818);;	7.15661	1.21521	0.344376	0.00399362	0.000314819	0.00010375
Potri.015G006200.v3.0.new1	GRF	AT4G24150	AtGRF8	Potri.015G006200	--	turquoise	Molecular Function: ATP binding (GO:0005524);; Cellular Component: nucleus (GO:0005634);; Biological Process: regulation of transcription, DNA-templated (GO:0006355);; Molecular Function: hydrolase activity, acting on acid anhydrides, in phosphorus-containing anhydrides (GO:0016818);;	6.88739	0.921331	0.186396	0.0849186	0.210866	0.0653523
Potri.015G006200.1.v3.0	GRF	AT4G24150	AtGRF8	Potri.015G006200	--	turquoise	--	11.2377	0.717529	0.227237	0.242877	0.175366	0.540713
Potri.014G071800.1.v3.0	GRF	AT2G45480	AtGRF9	Potri.014G071800	--	turquoise	--	16.4419	3.08605	1.54583	1.20362	1.08993	0.844294
PB.9981.1	HB-BELL	AT4G32980	ATH1	Potri.006G230700	--	turquoise	--	2.43585	0.481108	0.112196	5.42507e-09	0.0922367	3.77923e-09
PB.9981.2	HB-BELL	AT4G32980	ATH1	Potri.006G230700	--	turquoise	--	4.54055	0.271886	0.228083	0.285435	0.162981	0.345056
PB.23129.4	HB-BELL	AT4G32980	ATH1	Potri.018G054700	--	turquoise	--	1.76184	0.306284	0.354754	3.94565e-24	7.3455e-16	0.000136053
PB.23129.3	HB-BELL	AT4G32980	ATH1	Potri.018G054700	--	turquoise	--	2.09019	0.595258	0.330407	0.0863934	0.00276937	0.585332
PB.10819.8	HB-BELL	AT2G35940	BLH1	Potri.006G203000	--	turquoise	Molecular Function: sequence-specific DNA binding transcription factor activity (GO:0003700);; Cellular Component: nucleus (GO:0005634);; Biological Process: regulation of transcription, DNA-templated (GO:0006355);; Molecular Function: sequence-specific DNA binding (GO:0043565);;	1.21342e-29	0.73056	0.76473	1.72277	1.48908	0.80258
PB.8283.1	HB-BELL	AT1G75430	BLH11	Potri.005G232000	--	turquoise	Molecular Function: sequence-specific DNA binding transcription factor activity (GO:0003700);; Cellular Component: nucleus (GO:0005634);; Biological Process: regulation of transcription, DNA-templated (GO:0006355);; Molecular Function: sequence-specific DNA binding (GO:0043565);;	3.58699	0.210143	0.0189212	0.0277757	6.16904e-05	0.0107025
PB.8283.2	HB-BELL	AT1G75430	BLH11	Potri.005G232000	--	turquoise	Molecular Function: sequence-specific DNA binding transcription factor activity (GO:0003700);; Cellular Component: nucleus (GO:0005634);; Biological Process: regulation of transcription, DNA-templated (GO:0006355);; Molecular Function: sequence-specific DNA binding (GO:0043565);;	3.5574	0.0900178	0.160907	7.1543e-05	0.0803775	0.0303467
Potri.005G232000.2.v3.0	HB-BELL	AT1G75430	BLH11	Potri.005G232000	--	turquoise	Molecular Function: sequence-specific DNA binding transcription factor activity (GO:0003700);; Cellular Component: nucleus (GO:0005634);; Biological Process: regulation of transcription, DNA-templated (GO:0006355);; Molecular Function: sequence-specific DNA binding (GO:0043565);;	3.03143	0.148387	0.032724	0.0293897	0.112183	0.0342578
Potri.005G129500.1.v3.0	HB-BELL	AT4G36870	BLH2	Potri.005G129500	--	turquoise	--	1.53689	0.330298	0.291841	0.43449	0.31371	1.13246
Potri.009G017400.2.v3.0	HB-BELL	AT2G27220	BLH5	Potri.009G017400	--	turquoise	--	4.82259e-09	3.22441	3.94428	6.32188	6.73463	4.17138
Potri.006G117700.1.v3.0	HB-HD-ZIP	--	--	Potri.006G117700	--	turquoise	Molecular Function: transcription regulatory region sequence-specific DNA binding (GO:0000976);; Molecular Function: sequence-specific DNA binding transcription factor activity (GO:0003700);; Cellular Component: nucleus (GO:0005634);; Biological Process: regulation of transcription, DNA-templated (GO:0006355);;	10.7226	0.0390787	0.0653916	1.00413e-06	0.0375161	0.0426567
PB.9606.1	HB-HD-ZIP	--	--	Potri.006G117700	--	turquoise	Molecular Function: transcription regulatory region sequence-specific DNA binding (GO:0000976);; Molecular Function: sequence-specific DNA binding transcription factor activity (GO:0003700);; Cellular Component: nucleus (GO:0005634);; Biological Process: regulation of transcription, DNA-templated (GO:0006355);;	4.55044	0.0284747	2.75906e-06	0.0394395	0.0125854	0.0131619
Potri.012G070900.2.v3.0	HB-HD-ZIP	--	--	Potri.012G070900	--	turquoise	Molecular Function: transcription regulatory region sequence-specific DNA binding (GO:0000976);; Molecular Function: sequence-specific DNA binding transcription factor activity (GO:0003700);; Cellular Component: nucleus (GO:0005634);; Biological Process: regulation of transcription, DNA-templated (GO:0006355);;	3.32354e-06	0.457335	0.200698	0.83874	0.244829	0.377348
Potri.003G050100.v3.0.new5	HB-HD-ZIP	AT1G52150	ATHB-15	Potri.003G050100	K09338|0|pop:POPTR_0003s04860g|POPTRDRAFT_817127; homeobox-leucine zipper family protein; K09338 homeobox-leucine zipper protein (A)	turquoise	Molecular Function: sequence-specific DNA binding transcription factor activity (GO:0003700);; Cellular Component: nucleus (GO:0005634);; Biological Process: regulation of transcription, DNA-templated (GO:0006355);; Biological Process: leaf morphogenesis (GO:0009965);; Biological Process: meristem initiation (GO:0010014);; Biological Process: regulation of meristem growth (GO:0010075);; Biologica…	0.0558196	0.338558	2.67714	0.648652	1.80421	1.43813
PB.4210.3	HB-HD-ZIP	AT2G22430	ATHB6	Potri.002G100600	K09338|0|pop:POPTR_0002s10080g|POPTRDRAFT_830237; hypothetical protein; K09338 homeobox-leucine zipper protein (A)	turquoise	Molecular Function: transcription regulatory region sequence-specific DNA binding (GO:0000976);; Molecular Function: sequence-specific DNA binding transcription factor activity (GO:0003700);; Cellular Component: nucleus (GO:0005634);; Biological Process: regulation of transcription, DNA-templated (GO:0006355);;	3.95964	1.2641	0.381846	0.173699	0.177669	0.292887
Potri.011G025000.1.v3.0	HB-HD-ZIP	AT4G21750	ATML1	Potri.011G025000	K09338|0|pop:POPTR_0011s00520g|POPTRDRAFT_568199; PROTODERMAL FACTOR2 family protein; K09338 homeobox-leucine zipper protein (A)	turquoise	Molecular Function: sequence-specific DNA binding transcription factor activity (GO:0003700);; Cellular Component: nucleus (GO:0005634);; Biological Process: regulation of transcription, DNA-templated (GO:0006355);; Biological Process: epidermal cell differentiation (GO:0009913);; Molecular Function: sequence-specific DNA binding (GO:0043565);; Biological Process: cotyledon development (GO:004882…	10.9114	0.304922	0.0854956	6.8581e-10	0.119822	2.61884e-06
Potri.011G025000.v3.0.new2	HB-HD-ZIP	AT4G21750	ATML1	Potri.011G025000	K09338|0|pop:POPTR_0011s00520g|POPTRDRAFT_568199; PROTODERMAL FACTOR2 family protein; K09338 homeobox-leucine zipper protein (A)	turquoise	Molecular Function: sequence-specific DNA binding transcription factor activity (GO:0003700);; Cellular Component: nucleus (GO:0005634);; Biological Process: regulation of transcription, DNA-templated (GO:0006355);; Biological Process: epidermal cell differentiation (GO:0009913);; Molecular Function: sequence-specific DNA binding (GO:0043565);; Biological Process: cotyledon development (GO:004882…	2.5005	0.305047	3.3309e-07	1.97399e-05	0.000363861	1.22914e-08
Potri.011G025000.3.v3.0	HB-HD-ZIP	AT4G21750	ATML1	Potri.011G025000	K09338|0|pop:POPTR_0011s00520g|POPTRDRAFT_568199; PROTODERMAL FACTOR2 family protein; K09338 homeobox-leucine zipper protein (A)	turquoise	Molecular Function: sequence-specific DNA binding transcription factor activity (GO:0003700);; Cellular Component: nucleus (GO:0005634);; Biological Process: regulation of transcription, DNA-templated (GO:0006355);; Biological Process: epidermal cell differentiation (GO:0009913);; Molecular Function: sequence-specific DNA binding (GO:0043565);; Biological Process: cotyledon development (GO:004882…	3.75917	0.178577	0.118212	0.0462837	7.29277e-09	0.0384835
Potri.003G052400.1.v3.0	HB-HD-ZIP	AT1G79840	GL2	Potri.003G052400	K09338|0|pop:POPTR_0003s05100g|POPTRDRAFT_817110; GLABRA 2 family protein; K09338 homeobox-leucine zipper protein (A)	turquoise	Molecular Function: sequence-specific DNA binding transcription factor activity (GO:0003700);; Cellular Component: nucleus (GO:0005634);; Biological Process: regulation of transcription, DNA-templated (GO:0006355);; Biological Process: epidermal cell fate specification (GO:0009957);; Biological Process: negative regulation of trichoblast fate specification (GO:0010062);; Molecular Function: seque…	20.7896	8.95276	4.96851	5.478	5.71847	6.03828
Potri.006G193700.1.v3.0	HB-HD-ZIP	AT5G06710	HAT14	Potri.006G193700	K09338|0|pop:POPTR_0006s20820g|POPTRDRAFT_802149; hypothetical protein; K09338 homeobox-leucine zipper protein (A)	turquoise	Molecular Function: sequence-specific DNA binding transcription factor activity (GO:0003700);; Cellular Component: nucleus (GO:0005634);; Biological Process: regulation of transcription, DNA-templated (GO:0006355);; Molecular Function: sequence-specific DNA binding (GO:0043565);;	11.476	3.24618	2.38785	2.3388	2.15581	2.05479
PB.1891.8	HB-HD-ZIP	AT5G46880	HB-7	Potri.001G137800	--	turquoise	Molecular Function: sequence-specific DNA binding transcription factor activity (GO:0003700);; Cellular Component: nucleus (GO:0005634);; Biological Process: regulation of transcription, DNA-templated (GO:0006355);; Molecular Function: sequence-specific DNA binding (GO:0043565);;	1.17864	0.292727	0.000174711	0.142548	7.6797e-12	2.13097e-12
Potri.001G137800.1.v3.0	HB-HD-ZIP	AT5G46880	HB-7	Potri.001G137800	--	turquoise	Molecular Function: sequence-specific DNA binding transcription factor activity (GO:0003700);; Cellular Component: nucleus (GO:0005634);; Biological Process: regulation of transcription, DNA-templated (GO:0006355);; Molecular Function: sequence-specific DNA binding (GO:0043565);;	5.5756	1.89539	1.08718	0.00114893	0.262641	0.101057
PB.5037.6	HB-HD-ZIP	AT5G46880	HB-7	Potri.003G096000	--	turquoise	Molecular Function: sequence-specific DNA binding transcription factor activity (GO:0003700);; Cellular Component: nucleus (GO:0005634);; Biological Process: regulation of transcription, DNA-templated (GO:0006355);; Molecular Function: sequence-specific DNA binding (GO:0043565);;	2.47062	0.398893	1.34426	0.0017218	0.00440677	4.95651e-05
Potri.003G096000.1.v3.0	HB-HD-ZIP	AT5G46880	HB-7	Potri.003G096000	--	turquoise	Molecular Function: sequence-specific DNA binding transcription factor activity (GO:0003700);; Cellular Component: nucleus (GO:0005634);; Biological Process: regulation of transcription, DNA-templated (GO:0006355);; Molecular Function: sequence-specific DNA binding (GO:0043565);;	10.6563	4.39268	1.8703	0.862569	1.41291	1.46018
PB.5037.4	HB-HD-ZIP	AT5G46880	HB-7	Potri.003G096000	--	turquoise	Molecular Function: sequence-specific DNA binding transcription factor activity (GO:0003700);; Cellular Component: nucleus (GO:0005634);; Biological Process: regulation of transcription, DNA-templated (GO:0006355);; Molecular Function: sequence-specific DNA binding (GO:0043565);;	3.92268	1.14142	0.497256	1.38655	0.0952929	0.0976504
Potri.012G038500.1.v3.0	HB-HD-ZIP	AT1G73360	HDG11	Potri.012G038500	K09338|0|pop:POPTR_0012s03550g|POPTRDRAFT_834200; hypothetical protein; K09338 homeobox-leucine zipper protein (A)	turquoise	Molecular Function: transcription regulatory region sequence-specific DNA binding (GO:0000976);; Molecular Function: sequence-specific DNA binding transcription factor activity (GO:0003700);; Cellular Component: nucleus (GO:0005634);; Biological Process: regulation of transcription, DNA-templated (GO:0006355);;	10.649	1.46012	0.176611	0.360858	0.229497	0.423521
Potri.015G034100.2.v3.0	HB-HD-ZIP	AT1G73360	HDG11	Potri.015G034100	K09338|0|pop:POPTR_0015s05050g|homeobox-leucine zipper family protein; K09338 homeobox-leucine zipper protein (A)	turquoise	Molecular Function: transcription regulatory region sequence-specific DNA binding (GO:0000976);; Molecular Function: sequence-specific DNA binding transcription factor activity (GO:0003700);; Cellular Component: nucleus (GO:0005634);; Biological Process: regulation of transcription, DNA-templated (GO:0006355);;	12.9209	2.79314	1.68344	1.59651	1.92896	1.88421
PB.4625.2	HB-HD-ZIP	AT1G05230	HDG2	Potri.002G230200	K09338|0|pop:POPTR_0002s23080g|POPTRDRAFT_830518; homeobox-leucine zipper family protein; K09338 homeobox-leucine zipper protein (A)	turquoise	Molecular Function: sequence-specific DNA binding transcription factor activity (GO:0003700);; Cellular Component: nucleus (GO:0005634);; Biological Process: regulation of transcription, DNA-templated (GO:0006355);; Biological Process: trichome morphogenesis (GO:0010090);; Biological Process: stomatal complex morphogenesis (GO:0010103);; Molecular Function: sequence-specific DNA binding (GO:00435…	13.7088	4.50017	3.56726	2.43971	1.84234	1.69098
PB.4625.4	HB-HD-ZIP	AT1G05230	HDG2	Potri.002G230200	K09338|0|pop:POPTR_0002s23080g|POPTRDRAFT_830518; homeobox-leucine zipper family protein; K09338 homeobox-leucine zipper protein (A)	turquoise	Molecular Function: sequence-specific DNA binding transcription factor activity (GO:0003700);; Cellular Component: nucleus (GO:0005634);; Biological Process: regulation of transcription, DNA-templated (GO:0006355);; Molecular Function: sequence-specific DNA binding (GO:0043565);;	2.10372	0.045978	0.0946719	0.151511	0.192541	0.411508
Potri.002G230200.1.v3.0	HB-HD-ZIP	AT1G05230	HDG2	Potri.002G230200	K09338|0|pop:POPTR_0002s23080g|POPTRDRAFT_830518; homeobox-leucine zipper family protein; K09338 homeobox-leucine zipper protein (A)	turquoise	Molecular Function: sequence-specific DNA binding transcription factor activity (GO:0003700);; Cellular Component: nucleus (GO:0005634);; Biological Process: regulation of transcription, DNA-templated (GO:0006355);; Biological Process: trichome morphogenesis (GO:0010090);; Biological Process: stomatal complex morphogenesis (GO:0010103);; Molecular Function: sequence-specific DNA binding (GO:00435…	3.34662	0.998513	0.587586	0.354641	0.625095	0.183894
Potri.002G230200.v3.0.new2	HB-HD-ZIP	AT1G05230	HDG2	Potri.002G230200	K09338|0|pop:POPTR_0002s23080g|POPTRDRAFT_830518; homeobox-leucine zipper family protein; K09338 homeobox-leucine zipper protein (A)	turquoise	Molecular Function: sequence-specific DNA binding transcription factor activity (GO:0003700);; Cellular Component: nucleus (GO:0005634);; Biological Process: regulation of transcription, DNA-templated (GO:0006355);; Biological Process: trichome morphogenesis (GO:0010090);; Biological Process: stomatal complex morphogenesis (GO:0010103);; Molecular Function: sequence-specific DNA binding (GO:00435…	3.92299	1.41998	1.09314	0.129438	1.04605	1.24956
PB.4625.6	HB-HD-ZIP	AT1G05230	HDG2	Potri.002G230200	K09338|0|pop:POPTR_0002s23080g|POPTRDRAFT_830518; homeobox-leucine zipper family protein; K09338 homeobox-leucine zipper protein (A)	turquoise	Molecular Function: sequence-specific DNA binding transcription factor activity (GO:0003700);; Cellular Component: nucleus (GO:0005634);; Biological Process: regulation of transcription, DNA-templated (GO:0006355);; Biological Process: trichome morphogenesis (GO:0010090);; Biological Process: stomatal complex morphogenesis (GO:0010103);; Molecular Function: sequence-specific DNA binding (GO:00435…	2.34237	0.730148	0.784599	0.183575	0.354817	0.53935
PB.4625.5	HB-HD-ZIP	AT1G05230	HDG2	Potri.002G230200	K09338|0|pop:POPTR_0002s23080g|POPTRDRAFT_830518; homeobox-leucine zipper family protein; K09338 homeobox-leucine zipper protein (A)	turquoise	Molecular Function: sequence-specific DNA binding transcription factor activity (GO:0003700);; Cellular Component: nucleus (GO:0005634);; Biological Process: regulation of transcription, DNA-templated (GO:0006355);; Biological Process: trichome morphogenesis (GO:0010090);; Biological Process: stomatal complex morphogenesis (GO:0010103);; Molecular Function: sequence-specific DNA binding (GO:00435…	4.56736	1.62028	0.448386	0.721378	0.852221	1.15409
Potri.014G152000.2.v3.0	HB-HD-ZIP	AT1G05230	HDG2	Potri.014G152000	K09338|0|pop:POPTR_0014s15010g|POPTRDRAFT_834933; hypothetical protein; K09338 homeobox-leucine zipper protein (A)	turquoise	Molecular Function: sequence-specific DNA binding transcription factor activity (GO:0003700);; Cellular Component: nucleus (GO:0005634);; Biological Process: regulation of transcription, DNA-templated (GO:0006355);; Biological Process: trichome morphogenesis (GO:0010090);; Biological Process: stomatal complex morphogenesis (GO:0010103);; Molecular Function: sequence-specific DNA binding (GO:00435…	7.84894	2.92281	1.69528	1.30659	1.75771	1.77296
Potri.004G020400.v3.0.new2	HB-HD-ZIP	AT4G04890	PDF2	Potri.004G020400	K09338|0|pop:POPTR_0004s01980g|POPTRDRAFT_758451; PROTODERMAL FACTOR2 family protein; K09338 homeobox-leucine zipper protein (A)	turquoise	Molecular Function: sequence-specific DNA binding transcription factor activity (GO:0003700);; Cellular Component: nucleus (GO:0005634);; Biological Process: regulation of transcription, DNA-templated (GO:0006355);; Biological Process: epidermal cell differentiation (GO:0009913);; Molecular Function: sequence-specific DNA binding (GO:0043565);; Biological Process: cotyledon development (GO:004882…	3.41121	0.348814	0.143685	0.0764067	0.0955107	2.5293e-06
PB.6893.1	HB-HD-ZIP	AT4G04890	PDF2	Potri.004G020400	K09338|0|pop:POPTR_0004s01980g|POPTRDRAFT_758451; PROTODERMAL FACTOR2 family protein; K09338 homeobox-leucine zipper protein (A)	turquoise	Molecular Function: sequence-specific DNA binding transcription factor activity (GO:0003700);; Cellular Component: nucleus (GO:0005634);; Biological Process: regulation of transcription, DNA-templated (GO:0006355);; Biological Process: epidermal cell differentiation (GO:0009913);; Molecular Function: sequence-specific DNA binding (GO:0043565);; Biological Process: cotyledon development (GO:004882…	7.60023	2.45507	1.28026	0.968283	0.848369	0.793725
Potri.004G020400.2.v3.0	HB-HD-ZIP	AT4G04890	PDF2	Potri.004G020400	K09338|0|pop:POPTR_0004s01980g|POPTRDRAFT_758451; PROTODERMAL FACTOR2 family protein; K09338 homeobox-leucine zipper protein (A)	turquoise	Molecular Function: sequence-specific DNA binding transcription factor activity (GO:0003700);; Cellular Component: nucleus (GO:0005634);; Biological Process: regulation of transcription, DNA-templated (GO:0006355);; Biological Process: epidermal cell differentiation (GO:0009913);; Molecular Function: sequence-specific DNA binding (GO:0043565);; Biological Process: cotyledon development (GO:004882…	3.08455	0.00170462	1.25929	0.0022894	0.108623	0.214297
PB.6893.2	HB-HD-ZIP	AT4G04890	PDF2	Potri.004G020400	K09338|0|pop:POPTR_0004s01980g|POPTRDRAFT_758451; PROTODERMAL FACTOR2 family protein; K09338 homeobox-leucine zipper protein (A)	turquoise	Molecular Function: sequence-specific DNA binding transcription factor activity (GO:0003700);; Cellular Component: nucleus (GO:0005634);; Biological Process: regulation of transcription, DNA-templated (GO:0006355);; Biological Process: epidermal cell differentiation (GO:0009913);; Molecular Function: sequence-specific DNA binding (GO:0043565);; Biological Process: cotyledon development (GO:004882…	3.67891	0.000112735	6.48409e-05	0.0427514	0.59177	0.0439442
PB.6893.4	HB-HD-ZIP	AT4G04890	PDF2	Potri.004G020400	K09338|0|pop:POPTR_0004s01980g|POPTRDRAFT_758451; PROTODERMAL FACTOR2 family protein; K09338 homeobox-leucine zipper protein (A)	turquoise	Molecular Function: sequence-specific DNA binding transcription factor activity (GO:0003700);; Cellular Component: nucleus (GO:0005634);; Biological Process: regulation of transcription, DNA-templated (GO:0006355);; Biological Process: epidermal cell differentiation (GO:0009913);; Molecular Function: sequence-specific DNA binding (GO:0043565);; Biological Process: cotyledon development (GO:004882…	7.49383	2.94936	1.22337	1.04835	0.325908	0.311282
PB.6772.8	HB-HD-ZIP	AT5G60690	REV	Potri.004G211300	K09338|0|pop:POPTR_0004s22090g|class III HD-Zip family protein; K09338 homeobox-leucine zipper protein (A)	turquoise	Molecular Function: sequence-specific DNA binding transcription factor activity (GO:0003700);; Cellular Component: nucleus (GO:0005634);; Biological Process: regulation of transcription, DNA-templated (GO:0006355);; Biological Process: cell adhesion (GO:0007155);; Molecular Function: lipid binding (GO:0008289);; Biological Process: determination of bilateral symmetry (GO:0009855);; Biological Pro…	0.000814427	0.604866	0.778031	0.199911	0.871615	0.270453
PB.3330.7	HB-KNOX	AT4G08150	ARK2	Potri.002G113300	--	turquoise	Biological Process: cell fate specification (GO:0001708);; Molecular Function: sequence-specific DNA binding transcription factor activity (GO:0003700);; Cellular Component: nucleus (GO:0005634);; Biological Process: regulation of transcription, DNA-templated (GO:0006355);; Biological Process: determination of bilateral symmetry (GO:0009855);; Biological Process: organ morphogenesis (GO:0009887);…	0.370798	3.62433	3.75023	1.76147	2.33005	2.74137
PB.14501.5	HB-other	AT2G16400	BLH7	Potri.009G120800	--	turquoise	Molecular Function: sequence-specific DNA binding transcription factor activity (GO:0003700);; Cellular Component: nucleus (GO:0005634);; Biological Process: regulation of transcription, DNA-templated (GO:0006355);; Molecular Function: sequence-specific DNA binding (GO:0043565);;	0.00914015	0.476505	0.101718	0.509064	0.547815	0.126425
Potri.010G111400.1.v3.0	HB-WOX	--	--	Potri.010G111400	--	turquoise	Molecular Function: sequence-specific DNA binding transcription factor activity (GO:0003700);; Cellular Component: nucleus (GO:0005634);; Biological Process: regulation of transcription, DNA-templated (GO:0006355);; Molecular Function: sequence-specific DNA binding (GO:0043565);;	4.48404	0.0530433	0.0642031	0.0310086	0.0717407	0.0514605
Potri.015G039100.1.v3.0	HB-WOX	--	--	Potri.015G039100	--	turquoise	--	3.37889	0.0922019	0.0694756	0.102409	0.105169	0.0362695
PB.10900.4	HSF	AT2G26150	ATHSFA2	Potri.006G226800	K09419|1.08926e-107|tcc:TCM_037308|Heat shock transcription factor A2 isoform 1; K09419 heat shock transcription factor, other eukaryote (A)	turquoise	Biological Process: response to hypoxia (GO:0001666);; Molecular Function: sequence-specific DNA binding transcription factor activity (GO:0003700);; Cellular Component: nucleus (GO:0005634);; Biological Process: protein folding (GO:0006457);; Biological Process: toxin catabolic process (GO:0009407);; Biological Process: heat acclimation (GO:0010286);; Biological Process: response to endoplasmic …	1.64878	0.00125382	1.2266	0.830094	0.49508	0.874875
PB.21161.1	LFY	AT5G61850	LFY	Potri.015G106900	--	turquoise	Molecular Function: sequence-specific DNA binding transcription factor activity (GO:0003700);; Cellular Component: nucleus (GO:0005634);; Biological Process: regulation of transcription, DNA-templated (GO:0006355);; Biological Process: gibberellic acid mediated signaling pathway (GO:0009740);; Biological Process: maintenance of inflorescence meristem identity (GO:0010077);; Biological Process: fl…	3.00986	0.0766654	0.0149888	0.0415425	0.01428	0.120128
Potri.015G106900.1.v3.0	LFY	AT5G61850	LFY	Potri.015G106900	--	turquoise	Molecular Function: sequence-specific DNA binding transcription factor activity (GO:0003700);; Cellular Component: nucleus (GO:0005634);; Biological Process: regulation of transcription, DNA-templated (GO:0006355);; Biological Process: gibberellic acid mediated signaling pathway (GO:0009740);; Biological Process: maintenance of inflorescence meristem identity (GO:0010077);; Biological Process: fl…	3.44709	0.135572	0.0511186	0.076767	0.067032	0.0524938
PB.13038.1	LOB	AT1G65620	AS2	Potri.008G079800	--	turquoise	Cellular Component: nucleoplasm (GO:0005654);; Biological Process: specification of symmetry (GO:0009799);; Biological Process: polarity specification of adaxial/abaxial axis (GO:0009944);; Biological Process: proximal/distal pattern formation (GO:0009954);; Biological Process: petal development (GO:0048441);;	4.08227	0.106763	0.078764	0.0263491	0.0704867	0.0292218
Potri.010G177100.1.v3.0	LOB	AT1G65620	AS2	Potri.010G177100	--	turquoise	Molecular Function: protein binding (GO:0005515);; Cellular Component: nucleoplasm (GO:0005654);; Biological Process: specification of symmetry (GO:0009799);; Biological Process: polarity specification of adaxial/abaxial axis (GO:0009944);; Biological Process: proximal/distal pattern formation (GO:0009954);; Biological Process: petal development (GO:0048441);;	2.72048	1.04984e-07	4.39853e-07	0	0	0
Potri.002G148900.1.v3.0	LOB	AT3G58190	LBD29	Potri.002G148900	--	turquoise	--	2.94348	0.721552	0.340252	0.255373	0.43822	0.888126
Potri.015G082200.2.v3.0	LOB	AT5G63090	ASL4/LOB	Potri.015G082200	--	turquoise	Biological Process: organ boundary specification between lateral organs and the meristem (GO:0010199);;	16.0989	6.10587	2.83301	1.56631	1.24154	0.970775
Potri.015G082200.1.v3.0	LOB	AT5G63090	ASL4/LOB	Potri.015G082200	--	turquoise	Biological Process: organ boundary specification between lateral organs and the meristem (GO:0010199);;	9.97708	4.69338	1.81227	1.40591	1.33329	1.01123
Potri.007G017000.1.v3.0	MADS-MIKC	--	--	Potri.007G017000	K09264|5.87349e-103|vvi:100233014|TM6; flowering-related B-class MADS-box protein; K09264 MADS-box transcription factor, plant (A)	turquoise	Molecular Function: DNA binding (GO:0003677);; Molecular Function: sequence-specific DNA binding transcription factor activity (GO:0003700);; Cellular Component: nucleus (GO:0005634);; Biological Process: regulation of transcription, DNA-templated (GO:0006355);; Molecular Function: protein dimerization activity (GO:0046983);;	6.96012	0.590941	0.585237	0.944504	1.80582	2.06614
PB.19924.3	MADS-MIKC	AT4G11880	AGL14	Potri.014G074200	--	turquoise	Molecular Function: DNA binding (GO:0003677);; Molecular Function: sequence-specific DNA binding transcription factor activity (GO:0003700);; Cellular Component: nucleus (GO:0005634);; Biological Process: regulation of transcription, DNA-templated (GO:0006355);; Molecular Function: protein dimerization activity (GO:0046983);;	6.10048	2.38833	2.29699	1.88855	1.74741	1.26988
Potri.014G074200.5.v3.0	MADS-MIKC	AT4G11880	AGL14	Potri.014G074200	--	turquoise	Molecular Function: DNA binding (GO:0003677);; Molecular Function: sequence-specific DNA binding transcription factor activity (GO:0003700);; Cellular Component: nucleus (GO:0005634);; Biological Process: regulation of transcription, DNA-templated (GO:0006355);; Molecular Function: protein dimerization activity (GO:0046983);;	2.47398	0.565731	0.818776	0.833123	0.187045	0.329489
Potri.008G098500.2.v3.0	MADS-MIKC	AT1G69120	AP1	Potri.008G098500	K09264|3.93408e-155|pop:POPTR_0008s09800g|POPTRDRAFT_719996; AP1-like family protein; K09264 MADS-box transcription factor, plant (A)	turquoise	Molecular Function: DNA binding (GO:0003677);; Molecular Function: sequence-specific DNA binding transcription factor activity (GO:0003700);; Cellular Component: nucleus (GO:0005634);; Biological Process: regulation of transcription, DNA-templated (GO:0006355);; Molecular Function: protein dimerization activity (GO:0046983);;	1.82273	0.339402	0.155971	0.165661	0.284631	0.201891
Potri.001G169600.1.v3.0	MYB	--	--	Potri.001G169600	K09422|3.55724e-126|pop:POPTR_0001s16970g|POPTRDRAFT_548580; hypothetical protein; K09422 myb proto-oncogene protein, plant (A)	turquoise	Molecular Function: DNA binding (GO:0003677);; Molecular Function: chromatin binding (GO:0003682);;	3.69392	1.2214	0.764181	0.827264	0.573363	0.768096
Potri.002G173900.1.v3.0	MYB	--	--	Potri.002G173900	K09422|0|pop:POPTR_0002s17460g|POPTRDRAFT_755418; hypothetical protein; K09422 myb proto-oncogene protein, plant (A)	turquoise	Molecular Function: DNA binding (GO:0003677);; Molecular Function: chromatin binding (GO:0003682);;	1.41471	0.200964	0.090848	0.136829	0.212959	0.151805
Potri.005G087700.1.v3.0	MYB	AT5G08520	--	Potri.005G087700	--	turquoise	Molecular Function: DNA binding (GO:0003677);; Molecular Function: chromatin binding (GO:0003682);; Cellular Component: nucleus (GO:0005634);;	2.60665	0.467072	0.410333	0.343656	0.000224392	0.000141212
Potri.006G221200.1.v3.0	MYB	--	--	Potri.006G221200	K09422|4.8875e-126|pop:POPTR_0006s23780g|POPTRDRAFT_653822; hypothetical protein; K09422 myb proto-oncogene protein, plant (A)	turquoise	Molecular Function: DNA binding (GO:0003677);; Molecular Function: chromatin binding (GO:0003682);;	14.5097	7.5366	5.76629	4.83956	3.98739	4.08586
Potri.006G221500.1.v3.0	MYB	--	PtrMYB183	Potri.006G221500	K09422|0|pop:POPTR_0006s23810g|POPTRDRAFT_717084; hypothetical protein; K09422 myb proto-oncogene protein, plant (A)	turquoise	Molecular Function: DNA binding (GO:0003677);; Molecular Function: chromatin binding (GO:0003682);;	17.5563	7.4415	2.29337	0.565455	0.450964	0.637889
Potri.013G149200.1.v3.0	MYB	--	--	Potri.013G149200	K09422|1.97997e-166|pop:POPTR_0013s14560g|POPTRDRAFT_834662; hypothetical protein; K09422 myb proto-oncogene protein, plant (A)	turquoise	Molecular Function: DNA binding (GO:0003677);; Molecular Function: chromatin binding (GO:0003682);;	7.86758	2.9005	1.2952	0.639634	0.37941	0.283286
Potri.017G112300.1.v3.0	MYB	--	--	Potri.017G112300	K09422|0|pop:POPTR_0017s13950g|hypothetical protein; K09422 myb proto-oncogene protein, plant (A)	turquoise	Molecular Function: DNA binding (GO:0003677);; Molecular Function: chromatin binding (GO:0003682);;	58.4116	25.7838	12.6072	6.36698	4.42874	4.11395
Potri.018G005300.1.v3.0	MYB	--	--	Potri.018G005300	--	turquoise	Molecular Function: DNA binding (GO:0003677);; Molecular Function: chromatin binding (GO:0003682);; Biological Process: heterocycle biosynthetic process (GO:0018130);; Biological Process: aromatic compound biosynthetic process (GO:0019438);; Biological Process: primary metabolic process (GO:0044238);; Biological Process: single-organism biosynthetic process (GO:0044711);; Biological Process: orga…	15.0664	5.31281	3.95334	1.60368	1.00573	1.36101
Potri.002G157600.1.v3.0	MYB	AT3G61250	AtMYB17	Potri.002G157600	K09422|0|pop:POPTR_0014s07700g|POPTRDRAFT_572225; hypothetical protein; K09422 myb proto-oncogene protein, plant (A)	turquoise	Molecular Function: DNA binding (GO:0003677);; Molecular Function: chromatin binding (GO:0003682);; Molecular Function: sequence-specific DNA binding transcription factor activity (GO:0003700);; Biological Process: regulation of transcription, DNA-templated (GO:0006355);; Biological Process: response to salicylic acid (GO:0009751);; Biological Process: response to jasmonic acid (GO:0009753);; Bio…	6.14385	1.30176	0.832114	0.547207	0.485378	0.350497
Potri.014G081200.1.v3.0	MYB	AT3G61250	AtMYB17	Potri.014G081200	K09422|0|pop:POPTR_0014s07700g|POPTRDRAFT_572225; hypothetical protein; K09422 myb proto-oncogene protein, plant (A)	turquoise	Molecular Function: DNA binding (GO:0003677);; Molecular Function: chromatin binding (GO:0003682);; Molecular Function: sequence-specific DNA binding transcription factor activity (GO:0003700);; Biological Process: regulation of transcription, DNA-templated (GO:0006355);; Biological Process: response to salicylic acid (GO:0009751);; Biological Process: response to jasmonic acid (GO:0009753);; Bio…	9.06258	1.56832	1.09715	1.27306	1.70346	1.11763
Potri.004G126700.1.v3.0	MYB	AT3G28910	ATMYB30	Potri.004G126700	K09422|0|pop:POPTR_0004s12530g|POPTRDRAFT_556366; hypothetical protein; K09422 myb proto-oncogene protein, plant (A)	turquoise	Molecular Function: DNA binding (GO:0003677);; Molecular Function: chromatin binding (GO:0003682);; Biological Process: response to water deprivation (GO:0009414);; Biological Process: response to bacterium (GO:0009617);; Biological Process: plant-type hypersensitive response (GO:0009626);; Biological Process: response to salt stress (GO:0009651);; Biological Process: response to ethylene (GO:000…	2.45114	1.11344	0.553561	0.428884	0.106167	0.240879
Potri.001G005100.1.v3.0	MYB	AT3G13540	ATMYB5	Potri.001G005100	K09422|0|pop:POPTR_0001s04240g|POPTRDRAFT_639636; hypothetical protein; K09422 myb proto-oncogene protein, plant (A)	turquoise	Molecular Function: DNA binding (GO:0003677);; Molecular Function: chromatin binding (GO:0003682);;	4.44791	1.85811	1.22229	1.06209	0.963439	0.737377
Potri.010G114000.1.v3.0	MYB	AT1G71030	ATMYBL2	Potri.010G114000	K09422|1.67949e-159|pop:POPTR_0010s12420g|POPTRDRAFT_566512; hypothetical protein; K09422 myb proto-oncogene protein, plant (A)	turquoise	Molecular Function: DNA binding (GO:0003677);; Molecular Function: chromatin binding (GO:0003682);;	5.56862	0.848516	0.189828	0.178001	0.267161	0.09132
PB.9509.1	MYB	AT2G37630	ATPHAN	PB.9509	K09422|3.48344e-164|pop:POPTR_0006s08610g|POPTRDRAFT_652976; Myb-related protein 91; K09422 myb proto-oncogene protein, plant (A)	turquoise	Cellular Component: condensed chromosome (GO:0000793);; Molecular Function: DNA binding (GO:0003677);; Molecular Function: chromatin binding (GO:0003682);; Molecular Function: sequence-specific DNA binding transcription factor activity (GO:0003700);; Cellular Component: nucleolus (GO:0005730);; Biological Process: asymmetric cell division (GO:0008356);; Biological Process: response to virus (GO:0…	1.19239	0.41609	0.147533	0.0838184	0.0519741	0.010212
PB.10402.1	MYB	AT2G37630	ATPHAN	Potri.006G085900	K09422|2.30384e-164|pop:POPTR_0006s08610g|POPTRDRAFT_652976; Myb-related protein 91; K09422 myb proto-oncogene protein, plant (A)	turquoise	Cellular Component: condensed chromosome (GO:0000793);; Molecular Function: DNA binding (GO:0003677);; Molecular Function: chromatin binding (GO:0003682);; Molecular Function: sequence-specific DNA binding transcription factor activity (GO:0003700);; Cellular Component: nucleolus (GO:0005730);; Biological Process: asymmetric cell division (GO:0008356);; Biological Process: response to virus (GO:0…	57.4316	20.2512	8.33528	2.99424	1.68974	1.52811
PB.13069.1	MYB	AT1G69560	MYB105	Potri.008G088000	K09422|0|pop:POPTR_0008s08760g|POPTRDRAFT_564217; hypothetical protein; K09422 myb proto-oncogene protein, plant (A)	turquoise	Molecular Function: DNA binding (GO:0003677);; Molecular Function: chromatin binding (GO:0003682);;	3.25355	0.478508	0.176586	0.044031	0.00859558	0.0732242
Potri.008G088000.1.v3.0	MYB	AT1G69560	MYB105	Potri.008G088000	K09422|0|pop:POPTR_0008s08760g|POPTRDRAFT_564217; hypothetical protein; K09422 myb proto-oncogene protein, plant (A)	turquoise	Molecular Function: DNA binding (GO:0003677);; Molecular Function: chromatin binding (GO:0003682);;	1.42895	0.112109	0.131754	0.0123302	0.0601939	0.0362733
Potri.010G167500.2.v3.0	MYB	AT1G69560	MYB105	Potri.010G167500	K09422|0|pop:POPTR_0010s17470g|POPTRDRAFT_567031; hypothetical protein; K09422 myb proto-oncogene protein, plant (A)	turquoise	Molecular Function: DNA binding (GO:0003677);; Molecular Function: chromatin binding (GO:0003682);;	5.83755	1.38961	0.460291	0.291946	0.0208323	0.1404
PB.15177.1	MYB	AT1G69560	MYB105	Potri.010G167500	K09422|0|pop:POPTR_0010s17470g|POPTRDRAFT_567031; hypothetical protein; K09422 myb proto-oncogene protein, plant (A)	turquoise	Molecular Function: DNA binding (GO:0003677);; Molecular Function: chromatin binding (GO:0003682);;	2.36304	0.499577	0.232539	0.127766	0.284855	0.191105
Potri.008G089200.1.v3.0	MYB	AT3G01140	MYB106	Potri.008G089200	K09422|0|pop:POPTR_0008s08870g|POPTRDRAFT_564238; hypothetical protein; K09422 myb proto-oncogene protein, plant (A)	turquoise	Molecular Function: DNA binding (GO:0003677);; Molecular Function: chromatin binding (GO:0003682);;	4.77622	0.550736	0.0812316	0.22627	0.130294	0.104063
Potri.008G089700.1.v3.0	MYB	AT3G01140	MYB106	Potri.008G089700	K09422|0|pop:POPTR_0008s08920g|POPTRDRAFT_656456; hypothetical protein; K09422 myb proto-oncogene protein, plant (A)	turquoise	Molecular Function: DNA binding (GO:0003677);; Molecular Function: chromatin binding (GO:0003682);;	2.36875	0.208738	0.119368	0.14736	0.0249628	0.0304182
Potri.010G165700.1.v3.0	MYB	AT3G01140	MYB106	Potri.010G165700	K09422|0|pop:POPTR_0010s17300g|POPTRDRAFT_567011; hypothetical protein; K09422 myb proto-oncogene protein, plant (A)	turquoise	Molecular Function: DNA binding (GO:0003677);; Molecular Function: chromatin binding (GO:0003682);;	1.6977	0	0	0	0	0
Potri.012G080400.1.v3.0	MYB	AT5G40330	MYB23	Potri.012G080400	K09422|1.26654e-157|pop:POPTR_0012s08190g|POPTRDRAFT_773013; hypothetical protein; K09422 myb proto-oncogene protein, plant (A)	turquoise	Molecular Function: DNA binding (GO:0003677);; Molecular Function: chromatin binding (GO:0003682);; Biological Process: root epidermal cell differentiation (GO:0010053);; Biological Process: trichome branching (GO:0010091);; Biological Process: trichome patterning (GO:0048629);;	14.0765	3.75303	1.06304	0.468976	0.319546	0.289426
Potri.006G241700.1.v3.0	MYB	AT5G11510	PtrMYB160	Potri.006G241700	K09420|0|pop:POPTR_0006s25840g|POPTRDRAFT_561783; myb family transcription factor family protein; K09420 myb proto-oncogene protein (A)	turquoise	Molecular Function: DNA binding (GO:0003677);; Molecular Function: chromatin binding (GO:0003682);; Molecular Function: transcription coactivator activity (GO:0003713);;	16.9176	6.38506	3.45132	1.97046	3.00671	3.27788
Potri.018G038000.1.v3.0	MYB	AT5G11510	MYB3R-4	Potri.018G038000	--	turquoise	Molecular Function: DNA binding (GO:0003677);; Molecular Function: chromatin binding (GO:0003682);; Molecular Function: transcription coactivator activity (GO:0003713);;	5.56396	1.99929	1.69479	1.98106	1.41748	1.97249
Potri.006G221800.1.v3.0	MYB	AT5G35550	TT2	Potri.006G221800	K09422|0|pop:POPTR_0006s23840g|POPTRDRAFT_819461; hypothetical protein; K09422 myb proto-oncogene protein, plant (A)	turquoise	Molecular Function: DNA binding (GO:0003677);; Molecular Function: chromatin binding (GO:0003682);; Biological Process: cellular biosynthetic process (GO:0044249);; Biological Process: organic substance biosynthetic process (GO:1901576);;	28.1029	8.95447	2.67223	2.60061	3.81371	3.77512
PB.10119.1	MYB	AT5G35550	TT2	Potri.006G275900	K09422|0|pop:POPTR_0006s29080g|hypothetical protein; K09422 myb proto-oncogene protein, plant (A)	turquoise	Molecular Function: DNA binding (GO:0003677);; Molecular Function: chromatin binding (GO:0003682);;	42.0232	6.47099	0.198202	0.000176868	0.0587983	0.0941908
Potri.005G122200.1.v3.0	MYB-related	--	--	Potri.005G122200	--	turquoise	Molecular Function: DNA binding (GO:0003677);; Molecular Function: chromatin binding (GO:0003682);; Cellular Component: nucleus (GO:0005634);;	3.5226	1.21331	0.158833	0.198771	0.111133	0.180687
PB.9391.1	MYB-related	--	--	Potri.006G054300	--	turquoise	Molecular Function: DNA binding (GO:0003677);; Molecular Function: chromatin binding (GO:0003682);; Cellular Component: nucleus (GO:0005634);; Molecular Function: zinc ion binding (GO:0008270);;	4.23028	1.97361	1.32458	0.991283	0.551965	0.392063
PB.9637.5	MYB-related	--	--	Potri.006G126300	--	turquoise	--	0.0305987	0.702624	0.831389	0.899097	1.07039	1.13378
Potri.006G221800.2.v3.0	MYB-related	--	--	Potri.006G221800	K09422|4.37847e-151|pop:POPTR_0006s23840g|POPTRDRAFT_819461; hypothetical protein; K09422 myb proto-oncogene protein, plant (A)	turquoise	Molecular Function: DNA binding (GO:0003677);; Molecular Function: chromatin binding (GO:0003682);; Molecular Function: sequence-specific DNA binding transcription factor activity (GO:0003700);; Biological Process: regulation of transcription, DNA-templated (GO:0006355);; Biological Process: fatty acid biosynthetic process (GO:0006633);; Biological Process: response to osmotic stress (GO:0006970)…	1.97472	0.811335	0.438078	0.211699	0.213027	0.128887
Potri.014G096300.2.v3.0	MYB-related	--	--	Potri.014G096300	K09422|3.08468e-56|pop:POPTR_0014s09200g|POPTRDRAFT_807368; caprice family protein; K09422 myb proto-oncogene protein, plant (A)	turquoise	Molecular Function: DNA binding (GO:0003677);; Molecular Function: chromatin binding (GO:0003682);; Biological Process: response to salt stress (GO:0009651);; Biological Process: response to abscisic acid (GO:0009737);; Biological Process: response to salicylic acid (GO:0009751);; Biological Process: response to jasmonic acid (GO:0009753);; Biological Process: trichome differentiation (GO:0010026…	7.69855	0.468887	0.150972	0.146603	0.043063	0
PB.15553.7	MYB-related	AT3G21430	ATALY3	Potri.010G023400	--	turquoise	Molecular Function: binding (GO:0005488);;	1.32752	0.564998	0.260269	0.440678	5.64713e-13	0.366403
Potri.014G106800.2.v3.0	MYB-related	AT1G01060	LHY	Potri.014G106800	K12133|0|pop:POPTR_0014s10260g|POPTRDRAFT_731468; hypothetical protein; K12133 MYB-related transcription factor LHY (A)	turquoise	Molecular Function: DNA binding (GO:0003677);; Molecular Function: chromatin binding (GO:0003682);;	1.2809	0.000438981	0.991578	0.132253	0.00752108	1.11038
PB.13069.3	MYB-related	AT1G69560	MYB105	Potri.008G088000	K09422|0|pop:POPTR_0008s08760g|POPTRDRAFT_564217; hypothetical protein; K09422 myb proto-oncogene protein, plant (A)	turquoise	Molecular Function: DNA binding (GO:0003677);; Molecular Function: chromatin binding (GO:0003682);;	0.996948	0.153399	5.84811e-05	0.0476094	0.000677272	5.202e-05
PB.24272.3	MYB-related	AT1G08810	MYB60	Potri.019G045900	K09422|1.68135e-164|pop:POPTR_0019s06290g|hypothetical protein; K09422 myb proto-oncogene protein, plant (A)	turquoise	Molecular Function: DNA binding (GO:0003677);; Molecular Function: chromatin binding (GO:0003682);; Biological Process: response to water deprivation (GO:0009414);; Biological Process: response to light stimulus (GO:0009416);; Biological Process: response to abscisic acid (GO:0009737);; Biological Process: response to salicylic acid (GO:0009751);; Biological Process: response to jasmonic acid (GO…	0.000696934	0.574314	1.08314	0.861189	0.949082	1.00636
PB.937.3	MYB-related	AT1G49950	TRB1	Potri.001G292700	K09422|0|pop:POPTR_0001s30000g|POPTRDRAFT_798081; DNA-binding family protein; K09422 myb proto-oncogene protein, plant (A)	turquoise	Cellular Component: nucleosome (GO:0000786);; Molecular Function: chromatin binding (GO:0003682);; Molecular Function: double-stranded telomeric DNA binding (GO:0003691);; Cellular Component: nucleus (GO:0005634);; Biological Process: nucleosome assembly (GO:0006334);; Biological Process: response to salt stress (GO:0009651);; Biological Process: response to ethylene (GO:0009723);; Biological Pro…	0.0755171	0.610698	1.07097	1.5116	1.23317	0.768941
Potri.015G022000.1.v3.0	MYB-related	AT5G53200	TRY	Potri.015G022000	K09422|2.76606e-46|pop:POPTR_0015s02310g|hypothetical protein; K09422 myb proto-oncogene protein, plant (A)	turquoise	Biological Process: cell fate specification (GO:0001708);; Molecular Function: DNA binding (GO:0003677);; Molecular Function: chromatin binding (GO:0003682);; Molecular Function: sequence-specific DNA binding transcription factor activity (GO:0003700);; Cellular Component: nucleus (GO:0005634);; Biological Process: regulation of transcription, DNA-templated (GO:0006355);; Biological Process: tric…	13.0113	6.46517	2.57176	2.60695	2.83788	2.79988
Potri.005G255900.1.v3.0	NAC	--	--	Potri.005G255900	--	turquoise	Molecular Function: DNA binding (GO:0003677);; Biological Process: regulation of transcription, DNA-templated (GO:0006355);;	3.22886	0.2752	0.0339707	0.200344	0.137046	0.175519
Potri.006G152700.4.v3.0	NAC	AT4G29230	anac075	Potri.006G152700	--	turquoise	Molecular Function: DNA binding (GO:0003677);; Biological Process: regulation of transcription, DNA-templated (GO:0006355);;	0.0124998	0.838107	0.924304	0.772352	1.7942	0.988278
Potri.002G005800.1.v3.0	NAC	AT5G61430	ANAC100	Potri.002G005800	--	turquoise	Molecular Function: DNA binding (GO:0003677);; Biological Process: regulation of transcription, DNA-templated (GO:0006355);;	5.31385	0.410844	0.0565897	0.161003	0.0913086	0.191558
Potri.001G396300.1.v3.0	NAC	AT5G53950	CUC2	Potri.001G396300	--	turquoise	Molecular Function: DNA binding (GO:0003677);; Biological Process: regulation of transcription, DNA-templated (GO:0006355);;	1.5873	0.584744	0.126395	0.068207	0.022187	0
Potri.011G115400.1.v3.0	NAC	AT5G53950	CUC2	Potri.011G115400	--	turquoise	Molecular Function: DNA binding (GO:0003677);; Biological Process: regulation of transcription, DNA-templated (GO:0006355);;	3.93647	0.307177	0.253965	0.0316122	0.176841	0.0900403
Potri.011G115400.v3.0.new1	NAC	AT5G53950	CUC2	Potri.011G115400	--	turquoise	Molecular Function: DNA binding (GO:0003677);; Biological Process: regulation of transcription, DNA-templated (GO:0006355);;	3.94782	0.219296	0.166036	0.106701	0.0527547	0.0775331
Potri.018G064700.v3.0.new3	NF-YA	--	--	Potri.018G064700	K08064|7.5201e-117|pop:POPTR_0018s07220g|POPTRDRAFT_825603; hypothetical protein; K08064 nuclear transcription factor Y, alpha (A)	turquoise	Molecular Function: DNA binding (GO:0003677);; Molecular Function: sequence-specific DNA binding transcription factor activity (GO:0003700);; Biological Process: regulation of transcription, DNA-templated (GO:0006355);; Cellular Component: CCAAT-binding factor complex (GO:0016602);;	0.034434	0.945449	0.14675	0.305866	0.521822	0.574667
Potri.006G005500.1.v3.0	NF-YB	AT5G47640	NF-YB2	Potri.006G005500	--	turquoise	Molecular Function: sequence-specific DNA binding transcription factor activity (GO:0003700);; Cellular Component: nucleus (GO:0005634);;	0.747279	1.83401	1.26419	0.000910269	1.82669	1.68822
Potri.001G055000.1.v3.0	NF-YC	--	--	Potri.001G055000	--	turquoise	Cellular Component: intracellular (GO:0005622);; Molecular Function: sequence-specific DNA binding (GO:0043565);; Molecular Function: protein heterodimerization activity (GO:0046982);;	12.2825	5.24134	2.55059	1.8122	1.73386	1.2625
PB.18681.3	NF-YC	AT1G54830	NF-YC3	Potri.013G025000	K08066|7.97721e-136|pop:POPTR_0013s02580g|POPTRDRAFT_662774; HEME ACTIVATED protein 5C; K08066 nuclear transcription factor Y, gamma (A)	turquoise	Molecular Function: sequence-specific DNA binding transcription factor activity (GO:0003700);; Cellular Component: cytoplasm (GO:0005737);; Biological Process: regulation of transcription, DNA-templated (GO:0006355);; Cellular Component: CCAAT-binding factor complex (GO:0016602);; Molecular Function: sequence-specific DNA binding (GO:0043565);; Molecular Function: protein heterodimerization activ…	7.14667e-05	0.304635	0.238785	0.397392	0.615238	0.244192
PB.17976.2	NF-YC	AT5G63470	NF-YC4	Potri.012G098500	--	turquoise	--	6.50606	2.89602	2.97736	2.20339	0.962098	0.333097
Potri.006G205400.1.v3.0	OFP	AT2G36026	OFP19	Potri.006G205400	--	turquoise	--	9.6739	0.61822	0.170887	0.128576	0.0172129	0.280032
Potri.006G205500.1.v3.0	OFP	AT5G04820	OFP13	Potri.006G205500	--	turquoise	--	3.73785	0.747001	0.742968	0.811016	0.366607	0.922347
Potri.010G241500.1.v3.0	OFP	AT5G04820	OFP13	Potri.010G241500	--	turquoise	Biological Process: negative regulation of transcription, DNA-templated (GO:0045892);;	3.90256	0.906169	0.840081	0.265703	0.182583	0.159637
Potri.016G072900.1.v3.0	OFP	AT5G04820	OFP13	Potri.016G072900	--	turquoise	--	10.4162	1.7835	0.245801	0.130081	0.145889	0.0824495
Potri.003G075600.1.v3.0	PLATZ	AT1G31040	--	Potri.003G075600	--	turquoise	Cellular Component: intracellular (GO:0005622);; Molecular Function: zinc ion binding (GO:0008270);;	4.92734	1.14196	0.481597	0.50404	0.466046	0.689673
Potri.014G059300.1.v3.0	PLATZ	--	--	Potri.014G059300	--	turquoise	--	7.70334	0.380239	0.252292	0.209421	0.133182	0.0409579
PB.3882.8	RWP-RK	AT2G17150	NLP1	Potri.002G009700	--	turquoise	--	1.10074	0.574502	0.779084	0.0949088	1.15079	0.71756
Potri.014G166400.1.v3.0	SAP	--	--	Potri.014G166400	--	turquoise	Molecular Function: sequence-specific DNA binding transcription factor activity (GO:0003700);; Cellular Component: nucleus (GO:0005634);; Biological Process: regulation of transcription, DNA-templated (GO:0006355);; Biological Process: megasporogenesis (GO:0009554);; Biological Process: flower development (GO:0009908);;	2.59834	0.40505	0.222395	0.198657	0.14051	0.275423
Potri.002G142200.1.v3.0	SBP	--	--	Potri.002G142200	--	turquoise	Biological Process: developmental process involved in reproduction (GO:0003006);; Biological Process: multicellular organismal development (GO:0007275);; Biological Process: anatomical structure development (GO:0048856);;	4.11602	0.430795	0.0746356	0.0604448	0.000288068	0.000683891
Potri.002G142400.1.v3.0	SBP	--	--	Potri.002G142400	--	turquoise	Molecular Function: DNA binding (GO:0003677);; Cellular Component: nucleus (GO:0005634);;	2.04851	0.589234	0.28846	0.227908	0.216109	0.0979332
Potri.014G057700.2.v3.0	SBP	--	--	Potri.014G057700	--	turquoise	Biological Process: gametophyte development (GO:0048229);; Biological Process: plant-type spore development (GO:0048236);;	5.21148	2.5267	0.924298	0.851618	1.27266	0.33438
Potri.015G060400.2.v3.0	SBP	--	--	Potri.015G060400	--	turquoise	--	8.98241	4.54367	3.06716	3.01511	2.93102	2.61563
PB.19452.3	SBP	AT3G60030	SPL12	Potri.014G114300	--	turquoise	Molecular Function: DNA binding (GO:0003677);; Cellular Component: nucleus (GO:0005634);;	6.03475e-05	0.295184	0.387263	0.212806	0.35845	0.246176
Potri.008G097900.3.v3.0	SBP	AT1G69170	SPL6	Potri.008G097900	--	turquoise	--	5.9587	3.36807	2.03994	1.42547	2.12395	2.19452
PB.12701.7	SBP	AT5G18830	SPL7	Potri.008G197000	--	turquoise	Biological Process: cell morphogenesis (GO:0000902);; Molecular Function: DNA binding (GO:0003677);; Cellular Component: nucleus (GO:0005634);; Biological Process: epidermal cell differentiation (GO:0009913);; Biological Process: positive regulation of organelle organization (GO:0010638);; Biological Process: cellular macromolecule biosynthetic process (GO:0034645);; Biological Process: cell wall…	2.95172e-05	0.553826	0.254282	0.513332	0.156189	0.826729
Potri.003G196100.2.v3.0	SRS	--	--	Potri.003G196100	--	turquoise	Biological Process: cellular component organization (GO:0016043);; Biological Process: single-organism cellular process (GO:0044763);; Biological Process: single-organism developmental process (GO:0044767);; Biological Process: organ development (GO:0048513);;	34.5614	19.0771	15.3313	13.0116	8.93319	8.05541
Potri.009G070800.3.v3.0	SRS	AT5G12330	LRP1	Potri.009G070800	--	turquoise	Biological Process: anatomical structure morphogenesis (GO:0009653);; Biological Process: epidermal cell differentiation (GO:0009913);; Biological Process: cellular component organization (GO:0016043);; Biological Process: root development (GO:0048364);; Biological Process: cell development (GO:0048468);;	18.8896	11.322	8.32106	7.70977	6.00947	4.99316
Potri.005G118200.1.v3.0	SRS	AT1G75520	SRS5	Potri.005G118200	--	turquoise	--	2.34726	0.84677	0.518574	0.528637	0.370181	0.491497
Potri.005G234200.1.v3.0	SRS	AT1G75520	SRS5	Potri.005G234200	--	turquoise	--	11.7325	4.28376	2.16877	1.96986	1.52849	1.41622
Potri.007G017500.v3.0.new1	SRS	AT1G19790	SRS7	Potri.007G017500	--	turquoise	--	5.16465	1.03753	0.371256	0.324653	0.456207	0.138578
Potri.001G111800.1.v3.0	TCP	--	--	Potri.001G111800	--	turquoise	Molecular Function: sequence-specific DNA binding transcription factor activity (GO:0003700);; Biological Process: regulation of transcription, DNA-templated (GO:0006355);; Biological Process: regulation of defense response (GO:0031347);;	8.66241	3.14562	2.19117	2.21834	2.26713	2.4744
Potri.010G130200.1.v3.0	TCP	--	--	Potri.010G130200	--	turquoise	--	1.3971	0.421284	0.189735	0.128591	0.152684	0.221586
Potri.012G059900.v3.0.new1	TCP	--	--	Potri.012G059900	--	turquoise	--	5.69305	2.12253	1.89881	1.44301	1.57101	1.11056
Potri.017G094800.1.v3.0	TCP	--	--	Potri.017G094800	--	turquoise	Biological Process: cellular metabolic process (GO:0044237);; Biological Process: leaf development (GO:0048366);; Biological Process: regulation of biological process (GO:0050789);; Biological Process: response to stimulus (GO:0050896);; Biological Process: organic substance metabolic process (GO:0071704);;	4.04094	0.591356	0.562233	0.240468	0.137643	0.227537
Potri.013G119400.1.v3.0	TCP	AT2G31070	TCP10	Potri.013G119400	--	turquoise	--	7.95375	2.83295	1.47799	1.18074	0.833862	1.02334
Potri.004G065800.4.v3.0	TCP	AT4G18390	TCP2	Potri.004G065800	--	turquoise	--	7.70996	2.49835	1.95452	3.57841	3.49124	2.23767
Potri.004G065800.3.v3.0	TCP	AT4G18390	TCP2	Potri.004G065800	--	turquoise	--	6.84053	2.80759	3.36754	1.58626	1.75182	2.01688
Potri.011G083100.1.v3.0	TCP	AT4G18390	TCP2	Potri.011G083100	--	turquoise	--	1.2305	0.160856	0.110374	0.43036	0.360784	4.08703e-11
Potri.011G083100.2.v3.0	TCP	AT4G18390	TCP2	Potri.011G083100	--	turquoise	--	11.5974	1.34882	0.765428	0.78675	0.394623	0.838519
Potri.001G375800.1.v3.0	TCP	AT3G15030	TCP4	Potri.001G375800	--	turquoise	Molecular Function: DNA binding (GO:0003677);; Biological Process: embryo development ending in seed dormancy (GO:0009793);; Biological Process: leaf morphogenesis (GO:0009965);; Biological Process: cell differentiation (GO:0030154);; Biological Process: positive regulation of development, heterochronic (GO:0045962);;	11.606	2.21033	1.84168	1.09564	1.28897	1.35849
Potri.011G096600.1.v3.0	TCP	AT3G15030	TCP4	Potri.011G096600	--	turquoise	Molecular Function: DNA binding (GO:0003677);; Biological Process: embryo development ending in seed dormancy (GO:0009793);; Biological Process: leaf morphogenesis (GO:0009965);; Biological Process: cell differentiation (GO:0030154);; Biological Process: positive regulation of development, heterochronic (GO:0045962);;	3.26186	1.66223	1.51321	0.795225	1.06409	0.844586
Potri.019G091300.1.v3.0	TCP	AT3G15030	TCP4	Potri.019G091300	--	turquoise	--	8.49654	0.703875	0.319045	0.176641	0.202554	0.242707
PB.9924.4	Tify	--	--	Potri.006G217200	K13464|1.76087e-113|pop:POPTR_0018s08300g|POPTRDRAFT_668867; hypothetical protein; K13464 jasmonate ZIM domain-containing protein (A)	turquoise	--	94.8744	41.8031	35.0934	26.5546	29.8117	24.7517
PB.4028.12	Tify	AT4G14713	PPD1	Potri.002G048500	--	turquoise	--	0.0395171	0.951403	0.716067	1.25317	1.58576	1.13155
PB.18227.1	Trihelix	AT5G28300	--	PB.18227	--	turquoise	Molecular Function: chromatin binding (GO:0003682);;	3.23425	0.645956	0.138791	0.106571	0.075361	0.0344717
PB.2858.2	Trihelix	AT1G76880	--	Potri.001G454500	--	turquoise	Molecular Function: chromatin binding (GO:0003682);;	0.909376	2.44488	3.17166	4.76934	2.03283	1.72125
Potri.005G051700.1.v3.0	Trihelix	--	--	Potri.005G051700	--	turquoise	Molecular Function: chromatin binding (GO:0003682);;	2.43113	0.905345	0.804959	0.410916	0.774279	0.729985
Potri.005G191700.1.v3.0	Trihelix	AT1G21200	--	Potri.005G191700	--	turquoise	Molecular Function: chromatin binding (GO:0003682);;	1.2337	0.00294504	0.00387318	0.000269018	0.00148149	0.754054
PB.8124.1	Trihelix	AT1G76880	--	Potri.005G191900	--	turquoise	Molecular Function: chromatin binding (GO:0003682);; Biological Process: regulation of transcription, DNA-templated (GO:0006355);;	0.157899	0.525704	0.38508	0.259965	9.10755e-05	0.665079
Potri.006G005300.2.v3.0	Trihelix	--	--	Potri.006G005300	--	turquoise	Molecular Function: binding (GO:0005488);;	2.47017	0.644502	0.392684	0.48087	0.479213	0.755979
Potri.006G221400.2.v3.0	Trihelix	--	--	Potri.006G221400	--	turquoise	--	7.14301	2.66091	0.84827	0.624825	0.610668	0.623644
Potri.016G005900.1.v3.0	Trihelix	--	--	Potri.016G005900	--	turquoise	Molecular Function: DNA binding (GO:0003677);; Molecular Function: chromatin binding (GO:0003682);;	5.0307	2.17606	1.8544	1.2479	1.59102	1.56464
PB.23559.1	Trihelix	--	--	Potri.018G049500	--	turquoise	--	0.739914	0.151139	0.0372013	0.0343845	0.0644487	3.32193e-40
Potri.018G049700.1.v3.0	Trihelix	--	--	Potri.018G049700	--	turquoise	--	0.643464	0.184669	0.0189728	0.077509	0.0419267	0.0471977
Potri.011G109300.2.v3.0	TUB	AT1G53320	AtTLP7	Potri.011G109300	--	turquoise	Molecular Function: sequence-specific DNA binding transcription factor activity (GO:0003700);; Cellular Component: cytosol (GO:0005829);; Cellular Component: plasma membrane (GO:0005886);; Biological Process: regulation of transcription, DNA-templated (GO:0006355);; Molecular Function: phosphoric diester hydrolase activity (GO:0008081);; Cellular Component: plastid (GO:0009536);; Biological Proce…	0.00143493	1.31726	0.105421	0.375462	0.718389	1.03682
Potri.001G041400.1.v3.0	TUB	AT1G16070	AtTLP8	Potri.001G041400	--	turquoise	--	15.1245	4.71363	2.96339	2.15293	2.30176	2.16717
PB.6277.10	VOZ	AT1G28520	VOZ1	Potri.004G050900	--	turquoise	--	0.172411	0.982475	1.87434	1.63112	0.941991	1.52255
Potri.004G050900.2.v3.0	VOZ	AT1G28520	VOZ1	Potri.004G050900	--	turquoise	--	2.10434	0.799933	0.957831	0.0622457	0.672756	2.23096
PB.16489.5	VOZ	AT1G28520	VOZ1	Potri.011G060000	--	turquoise	--	0.000171507	0.217923	1.23482	0.313502	0.624662	0.992982
PB.16489.6	VOZ	AT1G28520	VOZ1	Potri.011G060000	--	turquoise	--	0.114313	0.557855	0.710471	0.949678	1.21135	0.629172
PB.10091.2	WRKY	--	--	Potri.006G263600	--	turquoise	Molecular Function: sequence-specific DNA binding transcription factor activity (GO:0003700);; Cellular Component: nucleus (GO:0005634);; Biological Process: regulation of transcription, DNA-templated (GO:0006355);; Biological Process: response to salicylic acid (GO:0009751);; Biological Process: response to chitin (GO:0010200);; Biological Process: defense response to bacterium (GO:0042742);; Mo…	0.0625332	1.3817	3.98942	3.49193	0.934435	0.663691
Potri.014G119800.2.v3.0	WRKY	--	--	Potri.014G119800	--	turquoise	Molecular Function: sequence-specific DNA binding transcription factor activity (GO:0003700);; Biological Process: regulation of transcription, DNA-templated (GO:0006355);; Molecular Function: sequence-specific DNA binding (GO:0043565);;	1.90436e-05	1.05743	1.32612	1.74445	1.51494	0.691899
Potri.016G083600.6.v3.0	WRKY	AT5G07100	WRKY26	Potri.016G083600	--	turquoise	Biological Process: cell fate specification (GO:0001708);; Biological Process: system development (GO:0048731);;	8.36267	2.97346	3.80171	2.85167	2.49927	2.32146
Potri.017G149000.1.v3.0	WRKY	AT5G52830	WRKY27	Potri.017G149000	--	turquoise	Molecular Function: sequence-specific DNA binding transcription factor activity (GO:0003700);; Molecular Function: protein binding (GO:0005515);; Cellular Component: nucleus (GO:0005634);; Biological Process: nitric oxide mediated signal transduction (GO:0007263);; Biological Process: response to gibberellin (GO:0009739);; Biological Process: defense response to bacterium (GO:0042742);; Molecular…	3.07358	1.11285	0.707177	0.641285	0.492967	0.306347
Potri.005G203200.1.v3.0	WRKY	AT4G18170	WRKY28	Potri.005G203200	--	turquoise	Molecular Function: sequence-specific DNA binding transcription factor activity (GO:0003700);; Biological Process: regulation of transcription, DNA-templated (GO:0006355);; Molecular Function: sequence-specific DNA binding (GO:0043565);;	5.56545	2.87783	1.88889	1.64674	1.55482	1.50712
Potri.002G186600.1.v3.0	WRKY	AT4G22070	WRKY31	Potri.002G186600	--	turquoise	Molecular Function: sequence-specific DNA binding transcription factor activity (GO:0003700);; Biological Process: regulation of transcription, DNA-templated (GO:0006355);; Molecular Function: sequence-specific DNA binding (GO:0043565);;	1.94604	0.711639	0.338355	0.170994	1.46643e-05	0.203302
Potri.006G133200.4.v3.0	WRKY	AT4G26440	WRKY34	Potri.006G133200	--	turquoise	Molecular Function: sequence-specific DNA binding transcription factor activity (GO:0003700);; Biological Process: regulation of transcription, DNA-templated (GO:0006355);; Biological Process: epidermal cell fate specification (GO:0009957);; Biological Process: seed coat development (GO:0010214);; Molecular Function: sequence-specific DNA binding (GO:0043565);;	10.2826	4.97297	2.69619	3.39003	3.96874	3.15212
PB.9662.6	WRKY	AT4G26440	WRKY34	Potri.006G133200	--	turquoise	Molecular Function: sequence-specific DNA binding transcription factor activity (GO:0003700);; Biological Process: regulation of transcription, DNA-templated (GO:0006355);; Biological Process: epidermal cell fate specification (GO:0009957);; Biological Process: seed coat development (GO:0010214);; Molecular Function: sequence-specific DNA binding (GO:0043565);;	1.82474	0.043026	0.436102	1.1374	0.423974	0.505032
Potri.011G007800.2.v3.0	WRKY	AT1G62300	WRKY6	Potri.011G007800	--	turquoise	Molecular Function: sequence-specific DNA binding transcription factor activity (GO:0003700);; Biological Process: regulation of transcription, DNA-templated (GO:0006355);; Molecular Function: sequence-specific DNA binding (GO:0043565);;	1.2579e-06	0.428933	1.48717	0.416061	1.59806	0.848825
Potri.011G007800.v3.0.new6	WRKY	AT1G62300	WRKY6	Potri.011G007800	--	turquoise	Molecular Function: sequence-specific DNA binding transcription factor activity (GO:0003700);; Biological Process: regulation of transcription, DNA-templated (GO:0006355);; Molecular Function: sequence-specific DNA binding (GO:0043565);;	0.243889	2.7516	3.53892	3.76704	2.0245	1.72438
PB.11620.4	zf-HD	--	--	Potri.007G024100	--	turquoise	Molecular Function: DNA binding (GO:0003677);;	2.49371	0.139449	0.382486	0.632128	0.875269	0.00037552
PB.11620.3	zf-HD	--	--	Potri.007G024100	--	turquoise	Molecular Function: DNA binding (GO:0003677);;	4.74574	2.56532	2.25495	3.70227	1.34581	0.898232
Potri.008G086000.1.v3.0	zf-HD	--	--	Potri.008G086000	--	turquoise	--	1.85384	0.866568	0.200305	0.257255	0.705408	0.802811
Potri.013G108900.1.v3.0	zf-HD	--	--	Potri.013G108900	--	turquoise	Biological Process: multicellular organismal development (GO:0007275);;	84.6754	16.3597	5.49355	2.13637	2.20193	1.80152
Potri.015G032700.1.v3.0	zf-HD	--	--	Potri.015G032700	--	turquoise	--	13.1763	5.55094	2.10244	0.482714	0.375224	0.233892
PB.4740.1	zf-HD	AT2G02540	ATHB21	Potri.003G000400	--	turquoise	Molecular Function: DNA binding (GO:0003677);;	4.93312	1.28724	0.557954	0.192631	0.379225	0.199922
PB.7502.1	zf-HD	AT2G02540	ATHB21	Potri.004G229600	--	turquoise	Molecular Function: DNA binding (GO:0003677);;	19.0436	3.18123	0.641435	0.332732	0.19394	0.220414
Potri.004G229600.1.v3.0	zf-HD	AT2G02540	ATHB21	Potri.004G229600	--	turquoise	--	2.41455	0.231739	0.177002	9.45319e-05	0.000144204	0.0108509
Potri.002G102900.1.v3.0	zf-HD	AT4G24660	ATHB22	Potri.002G102900	--	turquoise	Molecular Function: DNA binding (GO:0003677);;	47.427	9.14068	3.76188	2.83309	2.4684	2.12211
PB.8012.2	zf-HD	AT4G24660	ATHB22	Potri.005G158800	--	turquoise	Molecular Function: DNA binding (GO:0003677);;	19.6834	5.13553	2.24327	2.00323	1.52196	1.18541
Potri.005G158800.1.v3.0	zf-HD	AT4G24660	ATHB22	Potri.005G158800	--	turquoise	Molecular Function: DNA binding (GO:0003677);;	16.4206	3.9252	2.38765	1.60889	1.5478	1.41785
Potri.004G135100.1.v3.0	zf-HD	AT1G14440	AtHB31	Potri.004G135100	--	turquoise	Molecular Function: DNA binding (GO:0003677);;	22.4769	5.3351	1.14991	0.533095	0.461819	0.489982
PB.21530.5	AP2/ERF-ERF	AT4G36920	AP2	Potri.016G084500	K09284|0|pop:POPTR_0006s13460g|hypothetical protein; K09284 AP2-like factor, euAP2 lineage (A)	yellow	Molecular Function: DNA binding (GO:0003677);; Molecular Function: sequence-specific DNA binding transcription factor activity (GO:0003700);; Cellular Component: nucleus (GO:0005634);; Biological Process: regulation of transcription, DNA-templated (GO:0006355);; Biological Process: organ morphogenesis (GO:0009887);; Biological Process: vegetative to reproductive phase transition of meristem (GO:0…	0.0075132	1.30686	0.0893048	0.154608	0.167563	0.0214837
Potri.006G253800.1.v3.0	AP2/ERF-ERF	AT1G15360	SHN1	Potri.006G253800	--	yellow	Molecular Function: DNA binding (GO:0003677);; Molecular Function: sequence-specific DNA binding transcription factor activity (GO:0003700);; Cellular Component: nucleus (GO:0005634);; Biological Process: regulation of transcription, DNA-templated (GO:0006355);;	4.24747	13.2156	10.0425	5.72156	3.73482	2.99341
Potri.002G129800.1.v3.0	B3	--	--	Potri.002G129800	--	yellow	--	0.00024543	1.72399	0.260076	0.374858	0.0808411	0.839114
Potri.006G138500.3.v3.0	B3-ARF	AT5G20730	NPH4	Potri.006G138500	--	yellow	Molecular Function: DNA binding (GO:0003677);; Cellular Component: nucleus (GO:0005634);; Biological Process: regulation of transcription, DNA-templated (GO:0006355);; Biological Process: auxin-activated signaling pathway (GO:0009734);; Molecular Function: protein dimerization activity (GO:0046983);;	0.958882	2.06284	2.19998	1.26139	0.804955	0.447826
PB.7731.1	bHLH	--	--	Potri.005G071100	--	yellow	Molecular Function: protein dimerization activity (GO:0046983);;	4.09119	0.39562	0.483939	2.04533	3.13889	4.75868
Potri.005G071100.1.v3.0	bHLH	--	--	Potri.005G071100	--	yellow	Molecular Function: protein dimerization activity (GO:0046983);;	4.53368	0.318117	0.668777	3.07797	4.10947	6.454
PB.8752.4	bHLH	AT2G18300	BHLH64	Potri.005G121900	--	yellow	--	1.4338	6.26562	5.89368	2.90846	1.79808	1.27979
PB.8752.1	bHLH	AT2G18300	BHLH64	Potri.005G121900	--	yellow	--	0.526999	2.70117	2.19132	0.951992	0.549844	0.289012
PB.8752.3	bHLH	AT2G18300	BHLH64	Potri.005G121900	--	yellow	--	0.0531227	0.539887	1.13584	0.35825	0.147865	0.175427
PB.11618.2	bHLH	AT2G18300	BHLH64	Potri.007G023600	--	yellow	--	0.144463	2.46706	3.22997	1.3363	0.561003	1.93386e-08
PB.11618.4	bHLH	AT2G18300	BHLH64	Potri.007G023600	--	yellow	--	0.970694	8.94953	16.4076	7.10738	1.9598	1.46517
Potri.007G023600.1.v3.0	bHLH	AT2G18300	BHLH64	Potri.007G023600	--	yellow	--	0.365959	7.64735	17.7301	9.53119	3.5751	1.80124
Potri.004G156000.2.v3.0	bHLH	AT4G34530	CIB1	Potri.004G156000	--	yellow	Molecular Function: protein dimerization activity (GO:0046983);;	6.57932	22.4509	41.4718	26.6272	14.9115	9.92749
Potri.004G156000.3.v3.0	bHLH	AT4G34530	CIB1	Potri.004G156000	--	yellow	Molecular Function: protein dimerization activity (GO:0046983);;	7.67668	17.1788	29.522	19.5964	9.21133	7.15307
Potri.009G117300.1.v3.0	bHLH	AT4G34530	CIB1	Potri.009G117300	--	yellow	Molecular Function: protein dimerization activity (GO:0046983);;	3.5469	11.8402	17.3433	10.6952	6.85641	4.6262
PB.13930.4	bHLH	AT4G34530	CIB1	Potri.009G117300	--	yellow	Molecular Function: protein dimerization activity (GO:0046983);;	1.09433	3.53093	5.82358	4.57963	2.83442	2.05817
Potri.001G374200.3.v3.0	bZIP	AT3G58120	ATBZIP61	Potri.001G374200	--	yellow	Molecular Function: sequence-specific DNA binding transcription factor activity (GO:0003700);; Biological Process: regulation of transcription, DNA-templated (GO:0006355);; Molecular Function: sequence-specific DNA binding (GO:0043565);;	4.65535	15.7722	12.6393	3.06351	0.994648	0.586652
PB.1198.5	bZIP	AT3G58120	ATBZIP61	Potri.001G374200	--	yellow	Molecular Function: sequence-specific DNA binding transcription factor activity (GO:0003700);; Biological Process: regulation of transcription, DNA-templated (GO:0006355);; Molecular Function: sequence-specific DNA binding (GO:0043565);;	0.868774	2.46586	3.23782	1.07102	0.323773	0.225035
PB.5020.9	C2C2-LSD	AT1G32540	LOL1	Potri.003G090300	--	yellow	--	4.99645	12.0396	5.89548	6.38887	3.17509	2.91386
Potri.002G199200.1.v3.0	C2H2	--	--	Potri.002G199200	--	yellow	Molecular Function: metal ion binding (GO:0046872);;	0.26939	3.92379	3.67896	0.600272	0.54712	0.056002
PB.11577.2	C3H	--	--	Potri.007G013600	--	yellow	Molecular Function: metal ion binding (GO:0046872);;	0.263265	0.387844	1.16823	0.414798	0.00760868	0.418887
PB.5302.2	CAMTA	AT1G67310	CMTA4	Potri.003G170600	--	yellow	Molecular Function: DNA binding (GO:0003677);; Cellular Component: nucleus (GO:0005634);; Cellular Component: cytosol (GO:0005829);;	0.572493	1.86122	1.47357	0.668511	0.365042	0.294672
PB.24718.4	DBB	AT3G02380	COL2	Potri.T016900	--	yellow	Molecular Function: DNA binding (GO:0003677);; Molecular Function: sequence-specific DNA binding transcription factor activity (GO:0003700);; Cellular Component: nucleus (GO:0005634);; Biological Process: regulation of transcription, DNA-templated (GO:0006355);; Biological Process: circadian rhythm (GO:0007623);; Molecular Function: zinc ion binding (GO:0008270);; Biological Process: regulation o…	0.375174	1.46557	0.23894	0.727884	0.876384	0.000219002
Potri.006G020600.1.v3.0	FAR1	AT4G15090	FAR1	Potri.006G020600	--	yellow	--	0.500155	1.04774	0.392887	0.117785	0.620386	0.301254
PB.1922.11	GARP-G2-like	--	--	Potri.001G146200	--	yellow	Molecular Function: binding (GO:0005488);; Biological Process: signal transduction (GO:0007165);;	0.337433	1.44775	1.30924	1.13065	0.0396987	0.272489
PB.23471.3	GARP-G2-like	AT2G25180	ARR12	Potri.018G021300	K14491|0|pop:POPTR_0018s02330g|POPTRDRAFT_779103; Two-component response regulator ARR10 family protein; K14491 two-component response regulator ARR-B family (A)	yellow	Molecular Function: phosphorelay response regulator activity (GO:0000156);; Biological Process: phosphorelay signal transduction system (GO:0000160);; Molecular Function: DNA binding (GO:0003677);; Molecular Function: chromatin binding (GO:0003682);; Biological Process: regulation of transcription, DNA-templated (GO:0006355);; Molecular Function: kinase activity (GO:0016301);; Biological Process:…	0.0891659	1.56924	0.212239	0.154299	1.56742e-07	0.0180265
PB.2629.7	GRAS	AT5G48150	PAT1	Potri.001G361700	--	yellow	Molecular Function: sequence-specific DNA binding transcription factor activity (GO:0003700);; Molecular Function: signal transducer activity (GO:0004871);; Cellular Component: cytosol (GO:0005829);; Biological Process: regulation of transcription, DNA-templated (GO:0006355);; Biological Process: signal transduction (GO:0007165);; Biological Process: photomorphogenesis (GO:0009640);;	1.24472	2.63727	2.47745	2.15185	0.44702	1.01641
Potri.016G069700.v3.0.new1	HB-BELL	AT2G35940	BLH1	Potri.016G069700	--	yellow	Molecular Function: sequence-specific DNA binding transcription factor activity (GO:0003700);; Cellular Component: nucleus (GO:0005634);; Biological Process: regulation of transcription, DNA-templated (GO:0006355);; Molecular Function: sequence-specific DNA binding (GO:0043565);;	1.71609e-05	0.447775	1.85233e-07	0.224943	6.01606e-06	2.55363e-06
Potri.007G032700.1.v3.0	HB-BELL	AT4G36870	BLH2	Potri.007G032700	--	yellow	--	1.28338	0.193881	0.362405	0.994843	1.69145	1.89107
PB.12533.3	HB-HD-ZIP	AT1G69780	ATHB13	Potri.008G148200	K09338|3.73117e-174|pop:POPTR_0008s14770g|POPTRDRAFT_820741; homeobox-leucine zipper family protein; K09338 homeobox-leucine zipper protein (A)	yellow	Molecular Function: transcription regulatory region sequence-specific DNA binding (GO:0000976);; Molecular Function: sequence-specific DNA binding transcription factor activity (GO:0003700);; Cellular Component: nucleus (GO:0005634);; Biological Process: regulation of transcription, DNA-templated (GO:0006355);;	8.12533	20.0327	29.4629	9.42538	9.15181	8.33055
PB.12533.9	HB-HD-ZIP	AT1G69780	ATHB13	Potri.008G148200	K09338|0|pop:POPTR_0008s14770g|POPTRDRAFT_820741; homeobox-leucine zipper family protein; K09338 homeobox-leucine zipper protein (A)	yellow	Molecular Function: transcription regulatory region sequence-specific DNA binding (GO:0000976);; Molecular Function: sequence-specific DNA binding transcription factor activity (GO:0003700);; Cellular Component: nucleus (GO:0005634);; Biological Process: regulation of transcription, DNA-templated (GO:0006355);;	5.56478	13.5247	25.6846	11.9631	8.74806	10.0077
Potri.002G136400.2.v3.0	HB-HD-ZIP	AT2G44910	ATHB4	Potri.002G136400	K09338|0|pop:POPTR_0002s13720g|POPTRDRAFT_830322; HD-ZIP family protein; K09338 homeobox-leucine zipper protein (A)	yellow	Molecular Function: sequence-specific DNA binding transcription factor activity (GO:0003700);; Cellular Component: nucleus (GO:0005634);; Biological Process: regulation of transcription, DNA-templated (GO:0006355);; Biological Process: shade avoidance (GO:0009641);; Biological Process: response to hormone (GO:0009725);; Biological Process: response to far red light (GO:0010218);; Molecular Functi…	0.309825	1.19915	0.775246	0.6805	0.102064	0.312046
Potri.005G147100.1.v3.0	HB-HD-ZIP	AT2G22800	HAT9	Potri.005G147100	K09338|2.20767e-178|pop:POPTR_0005s19080g|POPTRDRAFT_862442; Homeobox-leucine zipper protein HAT9; K09338 homeobox-leucine zipper protein (A)	yellow	Molecular Function: sequence-specific DNA binding transcription factor activity (GO:0003700);; Cellular Component: nucleus (GO:0005634);; Biological Process: regulation of transcription, DNA-templated (GO:0006355);; Molecular Function: sequence-specific DNA binding (GO:0043565);;	0.760598	2.68486	2.29513	1.18192	1.07112	0.213965
PB.960.9	HB-PHD	AT3G19510	HAT3.1	Potri.001G298400	--	yellow	Molecular Function: DNA binding (GO:0003677);; Biological Process: regulation of transcription, DNA-templated (GO:0006355);; Biological Process: single-organism process (GO:0044699);; Molecular Function: metal ion binding (GO:0046872);;	1.08956	0.0259345	0.39867	0.145964	1.00945	1.08033
PB.19924.1	MADS-MIKC	AT4G11880	AGL14	Potri.014G074200	--	yellow	Molecular Function: DNA binding (GO:0003677);; Molecular Function: sequence-specific DNA binding transcription factor activity (GO:0003700);; Cellular Component: nucleus (GO:0005634);; Biological Process: regulation of transcription, DNA-templated (GO:0006355);; Molecular Function: protein dimerization activity (GO:0046983);;	0.194976	2.00507	0.448818	2.46316e-07	0.0133396	0.0230352
PB.13279.1	MYB	AT1G14350	FLP	Potri.008G148400	K09422|0|pop:POPTR_0010s10310g|POPTRDRAFT_769367; myb family transcription factor family protein; K09422 myb proto-oncogene protein, plant (A)	yellow	Molecular Function: DNA binding (GO:0003677);; Molecular Function: chromatin binding (GO:0003682);; Biological Process: guard cell differentiation (GO:0010052);;	1.66206	3.86776e-05	1.38566	1.00312	1.69739	2.16954
Potri.012G038300.4.v3.0	MYB-related	--	--	Potri.012G038300	--	yellow	Molecular Function: DNA binding (GO:0003677);; Molecular Function: chromatin binding (GO:0003682);;	0.284072	2.7991	1.50705	1.50729	0.51101	1.05578
PB.3579.2	MYB-related	AT1G01060	LHY	Potri.002G180800	K12133|0|pop:POPTR_0002s18190g|POPTRDRAFT_552367, POPTRDRAFT_552368; hypothetical protein; K12133 MYB-related transcription factor LHY (A)	yellow	Molecular Function: DNA binding (GO:0003677);; Molecular Function: chromatin binding (GO:0003682);;	2.57875	9.46983	1.47612	2.5162	1.99591	1.14365
Potri.015G098900.2.v3.0	SBP	AT5G50670	SPL13B	Potri.015G098900	--	yellow	Molecular Function: DNA binding (GO:0003677);; Cellular Component: nucleus (GO:0005634);;	0.316103	2.31197	2.02894	1.35492	0.56222	6.60564e-05
PB.4094.6	TUB	AT1G43640	AtTLP5	Potri.002G068200	--	yellow	Molecular Function: hydrolase activity (GO:0016787);;	0.454282	2.13808	0.793746	2.41068	0.602205	0.00198791
Potri.011G109300.5.v3.0	TUB	AT1G53320	AtTLP7	Potri.011G109300	--	yellow	Molecular Function: sequence-specific DNA binding transcription factor activity (GO:0003700);; Cellular Component: cytosol (GO:0005829);; Cellular Component: plasma membrane (GO:0005886);; Biological Process: regulation of transcription, DNA-templated (GO:0006355);; Molecular Function: phosphoric diester hydrolase activity (GO:0008081);; Cellular Component: plastid (GO:0009536);; Biological Proce…	2.02636	5.31887	3.71083	2.80279	1.01312	2.24688
Potri.007G007400.1.v3.0	AP2/ERF-AP2	AT4G37750	ANT	Potri.007G007400	K09285|0|pop:POPTR_0007s14690g|hypothetical protein; K09285 AP2-like factor, ANT lineage (A)	#N/A	Molecular Function: DNA binding (GO:0003677);; Molecular Function: sequence-specific DNA binding transcription factor activity (GO:0003700);; Cellular Component: nucleus (GO:0005634);; Biological Process: regulation of transcription, DNA-templated (GO:0006355);; Biological Process: gamete generation (GO:0007276);; Biological Process: organ morphogenesis (GO:0009887);; Biological Process: regulati…	4.77561	2.37199	1.97174	1.97085	2.32703	1.77592
PB.13018.1	AP2/ERF-ERF	--	--	Potri.008G073600	--	#N/A	Molecular Function: DNA binding (GO:0003677);; Molecular Function: sequence-specific DNA binding transcription factor activity (GO:0003700);; Cellular Component: nucleus (GO:0005634);; Biological Process: regulation of transcription, DNA-templated (GO:0006355);;	5.58682	2.20845	4.48213	1.53723	2.88786	4.26886
Potri.013G158500.1.v3.0	AP2/ERF-ERF	--	--	Potri.013G158500	--	#N/A	Molecular Function: DNA binding (GO:0003677);; Molecular Function: sequence-specific DNA binding transcription factor activity (GO:0003700);; Cellular Component: nucleus (GO:0005634);; Biological Process: regulation of transcription, DNA-templated (GO:0006355);;	7.13074	9.38763	17.1134	21.4257	22.8216	22.7522
Potri.019G131300.1.v3.0	AP2/ERF-ERF	--	--	Potri.019G131300	--	#N/A	Molecular Function: DNA binding (GO:0003677);; Molecular Function: sequence-specific DNA binding transcription factor activity (GO:0003700);; Cellular Component: nucleus (GO:0005634);; Biological Process: regulation of transcription, DNA-templated (GO:0006355);;	12.8908	32.9693	40.5248	50.6737	54.8347	60.7433
PB.11225.3	AP2/ERF-ERF	AT4G36920	AP2	Potri.007G046200	K09284|0|pop:POPTR_0007s10780g|POPTRDRAFT_655117; APETAL2-like family protein; K09284 AP2-like factor, euAP2 lineage (A)	#N/A	Molecular Function: DNA binding (GO:0003677);; Molecular Function: sequence-specific DNA binding transcription factor activity (GO:0003700);; Cellular Component: nucleus (GO:0005634);; Biological Process: regulation of transcription, DNA-templated (GO:0006355);; Biological Process: meristem maintenance (GO:0010073);; Biological Process: specification of floral organ identity (GO:0010093);; Molecu…	2.23798	1.20914	1.7583	1.84154	3.57877	4.19449
Potri.016G084500.2.v3.0	AP2/ERF-ERF	AT4G36920	AP2	Potri.016G084500	K09284|0|pop:POPTR_0016s08530g|POPTRDRAFT_576640; hypothetical protein; K09284 AP2-like factor, euAP2 lineage (A)	#N/A	Molecular Function: DNA binding (GO:0003677);; Molecular Function: sequence-specific DNA binding transcription factor activity (GO:0003700);; Cellular Component: nucleus (GO:0005634);; Biological Process: regulation of transcription, DNA-templated (GO:0006355);; Biological Process: organ morphogenesis (GO:0009887);; Biological Process: vegetative to reproductive phase transition of meristem (GO:0…	12.2185	7.77006	8.47364	8.55509	6.74226	6.04006
Potri.003G150700.1.v3.0	AP2/ERF-ERF	AT4G17500	ATERF-1	Potri.003G150700	K09286|2.04661e-134|pop:POPTR_0003s15030g|POPTRDRAFT_757729; hypothetical protein; K09286 EREBP-like factor (A)	#N/A	Molecular Function: DNA binding (GO:0003677);; Molecular Function: sequence-specific DNA binding transcription factor activity (GO:0003700);; Cellular Component: nucleus (GO:0005634);; Biological Process: regulation of transcription, DNA-templated (GO:0006355);;	15.9841	37.6673	44.1001	40.4672	34.7604	36.3802
Potri.006G261200.1.v3.0	AP2/ERF-ERF	AT5G25190	ERF003	Potri.006G261200	--	#N/A	Molecular Function: DNA binding (GO:0003677);; Molecular Function: sequence-specific DNA binding transcription factor activity (GO:0003700);; Cellular Component: nucleus (GO:0005634);; Biological Process: regulation of transcription, DNA-templated (GO:0006355);; Biological Process: gibberellic acid mediated signaling pathway (GO:0009740);; Biological Process: ethylene-activated signaling pathway …	1.67561	7.22815	8.42281	8.37228	9.01932	12.1604
Potri.005G168700.1.v3.0	AP2/ERF-ERF	AT2G22200	ERF056	Potri.005G168700	K09286|1.7743e-172|pop:POPTR_0005s16690g|POPTRDRAFT_801219; hypothetical protein; K09286 EREBP-like factor (A)	#N/A	Molecular Function: DNA binding (GO:0003677);; Molecular Function: sequence-specific DNA binding transcription factor activity (GO:0003700);; Cellular Component: nucleus (GO:0005634);; Biological Process: regulation of transcription, DNA-templated (GO:0006355);;	11.3313	21.5969	25.543	26.2754	29.8015	36.0723
PB.8041.1	AP2/ERF-ERF	AT2G22200	ERF056	Potri.005G168700	K09286|1.86026e-153|pop:POPTR_0005s16690g|POPTRDRAFT_801219; hypothetical protein; K09286 EREBP-like factor (A)	#N/A	Molecular Function: DNA binding (GO:0003677);; Molecular Function: sequence-specific DNA binding transcription factor activity (GO:0003700);; Cellular Component: nucleus (GO:0005634);; Biological Process: regulation of transcription, DNA-templated (GO:0006355);;	13.3667	23.1543	32.3703	37.5767	45.2425	44.4775
Potri.001G079600.1.v3.0	AP2/ERF-ERF	AT5G51190	ERF105	Potri.001G079600	--	#N/A	Molecular Function: DNA binding (GO:0003677);; Molecular Function: sequence-specific DNA binding transcription factor activity (GO:0003700);; Cellular Component: nucleus (GO:0005634);; Biological Process: regulation of transcription, DNA-templated (GO:0006355);;	11.0991	10.6663	6.33959	4.81803	4.17034	4.09644
PB.15943.2	AP2/ERF-ERF	AT1G68550	ERF118	Potri.010G125700	--	#N/A	Molecular Function: DNA binding (GO:0003677);; Molecular Function: sequence-specific DNA binding transcription factor activity (GO:0003700);; Cellular Component: nucleus (GO:0005634);; Biological Process: regulation of transcription, DNA-templated (GO:0006355);;	22.8769	12.8773	10.3808	9.00685	11.5796	12.0283
PB.6968.1	AP2/ERF-ERF	AT5G44210	ERF9	Potri.004G047600	--	#N/A	Molecular Function: DNA binding (GO:0003677);; Molecular Function: sequence-specific DNA binding transcription factor activity (GO:0003700);; Cellular Component: nucleus (GO:0005634);; Biological Process: regulation of transcription, DNA-templated (GO:0006355);;	38.1614	30.9089	23.9205	19.8114	16.1102	14.9619
Potri.008G210900.1.v3.0	AP2/ERF-ERF	AT3G16770	RAP2.3	Potri.008G210900	K09286|2.14288e-167|pop:POPTR_0008s23260g|AP2 domain transcription factor family protein; K09286 EREBP-like factor (A)	#N/A	Biological Process: transcription, DNA-templated (GO:0006351);; Cellular Component: cell part (GO:0044464);; Biological Process: regulation of cellular process (GO:0050794);;	7.8214	18.5818	27.3279	40.2198	39.0582	30.9814
PB.10760.1	AP2/ERF-RAV	--	--	Potri.006G186300	K09287|3.35282e-173|pop:POPTR_0018s11780g|POPTRDRAFT_779580; hypothetical protein; K09287 RAV-like factor (A)	#N/A	Molecular Function: DNA binding (GO:0003677);; Molecular Function: sequence-specific DNA binding transcription factor activity (GO:0003700);; Cellular Component: nucleus (GO:0005634);; Biological Process: regulation of transcription, DNA-templated (GO:0006355);; Biological Process: lipid metabolic process (GO:0006629);; Molecular Function: phosphoric diester hydrolase activity (GO:0008081);;	5.61681	9.42306	11.4246	13.4683	15.0508	12.0413
PB.12414.1	AP2/ERF-RAV	AT3G25730	EDF3	Potri.008G117100	K09287|0|pop:POPTR_0008s11600g|POPTRDRAFT_814048; DNA-binding protein RAV2; K09287 RAV-like factor (A)	#N/A	Molecular Function: DNA binding (GO:0003677);; Molecular Function: sequence-specific DNA binding transcription factor activity (GO:0003700);; Cellular Component: nucleus (GO:0005634);; Biological Process: regulation of transcription, DNA-templated (GO:0006355);; Biological Process: response to brassinosteroid (GO:0009741);; Biological Process: negative regulation of flower development (GO:0009910…	87.1809	187.663	211.399	184.493	164.085	157.107
Potri.010G129200.1.v3.0	AP2/ERF-RAV	AT3G25730	EDF3	Potri.010G129200	K09287|0|pop:POPTR_0010s13930g|POPTRDRAFT_566667; DNA-binding protein RAV2; K09287 RAV-like factor (A)	#N/A	Molecular Function: DNA binding (GO:0003677);; Molecular Function: sequence-specific DNA binding transcription factor activity (GO:0003700);; Cellular Component: nucleus (GO:0005634);; Biological Process: regulation of transcription, DNA-templated (GO:0006355);; Biological Process: response to brassinosteroid (GO:0009741);; Biological Process: negative regulation of flower development (GO:0009910…	44.7161	45.3957	39.1147	26.8506	19.7741	17.9027
PB.19197.10	B3	--	--	Potri.014G036800	--	#N/A	--	0.535384	2.51605	2.27982	1.98351	3.07704	2.67983
Potri.006G108300.1.v3.0	B3	AT4G32010	HSL1	Potri.006G108300	--	#N/A	Molecular Function: DNA binding (GO:0003677);; Molecular Function: sequence-specific DNA binding transcription factor activity (GO:0003700);; Cellular Component: nucleus (GO:0005634);; Biological Process: sister chromatid cohesion (GO:0007062);; Molecular Function: zinc ion binding (GO:0008270);; Biological Process: gravitropism (GO:0009630);; Biological Process: embryonic pattern specification (…	4.58955	6.70261	8.2715	9.76584	10.7784	10.0539
Potri.016G136500.2.v3.0	B3	AT4G32010	HSL1	Potri.016G136500	--	#N/A	Molecular Function: DNA binding (GO:0003677);; Molecular Function: sequence-specific DNA binding transcription factor activity (GO:0003700);; Cellular Component: nucleus (GO:0005634);; Biological Process: sister chromatid cohesion (GO:0007062);; Molecular Function: zinc ion binding (GO:0008270);; Biological Process: gravitropism (GO:0009630);; Biological Process: embryonic pattern specification (…	1.80152	2.53836	4.14074	6.31153	5.66457	5.37862
PB.16440.2	B3	AT4G21550	VAL3	Potri.011G043600	--	#N/A	Molecular Function: DNA binding (GO:0003677);; Cellular Component: nucleus (GO:0005634);; Biological Process: regulation of transcription, DNA-templated (GO:0006355);; Molecular Function: zinc ion binding (GO:0008270);;	0.617005	1.12084	1.1405	2.10454	1.90183	2.52111
PB.4742.12	B3-ARF	AT1G59750	ARF1	Potri.003G001000	K14486|0|pop:POPTR_0003s00890g|auxin response factor 1 family protein; K14486 auxin response factor (A)	#N/A	Molecular Function: DNA binding (GO:0003677);; Molecular Function: sequence-specific DNA binding transcription factor activity (GO:0003700);; Cellular Component: nucleus (GO:0005634);; Biological Process: DNA methylation (GO:0006306);; Biological Process: methylation-dependent chromatin silencing (GO:0006346);; Biological Process: cell-cell signaling (GO:0007267);; Biological Process: virus induc…	2.08211	2.60414	3.35276	3.22003	5.9423	4.31618
Potri.008G039000.1.v3.0	B3-ARF	AT4G30080	ARF16	Potri.008G039000	--	#N/A	Molecular Function: DNA binding (GO:0003677);; Molecular Function: sequence-specific DNA binding transcription factor activity (GO:0003700);; Cellular Component: nucleus (GO:0005634);; Biological Process: regulation of transcription, DNA-templated (GO:0006355);; Biological Process: pattern specification process (GO:0007389);; Biological Process: response to hormone (GO:0009725);; Molecular Functi…	5.89239	7.51156	10.9873	16.2108	17.3815	19.0044
PB.12134.4	B3-ARF	AT4G30080	ARF16	Potri.008G039000	--	#N/A	Molecular Function: DNA binding (GO:0003677);; Molecular Function: sequence-specific DNA binding transcription factor activity (GO:0003700);; Cellular Component: nucleus (GO:0005634);; Biological Process: regulation of transcription, DNA-templated (GO:0006355);; Biological Process: pattern specification process (GO:0007389);; Biological Process: response to hormone (GO:0009725);; Molecular Functi…	1.62476	4.70612	5.04023	6.17688	7.37297	7.50041
PB.14150.7	B3-ARF	AT4G30080	ARF16	Potri.009G014800	--	#N/A	Molecular Function: DNA binding (GO:0003677);; Molecular Function: sequence-specific DNA binding transcription factor activity (GO:0003700);; Cellular Component: nucleus (GO:0005634);; Biological Process: regulation of transcription, DNA-templated (GO:0006355);; Biological Process: pattern specification process (GO:0007389);; Biological Process: auxin-activated signaling pathway (GO:0009734);; Bi…	0.512205	1.86646	2.08189	1.8556	2.13648	2.36978
Potri.010G223200.1.v3.0	B3-ARF	AT4G30080	ARF16	Potri.010G223200	--	#N/A	Molecular Function: DNA binding (GO:0003677);; Molecular Function: sequence-specific DNA binding transcription factor activity (GO:0003700);; Cellular Component: nucleus (GO:0005634);; Biological Process: regulation of transcription, DNA-templated (GO:0006355);; Biological Process: pattern specification process (GO:0007389);; Biological Process: response to hormone (GO:0009725);; Molecular Functi…	8.02595	14.0799	17.6941	20.2312	19.5194	17.6185
Potri.006G077800.1.v3.0	B3-ARF	AT1G19220	ARF19	Potri.006G077800	--	#N/A	Molecular Function: DNA binding (GO:0003677);; Cellular Component: nucleus (GO:0005634);; Biological Process: regulation of transcription, DNA-templated (GO:0006355);; Biological Process: auxin-activated signaling pathway (GO:0009734);; Molecular Function: protein dimerization activity (GO:0046983);;	17.0784	12.1771	14.5934	23.295	29.1824	31.4881
PB.23394.8	B3-ARF	AT1G19220	ARF19	Potri.018G145800	--	#N/A	Molecular Function: DNA binding (GO:0003677);; Cellular Component: nucleus (GO:0005634);; Biological Process: regulation of transcription, DNA-templated (GO:0006355);; Biological Process: auxin-activated signaling pathway (GO:0009734);; Molecular Function: protein dimerization activity (GO:0046983);;	8.35897	11.7227	13.5878	15.5925	21.8482	18.7127
PB.18001.6	B3-ARF	AT5G62000	ARF2	Potri.012G106100	--	#N/A	--	14.5002	7.98371	8.19589	8.15884	8.69527	7.52579
PB.21156.4	B3-ARF	AT5G62000	ARF2	Potri.015G105300	--	#N/A	Molecular Function: DNA binding (GO:0003677);; Cellular Component: nucleus (GO:0005634);; Biological Process: regulation of transcription, DNA-templated (GO:0006355);; Biological Process: negative regulation of cell proliferation (GO:0008285);; Biological Process: auxin-activated signaling pathway (GO:0009734);; Biological Process: positive regulation of flower development (GO:0009911);; Biologic…	2.44256	3.1769	2.22091	3.22433	6.02591	3.51545
Potri.009G011800.1.v3.0	B3-ARF	AT5G60450	ARF4	Potri.009G011800	--	#N/A	Molecular Function: DNA binding (GO:0003677);; Molecular Function: sequence-specific DNA binding transcription factor activity (GO:0003700);; Cellular Component: nucleus (GO:0005634);; Biological Process: regulation of transcription, DNA-templated (GO:0006355);; Biological Process: auxin-activated signaling pathway (GO:0009734);; Biological Process: vegetative phase change (GO:0010050);; Biologic…	45.9063	43.7797	28.4006	20.597	22.1356	21.4629
PB.1151.4	B3-ARF	AT1G30330	ARF6	Potri.001G358500	--	#N/A	Molecular Function: DNA binding (GO:0003677);; Cellular Component: nucleus (GO:0005634);; Biological Process: regulation of transcription, DNA-templated (GO:0006355);; Biological Process: auxin-activated signaling pathway (GO:0009734);; Biological Process: flower development (GO:0009908);; Molecular Function: protein dimerization activity (GO:0046983);;	9.30467	11.7697	9.93946	7.26956	6.2897	4.56171
Potri.002G055000.3.v3.0	B3-ARF	AT1G30330	ARF6	Potri.002G055000	--	#N/A	Molecular Function: DNA binding (GO:0003677);; Cellular Component: nucleus (GO:0005634);; Biological Process: regulation of transcription, DNA-templated (GO:0006355);; Biological Process: auxin-activated signaling pathway (GO:0009734);; Molecular Function: protein dimerization activity (GO:0046983);;	7.52113	10.2323	10.514	16.0903	15.9199	12.8651
Potri.011G091900.1.v3.0	B3-ARF	AT1G30330	ARF6	Potri.011G091900	--	#N/A	Molecular Function: DNA binding (GO:0003677);; Cellular Component: nucleus (GO:0005634);; Biological Process: regulation of transcription, DNA-templated (GO:0006355);; Biological Process: auxin-activated signaling pathway (GO:0009734);; Biological Process: flower development (GO:0009908);; Molecular Function: protein dimerization activity (GO:0046983);;	41.8488	47.8061	31.888	25.1398	19.4304	9.84873
PB.16574.6	B3-ARF	AT1G30330	ARF6	Potri.011G091900	--	#N/A	Molecular Function: DNA binding (GO:0003677);; Cellular Component: nucleus (GO:0005634);; Biological Process: regulation of transcription, DNA-templated (GO:0006355);; Biological Process: auxin-activated signaling pathway (GO:0009734);; Biological Process: flower development (GO:0009908);; Molecular Function: protein dimerization activity (GO:0046983);;	3.10386	5.04341	3.49132	2.33953	2.51233	1.8464
PB.6368.6	B3-ARF	AT5G37020	ARF8	Potri.004G078200	--	#N/A	Molecular Function: DNA binding (GO:0003677);; Cellular Component: nucleus (GO:0005634);; Biological Process: regulation of transcription, DNA-templated (GO:0006355);; Biological Process: auxin-activated signaling pathway (GO:0009734);; Molecular Function: protein dimerization activity (GO:0046983);;	26.2451	31.7744	24.1553	19.2898	16.7269	14.724
Potri.004G078200.1.v3.0	B3-ARF	AT5G37020	ARF8	Potri.004G078200	--	#N/A	Molecular Function: DNA binding (GO:0003677);; Cellular Component: nucleus (GO:0005634);; Biological Process: regulation of transcription, DNA-templated (GO:0006355);; Biological Process: auxin-activated signaling pathway (GO:0009734);; Molecular Function: protein dimerization activity (GO:0046983);;	19.8664	22.1763	15.6457	13.6543	10.839	10.7444
Potri.004G078200.3.v3.0	B3-ARF	AT5G37020	ARF8	Potri.004G078200	--	#N/A	Molecular Function: DNA binding (GO:0003677);; Cellular Component: nucleus (GO:0005634);; Biological Process: regulation of transcription, DNA-templated (GO:0006355);; Biological Process: auxin-activated signaling pathway (GO:0009734);; Molecular Function: protein dimerization activity (GO:0046983);;	8.62128	10.5404	9.12826	5.41223	5.57856	2.90239
PB.6971.18	B3-ARF	AT2G33860	ETT	Potri.004G050200	K14486|0|pop:POPTR_0004s04970g|POPTRDRAFT_713904; auxin response factor 3 family protein; K14486 auxin response factor (A)	#N/A	Molecular Function: DNA binding (GO:0003677);; Cellular Component: nucleus (GO:0005634);; Biological Process: regulation of transcription, DNA-templated (GO:0006355);; Biological Process: response to hormone (GO:0009725);;	3.44071	4.20972	6.72039	8.99132	11.2201	9.25422
Potri.005G236700.1.v3.0	B3-ARF	AT1G19850	MP	Potri.005G236700	K14486|0|pop:POPTR_0005s25800g|POPTRDRAFT_652033; hypothetical protein; K14486 auxin response factor (A)	#N/A	Molecular Function: DNA binding (GO:0003677);; Cellular Component: nucleus (GO:0005634);; Biological Process: regulation of transcription, DNA-templated (GO:0006355);; Biological Process: auxin-activated signaling pathway (GO:0009734);; Molecular Function: protein dimerization activity (GO:0046983);;	16.9048	8.233	8.75267	9.18516	11.106	12.17
Potri.006G138500.1.v3.0	B3-ARF	AT5G20730	NPH4	Potri.006G138500	--	#N/A	Molecular Function: DNA binding (GO:0003677);; Cellular Component: nucleus (GO:0005634);; Biological Process: regulation of transcription, DNA-templated (GO:0006355);; Biological Process: auxin-activated signaling pathway (GO:0009734);; Molecular Function: protein dimerization activity (GO:0046983);;	5.20644	8.27387	8.64895	5.89748	4.82258	3.85088
Potri.015G032800.2.v3.0	BBR-BPC	--	--	Potri.015G032800	--	#N/A	Biological Process: mRNA splicing, via spliceosome (GO:0000398);; Molecular Function: DNA binding (GO:0003677);; Molecular Function: sequence-specific DNA binding transcription factor activity (GO:0003700);; Cellular Component: spliceosomal complex (GO:0005681);; Biological Process: regulation of transcription, DNA-templated (GO:0006355);; Biological Process: cell wall macromolecule catabolic pro…	13.3892	6.5373	7.79878	5.45065	4.41532	6.12509
Potri.015G032900.1.v3.0	BBR-BPC	--	--	Potri.015G032900	--	#N/A	Biological Process: mRNA splicing, via spliceosome (GO:0000398);; Molecular Function: DNA binding (GO:0003677);; Molecular Function: sequence-specific DNA binding transcription factor activity (GO:0003700);; Cellular Component: spliceosomal complex (GO:0005681);; Biological Process: regulation of transcription, DNA-templated (GO:0006355);; Biological Process: cell wall macromolecule catabolic pro…	3.25201	1.83675	1.82581	0.57522	1.27779	2.29761
Potri.011G106800.1.v3.0	BES1	AT4G18890	BEH3	Potri.011G106800	--	#N/A	--	16.1154	8.13442	7.57257	8.33376	8.99278	7.66051
Potri.005G126400.4.v3.0	BES1	AT1G75080	BZR1	Potri.005G126400	K14503|3.02466e-170|pop:POPTR_0005s12790g|hypothetical protein; K14503 brassinosteroid resistant 1/2 (A)	#N/A	Cellular Component: vacuole (GO:0005773);;	10.4694	17.2004	20.7574	21.0133	27.5232	25.1899
Potri.007G030700.1.v3.0	BES1	AT1G75080	BZR1	Potri.007G030700	K14503|8.38853e-162|pop:POPTR_0007s12370g|POPTRDRAFT_719435; hypothetical protein; K14503 brassinosteroid resistant 1/2 (A)	#N/A	Cellular Component: vacuole (GO:0005773);;	46.0307	39.0656	30.6009	23.2498	20.34	19.1086
Potri.014G041600.1.v3.0	BES1	AT1G75080	BZR1	Potri.014G041600	K14503|2.50871e-172|pop:POPTR_0014s04110g|brassinazole-resistant 2 family protein; K14503 brassinosteroid resistant 1/2 (A)	#N/A	Molecular Function: DNA binding (GO:0003677);; Molecular Function: sequence-specific DNA binding transcription factor activity (GO:0003700);; Molecular Function: protein binding (GO:0005515);; Cellular Component: nucleus (GO:0005634);; Cellular Component: cytosol (GO:0005829);; Biological Process: brassinosteroid mediated signaling pathway (GO:0009742);; Biological Process: negative regulation of…	14.2777	24.2657	33.1952	28.2064	28.9451	28.9654
PB.19218.4	BES1	AT1G75080	BZR1	Potri.014G041600	K14503|6.36171e-171|pop:POPTR_0014s04110g|brassinazole-resistant 2 family protein; K14503 brassinosteroid resistant 1/2 (A)	#N/A	Molecular Function: DNA binding (GO:0003677);; Molecular Function: sequence-specific DNA binding transcription factor activity (GO:0003700);; Molecular Function: protein binding (GO:0005515);; Cellular Component: nucleus (GO:0005634);; Cellular Component: cytosol (GO:0005829);; Biological Process: brassinosteroid mediated signaling pathway (GO:0009742);; Biological Process: negative regulation of…	12.349	24.0177	29.7037	29.5805	27.6096	32.5326
Potri.003G128000.3.v3.0	bHLH	--	--	Potri.003G128000	--	#N/A	Biological Process: epidermal cell fate specification (GO:0009957);; Biological Process: trichome branching (GO:0010091);; Molecular Function: protein dimerization activity (GO:0046983);;	9.63179	4.81629	4.84022	4.13353	3.94608	4.19311
Potri.008G070800.1.v3.0	bHLH	--	--	Potri.008G070800	--	#N/A	Molecular Function: protein dimerization activity (GO:0046983);;	5.29099	12.4371	17.1167	21.576	24.9493	25.9863
Potri.010G186700.1.v3.0	bHLH	--	--	Potri.010G186700	--	#N/A	Molecular Function: protein dimerization activity (GO:0046983);;	8.43822	13.4398	15.1732	18.2037	19.9649	24.553
PB.17428.9	bHLH	--	--	Potri.012G065000	--	#N/A	Molecular Function: protein dimerization activity (GO:0046983);;	0.890631	4.90842	5.42511	3.72026	3.85601	2.48403
Potri.018G141700.1.v3.0	bHLH	--	--	Potri.018G141700	--	#N/A	Molecular Function: protein dimerization activity (GO:0046983);;	11.2387	19.5248	19.8971	13.3434	8.30747	7.16728
Potri.018G141800.1.v3.0	bHLH	--	--	Potri.018G141800	--	#N/A	Molecular Function: DNA binding (GO:0003677);; Molecular Function: sequence-specific DNA binding transcription factor activity (GO:0003700);; Biological Process: regulation of transcription, DNA-templated (GO:0006355);; Molecular Function: protein dimerization activity (GO:0046983);;	5.89331	20.1907	20.1687	15.3404	13.5282	12.2628
Potri.012G055700.1.v3.0	bHLH	AT1G73830	BEE3	Potri.012G055700	--	#N/A	Molecular Function: protein dimerization activity (GO:0046983);;	2.6777	17.842	23.55	18.3163	14.3726	11.5929
Potri.012G055700.2.v3.0	bHLH	AT1G73830	BEE3	Potri.012G055700	--	#N/A	Molecular Function: protein dimerization activity (GO:0046983);;	3.81974	18.0191	19.1934	15.0507	14.6142	10.1616
PB.1483.5	bHLH	AT1G51140	BHLH122	Potri.001G017300	--	#N/A	Molecular Function: DNA binding (GO:0003677);; Molecular Function: sequence-specific DNA binding transcription factor activity (GO:0003700);; Biological Process: regulation of transcription, DNA-templated (GO:0006355);; Molecular Function: protein dimerization activity (GO:0046983);; Biological Process: photoperiodism, flowering (GO:0048573);;	9.20807	14.0501	15.2394	19.5512	20.5971	20.7933
Potri.001G017300.2.v3.0	bHLH	AT1G51140	BHLH122	Potri.001G017300	--	#N/A	Molecular Function: binding (GO:0005488);;	0.350924	1.72976	2.20048	1.88687	1.27801	1.39089
PB.855.2	bHLH	AT1G51140	BHLH122	Potri.001G270000	--	#N/A	Molecular Function: protein dimerization activity (GO:0046983);;	2.4312	6.44343	9.07299	10.2307	10.4164	10.5391
Potri.003G207200.v3.0.new3	bHLH	AT1G51140	BHLH122	Potri.003G207200	--	#N/A	Molecular Function: DNA binding (GO:0003677);; Molecular Function: sequence-specific DNA binding transcription factor activity (GO:0003700);; Biological Process: regulation of transcription, DNA-templated (GO:0006355);; Molecular Function: protein dimerization activity (GO:0046983);; Biological Process: photoperiodism, flowering (GO:0048573);;	0.892342	1.36116	2.7551	3.22091	3.55105	3.20143
Potri.016G050500.1.v3.0	bHLH	AT2G42280	BHLH130	Potri.016G050500	--	#N/A	Molecular Function: binding (GO:0005488);;	1.93804	4.02146	7.65365	8.43746	7.59734	6.99999
PB.17997.1	bHLH	AT5G50915	BHLH137	Potri.012G104900	--	#N/A	--	11.8798	12.4473	14.7702	13.7669	10.3873	6.41382
Potri.006G057200.2.v3.0	bHLH	AT2G42300	BHLH48	Potri.006G057200	--	#N/A	--	13.1609	15.1117	17.1839	12.6541	8.57823	5.95767
Potri.016G051100.1.v3.0	bHLH	AT2G42300	BHLH48	Potri.016G051100	--	#N/A	--	20.9716	30.5481	31.1325	21.2389	11.5071	8.55538
Potri.002G108400.1.v3.0	bHLH	AT5G10570	BHLH61	Potri.002G108400	--	#N/A	Molecular Function: protein dimerization activity (GO:0046983);;	37.4322	23.7887	19.4383	15.708	13.8801	10.4937
PB.4268.1	bHLH	AT1G10120	BHLH74	Potri.002G114700	--	#N/A	Molecular Function: protein dimerization activity (GO:0046983);;	0.986675	4.51453	4.10202	4.08024	4.98533	3.97136
Potri.005G146500.1.v3.0	bHLH	AT1G10120	BHLH74	Potri.005G146500	--	#N/A	Molecular Function: protein dimerization activity (GO:0046983);;	11.3588	12.7128	11.3108	9.97592	7.52331	6.03198
Potri.002G235400.1.v3.0	bHLH	AT3G23690	BHLH77	Potri.002G235400	--	#N/A	Molecular Function: protein dimerization activity (GO:0046983);;	5.3345	8.41688	9.87606	10.7426	11.3347	12.2081
PB.19591.4	bHLH	AT3G23690	BHLH77	Potri.014G148900	--	#N/A	Molecular Function: protein dimerization activity (GO:0046983);;	0.483454	1.16682	2.01382	2.38011	2.27908	3.16395
Potri.015G048000.3.v3.0	bHLH	AT5G08130	BIM1	Potri.015G048000	--	#N/A	Molecular Function: protein dimerization activity (GO:0046983);;	1.86047	1.67177	1.71077	1.87128	0.375827	1.42072
Potri.009G117300.2.v3.0	bHLH	AT4G34530	CIB1	Potri.009G117300	--	#N/A	Molecular Function: protein dimerization activity (GO:0046983);;	4.05278	8.55276	13.9728	11.664	5.8117	5.03245
Potri.015G105200.1.v3.0	bHLH	AT3G26744	ICE1	Potri.015G105200	--	#N/A	Biological Process: guard mother cell differentiation (GO:0010444);; Molecular Function: protein dimerization activity (GO:0046983);; Biological Process: response to freezing (GO:0050826);;	23.8633	16.4174	13.3815	9.97719	8.50181	8.01519
Potri.005G001800.1.v3.0	bHLH	AT1G09530	PIF3	Potri.005G001800	K12126|0|pop:POPTR_0005s00360g|Phytochrome-interacting factor 3 family protein; K12126 phytochrome-interacting factor 3 (A)	#N/A	Biological Process: regulation of transcription, DNA-templated (GO:0006355);; Molecular Function: protein dimerization activity (GO:0046983);;	0.890489	1.66846	3.88521	3.8693	3.03754	4.26785
Potri.005G001800.2.v3.0	bHLH	AT1G09530	PIF3	Potri.005G001800	K12126|0|pop:POPTR_0005s00360g|Phytochrome-interacting factor 3 family protein; K12126 phytochrome-interacting factor 3 (A)	#N/A	Biological Process: regulation of transcription, DNA-templated (GO:0006355);; Molecular Function: protein dimerization activity (GO:0046983);;	1.93966	4.63607	5.50452	4.94574	2.05871	4.97236
Potri.002G252800.4.v3.0	bHLH	AT2G20180	PIL5	Potri.002G252800	--	#N/A	Biological Process: regulation of transcription, DNA-templated (GO:0006355);; Molecular Function: protein dimerization activity (GO:0046983);;	1.80146	10.3775	12.8649	11.9865	11.2275	9.12629
Potri.002G252800.7.v3.0	bHLH	AT2G20180	PIL5	Potri.002G252800	--	#N/A	Biological Process: regulation of transcription, DNA-templated (GO:0006355);; Molecular Function: protein dimerization activity (GO:0046983);;	0.603155	4.3378	5.78113	5.07977	4.03683	3.06178
PB.4703.4	bHLH	AT2G20180	PIL5	Potri.002G252800	--	#N/A	Biological Process: regulation of transcription, DNA-templated (GO:0006355);; Molecular Function: protein dimerization activity (GO:0046983);;	0.487089	2.61483	2.45038	1.36903	2.63234	2.16278
PB.4053.2	bHLH	AT3G59060	PIL6	Potri.002G055400	K16189|0|pop:POPTR_0002s05630g|POPTRDRAFT_710215; hypothetical protein; K16189 phytochrome-interacting factor 4 (A)	#N/A	--	2.67985	6.9591	6.83757	7.34601	7.65454	6.94571
Potri.002G055400.7.v3.0	bHLH	AT3G59060	PIL6	Potri.002G055400	K16189|0|pop:POPTR_0002s05630g|POPTRDRAFT_710215; hypothetical protein; K16189 phytochrome-interacting factor 4 (A)	#N/A	--	0.516031	2.37177	2.14816	1.77841	1.77883	3.30607
PB.8185.2	bHLH	AT3G59060	PIL6	Potri.005G207200	K16189|0|pop:POPTR_0005s22870g|POPTRDRAFT_651728; hypothetical protein; K16189 phytochrome-interacting factor 4 (A)	#N/A	--	3.78978	11.0749	12.2716	13.578	10.6456	8.67964
Potri.002G143300.1.v3.0	bHLH	AT4G00050	UNE10	Potri.002G143300	--	#N/A	Molecular Function: binding (GO:0005488);;	6.42675	13.7942	15.1659	14.7382	14.8805	13.6331
PB.3434.6	bHLH	AT4G00050	UNE10	Potri.002G143300	--	#N/A	Molecular Function: binding (GO:0005488);;	0.381767	2.11027	1.64928	1.46521	1.67443	2.02014
Potri.001G020200.1.v3.0	bZIP	--	--	Potri.001G020200	--	#N/A	Molecular Function: sequence-specific DNA binding transcription factor activity (GO:0003700);; Cellular Component: cytoplasm (GO:0005737);; Biological Process: regulation of transcription, DNA-templated (GO:0006355);; Biological Process: response to xenobiotic stimulus (GO:0009410);; Biological Process: endoplasmic reticulum unfolded protein response (GO:0030968);; Biological Process: hyperosmoti…	0.906037	2.04576	3.53368	4.65509	4.97311	4.77317
Potri.004G111100.1.v3.0	bZIP	--	--	Potri.004G111100	--	#N/A	Molecular Function: sequence-specific DNA binding transcription factor activity (GO:0003700);; Biological Process: regulation of transcription, DNA-templated (GO:0006355);; Molecular Function: sequence-specific DNA binding (GO:0043565);;	14.8058	34.9428	36.0639	44.8602	44.9551	48.1675
Potri.004G140600.6.v3.0	bZIP	--	--	Potri.004G140600	K14432|0|pop:POPTR_0004s14790g|abscisic acid responsive element-binding factor 1 family protein; K14432 ABA responsive element binding factor (A)	#N/A	Molecular Function: sequence-specific DNA binding transcription factor activity (GO:0003700);; Cellular Component: nucleus (GO:0005634);; Biological Process: regulation of transcription, DNA-templated (GO:0006355);; Biological Process: response to water deprivation (GO:0009414);; Biological Process: response to salt stress (GO:0009651);; Biological Process: abscisic acid-activated signaling pathw…	5.80111	9.22581	11.3923	11.7712	15.0459	13.9194
PB.18234.10	bZIP	--	--	Potri.013G040700	--	#N/A	Molecular Function: binding (GO:0005488);;	1.31148	2.82955	2.46412	4.18225	3.22195	5.06495
PB.22445.1	bZIP	--	--	Potri.017G106700	--	#N/A	Molecular Function: sequence-specific DNA binding transcription factor activity (GO:0003700);; Biological Process: regulation of transcription, DNA-templated (GO:0006355);; Molecular Function: sequence-specific DNA binding (GO:0043565);;	1.28059	11.2304	13.5137	16.3213	17.6265	19.4488
PB.14429.51	bZIP	AT1G49720	ABF1	Potri.009G101200	K14432|0|pop:POPTR_0009s10400g|POPTRDRAFT_767577; hypothetical protein; K14432 ABA responsive element binding factor (A)	#N/A	Molecular Function: sequence-specific DNA binding transcription factor activity (GO:0003700);; Cellular Component: nucleus (GO:0005634);; Biological Process: regulation of transcription, DNA-templated (GO:0006355);; Biological Process: response to water deprivation (GO:0009414);; Biological Process: response to salt stress (GO:0009651);; Biological Process: abscisic acid-activated signaling pathw…	11.0274	23.894	28.0774	35.7329	40.5319	35.3154
PB.14429.25	bZIP	AT1G49720	ABF1	Potri.009G101200	K14432|0|pop:POPTR_0009s10400g|POPTRDRAFT_767577; hypothetical protein; K14432 ABA responsive element binding factor (A)	#N/A	Molecular Function: sequence-specific DNA binding transcription factor activity (GO:0003700);; Cellular Component: nucleus (GO:0005634);; Biological Process: regulation of transcription, DNA-templated (GO:0006355);; Biological Process: response to water deprivation (GO:0009414);; Biological Process: response to salt stress (GO:0009651);; Biological Process: abscisic acid-activated signaling pathw…	2.79825	4.67252	5.36898	7.83065	8.46846	5.73129
Potri.005G082000.2.v3.0	bZIP	AT5G65210	TGA1	Potri.005G082000	K14431|0|pop:POPTR_0005s08370g|POPTRDRAFT_863058; TGA-type basic leucine zipper protein TGA1.1; K14431 transcription factor TGA (A)	#N/A	Molecular Function: sequence-specific DNA binding transcription factor activity (GO:0003700);; Cellular Component: nucleus (GO:0005634);; Biological Process: regulation of transcription, DNA-templated (GO:0006355);; Biological Process: response to cold (GO:0009409);; Biological Process: defense response to bacterium (GO:0042742);; Molecular Function: sequence-specific DNA binding (GO:0043565);;	1.50036	2.11604	3.17506	3.60247	5.70526	4.119
Potri.007G085700.2.v3.0	bZIP	AT5G65210	TGA1	Potri.007G085700	K14431|0|pop:POPTR_0007s06180g|POPTRDRAFT_1082653; TGA-type basic leucine zipper protein TGA1.1; K14431 transcription factor TGA (A)	#N/A	Molecular Function: sequence-specific DNA binding transcription factor activity (GO:0003700);; Cellular Component: nucleus (GO:0005634);; Biological Process: regulation of transcription, DNA-templated (GO:0006355);; Biological Process: response to cold (GO:0009409);; Biological Process: defense response to bacterium (GO:0042742);; Molecular Function: sequence-specific DNA binding (GO:0043565);;	2.2476	3.4353	4.69959	7.81314	8.26959	7.75442
PB.4176.4	bZIP	AT1G22070	TGA3	Potri.002G090700	K14431|0|pop:POPTR_0002s09130g|POPTRDRAFT_830210; Transcription factor TGA7 family protein; K14431 transcription factor TGA (A)	#N/A	Molecular Function: sequence-specific DNA binding transcription factor activity (GO:0003700);; Biological Process: regulation of transcription, DNA-templated (GO:0006355);; Biological Process: systemic acquired resistance, salicylic acid mediated signaling pathway (GO:0009862);; Biological Process: defense response to bacterium (GO:0042742);; Molecular Function: sequence-specific DNA binding (GO:…	7.49148	11.27	19.4452	19.9456	19.884	20.2978
Potri.002G090700.2.v3.0	bZIP	AT1G22070	TGA3	Potri.002G090700	K14431|0|pop:POPTR_0002s09130g|POPTRDRAFT_830210; Transcription factor TGA7 family protein; K14431 transcription factor TGA (A)	#N/A	Molecular Function: sequence-specific DNA binding transcription factor activity (GO:0003700);; Biological Process: regulation of transcription, DNA-templated (GO:0006355);; Biological Process: systemic acquired resistance, salicylic acid mediated signaling pathway (GO:0009862);; Biological Process: defense response to bacterium (GO:0042742);; Molecular Function: sequence-specific DNA binding (GO:…	5.81158	7.32204	10.8771	17.2701	18.1432	18.1102
PB.4176.2	bZIP	AT1G22070	TGA3	Potri.002G090700	K14431|7.39471e-144|pop:POPTR_0002s09130g|POPTRDRAFT_830210; Transcription factor TGA7 family protein; K14431 transcription factor TGA (A)	#N/A	Molecular Function: sequence-specific DNA binding transcription factor activity (GO:0003700);; Biological Process: regulation of transcription, DNA-templated (GO:0006355);; Biological Process: systemic acquired resistance, salicylic acid mediated signaling pathway (GO:0009862);; Biological Process: defense response to bacterium (GO:0042742);; Molecular Function: sequence-specific DNA binding (GO:…	0.90022	2.70419	4.26445	4.41619	5.95094	5.64069
PB.6065.4	bZIP	AT3G12250	TGA6	Potri.003G194600	K14431|0|pop:POPTR_0003s19410g|POPTRDRAFT_712010; hypothetical protein; K14431 transcription factor TGA (A)	#N/A	Molecular Function: sequence-specific DNA binding transcription factor activity (GO:0003700);; Biological Process: regulation of transcription, DNA-templated (GO:0006355);; Molecular Function: sequence-specific DNA binding (GO:0043565);;	3.62905	3.42961	5.81991	8.67969	9.41766	8.66729
Potri.002G208100.3.v3.0	C2C2-CO-like	AT2G47890	--	Potri.002G208100	--	#N/A	Biological Process: organic substance biosynthetic process (GO:1901576);;	2.36789	4.31322	5.04403	5.34168	6.6903	9.20205
Potri.T094400.1.v3.0	C2C2-CO-like	--	--	Potri.T094400	--	#N/A	Cellular Component: intracellular (GO:0005622);; Molecular Function: zinc ion binding (GO:0008270);; Biological Process: cellular process (GO:0009987);;	16.9403	12.5989	10.7018	9.98139	8.49976	7.17311
Potri.017G107500.1.v3.0	C2C2-CO-like	AT5G15850	COL1	Potri.017G107500	--	#N/A	Molecular Function: DNA binding (GO:0003677);; Molecular Function: sequence-specific DNA binding transcription factor activity (GO:0003700);; Cellular Component: nucleus (GO:0005634);; Biological Process: regulation of transcription, DNA-templated (GO:0006355);; Biological Process: circadian rhythm (GO:0007623);; Molecular Function: zinc ion binding (GO:0008270);; Biological Process: regulation o…	0.288792	1.67231	1.87182	1.30414	1.62279	2.39173
Potri.010G125100.1.v3.0	C2C2-CO-like	AT1G68520	COL6	Potri.010G125100	--	#N/A	Cellular Component: intracellular (GO:0005622);; Molecular Function: zinc ion binding (GO:0008270);; Cellular Component: membrane (GO:0016020);;	18.9119	13.4722	11.7764	20.304	25.7531	29.8304
PB.6266.1	C2C2-Dof	--	--	Potri.004G046100	--	#N/A	Molecular Function: DNA binding (GO:0003677);; Biological Process: regulation of transcription, DNA-templated (GO:0006355);;	1.91826	1.13621	2.456	2.28307	4.99191	3.29166
PB.6266.6	C2C2-Dof	--	--	Potri.004G046100	--	#N/A	Molecular Function: DNA binding (GO:0003677);; Biological Process: regulation of transcription, DNA-templated (GO:0006355);;	0.661895	2.23265	2.87843	3.25485	2.4765	3.90552
Potri.011G047500.1.v3.0	C2C2-Dof	--	--	Potri.011G047500	--	#N/A	Molecular Function: DNA binding (GO:0003677);; Biological Process: regulation of transcription, DNA-templated (GO:0006355);;	5.66171	8.55225	12.0795	15.3918	16.6625	18.6578
Potri.008G087800.1.v3.0	C2C2-Dof	AT5G39660	CDF2	Potri.008G087800	--	#N/A	--	5.24056	12.8095	11.3989	10.6748	11.1439	12.2915
PB.18322.2	C2C2-Dof	AT5G39660	CDF2	Potri.013G066700	--	#N/A	Molecular Function: DNA binding (GO:0003677);; Biological Process: regulation of transcription, DNA-templated (GO:0006355);;	4.09901	4.39422	5.21926	7.75322	8.77184	10.4787
PB.3554.1	C2C2-Dof	AT2G46590	DAG2	Potri.002G174300	--	#N/A	Molecular Function: DNA binding (GO:0003677);; Cellular Component: nucleus (GO:0005634);; Biological Process: regulation of transcription, DNA-templated (GO:0006355);; Biological Process: response to cold (GO:0009409);; Biological Process: response to red or far red light (GO:0009639);; Biological Process: seed germination (GO:0009845);;	4.37424	7.79267	11.2087	11.4902	12.8636	15.2907
PB.3554.4	C2C2-Dof	AT2G46590	DAG2	Potri.002G174300	--	#N/A	Molecular Function: DNA binding (GO:0003677);; Cellular Component: nucleus (GO:0005634);; Biological Process: regulation of transcription, DNA-templated (GO:0006355);; Biological Process: response to cold (GO:0009409);; Biological Process: response to red or far red light (GO:0009639);; Biological Process: seed germination (GO:0009845);;	1.40435	4.53363	6.87303	8.74065	8.85246	9.63899
Potri.002G174300.1.v3.0	C2C2-Dof	AT2G46590	DAG2	Potri.002G174300	--	#N/A	Molecular Function: DNA binding (GO:0003677);; Cellular Component: nucleus (GO:0005634);; Biological Process: regulation of transcription, DNA-templated (GO:0006355);; Biological Process: response to cold (GO:0009409);; Biological Process: response to red or far red light (GO:0009639);; Biological Process: seed germination (GO:0009845);;	1.45126	3.61535	4.01061	4.4346	4.54415	6.1214
Potri.003G144500.1.v3.0	C2C2-Dof	AT2G46590	DAG2	Potri.003G144500	--	#N/A	Molecular Function: DNA binding (GO:0003677);; Biological Process: regulation of transcription, DNA-templated (GO:0006355);;	6.14158	13.5122	16.0847	17.3824	17.4104	18.7851
Potri.014G100900.1.v3.0	C2C2-Dof	AT2G46590	DAG2	Potri.014G100900	--	#N/A	Molecular Function: DNA binding (GO:0003677);; Cellular Component: nucleus (GO:0005634);; Biological Process: regulation of transcription, DNA-templated (GO:0006355);; Biological Process: response to cold (GO:0009409);; Biological Process: response to red or far red light (GO:0009639);; Biological Process: seed germination (GO:0009845);;	0.425856	1.20703	2.5576	2.12038	2.43389	2.89205
PB.20865.1	C2C2-Dof	AT2G46590	DAG2	Potri.015G009300	--	#N/A	Molecular Function: DNA binding (GO:0003677);; Biological Process: regulation of transcription, DNA-templated (GO:0006355);;	11.3936	18.2771	19.4551	26.2531	25.7313	26.0302
Potri.012G081300.1.v3.0	C2C2-Dof	AT1G28310	DOF1.4	Potri.012G081300	--	#N/A	Molecular Function: DNA binding (GO:0003677);; Molecular Function: sequence-specific DNA binding transcription factor activity (GO:0003700);; Molecular Function: zinc ion binding (GO:0008270);; Biological Process: procambium histogenesis (GO:0010067);; Biological Process: phloem or xylem histogenesis (GO:0010087);; Biological Process: positive regulation of transcription, DNA-templated (GO:004589…	13.4364	20.8072	17.1901	14.2229	11.9642	10.2538
PB.7934.1	C2C2-Dof	AT1G47655	DOF1.6	Potri.005G134200	--	#N/A	Molecular Function: DNA binding (GO:0003677);; Biological Process: regulation of transcription, DNA-templated (GO:0006355);;	4.31627	10.7744	16.8625	20.224	23.1276	22.1439
PB.6940.1	C2C2-Dof	AT5G02460	DOF5.1	Potri.004G038800	--	#N/A	Molecular Function: DNA binding (GO:0003677);; Biological Process: regulation of transcription, DNA-templated (GO:0006355);;	6.24905	20.3953	20.6477	16.1853	15.3949	13.6488
Potri.005G131600.1.v3.0	C2C2-Dof	AT3G50410	OBP1	Potri.005G131600	--	#N/A	Molecular Function: DNA binding (GO:0003677);; Biological Process: regulation of transcription, DNA-templated (GO:0006355);;	22.0938	9.59462	12.075	18.8544	22.284	26.6842
Potri.001G053500.1.v3.0	C2C2-GATA	--	--	Potri.001G053500	--	#N/A	Molecular Function: sequence-specific DNA binding transcription factor activity (GO:0003700);; Biological Process: regulation of transcription, DNA-templated (GO:0006355);; Molecular Function: zinc ion binding (GO:0008270);; Molecular Function: sequence-specific DNA binding (GO:0043565);;	17.8583	12.9174	10.498	9.65541	8.22358	9.31516
Potri.003G174800.2.v3.0	C2C2-GATA	--	--	Potri.003G174800	--	#N/A	Molecular Function: sequence-specific DNA binding transcription factor activity (GO:0003700);; Biological Process: regulation of transcription, DNA-templated (GO:0006355);; Molecular Function: zinc ion binding (GO:0008270);; Molecular Function: sequence-specific DNA binding (GO:0043565);;	5.30874	4.22508	5.3082	2.9234	1.61351	1.52936
Potri.004G161500.1.v3.0	C2C2-GATA	--	--	Potri.004G161500	--	#N/A	Molecular Function: binding (GO:0005488);;	13.0723	26.5907	30.403	34.2429	32.9836	34.7627
Potri.013G059600.1.v3.0	C2C2-GATA	--	--	Potri.013G059600	--	#N/A	--	29.9555	17.5068	16.7699	14.0252	13.7711	14.4452
Potri.014G124400.1.v3.0	C2C2-GATA	--	--	Potri.014G124400	--	#N/A	Molecular Function: sequence-specific DNA binding transcription factor activity (GO:0003700);; Biological Process: regulation of transcription, DNA-templated (GO:0006355);; Molecular Function: zinc ion binding (GO:0008270);; Molecular Function: sequence-specific DNA binding (GO:0043565);;	31.6625	17.5367	15.1544	13.8111	11.6446	12.2186
Potri.019G033000.1.v3.0	C2C2-GATA	--	--	Potri.019G033000	--	#N/A	--	18.8062	19.6939	13.7787	9.84637	9.50573	8.52284
Potri.008G038900.3.v3.0	C2C2-GATA	AT3G54810	BME3-ZF	Potri.008G038900	--	#N/A	Molecular Function: sequence-specific DNA binding transcription factor activity (GO:0003700);; Cellular Component: nucleus (GO:0005634);; Molecular Function: zinc ion binding (GO:0008270);; Molecular Function: sequence-specific DNA binding (GO:0043565);; Biological Process: positive regulation of transcription, DNA-templated (GO:0045893);;	2.5449	12.5275	11.5309	10.4342	13.3799	9.91603
Potri.002G142800.1.v3.0	C2C2-GATA	AT3G60530	GATA4	Potri.002G142800	--	#N/A	Molecular Function: sequence-specific DNA binding transcription factor activity (GO:0003700);; Cellular Component: nucleus (GO:0005634);; Molecular Function: zinc ion binding (GO:0008270);; Molecular Function: sequence-specific DNA binding (GO:0043565);; Biological Process: positive regulation of transcription, DNA-templated (GO:0045893);;	24.9335	11.4978	12.101	11.3186	12.7409	13.0691
PB.8733.1	C2C2-GATA	AT3G51080	GATA6	Potri.005G117600	--	#N/A	Molecular Function: binding (GO:0005488);;	9.09148	5.34562	3.07372	2.83468	3.93214	4.23255
Potri.003G090300.1.v3.0	C2C2-LSD	AT1G32540	LOL1	Potri.003G090300	--	#N/A	--	28.6031	41.9374	30.0527	22.282	19.4874	16.4182
Potri.001G249900.1.v3.0	C2H2	AT2G29660	--	Potri.001G249900	--	#N/A	Molecular Function: nucleic acid binding (GO:0003676);; Molecular Function: sequence-specific DNA binding transcription factor activity (GO:0003700);; Molecular Function: NAD+ ADP-ribosyltransferase activity (GO:0003950);; Cellular Component: intracellular (GO:0005622);; Biological Process: regulation of transcription, DNA-templated (GO:0006355);; Molecular Function: zinc ion binding (GO:0008270)…	32.0238	65.8031	70.209	76.018	79.9963	82.8075
Potri.004G084100.2.v3.0	C2H2	--	--	Potri.004G084100	--	#N/A	Molecular Function: metal ion binding (GO:0046872);;	2.37237	7.94329	8.81455	9.98798	9.68333	9.49949
Potri.005G238300.1.v3.0	C2H2	AT1G75710	--	Potri.005G238300	--	#N/A	Molecular Function: nucleic acid binding (GO:0003676);; Molecular Function: sequence-specific DNA binding transcription factor activity (GO:0003700);; Molecular Function: NAD+ ADP-ribosyltransferase activity (GO:0003950);; Cellular Component: intracellular (GO:0005622);; Biological Process: regulation of transcription, DNA-templated (GO:0006355);; Molecular Function: zinc ion binding (GO:0008270)…	35.6128	22.1355	23.3246	18.981	16.5808	15.0116
Potri.008G142500.1.v3.0	C2H2	AT1G14580	--	Potri.008G142500	--	#N/A	Molecular Function: nucleic acid binding (GO:0003676);; Molecular Function: metal ion binding (GO:0046872);;	2.65933	5.15763	7.69405	5.64846	3.52474	4.09245
PB.13680.1	C2H2	AT2G29660	--	Potri.009G043900	--	#N/A	Molecular Function: nucleic acid binding (GO:0003676);; Molecular Function: sequence-specific DNA binding transcription factor activity (GO:0003700);; Molecular Function: NAD+ ADP-ribosyltransferase activity (GO:0003950);; Cellular Component: intracellular (GO:0005622);; Biological Process: regulation of transcription, DNA-templated (GO:0006355);; Molecular Function: zinc ion binding (GO:0008270)…	41.9571	38.242	32.1544	23.0191	18.3576	17.5697
Potri.009G149400.2.v3.0	C2H2	--	--	Potri.009G149400	--	#N/A	Cellular Component: nucleolus (GO:0005730);; Biological Process: response to stress (GO:0006950);; Biological Process: DNA mediated transformation (GO:0009294);; Biological Process: response to abiotic stimulus (GO:0009628);; Biological Process: polarity specification of adaxial/abaxial axis (GO:0009944);; Molecular Function: metal ion binding (GO:0046872);; Biological Process: response to oxygen…	125.048	75.6925	77.9106	73.6521	67.1745	70.7079
Potri.014G146200.1.v3.0	C2H2	--	--	Potri.014G146200	--	#N/A	--	36.0572	26.5004	20.7395	15.5214	13.2882	12.8942
PB.22924.2	C2H2	--	--	Potri.017G134800	--	#N/A	Molecular Function: metal ion binding (GO:0046872);;	4.0341	6.26592	9.22615	12.0725	14.826	14.8966
Potri.006G129300.1.v3.0	C2H2	AT3G13810	AtIDD11	Potri.006G129300	--	#N/A	Molecular Function: nucleic acid binding (GO:0003676);; Biological Process: tissue development (GO:0009888);; Biological Process: single-organism cellular process (GO:0044763);; Molecular Function: metal ion binding (GO:0046872);; Biological Process: root development (GO:0048364);; Biological Process: regulation of cellular process (GO:0050794);;	21.0973	15.1933	15.1084	13.1001	10.9015	11.1577
Potri.016G088500.1.v3.0	C2H2	AT3G13810	AtIDD11	Potri.016G088500	--	#N/A	Biological Process: tissue development (GO:0009888);; Biological Process: single-organism cellular process (GO:0044763);; Molecular Function: metal ion binding (GO:0046872);; Biological Process: root development (GO:0048364);; Biological Process: regulation of cellular process (GO:0050794);;	13.4335	6.1906	4.87112	6.32672	6.43758	6.26712
PB.23122.2	C2H2	AT3G13810	AtIDD11	Potri.018G052200	--	#N/A	Molecular Function: binding (GO:0005488);;	2.78865	5.01382	4.80274	5.37308	7.08802	10.2782
Potri.002G048000.1.v3.0	C2H2	AT4G02670	AtIDD12	Potri.002G048000	--	#N/A	Molecular Function: binding (GO:0005488);;	7.98726	2.64366	3.36469	3.53437	4.47963	5.40578
Potri.005G215100.1.v3.0	C2H2	AT4G02670	AtIDD12	Potri.005G215100	--	#N/A	Molecular Function: binding (GO:0005488);;	11.945	7.45894	5.43259	5.36548	5.73996	5.54188
Potri.005G027200.1.v3.0	C2H2	AT1G55110	AtIDD7	Potri.005G027200	--	#N/A	Molecular Function: nucleic acid binding (GO:0003676);; Molecular Function: metal ion binding (GO:0046872);;	12.5554	5.61352	6.57873	10.3134	13.1372	13.6075
Potri.016G052700.1.v3.0	C2H2	AT3G57670	NTT	Potri.016G052700	--	#N/A	Molecular Function: nucleic acid binding (GO:0003676);; Cellular Component: nucleus (GO:0005634);; Biological Process: pollen tube growth (GO:0009860);; Molecular Function: metal ion binding (GO:0046872);;	4.1836	7.26768	7.83958	9.00404	12.0542	13.2387
Potri.012G092400.1.v3.0	C2H2	AT3G48430	REF6	Potri.012G092400	--	#N/A	Cellular Component: nucleus (GO:0005634);; Biological Process: response to brassinosteroid (GO:0009741);; Biological Process: unidimensional cell growth (GO:0009826);; Biological Process: vegetative to reproductive phase transition of meristem (GO:0010228);; Biological Process: histone H3-K9 demethylation (GO:0033169);; Biological Process: negative regulation of histone acetylation (GO:0035067);;…	12.7396	9.43365	7.56214	6.18944	5.80199	5.29493
Potri.012G040200.1.v3.0	C2H2	AT2G01940	SGR5	Potri.012G040200	--	#N/A	Molecular Function: nucleic acid binding (GO:0003676);; Molecular Function: metal ion binding (GO:0046872);;	7.94426	14.6106	18.0917	17.3125	15.1028	13.8407
Potri.015G033100.1.v3.0	C2H2	AT2G01940	SGR5	Potri.015G033100	--	#N/A	Molecular Function: nucleic acid binding (GO:0003676);; Molecular Function: metal ion binding (GO:0046872);;	13.4729	42.2833	59.3008	65.8699	57.779	54.8041
PB.20923.2	C2H2	AT2G01940	SGR5	Potri.015G033100	--	#N/A	Molecular Function: nucleic acid binding (GO:0003676);; Molecular Function: metal ion binding (GO:0046872);;	1.2714	5.65211	8.21684	8.78831	7.50163	6.4212
Potri.001G013200.1.v3.0	C3H	AT3G12130	--	Potri.001G013200	--	#N/A	Molecular Function: RNA binding (GO:0003723);; Molecular Function: metal ion binding (GO:0046872);;	38.0475	24.057	19.9452	19.0986	19.3253	18.0797
PB.845.1	C3H	AT5G12850	--	Potri.001G266700	--	#N/A	Cellular Component: cytoplasm (GO:0005737);; Molecular Function: metal ion binding (GO:0046872);;	61.6529	33.8019	29.1472	29.4929	28.4993	26.0386
PB.8121.2	C3H	AT1G43670	--	Potri.005G191400	K03841|1.42929e-179|pop:POPTR_0005s21360g|POPTRDRAFT_714722; fructose-1 family protein; K03841 fructose-1,6-bisphosphatase I [EC:3.1.3.11] (A)	#N/A	Cellular Component: nucleus (GO:0005634);; Cellular Component: cytosol (GO:0005829);; Biological Process: starch catabolic process (GO:0005983);; Biological Process: sucrose biosynthetic process (GO:0005986);; Biological Process: fructose metabolic process (GO:0006000);; Biological Process: response to abscisic acid (GO:0009737);; Biological Process: response to fructose (GO:0009750);; Biological…	2.52898	5.58908	8.11543	8.87877	10.3815	11.3237
Potri.007G107800.2.v3.0	C3H	--	--	Potri.007G107800	--	#N/A	--	10.9145	8.03962	5.22513	8.67732	6.84167	7.13919
Potri.009G061000.3.v3.0	C3H	AT5G12850	--	Potri.009G061000	--	#N/A	Cellular Component: cytoplasm (GO:0005737);; Molecular Function: metal ion binding (GO:0046872);;	15.9118	9.17655	6.41289	8.09487	7.23816	7.64504
PB.19627.7	C3H	--	--	Potri.014G159500	--	#N/A	Molecular Function: metal ion binding (GO:0046872);;	2.8372	5.74712	7.02687	7.87115	7.46918	6.74964
Potri.018G058600.v3.0.new1	C3H	AT4G29190	--	Potri.018G058600	--	#N/A	Cellular Component: nucleus (GO:0005634);; Cellular Component: plasma membrane (GO:0005886);; Biological Process: response to oxidative stress (GO:0006979);; Biological Process: jasmonic acid mediated signaling pathway (GO:0009867);; Biological Process: leaf senescence (GO:0010150);; Molecular Function: metal ion binding (GO:0046872);;	95.8637	115.971	140.661	166.547	201.233	239.796
Potri.004G172600.1.v3.0	CSD	--	--	Potri.004G172600	--	#N/A	Molecular Function: DNA binding (GO:0003677);; Biological Process: regulation of transcription, DNA-templated (GO:0006355);; Molecular Function: zinc ion binding (GO:0008270);;	305.868	140.554	135.161	120.072	116.836	111.825
Potri.018G033000.1.v3.0	DBP	AT2G25620	AtDBP1	Potri.018G033000	K14803|0|pop:POPTR_0018s01230g|POPTRDRAFT_260903; hypothetical protein; K14803 protein phosphatase 2C homolog 2/3 [EC:3.1.3.16] (A)	#N/A	Molecular Function: protein serine/threonine phosphatase activity (GO:0004722);; Biological Process: protein dephosphorylation (GO:0006470);; Cellular Component: protein serine/threonine phosphatase complex (GO:0008287);; Molecular Function: metal ion binding (GO:0046872);; Biological Process: regulation of defense response to virus (GO:0050688);;	9.93392	6.68555	5.63071	4.14541	3.86058	3.3559
Potri.016G093200.v3.0.new2	E2F-DP	AT5G03415	DPB	Potri.016G093200	K04683|0|pop:POPTR_0016s09640g|POPTRDRAFT_576733; hypothetical protein; K04683 transcription factor Dp-1 (A)	#N/A	Molecular Function: DNA binding (GO:0003677);; Molecular Function: sequence-specific DNA binding transcription factor activity (GO:0003700);; Cellular Component: nucleus (GO:0005634);; Cellular Component: transcription factor complex (GO:0005667);; Cellular Component: cytoplasm (GO:0005737);; Biological Process: regulation of transcription, DNA-templated (GO:0006355);; Biological Process: DNA end…	3.00341	2.35913	2.87836	1.38048	0.526748	3.53192
PB.14620.4	EIL	AT3G20770	EIN3	Potri.009G159200	K14514|0|pop:POPTR_0009s16080g|POPTRDRAFT_556850; EIN3-like family protein; K14514 ethylene-insensitive protein 3 (A)	#N/A	Molecular Function: DNA binding (GO:0003677);; Molecular Function: sequence-specific DNA binding transcription factor activity (GO:0003700);; Cellular Component: nucleus (GO:0005634);; Biological Process: regulation of transcription, DNA-templated (GO:0006355);; Biological Process: response to ethylene (GO:0009723);; Biological Process: defense response to bacterium (GO:0042742);;	5.65124	14.2896	12.7257	15.5255	17.9311	15.4659
Potri.010G247500.3.v3.0	EIL	AT3G20770	EIN3	Potri.010G247500	K14514|0|pop:POPTR_0010s25370g|POPTRDRAFT_770723; EIN3-like family protein; K14514 ethylene-insensitive protein 3 (A)	#N/A	Molecular Function: sequence-specific DNA binding transcription factor activity (GO:0003700);; Cellular Component: nucleus (GO:0005634);; Biological Process: regulation of transcription, DNA-templated (GO:0006355);;	33.2385	62.1558	85.83	109.995	120.285	116.872
PB.16345.4	EIL	AT3G20770	EIN3	Potri.010G247500	K14514|0|pop:POPTR_0010s25370g|POPTRDRAFT_770723; EIN3-like family protein; K14514 ethylene-insensitive protein 3 (A)	#N/A	Molecular Function: sequence-specific DNA binding transcription factor activity (GO:0003700);; Cellular Component: nucleus (GO:0005634);; Biological Process: regulation of transcription, DNA-templated (GO:0006355);;	0.471214	0.858737	1.5891	2.15178	1.64794	1.86153
Potri.014G167000.2.v3.0	FAR1	AT5G28530	FRS10	Potri.014G167000	--	#N/A	Molecular Function: zinc ion binding (GO:0008270);; Biological Process: response to red or far red light (GO:0009639);;	1.08782	3.03187	3.11332	5.00752	3.28646	4.10266
PB.20255.3	FAR1	AT5G28530	FRS10	Potri.014G167000	--	#N/A	Molecular Function: zinc ion binding (GO:0008270);; Biological Process: response to red or far red light (GO:0009639);;	0.30478	1.38467	1.48878	1.67227	1.95344	2.36077
PB.1922.6	GARP-ARR-B	--	--	Potri.001G146200	--	#N/A	Molecular Function: binding (GO:0005488);; Biological Process: signal transduction (GO:0007165);;	26.169	23.9472	15.6798	14.1967	12.3516	14.0954
Potri.001G146200.16.v3.0	GARP-ARR-B	--	--	Potri.001G146200	--	#N/A	Molecular Function: binding (GO:0005488);; Biological Process: signal transduction (GO:0007165);;	7.92827	2.8635	3.81299	4.33892	4.7169	3.24304
PB.1922.58	GARP-ARR-B	--	--	Potri.001G146200	--	#N/A	Molecular Function: binding (GO:0005488);; Biological Process: signal transduction (GO:0007165);;	3.63804	2.20673	1.68027	1.93842	0.839637	1.3614
PB.1922.54	GARP-ARR-B	--	--	Potri.001G146200	--	#N/A	Molecular Function: binding (GO:0005488);; Biological Process: signal transduction (GO:0007165);;	4.0676	2.9718	1.86105	3.37235	6.33945	5.24764
PB.1922.48	GARP-ARR-B	--	--	Potri.001G146200	--	#N/A	Molecular Function: binding (GO:0005488);; Biological Process: signal transduction (GO:0007165);;	0.218607	1.05799	1.08503	1.58634	1.05232	1.71812
Potri.018G111300.1.v3.0	GARP-ARR-B	--	--	Potri.018G111300	K14491|0|pop:POPTR_0018s11960g|POPTRDRAFT_825974; hypothetical protein; K14491 two-component response regulator ARR-B family (A)	#N/A	Molecular Function: phosphorelay response regulator activity (GO:0000156);; Biological Process: phosphorelay signal transduction system (GO:0000160);; Molecular Function: DNA binding (GO:0003677);; Molecular Function: chromatin binding (GO:0003682);; Biological Process: regulation of transcription, DNA-templated (GO:0006355);; Molecular Function: kinase activity (GO:0016301);; Biological Process:…	7.84886	9.06081	7.83653	4.76537	2.64612	2.40966
PB.764.1	GARP-G2-like	--	--	Potri.001G243600	--	#N/A	Molecular Function: binding (GO:0005488);;	2.13295	2.6723	3.79824	5.07562	5.90576	5.7809
Potri.001G243600.1.v3.0	GARP-G2-like	--	--	Potri.001G243600	--	#N/A	Molecular Function: binding (GO:0005488);;	2.12213	3.65614	5.17177	6.59145	6.89305	7.04626
Potri.004G144800.1.v3.0	GARP-G2-like	AT4G37180	--	Potri.004G144800	--	#N/A	Molecular Function: DNA binding (GO:0003677);; Molecular Function: chromatin binding (GO:0003682);;	5.15807	17.7123	26.8355	30.0389	28.9667	26.56
Potri.005G134600.1.v3.0	GARP-G2-like	--	--	Potri.005G134600	--	#N/A	Molecular Function: DNA binding (GO:0003677);; Molecular Function: chromatin binding (GO:0003682);;	15.9887	39.7145	49.0062	57.4227	63.2831	61.3638
PB.7936.7	GARP-G2-like	--	--	Potri.005G134600	--	#N/A	Molecular Function: binding (GO:0005488);;	4.48926	13.3114	22.7661	27.0025	21.6225	22.7481
Potri.006G155200.1.v3.0	GARP-G2-like	AT2G03500	--	Potri.006G155200	--	#N/A	Molecular Function: DNA binding (GO:0003677);; Molecular Function: chromatin binding (GO:0003682);;	1.48157	3.10423	3.48799	4.5695	5.41727	5.45093
Potri.009G106600.1.v3.0	GARP-G2-like	AT1G25550	--	Potri.009G106600	--	#N/A	Molecular Function: DNA binding (GO:0003677);; Molecular Function: chromatin binding (GO:0003682);;	15.122	32.6739	34.7608	35.2992	37.2187	36.4908
Potri.018G074200.1.v3.0	GARP-G2-like	AT2G03500	--	Potri.018G074200	--	#N/A	Molecular Function: DNA binding (GO:0003677);; Molecular Function: chromatin binding (GO:0003682);;	7.82926	17.8077	21.5418	21.1486	20.1955	18.2047
Potri.008G081800.2.v3.0	GARP-G2-like	AT1G79430	APL	Potri.008G081800	--	#N/A	Molecular Function: DNA binding (GO:0003677);; Molecular Function: chromatin binding (GO:0003682);;	0.637389	2.92403	2.91366	3.00395	2.98971	3.51674
Potri.010G174100.1.v3.0	GARP-G2-like	AT1G79430	APL	Potri.010G174100	--	#N/A	Molecular Function: DNA binding (GO:0003677);; Molecular Function: chromatin binding (GO:0003682);;	7.36694	18.1107	20.0434	22.9584	20.871	17.8994
Potri.013G060200.4.v3.0	GARP-G2-like	AT5G18240	MYR1	Potri.013G060200	--	#N/A	Molecular Function: DNA binding (GO:0003677);; Molecular Function: chromatin binding (GO:0003682);;	3.39913	13.0216	19.2681	21.1468	20.5702	21.2024
PB.13655.1	GARP-G2-like	AT3G46640	PCL1	Potri.009G035000	--	#N/A	--	5.13965	6.21228	10.0422	13.1411	14.2414	12.9539
PB.392.2	GRAS	--	--	Potri.001G122800	--	#N/A	Biological Process: regulation of transcription, DNA-templated (GO:0006355);;	7.65559	9.41885	8.0805	7.83336	5.03533	3.65304
Potri.005G125800.1.v3.0	GRAS	--	--	Potri.005G125800	--	#N/A	Biological Process: regulation of transcription, DNA-templated (GO:0006355);;	4.06716	5.16818	6.53434	8.40251	9.37413	11.1655
PB.11172.1	GRAS	--	--	Potri.007G029200	--	#N/A	Biological Process: regulation of transcription, DNA-templated (GO:0006355);;	9.73461	13.6621	17.2684	20.6763	23.9102	26.5428
Potri.007G029200.1.v3.0	GRAS	--	--	Potri.007G029200	--	#N/A	Biological Process: regulation of transcription, DNA-templated (GO:0006355);;	2.31094	4.29836	6.24274	7.24305	6.92797	8.5776
PB.19887.1	GRAS	--	--	Potri.014G060200	--	#N/A	Biological Process: regulation of transcription, DNA-templated (GO:0006355);;	6.03026	5.82896	8.89192	10.539	13.2812	13.4039
Potri.014G060500.3.v3.0	GRAS	--	--	Potri.014G060500	--	#N/A	Biological Process: regulation of transcription, DNA-templated (GO:0006355);; Biological Process: maintenance of shoot apical meristem identity (GO:0010492);;	8.49027	11.6104	16.6862	19.6087	21.7798	20.6728
Potri.014G060500.1.v3.0	GRAS	--	--	Potri.014G060500	--	#N/A	Biological Process: regulation of transcription, DNA-templated (GO:0006355);; Biological Process: maintenance of shoot apical meristem identity (GO:0010492);;	5.11431	7.43369	10.2128	14.0053	15.2492	13.3165
PB.19275.2	GRAS	--	--	Potri.014G060500	--	#N/A	Biological Process: regulation of transcription, DNA-templated (GO:0006355);; Biological Process: maintenance of shoot apical meristem identity (GO:0010492);;	0.703262	1.97779	1.98982	3.34213	3.05864	3.16279
Potri.008G131700.1.v3.0	GRAS	AT1G14920	GAI	Potri.008G131700	K14494|0|pop:POPTR_0008s13090g|POPTRDRAFT_719856; hypothetical protein; K14494 DELLA protein (A)	#N/A	Biological Process: regulation of transcription, DNA-templated (GO:0006355);; Biological Process: regulation of nitrogen utilization (GO:0006808);; Biological Process: response to ethylene (GO:0009723);; Biological Process: response to abscisic acid (GO:0009737);; Biological Process: salicylic acid mediated signaling pathway (GO:0009863);; Biological Process: jasmonic acid mediated signaling path…	55.6821	42.798	32.6934	28.2998	28.4437	29.9133
PB.4114.6	GRAS	AT1G21450	SCL1	Potri.002G073400	--	#N/A	Biological Process: regulation of transcription, DNA-templated (GO:0006355);;	7.20152	7.44987	17.049	22.2082	22.2691	24.7429
Potri.002G073400.2.v3.0	GRAS	AT1G21450	SCL1	Potri.002G073400	--	#N/A	Biological Process: regulation of transcription, DNA-templated (GO:0006355);;	5.35892	5.74132	6.7704	14.2534	17.4927	14.353
Potri.005G186500.2.v3.0	GRAS	AT1G21450	SCL1	Potri.005G186500	--	#N/A	Biological Process: regulation of transcription, DNA-templated (GO:0006355);;	8.3567	15.7573	18.1835	18.7517	23.3519	18.4153
Potri.005G186500.4.v3.0	GRAS	AT1G21450	SCL1	Potri.005G186500	--	#N/A	Biological Process: regulation of transcription, DNA-templated (GO:0006355);;	2.0027	3.59707	5.50651	6.64355	3.34624	7.44395
PB.8763.3	GRAS	AT3G50650	SCL7	Potri.005G123800	--	#N/A	Biological Process: regulation of transcription, DNA-templated (GO:0006355);;	2.83202	5.97904	6.26441	6.51603	9.55313	10.5698
Potri.005G123800.1.v3.0	GRAS	AT3G50650	SCL7	Potri.005G123800	--	#N/A	Biological Process: regulation of transcription, DNA-templated (GO:0006355);;	0.49193	1.48823	1.07121	1.98282	1.38393	2.56267
Potri.007G063300.1.v3.0	GRAS	AT4G37650	SHR	Potri.007G063300	--	#N/A	Biological Process: regulation of transcription, DNA-templated (GO:0006355);;	25.7983	18.7329	16.8833	12.9319	11.8667	11.4441
Potri.006G203000.7.v3.0	HB-BELL	AT2G35940	BLH1	Potri.006G203000	--	#N/A	Molecular Function: sequence-specific DNA binding transcription factor activity (GO:0003700);; Cellular Component: nucleus (GO:0005634);; Biological Process: regulation of transcription, DNA-templated (GO:0006355);; Molecular Function: sequence-specific DNA binding (GO:0043565);;	13.84	40.8002	63.5398	61.4556	82.6893	95.454
Potri.006G203000.5.v3.0	HB-BELL	AT2G35940	BLH1	Potri.006G203000	--	#N/A	Molecular Function: sequence-specific DNA binding transcription factor activity (GO:0003700);; Cellular Component: nucleus (GO:0005634);; Biological Process: regulation of transcription, DNA-templated (GO:0006355);; Molecular Function: sequence-specific DNA binding (GO:0043565);;	5.51276	16.3931	22.3836	27.7768	26.8769	25.9238
Potri.006G203000.3.v3.0	HB-BELL	AT2G35940	BLH1	Potri.006G203000	--	#N/A	Molecular Function: sequence-specific DNA binding transcription factor activity (GO:0003700);; Cellular Component: nucleus (GO:0005634);; Biological Process: regulation of transcription, DNA-templated (GO:0006355);; Molecular Function: sequence-specific DNA binding (GO:0043565);;	1.25252	2.70844	3.08173	4.97723	3.77402	4.1573
Potri.006G203000.1.v3.0	HB-BELL	AT2G35940	BLH1	Potri.006G203000	--	#N/A	Molecular Function: sequence-specific DNA binding transcription factor activity (GO:0003700);; Cellular Component: nucleus (GO:0005634);; Biological Process: regulation of transcription, DNA-templated (GO:0006355);; Molecular Function: sequence-specific DNA binding (GO:0043565);;	0.610996	1.82717	1.66308	3.30702	3.00988	3.0775
Potri.016G069700.4.v3.0	HB-BELL	AT2G35940	BLH1	Potri.016G069700	--	#N/A	Molecular Function: sequence-specific DNA binding transcription factor activity (GO:0003700);; Cellular Component: nucleus (GO:0005634);; Biological Process: regulation of transcription, DNA-templated (GO:0006355);; Molecular Function: sequence-specific DNA binding (GO:0043565);;	3.90383	8.42768	10.3974	13.4888	16.9675	17.3898
Potri.016G069700.6.v3.0	HB-BELL	AT2G35940	BLH1	Potri.016G069700	--	#N/A	Molecular Function: sequence-specific DNA binding transcription factor activity (GO:0003700);; Cellular Component: nucleus (GO:0005634);; Biological Process: regulation of transcription, DNA-templated (GO:0006355);; Molecular Function: sequence-specific DNA binding (GO:0043565);;	9.45629	16.9781	17.8899	27.0775	32.2878	34.3946
Potri.009G017400.4.v3.0	HB-BELL	AT2G27220	BLH5	Potri.009G017400	--	#N/A	--	4.23784	12.7825	12.5163	14.1536	12.3965	18.0849
PB.14159.4	HB-BELL	AT2G27220	BLH5	Potri.009G017400	--	#N/A	--	3.25893	5.30655	11.7239	12.4705	13.4312	8.29224
PB.14159.2	HB-BELL	AT2G27220	BLH5	Potri.009G017400	--	#N/A	--	1.14883	4.43289	5.80378	7.57121	8.03556	7.87174
Potri.004G159300.1.v3.0	HB-BELL	AT4G34610	BLH6	Potri.004G159300	--	#N/A	Molecular Function: sequence-specific DNA binding transcription factor activity (GO:0003700);; Cellular Component: nucleus (GO:0005634);; Biological Process: regulation of transcription, DNA-templated (GO:0006355);; Molecular Function: sequence-specific DNA binding (GO:0043565);;	9.63064	13.9731	19.7791	26.7437	29.0605	29.1572
PB.7447.1	HB-BELL	AT2G27990	BLH8	Potri.004G213100	--	#N/A	--	0.885771	2.94203	4.15749	4.13504	4.4621	3.76158
Potri.004G213300.1.v3.0	HB-BELL	AT2G27990	BLH8	Potri.004G213300	--	#N/A	Molecular Function: sequence-specific DNA binding transcription factor activity (GO:0003700);; Cellular Component: nucleus (GO:0005634);; Biological Process: regulation of transcription, DNA-templated (GO:0006355);; Molecular Function: sequence-specific DNA binding (GO:0043565);;	3.16885	8.36435	12.5309	15.8658	14.7686	14.8504
PB.13566.3	HB-BELL	AT2G27990	BLH8	Potri.009G009800	--	#N/A	Molecular Function: sequence-specific DNA binding transcription factor activity (GO:0003700);; Cellular Component: nucleus (GO:0005634);; Biological Process: regulation of transcription, DNA-templated (GO:0006355);; Molecular Function: sequence-specific DNA binding (GO:0043565);;	5.37208	10.4235	12.8692	13.0912	10.4987	9.21089
Potri.009G009900.1.v3.0	HB-BELL	AT2G27990	BLH8	Potri.009G009900	--	#N/A	--	5.8257	9.74151	11.9862	11.958	13.7531	12.1018
Potri.008G061000.1.v3.0	HB-BELL	AT5G02030	LSN	Potri.008G061000	--	#N/A	Molecular Function: DNA binding (GO:0003677);;	21.6942	15.1213	13.648	12.2189	9.37092	8.38344
Potri.005G161500.1.v3.0	HB-HD-ZIP	--	--	Potri.005G161500	K09338|4.02496e-175|pop:POPTR_0005s17390g|POPTRDRAFT_716449; hypothetical protein; K09338 homeobox-leucine zipper protein (A)	#N/A	Molecular Function: transcription regulatory region sequence-specific DNA binding (GO:0000976);; Molecular Function: sequence-specific DNA binding transcription factor activity (GO:0003700);; Cellular Component: nucleus (GO:0005634);; Biological Process: regulation of transcription, DNA-templated (GO:0006355);;	10.4223	11.9775	14.1366	24.4171	30.3295	31.2849
PB.8018.1	HB-HD-ZIP	--	--	Potri.005G161500	K09338|2.85038e-161|pop:POPTR_0005s17390g|POPTRDRAFT_716449; hypothetical protein; K09338 homeobox-leucine zipper protein (A)	#N/A	Molecular Function: transcription regulatory region sequence-specific DNA binding (GO:0000976);; Molecular Function: sequence-specific DNA binding transcription factor activity (GO:0003700);; Cellular Component: nucleus (GO:0005634);; Biological Process: regulation of transcription, DNA-templated (GO:0006355);;	3.29523	2.31281	4.02162	5.55137	7.4472	8.75376
Potri.012G070900.1.v3.0	HB-HD-ZIP	--	--	Potri.012G070900	--	#N/A	Molecular Function: transcription regulatory region sequence-specific DNA binding (GO:0000976);; Molecular Function: sequence-specific DNA binding transcription factor activity (GO:0003700);; Cellular Component: nucleus (GO:0005634);; Biological Process: regulation of transcription, DNA-templated (GO:0006355);;	14.6147	34.9011	49.9188	68.696	75.3269	76.6146
PB.17448.3	HB-HD-ZIP	--	--	Potri.012G070900	--	#N/A	Molecular Function: transcription regulatory region sequence-specific DNA binding (GO:0000976);; Molecular Function: sequence-specific DNA binding transcription factor activity (GO:0003700);; Cellular Component: nucleus (GO:0005634);; Biological Process: regulation of transcription, DNA-templated (GO:0006355);;	2.02433	5.3413	8.08973	10.7744	11.6664	12.3893
Potri.012G070900.3.v3.0	HB-HD-ZIP	--	--	Potri.012G070900	--	#N/A	Molecular Function: transcription regulatory region sequence-specific DNA binding (GO:0000976);; Molecular Function: sequence-specific DNA binding transcription factor activity (GO:0003700);; Cellular Component: nucleus (GO:0005634);; Biological Process: regulation of transcription, DNA-templated (GO:0006355);;	1.46158	3.18841	4.59628	7.628	5.93494	4.29963
PB.20543.2	HB-HD-ZIP	--	--	Potri.015G065400	K09338|4.63635e-69|pop:POPTR_0015s07640g|POPTRDRAFT_807937; hypothetical protein; K09338 homeobox-leucine zipper protein (A)	#N/A	Molecular Function: transcription regulatory region sequence-specific DNA binding (GO:0000976);; Molecular Function: sequence-specific DNA binding transcription factor activity (GO:0003700);; Cellular Component: nucleus (GO:0005634);; Biological Process: regulation of transcription, DNA-templated (GO:0006355);;	1.76037	5.54546	5.68267	5.05949	5.75149	6.32032
Potri.003G079800.3.v3.0	HB-HD-ZIP	AT4G16780	ATHB-2	Potri.003G079800	K09338|0|pop:POPTR_0003s07760g|POPTRDRAFT_799722; homeobox-leucine zipper family protein; K09338 homeobox-leucine zipper protein (A)	#N/A	Molecular Function: transcription regulatory region sequence-specific DNA binding (GO:0000976);; Molecular Function: sequence-specific DNA binding transcription factor activity (GO:0003700);; Cellular Component: nucleus (GO:0005634);; Biological Process: cell proliferation (GO:0008283);; Biological Process: response to auxin (GO:0009733);; Biological Process: unidimensional cell growth (GO:000982…	16.3605	19.0363	14.766	9.85241	6.96487	6.15143
Potri.007G097100.2.v3.0	HB-HD-ZIP	AT2G22430	ATHB6	Potri.007G097100	K09338|0|pop:POPTR_0007s05010g|hypothetical protein; K09338 homeobox-leucine zipper protein (A)	#N/A	Molecular Function: transcription regulatory region sequence-specific DNA binding (GO:0000976);; Molecular Function: sequence-specific DNA binding transcription factor activity (GO:0003700);; Cellular Component: nucleus (GO:0005634);; Biological Process: regulation of transcription, DNA-templated (GO:0006355);;	17.787	10.7519	10.5557	10.6392	9.47653	8.606
PB.11845.3	HB-HD-ZIP	AT2G22430	ATHB6	Potri.007G097100	K09338|1.93187e-96|pop:POPTR_0007s05010g|hypothetical protein; K09338 homeobox-leucine zipper protein (A)	#N/A	Molecular Function: transcription regulatory region sequence-specific DNA binding (GO:0000976);; Molecular Function: sequence-specific DNA binding transcription factor activity (GO:0003700);; Cellular Component: nucleus (GO:0005634);; Biological Process: regulation of transcription, DNA-templated (GO:0006355);;	11.8473	4.86154	4.94207	5.64433	6.52693	5.8454
PB.21450.7	HB-HD-ZIP	AT5G06710	HAT14	Potri.016G059000	K09338|0|pop:POPTR_0016s05890g|POPTRDRAFT_1103306; hypothetical protein; K09338 homeobox-leucine zipper protein (A)	#N/A	Molecular Function: sequence-specific DNA binding transcription factor activity (GO:0003700);; Cellular Component: nucleus (GO:0005634);; Biological Process: regulation of transcription, DNA-templated (GO:0006355);; Molecular Function: sequence-specific DNA binding (GO:0043565);;	7.3923	8.01192	9.37628	17.0422	19.3808	20.0781
Potri.014G045100.1.v3.0	HB-HD-ZIP	AT3G60390	HAT3	Potri.014G045100	K09338|8.1225e-161|pop:POPTR_0014s04460g|hypothetical protein; K09338 homeobox-leucine zipper protein (A)	#N/A	Molecular Function: sequence-specific DNA binding transcription factor activity (GO:0003700);; Cellular Component: nucleus (GO:0005634);; Biological Process: regulation of transcription, DNA-templated (GO:0006355);; Biological Process: shade avoidance (GO:0009641);; Biological Process: response to hormone (GO:0009725);; Biological Process: response to far red light (GO:0010218);; Molecular Functi…	11.738	6.84517	7.31605	5.9852	5.02461	3.95644
Potri.007G008200.1.v3.0	HB-HD-ZIP	AT2G22800	HAT9	Potri.007G008200	K09338|1.12989e-177|pop:POPTR_0007s14590g|POPTRDRAFT_718007; hypothetical protein; K09338 homeobox-leucine zipper protein (A)	#N/A	Molecular Function: sequence-specific DNA binding transcription factor activity (GO:0003700);; Cellular Component: nucleus (GO:0005634);; Biological Process: regulation of transcription, DNA-templated (GO:0006355);; Molecular Function: sequence-specific DNA binding (GO:0043565);;	28.5297	44.6856	51.3291	63.101	72.4103	73.5845
Potri.006G259400.1.v3.0	HB-KNOX	AT5G25220	KNAT3	Potri.006G259400	--	#N/A	Molecular Function: sequence-specific DNA binding transcription factor activity (GO:0003700);; Cellular Component: nucleus (GO:0005634);; Biological Process: regulation of transcription, DNA-templated (GO:0006355);; Molecular Function: sequence-specific DNA binding (GO:0043565);;	2.11202	2.4132	3.99882	5.01496	4.84378	6.7815
Potri.006G259400.4.v3.0	HB-KNOX	AT5G25220	KNAT3	Potri.006G259400	--	#N/A	Molecular Function: sequence-specific DNA binding transcription factor activity (GO:0003700);; Cellular Component: nucleus (GO:0005634);; Biological Process: regulation of transcription, DNA-templated (GO:0006355);; Molecular Function: sequence-specific DNA binding (GO:0043565);;	2.11446	3.83043	4.06361	5.11448	7.80431	7.97701
Potri.004G004700.1.v3.0	HB-KNOX	AT1G62360	ARK1b	Potri.004G004700	--	#N/A	Molecular Function: sequence-specific DNA binding transcription factor activity (GO:0003700);; Cellular Component: nucleus (GO:0005634);; Biological Process: regulation of transcription, DNA-templated (GO:0006355);; Molecular Function: sequence-specific DNA binding (GO:0043565);;	9.11044	33.9347	51.5884	61.0872	63.0957	64.1086
Potri.011G011100.1.v3.0	HB-KNOX	AT1G62360	ARK1a	Potri.011G011100	--	#N/A	Molecular Function: sequence-specific DNA binding transcription factor activity (GO:0003700);; Cellular Component: nucleus (GO:0005634);; Biological Process: regulation of transcription, DNA-templated (GO:0006355);; Molecular Function: sequence-specific DNA binding (GO:0043565);;	18.1442	37.9982	32.7143	29.9587	29.4239	23.4044
Potri.001G395100.1.v3.0	HB-other	--	--	Potri.001G395100	--	#N/A	Molecular Function: sequence-specific DNA binding transcription factor activity (GO:0003700);; Cellular Component: nucleus (GO:0005634);; Biological Process: regulation of transcription, DNA-templated (GO:0006355);; Molecular Function: sequence-specific DNA binding (GO:0043565);;	2.69004	6.08704	8.66469	12.6105	14.2932	14.9138
Potri.011G114500.1.v3.0	HB-other	--	--	Potri.011G114500	--	#N/A	Molecular Function: sequence-specific DNA binding transcription factor activity (GO:0003700);; Cellular Component: nucleus (GO:0005634);; Biological Process: regulation of transcription, DNA-templated (GO:0006355);; Molecular Function: sequence-specific DNA binding (GO:0043565);;	5.08532	22.6108	30.8374	30.7559	29.5706	24.7248
PB.3330.1	HB-other	AT4G08150	ARK2	Potri.002G113300	--	#N/A	Biological Process: cell fate specification (GO:0001708);; Molecular Function: sequence-specific DNA binding transcription factor activity (GO:0003700);; Cellular Component: nucleus (GO:0005634);; Biological Process: regulation of transcription, DNA-templated (GO:0006355);; Biological Process: determination of bilateral symmetry (GO:0009855);; Biological Process: organ morphogenesis (GO:0009887);…	2.86691	7.99625	8.45653	9.91836	13.0359	12.6596
PB.17932.1	HB-other	AT4G08150	KNAT1	Potri.012G087100	--	#N/A	Molecular Function: sequence-specific DNA binding transcription factor activity (GO:0003700);; Cellular Component: nucleus (GO:0005634);; Biological Process: regulation of transcription, DNA-templated (GO:0006355);; Molecular Function: sequence-specific DNA binding (GO:0043565);;	3.62034	10.9013	13.8121	13.3876	13.4169	14.8884
PB.17932.4	HB-other	AT4G08150	KNAT1	Potri.012G087100	--	#N/A	Molecular Function: sequence-specific DNA binding transcription factor activity (GO:0003700);; Cellular Component: nucleus (GO:0005634);; Biological Process: regulation of transcription, DNA-templated (GO:0006355);; Molecular Function: sequence-specific DNA binding (GO:0043565);;	1.86116	4.29263	4.7459	8.90336	7.04888	3.6388
PB.6160.8	HB-other	AT1G62360	ARK1b	Potri.004G004700	--	#N/A	Molecular Function: sequence-specific DNA binding transcription factor activity (GO:0003700);; Cellular Component: nucleus (GO:0005634);; Biological Process: regulation of transcription, DNA-templated (GO:0006355);; Molecular Function: sequence-specific DNA binding (GO:0043565);;	0.877452	4.05233	4.8802	5.5352	4.09901	3.04294
Potri.011G011100.v3.0.new2	HB-other	AT1G62360	ARK1a	Potri.011G011100	--	#N/A	Molecular Function: sequence-specific DNA binding transcription factor activity (GO:0003700);; Cellular Component: nucleus (GO:0005634);; Biological Process: regulation of transcription, DNA-templated (GO:0006355);; Molecular Function: sequence-specific DNA binding (GO:0043565);;	1.24581	4.63832	3.70696	2.83924	2.14091	1.78975
Potri.002G124100.1.v3.0	HB-WOX	AT1G46480	WOX4	Potri.002G124100	--	#N/A	Molecular Function: sequence-specific DNA binding transcription factor activity (GO:0003700);; Cellular Component: nucleus (GO:0005634);; Biological Process: regulation of transcription, DNA-templated (GO:0006355);; Biological Process: procambium histogenesis (GO:0010067);; Molecular Function: sequence-specific DNA binding (GO:0043565);;	5.70786	22.7282	28.8736	25.2637	25.99	29.7924
PB.3366.2	HB-WOX	AT1G46480	WOX4	Potri.002G124100	--	#N/A	Molecular Function: sequence-specific DNA binding transcription factor activity (GO:0003700);; Cellular Component: nucleus (GO:0005634);; Biological Process: regulation of transcription, DNA-templated (GO:0006355);; Biological Process: procambium histogenesis (GO:0010067);; Molecular Function: sequence-specific DNA binding (GO:0043565);;	0.227659	1.53193	1.89284	2.11616	1.98125	2.71408
Potri.014G025300.1.v3.0	HB-WOX	AT1G46480	WOX4	Potri.014G025300	--	#N/A	Molecular Function: sequence-specific DNA binding transcription factor activity (GO:0003700);; Cellular Component: nucleus (GO:0005634);; Biological Process: regulation of transcription, DNA-templated (GO:0006355);; Biological Process: procambium histogenesis (GO:0010067);; Molecular Function: sequence-specific DNA binding (GO:0043565);;	13.171	28.393	39.3196	44.9544	44.6598	45.5579
Potri.014G025300.2.v3.0	HB-WOX	AT1G46480	WOX4	Potri.014G025300	--	#N/A	Molecular Function: sequence-specific DNA binding transcription factor activity (GO:0003700);; Cellular Component: nucleus (GO:0005634);; Biological Process: regulation of transcription, DNA-templated (GO:0006355);; Molecular Function: sequence-specific DNA binding (GO:0043565);;	2.01376	6.00196	7.11765	9.47789	12.0486	9.69076
PB.10528.3	HSF	AT3G02990	ATHSFA1E	Potri.006G115700	K09419|0|pop:POPTR_0946s00200g|hypothetical protein; K09419 heat shock transcription factor, other eukaryote (A)	#N/A	Molecular Function: DNA binding (GO:0003677);;	3.61269	7.91297	9.58551	7.2349	6.38166	5.61244
Potri.014G027100.1.v3.0	HSF	AT1G46264	AT-HSFB4	Potri.014G027100	K09419|0|pop:POPTR_0014s02700g|heat shock transcription factor HSF31 family protein; K09419 heat shock transcription factor, other eukaryote (A)	#N/A	Molecular Function: sequence-specific DNA binding transcription factor activity (GO:0003700);; Cellular Component: nucleus (GO:0005634);; Biological Process: regulation of transcription, DNA-templated (GO:0006355);; Biological Process: asymmetric cell division (GO:0008356);; Biological Process: response to heat (GO:0009408);; Molecular Function: sequence-specific DNA binding (GO:0043565);;	27.3894	10.8981	11.772	14.0834	15.8022	15.6498
Potri.002G118000.1.v3.0	LIM	AT1G10200	WLIM1	Potri.002G118000	K09377|6.50776e-137|pop:POPTR_0002s11880g|POPTRDRAFT_816446; hypothetical protein; K09377 cysteine and glycine-rich protein (A)	#N/A	Molecular Function: sequence-specific DNA binding transcription factor activity (GO:0003700);; Cellular Component: plasma membrane (GO:0005886);; Biological Process: regulation of transcription, DNA-templated (GO:0006355);; Biological Process: membrane fusion (GO:0006944);; Molecular Function: zinc ion binding (GO:0008270);; Molecular Function: actin filament binding (GO:0051015);; Biological Pro…	5.23482	13.9163	14.9287	20.7475	21.2102	23.6204
PB.4272.59	LIM	AT1G10200	WLIM1	Potri.002G118000	K09377|4.28751e-137|pop:POPTR_0002s11880g|POPTRDRAFT_816446; hypothetical protein; K09377 cysteine and glycine-rich protein (A)	#N/A	Molecular Function: sequence-specific DNA binding transcription factor activity (GO:0003700);; Cellular Component: plasma membrane (GO:0005886);; Biological Process: regulation of transcription, DNA-templated (GO:0006355);; Biological Process: membrane fusion (GO:0006944);; Molecular Function: zinc ion binding (GO:0008270);; Molecular Function: actin filament binding (GO:0051015);; Biological Pro…	2.84074	4.23428	8.52865	9.05324	10.8192	11.1935
Potri.008G071500.1.v3.0	LOB	--	--	Potri.008G071500	--	#N/A	--	25.5222	79.3447	90.2853	82.9636	69.3734	52.8522
Potri.009G089600.1.v3.0	LOB	--	--	Potri.009G089600	--	#N/A	--	1.08809	2.92533	3.60305	5.05835	5.93089	6.11519
Potri.014G017400.1.v3.0	LOB	AT4G37540	LBD39	Potri.014G017400	--	#N/A	--	5.93356	17.9032	22.8439	24.0743	21.8118	20.7295
Potri.012G100200.2.v3.0	MADS-MIKC	--	--	Potri.012G100200	--	#N/A	Molecular Function: DNA binding (GO:0003677);; Molecular Function: sequence-specific DNA binding transcription factor activity (GO:0003700);; Cellular Component: nucleus (GO:0005634);; Biological Process: regulation of transcription, DNA-templated (GO:0006355);; Molecular Function: protein dimerization activity (GO:0046983);;	6.39673	18.3919	19.9387	28.0918	34.7441	39.6994
Potri.003G119700.3.v3.0	MADS-MIKC	AT2G45660	AGL20	Potri.003G119700	--	#N/A	Molecular Function: DNA binding (GO:0003677);; Molecular Function: sequence-specific DNA binding transcription factor activity (GO:0003700);; Cellular Component: nucleus (GO:0005634);; Biological Process: regulation of transcription, DNA-templated (GO:0006355);; Molecular Function: protein dimerization activity (GO:0046983);;	6.89138	8.20973	5.97809	4.41632	4.60945	2.26475
Potri.010G154100.1.v3.0	MADS-MIKC	AT1G69120	AP1	Potri.010G154100	K09264|1.43854e-175|pop:POPTR_0010s16380g|POPTRDRAFT_226095; AP1-like family protein; K09264 MADS-box transcription factor, plant (A)	#N/A	Molecular Function: DNA binding (GO:0003677);; Molecular Function: sequence-specific DNA binding transcription factor activity (GO:0003700);; Cellular Component: nucleus (GO:0005634);; Biological Process: regulation of transcription, DNA-templated (GO:0006355);; Molecular Function: protein dimerization activity (GO:0046983);;	1.37743	3.96658	5.34969	5.76021	5.94354	6.86103
Potri.004G102600.1.v3.0	MYB	--	--	Potri.004G102600	K09422|0|pop:POPTR_0004s10250g|POPTRDRAFT_556142; hypothetical protein; K09422 myb proto-oncogene protein, plant (A)	#N/A	Molecular Function: DNA binding (GO:0003677);; Molecular Function: chromatin binding (GO:0003682);;	15.1187	10.0971	7.32204	6.51989	5.18275	4.52119
Potri.005G087700.3.v3.0	MYB	AT5G08520	--	Potri.005G087700	--	#N/A	Molecular Function: DNA binding (GO:0003677);; Molecular Function: chromatin binding (GO:0003682);; Cellular Component: nucleus (GO:0005634);;	5.88759	11.67	13.1851	12.9685	12.7528	14.6398
Potri.016G112300.1.v3.0	MYB	--	--	Potri.016G112300	--	#N/A	Molecular Function: DNA binding (GO:0003677);; Molecular Function: chromatin binding (GO:0003682);; Molecular Function: sequence-specific DNA binding transcription factor activity (GO:0003700);; Cellular Component: nucleus (GO:0005634);; Biological Process: regulation of transcription, DNA-templated (GO:0006355);;	9.97198	16.4503	27.6042	35.3485	36.7564	34.4064
PB.18455.1	MYB	AT1G22640	ATMYB3	Potri.013G109300	K09422|1.51676e-169|pop:POPTR_0013s11360g|hypothetical protein; K09422 myb proto-oncogene protein, plant (A)	#N/A	Molecular Function: DNA binding (GO:0003677);; Molecular Function: chromatin binding (GO:0003682);; Biological Process: response to wounding (GO:0009611);; Biological Process: cold acclimation (GO:0009631);; Biological Process: response to salt stress (GO:0009651);; Biological Process: response to abscisic acid (GO:0009737);; Biological Process: response to gibberellin (GO:0009739);; Biological P…	18.6243	43.9103	49.2621	46.7723	42.5666	38.0703
PB.18455.5	MYB	AT1G22640	ATMYB3	Potri.013G109300	K09422|4.36858e-168|pop:POPTR_0013s11360g|hypothetical protein; K09422 myb proto-oncogene protein, plant (A)	#N/A	Molecular Function: DNA binding (GO:0003677);; Molecular Function: chromatin binding (GO:0003682);; Biological Process: response to wounding (GO:0009611);; Biological Process: cold acclimation (GO:0009631);; Biological Process: response to salt stress (GO:0009651);; Biological Process: response to abscisic acid (GO:0009737);; Biological Process: response to gibberellin (GO:0009739);; Biological P…	2.86329	10.306	14.8485	12.2728	11.4482	8.28471
Potri.004G174400.1.v3.0	MYB	AT4G38620	ATMYB4	Potri.004G174400	K09422|1.34771e-149|pop:POPTR_0004s18020g|POPTRDRAFT_818190; hypothetical protein; K09422 myb proto-oncogene protein, plant (A)	#N/A	Molecular Function: DNA binding (GO:0003677);; Molecular Function: chromatin binding (GO:0003682);; Biological Process: response to salicylic acid (GO:0009751);; Biological Process: response to jasmonic acid (GO:0009753);; Biological Process: response to UV-B (GO:0010224);;	3.29182	3.60093	5.45108	10.4428	10.8751	8.22965
Potri.001G235500.1.v3.0	MYB	AT3G46130	PtrMYB206	Potri.001G235500	K09422|1.0528e-152|pop:POPTR_0001s24220g|POPTRDRAFT_797707; myb family transcription factor family protein; K09422 myb proto-oncogene protein, plant (A)	#N/A	Molecular Function: DNA binding (GO:0003677);; Molecular Function: chromatin binding (GO:0003682);; Biological Process: response to ethylene (GO:0009723);; Biological Process: response to gibberellin (GO:0009739);; Biological Process: response to salicylic acid (GO:0009751);; Biological Process: response to jasmonic acid (GO:0009753);; Biological Process: response to chitin (GO:0010200);; Biologi…	0.745529	4.10627	6.70227	7.26215	7.90269	6.36369
Potri.017G128900.1.v3.0	MYB	AT4G09460	AtMYB6	Potri.017G128900	K09422|3.6051e-166|pop:POPTR_0017s02990g|putative MYB transcription factor family protein; K09422 myb proto-oncogene protein, plant (A)	#N/A	Molecular Function: DNA binding (GO:0003677);; Molecular Function: chromatin binding (GO:0003682);;	17.798	9.9653	8.00892	7.45309	8.11393	8.41247
Potri.005G001600.1.v3.0	MYB	AT5G26660	ATMYB86	Potri.005G001600	K09422|0|pop:POPTR_0005s00340g|myb family transcription factor family protein; K09422 myb proto-oncogene protein, plant (A)	#N/A	Molecular Function: DNA binding (GO:0003677);; Molecular Function: chromatin binding (GO:0003682);;	4.57091	6.86896	13.0501	19.2384	18.2533	15.9628
Potri.013G001000.1.v3.0	MYB	AT5G26660	ATMYB86	Potri.013G001000	K09422|0|pop:POPTR_0013s00290g|POPTRDRAFT_570647; hypothetical protein; K09422 myb proto-oncogene protein, plant (A)	#N/A	Molecular Function: DNA binding (GO:0003677);; Molecular Function: chromatin binding (GO:0003682);;	4.34547	10.3708	14.281	16.7407	13.6614	11.107
PB.23092.1	MYB	AT5G11510	MYB3R-4	Potri.018G038000	--	#N/A	Molecular Function: DNA binding (GO:0003677);; Molecular Function: chromatin binding (GO:0003682);; Molecular Function: transcription coactivator activity (GO:0003713);;	10.4471	5.70087	3.95669	3.72799	4.59034	4.58606
Potri.019G045900.1.v3.0	MYB	AT1G08810	MYB60	Potri.019G045900	K09422|0|pop:POPTR_0019s06290g|hypothetical protein; K09422 myb proto-oncogene protein, plant (A)	#N/A	Molecular Function: DNA binding (GO:0003677);; Molecular Function: chromatin binding (GO:0003682);; Biological Process: response to water deprivation (GO:0009414);; Biological Process: response to light stimulus (GO:0009416);; Biological Process: response to abscisic acid (GO:0009737);; Biological Process: response to salicylic acid (GO:0009751);; Biological Process: response to jasmonic acid (GO…	1.74153	5.10394	7.2897	4.65323	3.20852	3.79256
Potri.019G045900.v3.0.new1	MYB	AT1G08810	MYB60	Potri.019G045900	K09422|0|pop:POPTR_0019s06290g|hypothetical protein; K09422 myb proto-oncogene protein, plant (A)	#N/A	Molecular Function: DNA binding (GO:0003677);; Molecular Function: chromatin binding (GO:0003682);; Biological Process: response to water deprivation (GO:0009414);; Biological Process: response to light stimulus (GO:0009416);; Biological Process: response to abscisic acid (GO:0009737);; Biological Process: response to salicylic acid (GO:0009751);; Biological Process: response to jasmonic acid (GO…	1.72143	8.72832	8.11437	5.09918	6.38481	5.22345
Potri.014G111200.2.v3.0	MYB	AT1G09540	MYB61	Potri.014G111200	K09422|0|pop:POPTR_0014s10680g|POPTRDRAFT_572513; hypothetical protein; K09422 myb proto-oncogene protein, plant (A)	#N/A	Molecular Function: DNA binding (GO:0003677);; Molecular Function: chromatin binding (GO:0003682);;	17.2394	39.6481	41.6844	38.8379	33.8659	30.2486
PB.573.3	MYB-related	--	--	Potri.001G170200	--	#N/A	Molecular Function: DNA binding (GO:0003677);; Molecular Function: chromatin binding (GO:0003682);;	0.737743	5.37929	5.82888	8.02981	8.13811	6.54971
Potri.001G229300.1.v3.0	MYB-related	--	--	Potri.001G229300	--	#N/A	Molecular Function: binding (GO:0005488);;	7.57929	10.6761	11.8768	14.6193	16.2692	16.3719
PB.2197.4	MYB-related	--	--	Potri.001G229300	--	#N/A	Molecular Function: binding (GO:0005488);;	1.76547	1.9598	3.03967	4.48595	5.49878	4.14847
Potri.004G073300.1.v3.0	MYB-related	AT5G52660	--	Potri.004G073300	--	#N/A	Molecular Function: DNA binding (GO:0003677);; Molecular Function: chromatin binding (GO:0003682);;	4.05558	11.3368	13.4147	15.6353	16.207	13.739
PB.13676.3	MYB-related	AT5G58900	--	Potri.009G042600	--	#N/A	Molecular Function: DNA binding (GO:0003677);; Molecular Function: chromatin binding (GO:0003682);; Molecular Function: sequence-specific DNA binding transcription factor activity (GO:0003700);; Cellular Component: nucleus (GO:0005634);; Biological Process: regulation of transcription, DNA-templated (GO:0006355);;	2.08319	5.1066	8.37099	10.0197	9.34251	10.0954
Potri.010G193000.1.v3.0	MYB-related	--	--	Potri.010G193000	--	#N/A	Molecular Function: DNA binding (GO:0003677);; Molecular Function: chromatin binding (GO:0003682);; Cellular Component: nucleus (GO:0005634);; Biological Process: response to gibberellin (GO:0009739);; Biological Process: response to salicylic acid (GO:0009751);;	3.53799	6.28432	9.69259	12.7469	16.0303	16.1067
PB.17891.3	MYB-related	--	--	Potri.012G073900	--	#N/A	Molecular Function: DNA binding (GO:0003677);; Molecular Function: chromatin binding (GO:0003682);;	2.82171	8.3128	10.4373	8.84142	5.46143	5.7125
Potri.009G134000.2.v3.0	MYB-related	AT4G38620	ATMYB4	Potri.009G134000	K09422|1.57211e-125|pop:POPTR_0009s13640g|POPTRDRAFT_557085; putative MYB transcription factor family protein; K09422 myb proto-oncogene protein, plant (A)	#N/A	Molecular Function: DNA binding (GO:0003677);; Molecular Function: chromatin binding (GO:0003682);; Biological Process: response to salicylic acid (GO:0009751);; Biological Process: response to jasmonic acid (GO:0009753);; Biological Process: response to UV-B (GO:0010224);;	14.4276	13.2911	21.1253	28.1709	33.255	29.2228
Potri.007G023800.1.v3.0	MYB-related	AT1G75250	ATRL6	Potri.007G023800	--	#N/A	Molecular Function: DNA binding (GO:0003677);; Molecular Function: chromatin binding (GO:0003682);; Cellular Component: nucleus (GO:0005634);;	5.64123	13.2731	18.5916	26.3849	22.7602	21.1829
Potri.017G037000.1.v3.0	MYB-related	AT1G01380	ETC1	Potri.017G037000	--	#N/A	Molecular Function: DNA binding (GO:0003677);; Molecular Function: chromatin binding (GO:0003682);;	27.1561	16.7436	13.3845	14.1438	12.8703	13.1254
Potri.006G133000.1.v3.0	MYB-related	AT5G02840	LCL1	Potri.006G133000	--	#N/A	Molecular Function: DNA binding (GO:0003677);; Molecular Function: chromatin binding (GO:0003682);;	0.0782054	1.11386	1.27498	1.39408	1.63616	1.22882
Potri.017G144800.1.v3.0	MYB-related	AT5G17300	RVE1	Potri.017G144800	--	#N/A	Molecular Function: binding (GO:0005488);;	10.2889	15.6677	20.0408	26.1115	32.4944	32.7905
Potri.012G031200.1.v3.0	MYB-related	AT5G53200	TRY	Potri.012G031200	K09422|7.36096e-44|pop:POPTR_0012s01420g|POPTRDRAFT_772352; hypothetical protein; K09422 myb proto-oncogene protein, plant (A)	#N/A	Biological Process: cell fate specification (GO:0001708);; Molecular Function: DNA binding (GO:0003677);; Molecular Function: chromatin binding (GO:0003682);; Molecular Function: sequence-specific DNA binding transcription factor activity (GO:0003700);; Biological Process: regulation of transcription, DNA-templated (GO:0006355);; Biological Process: trichome branching (GO:0010091);; Biological Pr…	29.9895	13.196	25.656	36.236	43.7034	47.3301
Potri.001G343800.2.v3.0	NAC	--	--	Potri.001G343800	--	#N/A	Molecular Function: DNA binding (GO:0003677);; Biological Process: regulation of transcription, DNA-templated (GO:0006355);;	11.4659	6.52332	6.68486	5.25579	5.81734	5.89602
Potri.003G166500.2.v3.0	NAC	--	--	Potri.003G166500	--	#N/A	Molecular Function: DNA binding (GO:0003677);; Biological Process: regulation of transcription, DNA-templated (GO:0006355);; Biological Process: xylem development (GO:0010089);;	0.293983	3.53248	3.53598	5.00392	4.64493	5.54439
PB.5982.2	NAC	--	--	Potri.003G166500	--	#N/A	Molecular Function: DNA binding (GO:0003677);; Biological Process: regulation of transcription, DNA-templated (GO:0006355);; Biological Process: xylem development (GO:0010089);;	0.99175	3.49523	6.07229	7.24541	6.81358	5.88445
Potri.005G064100.1.v3.0	NAC	--	--	Potri.005G064100	--	#N/A	Molecular Function: DNA binding (GO:0003677);; Biological Process: regulation of transcription, DNA-templated (GO:0006355);; Biological Process: xylem development (GO:0010089);; Biological Process: regulation of programmed cell death (GO:0043067);; Biological Process: shoot system development (GO:0048367);;	2.1963	5.79384	6.13391	9.40688	9.48186	11.2586
Potri.013G079700.6.v3.0	NAC	--	--	Potri.013G079700	--	#N/A	Molecular Function: DNA binding (GO:0003677);; Biological Process: regulation of transcription, DNA-templated (GO:0006355);;	0.607074	3.81289	2.72855	3.90932	3.96556	3.18961
Potri.014G041300.3.v3.0	NAC	--	--	Potri.014G041300	--	#N/A	Molecular Function: DNA binding (GO:0003677);; Biological Process: regulation of transcription, DNA-templated (GO:0006355);;	12.0625	11.1448	15.5593	20.2876	22.4351	25.4346
Potri.017G063300.1.v3.0	NAC	--	--	Potri.017G063300	--	#N/A	Molecular Function: DNA binding (GO:0003677);; Biological Process: regulation of transcription, DNA-templated (GO:0006355);;	6.66514	14.8871	21.2291	22.4149	17.3189	13.6839
Potri.011G058400.2.v3.0	NAC	AT1G28470	ANAC010	Potri.011G058400	--	#N/A	Molecular Function: DNA binding (GO:0003677);; Molecular Function: protein kinase activity (GO:0004672);; Molecular Function: ATP binding (GO:0005524);; Biological Process: regulation of transcription, DNA-templated (GO:0006355);; Biological Process: protein phosphorylation (GO:0006468);; Biological Process: ethylene biosynthetic process (GO:0009693);;	0.210933	1.79406	2.89397	3.04832	2.47215	3.06666
Potri.001G452700.2.v3.0	NAC	AT1G33060	ANAC014	Potri.001G452700	--	#N/A	Molecular Function: DNA binding (GO:0003677);; Biological Process: regulation of transcription, DNA-templated (GO:0006355);;	4.96503	7.84545	10.2937	12.1018	13.51	13.4477
Potri.018G068700.1.v3.0	NAC	AT4G29230	anac075	Potri.018G068700	--	#N/A	Molecular Function: DNA binding (GO:0003677);; Biological Process: regulation of transcription, DNA-templated (GO:0006355);;	0.646044	2.45354	3.1841	3.02306	4.50548	4.48388
Potri.003G166500.1.v3.0	NAC	AT5G13180	ANAC083	Potri.003G166500	--	#N/A	Molecular Function: DNA binding (GO:0003677);; Biological Process: regulation of transcription, DNA-templated (GO:0006355);; Biological Process: xylem development (GO:0010089);;	16.1507	44.5845	72.4813	82.2644	74.5012	69.3766
Potri.015G004100.1.v3.0	NAC	AT5G24590	ANAC091	Potri.015G004100	--	#N/A	Molecular Function: DNA binding (GO:0003677);; Biological Process: regulation of transcription, DNA-templated (GO:0006355);;	6.94936	10.2059	12.5715	14.2647	16.5346	17.7223
Potri.002G081000.1.v3.0	NAC	AT1G01720	ATAF1	Potri.002G081000	--	#N/A	Molecular Function: DNA binding (GO:0003677);; Biological Process: regulation of transcription, DNA-templated (GO:0006355);; Biological Process: response to wounding (GO:0009611);; Biological Process: negative regulation of abscisic acid-activated signaling pathway (GO:0009788);;	13.9502	12.4091	16.2599	22.2309	26.069	27.4356
Potri.017G086200.1.v3.0	NAC	AT5G39610	ATNAC2	Potri.017G086200	--	#N/A	Molecular Function: DNA binding (GO:0003677);; Biological Process: regulation of transcription, DNA-templated (GO:0006355);;	8.87741	7.06724	5.22477	4.25298	3.09843	3.30068
Potri.019G031600.1.v3.0	NAC	AT5G53950	CUC2	Potri.019G031600	--	#N/A	Molecular Function: DNA binding (GO:0003677);; Biological Process: regulation of transcription, DNA-templated (GO:0006355);;	2.671	6.05605	7.41712	7.72314	8.53255	11.0943
Potri.008G116600.1.v3.0	NAC	AT1G25580	SOG1	Potri.008G116600	--	#N/A	Biological Process: DNA damage checkpoint (GO:0000077);; Molecular Function: DNA binding (GO:0003677);; Molecular Function: sequence-specific DNA binding transcription factor activity (GO:0003700);; Biological Process: regulation of transcription, DNA-templated (GO:0006355);; Biological Process: multicellular organismal development (GO:0007275);; Biological Process: response to gamma radiation (G…	37.3065	23.9676	19.3212	16.8519	17.6866	18.4967
Potri.016G006100.1.v3.0	NF-YB	AT5G47640	NF-YB2	Potri.016G006100	K08065|2.40008e-94|pop:POPTR_0016s00780g|POPTRDRAFT_254658; hypothetical protein; K08065 nuclear transcription Y subunit beta (A)	#N/A	Molecular Function: DNA binding (GO:0003677);; Molecular Function: sequence-specific DNA binding transcription factor activity (GO:0003700);; Cellular Component: nucleus (GO:0005634);;	7.13243	21.7126	25.1717	28.4302	28.9279	29.8417
Potri.001G367500.1.v3.0	NF-YB	AT4G14540	NF-YB3	Potri.001G367500	--	#N/A	Molecular Function: sequence-specific DNA binding transcription factor activity (GO:0003700);; Cellular Component: nucleus (GO:0005634);; Biological Process: regulation of transcription, DNA-templated (GO:0006355);; Molecular Function: sequence-specific DNA binding (GO:0043565);; Molecular Function: protein heterodimerization activity (GO:0046982);;	12.0611	27.3929	34.7156	39.6568	40.0608	38.1804
PB.7779.1	NF-YB	AT4G14540	NF-YB3	Potri.005G083400	--	#N/A	Cellular Component: nucleus (GO:0005634);; Biological Process: regulation of transcription, DNA-templated (GO:0006355);; Molecular Function: sequence-specific DNA binding (GO:0043565);; Molecular Function: protein heterodimerization activity (GO:0046982);;	1.31173	4.1966	6.52477	9.49111	7.95229	5.80045
Potri.014G132600.1.v3.0	NF-YB	AT2G47810	NF-YB5	Potri.014G132600	--	#N/A	Cellular Component: nucleus (GO:0005634);; Biological Process: regulation of transcription, DNA-templated (GO:0006355);; Molecular Function: sequence-specific DNA binding (GO:0043565);; Molecular Function: protein heterodimerization activity (GO:0046982);;	1.84613	7.08809	9.6968	11.2769	13.3656	13.749
PB.21132.3	NF-YC	AT5G63470	NF-YC4	Potri.015G097400	--	#N/A	Molecular Function: sequence-specific DNA binding transcription factor activity (GO:0003700);; Biological Process: regulation of transcription, DNA-templated (GO:0006355);; Cellular Component: CCAAT-binding factor complex (GO:0016602);; Molecular Function: sequence-specific DNA binding (GO:0043565);; Molecular Function: protein heterodimerization activity (GO:0046982);;	43.9792	30.1052	25.7979	21.576	22.5003	21.1292
Potri.002G002200.1.v3.0	PLATZ	AT1G21000	--	Potri.002G002200	--	#N/A	--	5.3328	9.55609	13.1923	14.5192	15.2524	14.9929
PB.14100.4	RWP-RK	AT4G35270	NLP2	Potri.009G166900	--	#N/A	--	0.90947	2.66876	3.51539	4.33238	3.88847	4.43893
PB.14100.5	RWP-RK	AT4G35270	NLP2	Potri.009G166900	--	#N/A	--	0.101336	0.706222	0.646579	0.943318	0.845832	0.937132
Potri.003G169400.1.v3.0	SBP	--	--	Potri.003G169400	--	#N/A	--	8.50827	5.66512	4.12547	4.67016	3.32627	2.89324
Potri.007G138800.1.v3.0	SBP	--	--	Potri.007G138800	--	#N/A	Molecular Function: DNA binding (GO:0003677);; Cellular Component: nucleus (GO:0005634);;	12.3064	8.44782	6.28238	6.09522	5.26934	4.10921
PB.14720.5	SBP	--	--	Potri.010G026200	--	#N/A	Biological Process: cell morphogenesis (GO:0000902);; Molecular Function: DNA binding (GO:0003677);; Cellular Component: nucleus (GO:0005634);; Biological Process: epidermal cell differentiation (GO:0009913);; Biological Process: positive regulation of organelle organization (GO:0010638);; Biological Process: cellular macromolecule biosynthetic process (GO:0034645);; Biological Process: cell wall…	0.554531	0.983954	2.09997	2.67292	2.33956	1.79818
Potri.014G057800.1.v3.0	SBP	--	--	Potri.014G057800	--	#N/A	Molecular Function: DNA binding (GO:0003677);; Cellular Component: nucleus (GO:0005634);;	15.4833	12.477	9.72349	9.01517	8.13132	7.55717
PB.1612.2	SBP	AT5G50670	SPL13B	Potri.001G058600	--	#N/A	--	13.1462	7.87132	6.85227	5.95764	4.70886	4.96541
Potri.008G197000.1.v3.0	SBP	AT5G18830	SPL7	Potri.008G197000	--	#N/A	Biological Process: cell morphogenesis (GO:0000902);; Molecular Function: DNA binding (GO:0003677);; Cellular Component: nucleus (GO:0005634);; Biological Process: epidermal cell differentiation (GO:0009913);; Biological Process: positive regulation of organelle organization (GO:0010638);; Biological Process: cellular macromolecule biosynthetic process (GO:0034645);; Biological Process: cell wall…	8.94692	15.1796	21.8282	26.4291	25.7527	24.0528
PB.12701.2	SBP	AT5G18830	SPL7	Potri.008G197000	--	#N/A	Biological Process: cell morphogenesis (GO:0000902);; Molecular Function: DNA binding (GO:0003677);; Cellular Component: nucleus (GO:0005634);; Biological Process: epidermal cell differentiation (GO:0009913);; Biological Process: positive regulation of organelle organization (GO:0010638);; Biological Process: cellular macromolecule biosynthetic process (GO:0034645);; Biological Process: cell wall…	1.26006	3.72229	5.68122	6.80073	6.93302	5.7041
PB.19326.1	TCP	--	--	Potri.014G078500	--	#N/A	Biological Process: single-organism process (GO:0044699);; Biological Process: biological regulation (GO:0065007);;	12.9419	18.1731	19.7993	26.3882	30.1369	29.7921
PB.16476.1	TCP	AT3G47620	AtTCP14	Potri.011G055500	--	#N/A	Biological Process: response to hormone (GO:0009725);; Biological Process: response to lipid (GO:0033993);; Biological Process: single-organism process (GO:0044699);; Biological Process: regulation of biological process (GO:0050789);; Biological Process: response to oxygen-containing compound (GO:1901700);;	30.94	34.7179	21.6875	21.3132	20.6885	17.5988
Potri.001G327100.1.v3.0	TCP	AT3G27010	AT-TCP20	Potri.001G327100	--	#N/A	--	23.3573	32.2983	45.7436	58.1653	67.4882	72.0458
PB.2513.1	TCP	AT3G27010	AT-TCP20	Potri.001G327100	--	#N/A	--	2.76746	6.42024	9.2631	12.1222	13.0379	10.7195
PB.6336.4	TCP	AT4G18390	TCP2	Potri.004G065800	--	#N/A	--	0.220763	0.765066	0.954139	1.00926	1.21797	1.37691
PB.8643.1	TCP	AT5G08330	TCP21	Potri.005G090300	--	#N/A	--	63.8356	67.9012	46.2396	27.7232	29.6739	33.0185
Potri.013G110700.1.v3.0	TCP	AT1G72010	TCP22	Potri.013G110700	--	#N/A	--	8.77343	15.611	18.8912	21.0166	27.0324	27.3505
Potri.019G081800.1.v3.0	TCP	AT1G72010	TCP22	Potri.019G081800	--	#N/A	--	14.7643	22.8004	30.5221	36.1686	40.5679	44.2922
PB.4028.22	Tify	--	--	Potri.002G048500	--	#N/A	--	0.257187	2.15988	3.05925	2.58688	2.39236	2.38002
PB.9924.1	Tify	--	--	Potri.006G217200	K13464|6.55485e-113|pop:POPTR_0018s08300g|POPTRDRAFT_668867; hypothetical protein; K13464 jasmonate ZIM domain-containing protein (A)	#N/A	--	5.13089	2.84126	3.41535	2.82963	0.602619	3.83459
PB.20449.1	Tify	--	--	Potri.015G035800	K13464|0|pop:POPTR_0015s04880g|hypothetical protein; K13464 jasmonate ZIM domain-containing protein (A)	#N/A	--	17.3963	18.3911	12.3551	8.43763	6.58843	6.43264
PB.23111.2	Tify	--	--	Potri.018G047100	K13464|2.31204e-155|pop:POPTR_0018s08300g|POPTRDRAFT_668867; hypothetical protein; K13464 jasmonate ZIM domain-containing protein (A)	#N/A	--	20.0958	17.9517	10.5154	11.4308	7.22462	7.59976
Potri.010G108200.2.v3.0	Tify	AT3G17860	JAZ3	Potri.010G108200	K13464|0|pop:POPTR_0010s11850g|POPTRDRAFT_822061; hypothetical protein; K13464 jasmonate ZIM domain-containing protein (A)	#N/A	--	16.7818	26.5533	30.8294	35.5092	35.5397	39.5962
Potri.010G108200.5.v3.0	Tify	AT3G17860	JAZ3	Potri.010G108200	K13464|1.7251e-144|pop:POPTR_0010s11850g|POPTRDRAFT_822061; hypothetical protein; K13464 jasmonate ZIM domain-containing protein (A)	#N/A	--	6.24229	15.1634	17.1418	18.2223	15.7949	14.2188
Potri.001G026000.1.v3.0	Trihelix	AT3G14180	--	Potri.001G026000	--	#N/A	Molecular Function: sequence-specific DNA binding transcription factor activity (GO:0003700);; Cellular Component: nucleus (GO:0005634);; Biological Process: embryo development ending in seed dormancy (GO:0009793);; Biological Process: seed maturation (GO:0010431);; Biological Process: post-translational protein modification (GO:0043687);; Biological Process: positive regulation of transcription,…	0.200128	1.06404	1.7954	1.54451	1.48606	1.52238
Potri.001G454500.1.v3.0	Trihelix	AT1G76880	--	Potri.001G454500	--	#N/A	Molecular Function: chromatin binding (GO:0003682);;	10.1712	21.7636	21.4537	16.8205	16.8284	15.4858
Potri.002G068600.1.v3.0	Trihelix	AT1G76880	--	Potri.002G068600	--	#N/A	Molecular Function: chromatin binding (GO:0003682);; Biological Process: regulation of transcription, DNA-templated (GO:0006355);;	28.7994	68.0876	68.3982	64.221	67.2035	68.5365
[truncated: 28 more rows]
